# Supplementary material for: The combination of neoantigen quality and T lymphocyte infiltrates identifies glioblastomas with the longest survival
Source: Commun Biol. 2019 Apr 23;2:135. doi: 10.1038/s42003-019-0369-7 (PMC6478916; doi:10.1038/s42003-019-0369-7)
Supplement: Supplementary file 2 — Supplementary Data 1 [file 42003_2019_369_MOESM2_ESM.xlsx]

## Sheet: Supplementary Data 1a
Supplementary Data 1. Characteristics of TCGA pan-glioma cohort.
Supplementary Data 1a. Classification of glioma patients according to histology, IDH status, transcriptome subtype, and DNA methylation cluster.
Glioma Subtypes	Samples with Survival and WES (n = 803)	Samples with Survival, WES and RNAseq (n = 642)	Samples with Survival, WES and Agilent (n = 273)
Histology
Gbm	292	143	271
Astr	166	164	0
Oligo	170	168	0
OligoAstr	113	111	0
Unknown	62	56	2
IDH status
IDHwt	363	222	250
Gbm_IDHwt	268	132	248
IDHmut_codel	168	167	0
IDHmut_noncodel	264	249	15
Unknown	8	4	8
Transcriptome Subtype
Proneural	252	231	35
Neural	119	104	19
Classical	113	83	74
Mesenchymal	123	91	91
Unknown	196	133	54
DNA Methylation Cluster
GCIMP_High	240	229	7
GCIMP_Low	18	16	6
Codel	172	171	0
Classical_Like	120	67	87
Mesenchymal_Like	159	98	105
PA_Like	23	22	0
LGm6_Gbm	21	11	18
Unknown	50	28	50

## Sheet: Supplementary Data 1b
Supplementary Data 1. Characteristics of TCGA pan-glioma cohort.
Supplementary Data 1b. Clinical and molecular characteristics of glioma patients and the genomic platforms analyzed (Ref 1).
PatientID	Whole.exome (bam)	RNAseq	Agilent	SNP6	HM450	Histology	IDH-codel subtype	Transcriptome Subtype	DNA Methylation Cluster	OS months	Vital dead 1	Age At Diagnosis	Gender	Grade	Karnofsky Performance Score	Percent Aneuploidy
TCGA-02-0003	Yes	No	Yes	Yes	No	glioblastoma	IDHwt	PN	Mesenchymal-like	4.73	1	50	male	G4	100	0.147988
TCGA-02-0033	Yes	No	Yes	Yes	No	glioblastoma	IDHwt	ME	Mesenchymal-like	2.83	1	54	male	G4	100	0.164273
TCGA-02-0047	Yes	Yes	Yes	Yes	No	glioblastoma	IDHwt	ME	LGm6-GBM	14.72	1	78	male	G4	80	0.0835567
TCGA-02-0055	Yes	Yes	Yes	Yes	No	glioblastoma	IDHwt	ME	Mesenchymal-like	2.5	1	62	female	G4	80	0.325989
TCGA-02-2470	Yes	No	Yes	Yes	No	glioblastoma	IDHwt	NE	Mesenchymal-like	12.91	1	57	male	G4	60	0.114035
TCGA-02-2483	Yes	Yes	Yes	Yes	No	glioblastoma	IDHmut-non-codel	PN	G-CIMP-low	15.31	0	43	male	G4	80	0.295886
TCGA-02-2485	Yes	Yes	Yes	Yes	No	glioblastoma	IDHwt	CL	Classic-like	15.44	0	53	male	G4	80	0.188306
TCGA-02-2486	Yes	Yes	Yes	Yes	No	glioblastoma	IDHwt	ME	Classic-like	20.3	1	64	male	G4	80	0.204363
TCGA-06-0119	Yes	No	No	Yes	No	glioblastoma	IDHwt	NA	Mesenchymal-like	2.69	1	81	female	G4	NA	0.151734
TCGA-06-0122	Yes	No	Yes	Yes	No	glioblastoma	IDHwt	ME	Classic-like	6.14	1	84	female	G4	NA	0.197178
TCGA-06-0124	Yes	No	Yes	Yes	No	glioblastoma	IDHwt	ME	Mesenchymal-like	20.37	1	67	male	G4	NA	0.176404
TCGA-06-0125	Yes	Yes	Yes	Yes	Yes	glioblastoma	IDHwt	CL	Classic-like	47.57	1	63	female	G4	60	0.152159
TCGA-06-0126	Yes	No	Yes	Yes	No	glioblastoma	IDHwt	CL	Classic-like	6.93	1	86	male	G4	60	0.165721
TCGA-06-0128	Yes	No	Yes	Yes	No	glioblastoma	IDHmut-non-codel	PN	G-CIMP-low	22.7	1	66	male	G4	80	0.244674
TCGA-06-0129	Yes	Yes	Yes	Yes	No	glioblastoma	IDHmut-non-codel	PN	G-CIMP-low	33.64	1	30	male	G4	100	0.177972
TCGA-06-0130	Yes	Yes	Yes	Yes	No	glioblastoma	IDHwt	ME	Mesenchymal-like	12.94	1	54	male	G4	80	0.286963
TCGA-06-0132	Yes	Yes	Yes	Yes	No	glioblastoma	IDHwt	NE	NA	25.33	1	49	male	G4	NA	NA
TCGA-06-0137	Yes	No	Yes	Yes	No	glioblastoma	IDHwt	CL	Classic-like	26.68	1	63	female	G4	NA	0.172706
TCGA-06-0139	Yes	No	Yes	Yes	No	glioblastoma	IDHwt	ME	LGm6-GBM	11.89	1	40	male	G4	60	2.12e-05
TCGA-06-0140	Yes	No	Yes	Yes	No	glioblastoma	IDHwt	ME	Classic-like	0.2	1	86	male	G4	90	0.164336
TCGA-06-0141	Yes	Yes	Yes	Yes	No	glioblastoma	IDHwt	ME	LGm6-GBM	10.28	1	62	male	G4	80	0.0474341
TCGA-06-0142	Yes	No	Yes	Yes	No	glioblastoma	IDHwt	NE	LGm6-GBM	2.2	1	81	male	G4	NA	0.00131819
TCGA-06-0145	Yes	No	Yes	Yes	No	glioblastoma	IDHwt	CL	Classic-like	2.33	1	53	female	G4	NA	0.149645
TCGA-06-0151	Yes	No	Yes	Yes	No	glioblastoma	IDHmut-non-codel	NA	NA	46.55	1	32	female	G4	70	0.723186
TCGA-06-0152	Yes	No	Yes	Yes	Yes	glioblastoma	IDHwt	ME	NA	12.32	1	68	male	G4	NA	0.349369
TCGA-06-0154	Yes	No	Yes	Yes	No	glioblastoma	IDHwt	ME	NA	13.93	1	54	male	G4	100	0.147728
TCGA-06-0155	Yes	No	Yes	Yes	No	glioblastoma	IDHwt	ME	Mesenchymal-like	10.45	1	61	male	G4	80	0.130333
TCGA-06-0157	Yes	Yes	Yes	Yes	No	glioblastoma	IDHwt	CL	NA	3.19	1	63	female	G4	40	0.150094
TCGA-06-0158	Yes	Yes	Yes	Yes	No	glioblastoma	IDHwt	CL	NA	10.81	1	73	male	G4	80	0.203547
TCGA-06-0166	Yes	No	Yes	Yes	No	glioblastoma	IDHwt	PN	NA	5.85	1	51	male	G4	NA	0.488052
TCGA-06-0168	Yes	Yes	Yes	Yes	No	glioblastoma	IDHwt	ME	NA	19.65	1	59	female	G4	100	0.260023
TCGA-06-0169	Yes	No	Yes	Yes	No	glioblastoma	IDHwt	ME	Mesenchymal-like	3.29	1	68	male	G4	80	0.130611
TCGA-06-0171	Yes	No	Yes	Yes	Yes	glioblastoma	IDHwt	NE	NA	13.11	1	65	male	G4	100	0.189859
TCGA-06-0173	Yes	No	Yes	Yes	No	glioblastoma	IDHwt	NA	NA	4.47	1	72	female	G4	NA	0.177899
TCGA-06-0174	Yes	Yes	Yes	Yes	No	glioblastoma	IDHwt	PN	NA	3.22	1	54	male	G4	80	0.1336
TCGA-06-0184	Yes	Yes	Yes	Yes	No	glioblastoma	IDHwt	ME	NA	69.84	1	63	male	G4	80	NA
TCGA-06-0185	Yes	No	Yes	Yes	No	glioblastoma	IDHwt	CL	NA	73.78	0	54	male	G4	100	0.228398
TCGA-06-0188	Yes	No	Yes	Yes	No	glioblastoma	IDHwt	PN	NA	44.55	1	71	male	G4	100	0.465363
TCGA-06-0189	Yes	No	Yes	Yes	No	glioblastoma	IDHwt	ME	NA	15.41	1	55	male	G4	NA	NA
TCGA-06-0190	Yes	Yes	Yes	Yes	Yes	glioblastoma	IDHwt	ME	NA	10.41	1	62	male	G4	80	0.169736
TCGA-06-0192	Yes	No	Yes	Yes	No	glioblastoma	IDHwt	ME	NA	38.93	1	58	male	G4	100	0.244174
TCGA-06-0195	Yes	No	Yes	Yes	No	glioblastoma	IDHwt	NE	NA	7.39	1	63	male	G4	100	0.540978
TCGA-06-0209	Yes	No	Yes	Yes	No	glioblastoma	IDHwt	NA	NA	7.62	1	76	male	G4	NA	0.492235
TCGA-06-0210	Yes	Yes	Yes	Yes	Yes	glioblastoma	IDHwt	ME	NA	7.39	1	72	female	G4	NA	0.195671
TCGA-06-0211	Yes	Yes	Yes	Yes	Yes	glioblastoma	IDHwt	CL	NA	11.83	1	47	male	G4	100	0.210389
TCGA-06-0213	Yes	No	Yes	Yes	No	glioblastoma	IDHwt	ME	NA	0.53	1	55	female	G4	NA	0.162616
TCGA-06-0214	Yes	No	Yes	Yes	No	glioblastoma	IDHwt	ME	NA	15.01	1	66	male	G4	100	0.21043
TCGA-06-0216	Yes	No	Yes	Yes	No	glioblastoma	IDHwt	CL	NA	24.15	1	61	female	G4	80	0.622492
TCGA-06-0219	Yes	Yes	Yes	Yes	No	glioblastoma	IDHwt	NE	NA	0.72	1	67	male	G4	NA	NA
TCGA-06-0221	Yes	No	Yes	Yes	Yes	glioblastoma	IDHmut-non-codel	NE	NA	19.81	1	31	male	G4	100	0.174584
TCGA-06-0237	Yes	No	Yes	Yes	No	glioblastoma	IDHwt	NE	NA	13.63	1	75	female	G4	NA	0.422394
TCGA-06-0238	Yes	Yes	Yes	Yes	No	glioblastoma	IDHwt	PN	NA	13.3	1	46	male	G4	80	0.168375
TCGA-06-0241	Yes	No	Yes	Yes	No	glioblastoma	IDHwt	PN	NA	48.65	1	65	female	G4	100	0.170176
TCGA-06-0644	Yes	Yes	Yes	Yes	No	glioblastoma	IDHwt	ME	NA	12.61	1	71	male	G4	80	0.258865
TCGA-06-0645	Yes	Yes	Yes	Yes	No	glioblastoma	IDHwt	ME	NA	5.75	1	55	female	G4	NA	0.202675
TCGA-06-0646	Yes	Yes	Yes	Yes	No	glioblastoma	IDHwt	ME	NA	5.75	1	60	male	G4	80	0.165051
TCGA-06-0648	Yes	No	Yes	Yes	No	glioblastoma	IDHwt	PN	NA	9.79	1	77	male	G4	80	0.198243
TCGA-06-0649	Yes	Yes	Yes	Yes	No	glioblastoma	IDHwt	ME	NA	2.1	1	73	female	G4	NA	0.363515
TCGA-06-0650	Yes	No	Yes	Yes	Yes	glioblastoma	IDHwt	ME	LGm6-GBM	23.55	1	39	female	G4	NA	0.0660318
TCGA-06-0686	Yes	Yes	Yes	Yes	No	glioblastoma	IDHwt	PN	NA	14.19	1	53	male	G4	NA	0.277582
TCGA-06-0743	Yes	Yes	Yes	Yes	No	glioblastoma	IDHwt	CL	NA	26.38	1	69	male	G4	100	0.227806
TCGA-06-0744	Yes	Yes	Yes	Yes	No	glioblastoma	IDHwt	CL	NA	46.85	1	66	male	G4	80	0.201932
TCGA-06-0745	Yes	Yes	Yes	Yes	No	glioblastoma	IDHwt	ME	NA	7.85	1	59	male	G4	80	0.22979
TCGA-06-0747	Yes	Yes	Yes	Yes	No	glioblastoma	IDHwt	CL	NA	2.69	1	53	male	G4	80	0.167392
TCGA-06-0749	Yes	Yes	Yes	Yes	No	glioblastoma	IDHwt	NE	NA	2.69	1	50	male	G4	NA	0.156272
TCGA-06-0750	Yes	Yes	Yes	Yes	No	glioblastoma	IDHwt	ME	NA	0.92	1	43	male	G4	80	0.192515
TCGA-06-0875	Yes	No	Yes	Yes	No	glioblastoma	IDHwt	PN	LGm6-GBM	43.43	0	61	female	G4	80	0.275077
TCGA-06-0876	Yes	No	Yes	Yes	No	glioblastoma	IDHwt	CL	Mesenchymal-like	46.16	0	72	female	G4	80	0.135976
TCGA-06-0877	Yes	No	Yes	Yes	No	glioblastoma	IDHwt	CL	Classic-like	NA	1	78	male	G4	NA	0.275944
TCGA-06-0878	Yes	Yes	Yes	Yes	No	glioblastoma	IDHwt	ME	Mesenchymal-like	7.16	0	74	male	G4	80	0.216829
TCGA-06-0879	Yes	No	Yes	Yes	No	glioblastoma	IDHwt	ME	Classic-like	40.37	1	52	male	G4	80	0.217714
TCGA-06-0881	Yes	No	Yes	Yes	No	glioblastoma	IDHwt	ME	LGm6-GBM	16.56	1	50	male	G4	80	0.0011095
TCGA-06-0882	Yes	Yes	Yes	Yes	No	glioblastoma	IDHwt	ME	LGm6-GBM	20.76	1	30	male	G4	60	0.166448
TCGA-06-0939	Yes	No	Yes	Yes	No	glioblastoma	IDHwt	NE	Classic-like	26.74	1	79	female	G4	80	0.135198
TCGA-06-1804	Yes	Yes	Yes	Yes	Yes	glioblastoma	IDHwt	NA	Classic-like	13.6	1	81	female	G4	NA	0.163401
TCGA-06-1806	Yes	No	No	Yes	Yes	glioblastoma	IDHwt	NA	LGm6-GBM	15.31	1	47	male	G4	90	0.197372
TCGA-06-2557	Yes	Yes	Yes	Yes	No	glioblastoma	IDHwt	ME	Classic-like	1.08	1	76	male	G4	40	0.272115
TCGA-06-2558	Yes	Yes	Yes	Yes	No	glioblastoma	IDHwt	PN	Mesenchymal-like	12.48	1	75	female	G4	60	0.216156
TCGA-06-2559	Yes	Yes	Yes	Yes	No	glioblastoma	IDHwt	ME	Mesenchymal-like	4.93	1	83	male	G4	60	0.121609
TCGA-06-2561	Yes	Yes	Yes	Yes	No	glioblastoma	IDHwt	ME	Mesenchymal-like	17.64	1	53	female	G4	80	0.309676
TCGA-06-2562	Yes	Yes	Yes	Yes	No	glioblastoma	IDHwt	ME	Classic-like	12.55	1	81	male	G4	80	0.198868
TCGA-06-2563	Yes	Yes	Yes	Yes	No	glioblastoma	IDHwt	CL	Classic-like	30.62	0	72	female	G4	80	0.169663
TCGA-06-2564	Yes	Yes	Yes	Yes	No	glioblastoma	IDHwt	CL	Mesenchymal-like	5.95	0	50	male	G4	100	0.112196
TCGA-06-2565	Yes	Yes	Yes	Yes	No	glioblastoma	IDHwt	CL	Classic-like	16.62	1	59	male	G4	100	0.140427
TCGA-06-2567	Yes	Yes	Yes	Yes	No	glioblastoma	IDHwt	ME	Mesenchymal-like	4.37	1	65	male	G4	80	0.176738
TCGA-06-2569	Yes	Yes	Yes	Yes	No	glioblastoma	IDHwt	NA	LGm6-GBM	0.43	0	24	female	G4	80	0.547758
TCGA-06-2570	Yes	Yes	Yes	Yes	No	glioblastoma	IDHmut-non-codel	PN	G-CIMP-low	31.47	0	21	female	G4	100	0.0939332
TCGA-06-5408	Yes	Yes	Yes	Yes	Yes	glioblastoma	IDHwt	CL	Mesenchymal-like	11.73	1	54	female	G4	80	0.241895
TCGA-06-5410	Yes	Yes	Yes	Yes	Yes	glioblastoma	IDHwt	ME	LGm6-GBM	3.55	1	72	female	G4	60	6.78e-06
TCGA-06-5411	Yes	Yes	Yes	Yes	Yes	glioblastoma	IDHwt	NE	Mesenchymal-like	8.34	1	51	male	G4	80	0.142674
TCGA-06-5412	Yes	Yes	Yes	Yes	Yes	glioblastoma	IDHwt	ME	Mesenchymal-like	4.53	1	78	female	G4	80	0.185223
TCGA-06-5413	Yes	Yes	Yes	Yes	Yes	glioblastoma	IDHwt	ME	Classic-like	8.8	0	67	male	G4	60	0.17987
TCGA-06-5414	Yes	Yes	Yes	Yes	Yes	glioblastoma	IDHwt	CL	Classic-like	8.97	0	61	male	G4	80	0.186464
TCGA-06-5415	Yes	No	Yes	Yes	Yes	glioblastoma	IDHwt	CL	Classic-like	8.54	0	60	male	G4	100	0.255677
TCGA-06-5417	Yes	Yes	Yes	No	Yes	glioblastoma	NA	NA	NA	5.09	0	45	female	G4	80	NA
TCGA-06-5418	Yes	Yes	Yes	Yes	Yes	glioblastoma	IDHwt	ME	Mesenchymal-like	2.73	1	75	female	G4	60	0.165795
TCGA-06-5856	Yes	Yes	Yes	Yes	Yes	glioblastoma	IDHwt	CL	Classic-like	3.75	1	58	male	G4	NA	0.769065
TCGA-06-5858	Yes	Yes	No	Yes	Yes	glioblastoma	IDHwt	ME	LGm6-GBM	6.14	0	45	female	G4	100	0.0799893
TCGA-06-5859	Yes	Yes	Yes	Yes	Yes	glioblastoma	IDHwt	ME	Classic-like	4.57	0	63	male	G4	40	0.904752
TCGA-06-6388	Yes	No	Yes	Yes	Yes	glioblastoma	IDHwt	NA	Mesenchymal-like	5.22	1	64	female	G4	80	0.165582
TCGA-06-6389	Yes	No	Yes	Yes	Yes	glioblastoma	IDHmut-non-codel	PN	G-CIMP-high	7.79	0	49	female	G4	100	0.281168
TCGA-06-6390	Yes	No	Yes	Yes	Yes	glioblastoma	IDHwt	CL	Mesenchymal-like	5.39	1	58	male	G4	80	0.245692
TCGA-06-6391	Yes	No	Yes	Yes	Yes	glioblastoma	IDHwt	PN	LGm6-GBM	1.48	1	44	female	G4	NA	0.104279
TCGA-06-6693	Yes	No	Yes	Yes	Yes	glioblastoma	IDHwt	NA	Classic-like	120.47	1	64	female	G4	NA	0.42833
TCGA-06-6694	Yes	No	Yes	Yes	Yes	glioblastoma	IDHwt	NA	Mesenchymal-like	7.36	1	76	female	G4	NA	0.402011
TCGA-06-6695	Yes	No	Yes	Yes	Yes	glioblastoma	IDHwt	NA	Classic-like	8.31	0	64	male	G4	40	0.171501
TCGA-06-6697	Yes	No	Yes	Yes	Yes	glioblastoma	IDHwt	NA	Mesenchymal-like	12.84	0	65	male	G4	80	0.204752
TCGA-06-6698	Yes	No	Yes	Yes	Yes	glioblastoma	IDHwt	NA	LGm6-GBM	4.76	0	53	female	G4	NA	0.274208
TCGA-06-6699	Yes	No	Yes	Yes	Yes	glioblastoma	IDHwt	NA	Classic-like	1.54	0	58	female	G4	NA	0.164503
TCGA-06-6700	Yes	No	Yes	Yes	Yes	glioblastoma	IDHwt	NA	Mesenchymal-like	4.76	0	76	male	G4	100	0.116695
TCGA-06-6701	Yes	No	Yes	Yes	Yes	glioblastoma	IDHmut-non-codel	NA	G-CIMP-high	4.96	0	60	male	G4	NA	0.0498136
TCGA-06-A5U0	Yes	No	No	Yes	Yes	glioblastoma	IDHwt	NA	LGm6-GBM	26.77	0	21	female	G4	90	0.235418
TCGA-06-A5U1	Yes	No	No	Yes	Yes	glioblastoma	IDHwt	NA	Mesenchymal-like	1.87	1	78	female	G4	NA	0.323404
TCGA-06-A6S0	Yes	No	No	Yes	Yes	glioblastoma	IDHwt	NA	Classic-like	3.12	1	79	male	G4	NA	0.198857
TCGA-06-A6S1	Yes	No	No	Yes	Yes	glioblastoma	IDHwt	NA	Mesenchymal-like	2.56	1	53	female	G4	60	0.261902
TCGA-06-A7TK	Yes	No	No	No	Yes	glioblastoma	IDHwt	NA	Classic-like	14.59	1	64	male	G4	70	0.19441
TCGA-06-A7TL	Yes	No	No	No	Yes	NA	IDHmut-non-codel	NA	G-CIMP-high	17.71	0	NA	NA	NA	NA	0.185548
TCGA-08-0386	Yes	Yes	Yes	Yes	No	glioblastoma	IDHwt	NA	NA	18	1	74	male	G4	80	0.561115
TCGA-12-0615	Yes	No	Yes	Yes	No	glioblastoma	IDHwt	NA	NA	15.34	1	78	female	G4	60	0.322119
TCGA-12-0616	Yes	Yes	Yes	Yes	No	glioblastoma	IDHwt	PN	NA	14.72	1	36	female	G4	100	0.182484
TCGA-12-0618	Yes	Yes	Yes	Yes	No	glioblastoma	IDHwt	PN	NA	12.98	1	49	male	G4	60	0.168421
TCGA-12-0619	Yes	Yes	Yes	Yes	No	glioblastoma	IDHwt	ME	NA	34.89	1	60	male	G4	80	0.507592
TCGA-12-0688	Yes	No	Yes	Yes	No	glioblastoma	IDHwt	CL	NA	26.64	1	74	male	G4	100	0.145452
TCGA-12-0692	Yes	No	Yes	Yes	No	glioblastoma	IDHwt	ME	NA	3.65	1	75	female	G4	60	0.189063
TCGA-12-0821	Yes	Yes	Yes	Yes	No	glioblastoma	IDHwt	NA	LGm6-GBM	10.61	1	62	male	G4	60	0.38256
TCGA-12-1597	Yes	Yes	Yes	No	No	glioblastoma	NA	PN	Classic-like	22.17	1	62	female	G4	80	0.220612
TCGA-12-3649	Yes	No	Yes	Yes	No	glioblastoma	IDHwt	CL	Classic-like	15.21	1	76	male	G4	80	0.175754
TCGA-12-3650	Yes	Yes	Yes	Yes	No	glioblastoma	IDHwt	CL	Classic-like	10.94	1	46	male	G4	80	0.129701
TCGA-12-3652	Yes	Yes	Yes	Yes	No	glioblastoma	IDHwt	CL	Classic-like	34.89	1	60	male	G4	80	0.174973
TCGA-12-3653	Yes	Yes	Yes	Yes	No	glioblastoma	IDHwt	CL	Mesenchymal-like	14.52	1	34	female	G4	80	0.947696
TCGA-12-5295	Yes	Yes	Yes	Yes	Yes	glioblastoma	IDHwt	ME	Classic-like	14.91	1	60	female	G4	NA	0.246806
TCGA-12-5299	Yes	Yes	Yes	Yes	Yes	glioblastoma	IDHwt	CL	Mesenchymal-like	3.22	1	56	female	G4	80	0.163054
TCGA-12-5301	Yes	No	Yes	Yes	Yes	glioblastoma	IDHwt	PN	Mesenchymal-like	2.04	1	59	male	G4	80	0.148013
TCGA-14-0740	Yes	No	Yes	Yes	Yes	glioblastoma	IDHwt	NA	LGm6-GBM	11.96	1	70	male	G4	60	0.841698
TCGA-14-0781	Yes	Yes	Yes	Yes	Yes	glioblastoma	IDHwt	ME	Mesenchymal-like	0.95	1	49	male	G4	NA	0.102132
TCGA-14-0786	Yes	No	Yes	Yes	No	glioblastoma	IDHwt	CL	Classic-like	23.03	1	50	female	G4	80	0.143414
TCGA-14-0787	Yes	Yes	Yes	Yes	No	glioblastoma	IDHwt	CL	Classic-like	2.23	1	69	male	G4	60	0.203901
TCGA-14-0789	Yes	Yes	Yes	Yes	No	glioblastoma	IDHwt	ME	Classic-like	11.24	1	54	male	G4	40	0.126184
TCGA-14-0790	Yes	Yes	Yes	Yes	No	glioblastoma	IDHwt	CL	Classic-like	13.76	1	64	female	G4	60	0.172085
TCGA-14-0813	Yes	No	Yes	Yes	No	glioblastoma	IDHwt	NE	Mesenchymal-like	1.35	1	78	male	G4	60	0.305402
TCGA-14-0817	Yes	Yes	Yes	Yes	No	glioblastoma	IDHwt	ME	Classic-like	5.39	1	69	female	G4	60	0.477485
TCGA-14-0862	Yes	No	Yes	Yes	Yes	glioblastoma	IDHwt	NA	Classic-like	2.89	1	60	male	G4	40	0.703919
TCGA-14-0871	Yes	Yes	Yes	Yes	No	glioblastoma	IDHwt	NA	LGm6-GBM	28.91	1	74	female	G4	60	0.669174
TCGA-14-1034	Yes	Yes	Yes	Yes	No	glioblastoma	IDHwt	ME	Classic-like	15.93	1	60	female	G4	60	0.534245
TCGA-14-1043	Yes	No	Yes	Yes	Yes	glioblastoma	IDHwt	NA	Mesenchymal-like	0.79	1	61	male	G4	40	0.121256
TCGA-14-1395	Yes	No	Yes	Yes	Yes	glioblastoma	IDHwt	NA	Mesenchymal-like	1.38	1	52	male	G4	80	0.176135
TCGA-14-1450	Yes	No	Yes	Yes	Yes	glioblastoma	IDHwt	NA	Classic-like	58.74	0	57	female	G4	80	0.188178
TCGA-14-1456	Yes	No	Yes	Yes	No	glioblastoma	IDHmut-non-codel	PN	G-CIMP-high	40.93	0	23	male	G4	80	0.0944138
TCGA-14-1823	Yes	Yes	Yes	Yes	No	glioblastoma	IDHwt	ME	Classic-like	17.84	1	58	female	G4	80	0.828086
TCGA-14-1825	Yes	Yes	Yes	Yes	No	glioblastoma	IDHwt	PN	Mesenchymal-like	7.62	1	70	male	G4	80	0.281382
TCGA-14-1829	Yes	Yes	Yes	Yes	No	glioblastoma	IDHwt	ME	Mesenchymal-like	7.16	0	57	male	G4	60	0.200083
TCGA-14-2554	Yes	Yes	Yes	Yes	No	glioblastoma	IDHwt	ME	Mesenchymal-like	17.48	1	52	female	G4	60	0.213501
TCGA-14-3476	Yes	No	Yes	No	No	glioblastoma	NA	NE	Mesenchymal-like	0.39	1	74	male	G4	NA	0.219657
TCGA-14-4157	Yes	No	Yes	Yes	No	glioblastoma	IDHmut-non-codel	PN	G-CIMP-high	3.42	0	40	male	G4	60	0.162791
TCGA-15-0742	Yes	Yes	Yes	Yes	No	glioblastoma	IDHwt	CL	NA	13.76	1	65	male	G4	80	0.266427
TCGA-15-1444	Yes	Yes	Yes	Yes	Yes	glioblastoma	IDHmut-non-codel	NA	G-CIMP-high	50.49	1	21	male	G4	NA	0.0993632
TCGA-16-0846	Yes	Yes	Yes	Yes	No	glioblastoma	IDHwt	NA	Classic-like	3.91	1	85	male	G4	NA	0.33331
TCGA-16-0861	Yes	No	Yes	Yes	No	glioblastoma	IDHwt	NA	Mesenchymal-like	NA	NA	65	male	G4	NA	0.192682
TCGA-16-1045	Yes	Yes	Yes	Yes	No	glioblastoma	IDHwt	ME	Mesenchymal-like	29.01	1	49	female	G4	NA	0.284026
TCGA-16-1048	Yes	No	Yes	Yes	No	NA	IDHwt	CL	Mesenchymal-like	NA	NA	NA	NA	NA	NA	0.19531
TCGA-19-1390	Yes	Yes	Yes	Yes	No	glioblastoma	IDHwt	PN	Classic-like	25.36	1	63	female	G4	60	0.631137
TCGA-19-1790	Yes	No	Yes	No	No	glioblastoma	NA	ME	Classic-like	5.06	1	56	male	G4	60	0.143402
TCGA-19-2619	Yes	Yes	Yes	Yes	No	glioblastoma	IDHwt	CL	Mesenchymal-like	9.66	0	55	female	G4	40	0.208152
TCGA-19-2620	Yes	Yes	Yes	Yes	No	glioblastoma	IDHwt	CL	Classic-like	4.86	1	70	male	G4	40	0.175118
TCGA-19-2623	Yes	No	Yes	Yes	No	glioblastoma	IDHwt	ME	Mesenchymal-like	7.52	0	65	male	G4	80	0.288494
TCGA-19-2624	Yes	Yes	Yes	Yes	No	glioblastoma	IDHwt	CL	Mesenchymal-like	0.16	1	51	male	G4	NA	0.107262
TCGA-19-2625	Yes	Yes	Yes	Yes	No	glioblastoma	IDHwt	ME	Mesenchymal-like	4.07	1	76	female	G4	NA	0.235679
TCGA-19-2629	Yes	Yes	Yes	Yes	No	glioblastoma	IDHmut-non-codel	NA	G-CIMP-low	24.21	1	60	male	G4	NA	0.758477
TCGA-19-2631	Yes	No	Yes	Yes	No	glioblastoma	IDHwt	CL	Classic-like	7	1	74	female	G4	60	0.144038
TCGA-19-4068	Yes	No	Yes	No	No	glioblastoma	NA	CL	Mesenchymal-like	4.5	0	68	female	G4	80	0.162918
TCGA-19-5947	Yes	No	Yes	Yes	Yes	glioblastoma	IDHwt	ME	Mesenchymal-like	6.64	1	47	female	G4	40	0.313517
TCGA-19-5950	Yes	No	No	Yes	Yes	glioblastoma	IDHwt	CL	Classic-like	17.18	1	52	female	G4	100	0.159672
TCGA-19-5951	Yes	No	Yes	Yes	Yes	glioblastoma	IDHwt	CL	Classic-like	8.02	1	76	female	G4	80	0.096856
TCGA-19-5952	Yes	No	Yes	Yes	Yes	glioblastoma	IDHwt	CL	Mesenchymal-like	18.89	1	62	male	G4	60	0.162569
TCGA-19-5953	Yes	No	Yes	Yes	Yes	glioblastoma	IDHwt	NA	Classic-like	4.73	1	58	male	G4	NA	0.179423
TCGA-19-5954	Yes	No	Yes	Yes	Yes	glioblastoma	IDHwt	CL	Mesenchymal-like	12.09	1	72	female	G4	60	0.140281
TCGA-19-5955	Yes	No	Yes	Yes	Yes	glioblastoma	IDHwt	ME	Mesenchymal-like	1.77	1	83	male	G4	NA	0.183951
TCGA-19-5958	Yes	No	Yes	Yes	Yes	glioblastoma	IDHwt	NE	Mesenchymal-like	14.06	1	56	male	G4	80	0.146259
TCGA-19-5959	Yes	No	Yes	Yes	Yes	glioblastoma	IDHwt	CL	Classic-like	16.79	1	77	female	G4	80	0.146812
TCGA-19-5960	Yes	Yes	No	Yes	Yes	glioblastoma	IDHwt	CL	Classic-like	14.95	1	56	male	G4	80	0.84795
TCGA-19-A60I	Yes	No	No	Yes	Yes	glioblastoma	IDHwt	NA	Classic-like	17.77	0	39	male	G4	NA	0.179032
TCGA-19-A6J4	Yes	No	No	Yes	Yes	glioblastoma	IDHwt	NA	Mesenchymal-like	3.98	1	68	male	G4	NA	0.624275
TCGA-19-A6J5	Yes	No	No	Yes	Yes	glioblastoma	IDHmut-non-codel	NA	G-CIMP-high	28.52	0	40	male	G4	100	0.231559
TCGA-26-1439	Yes	No	Yes	Yes	No	glioblastoma	IDHwt	CL	Mesenchymal-like	13.86	1	63	male	G4	NA	0.548297
TCGA-26-1442	Yes	Yes	Yes	Yes	Yes	glioblastoma	IDHmut-non-codel	NA	G-CIMP-high	31.31	0	43	male	G4	80	0.0763371
TCGA-26-5132	Yes	Yes	Yes	Yes	Yes	glioblastoma	IDHwt	ME	Classic-like	9.4	0	74	male	G4	60	0.170621
TCGA-26-5133	Yes	Yes	Yes	Yes	Yes	glioblastoma	IDHwt	NA	LGm6-GBM	14.85	0	59	male	G4	80	0.864103
TCGA-26-5134	Yes	Yes	Yes	Yes	Yes	glioblastoma	IDHwt	NA	Mesenchymal-like	5.49	0	74	male	G4	60	0.0802638
TCGA-26-5135	Yes	Yes	Yes	Yes	Yes	glioblastoma	IDHwt	ME	Mesenchymal-like	8.87	1	72	female	G4	NA	0.107628
TCGA-26-5136	Yes	Yes	Yes	Yes	Yes	glioblastoma	IDHwt	ME	Mesenchymal-like	18.96	1	78	female	G4	NA	0.279971
TCGA-26-5139	Yes	Yes	Yes	Yes	Yes	glioblastoma	IDHwt	CL	Mesenchymal-like	1.58	0	65	female	G4	60	0.129632
TCGA-26-6173	Yes	No	Yes	Yes	Yes	glioblastoma	IDHwt	NA	Mesenchymal-like	7.92	0	57	male	G4	80	0.273633
TCGA-26-6174	Yes	No	Yes	Yes	Yes	glioblastoma	IDHwt	NA	Mesenchymal-like	2.33	0	65	female	G4	80	0.121409
TCGA-26-A7UX	Yes	No	No	No	Yes	glioblastoma	IDHwt	NA	Mesenchymal-like	19.32	0	47	male	G4	NA	0.119779
TCGA-27-1830	Yes	Yes	Yes	Yes	No	glioblastoma	IDHwt	ME	Mesenchymal-like	5.06	1	57	male	G4	80	0.235926
TCGA-27-1831	Yes	Yes	Yes	Yes	No	glioblastoma	IDHwt	ME	Mesenchymal-like	16.59	1	66	male	G4	80	0.0976991
TCGA-27-1832	Yes	Yes	Yes	Yes	No	glioblastoma	IDHwt	ME	Mesenchymal-like	9.86	1	59	female	G4	100	0.237215
TCGA-27-1833	Yes	No	Yes	Yes	No	glioblastoma	IDHwt	CL	Classic-like	24.21	1	67	female	G4	80	0.18649
TCGA-27-1834	Yes	Yes	Yes	Yes	No	glioblastoma	IDHwt	NA	Mesenchymal-like	40.51	1	56	male	G4	80	0.503949
TCGA-27-1835	Yes	Yes	Yes	Yes	No	glioblastoma	IDHwt	CL	Mesenchymal-like	21.29	1	53	female	G4	80	0.194721
TCGA-27-1836	Yes	No	Yes	Yes	No	glioblastoma	IDHwt	NE	Mesenchymal-like	30.03	1	33	female	G4	80	0.068224
TCGA-27-1837	Yes	Yes	Yes	Yes	No	glioblastoma	IDHwt	CL	Mesenchymal-like	14.03	1	36	male	G4	80	0.102648
TCGA-27-1838	Yes	No	Yes	Yes	No	glioblastoma	IDHwt	ME	Mesenchymal-like	11.5	1	59	female	G4	80	0.202989
TCGA-27-2518	Yes	No	Yes	Yes	No	glioblastoma	IDHwt	NE	Classic-like	24.74	1	52	male	G4	80	0.12773
TCGA-27-2519	Yes	Yes	Yes	Yes	No	glioblastoma	IDHwt	ME	Mesenchymal-like	18.07	1	48	male	G4	80	0.239724
TCGA-27-2521	Yes	Yes	Yes	Yes	No	glioblastoma	IDHmut-non-codel	PN	G-CIMP-low	16.75	1	34	male	G4	80	0.358065
TCGA-27-2523	Yes	Yes	Yes	Yes	No	glioblastoma	IDHwt	CL	Classic-like	16.06	1	63	male	G4	80	0.12796
TCGA-27-2524	Yes	Yes	Yes	Yes	No	glioblastoma	IDHwt	ME	Mesenchymal-like	7.59	1	56	male	G4	80	0.374413
TCGA-27-2526	Yes	Yes	Yes	Yes	No	glioblastoma	IDHwt	CL	Mesenchymal-like	2.86	1	79	female	G4	40	0.181627
TCGA-27-2527	Yes	No	Yes	Yes	No	glioblastoma	IDHwt	ME	Mesenchymal-like	14.39	1	81	male	G4	80	0.124823
TCGA-27-2528	Yes	Yes	Yes	Yes	No	glioblastoma	IDHwt	CL	Classic-like	15.77	1	62	male	G4	80	0.113234
TCGA-28-1747	Yes	Yes	Yes	Yes	No	glioblastoma	IDHwt	CL	Mesenchymal-like	2.53	1	44	male	G4	NA	0.109159
TCGA-28-1753	Yes	Yes	Yes	Yes	No	glioblastoma	IDHwt	ME	Mesenchymal-like	1.22	0	53	male	G4	NA	0.127144
TCGA-28-2499	Yes	Yes	No	No	No	glioblastoma	NA	CL	Classic-like	NA	NA	59	male	G4	NA	NA
TCGA-28-2501	Yes	No	Yes	Yes	Yes	NA	IDHwt	ME	Mesenchymal-like	NA	NA	NA	NA	NA	NA	0.157789
TCGA-28-2502	Yes	No	Yes	Yes	No	glioblastoma	IDHwt	ME	Mesenchymal-like	0.66	0	65	male	G4	20	0.178363
TCGA-28-2509	Yes	Yes	Yes	Yes	No	glioblastoma	IDHwt	ME	Classic-like	4.76	0	77	female	G4	80	0.636623
TCGA-28-2510	Yes	Yes	Yes	Yes	Yes	NA	IDHwt	NE	LGm6-GBM	NA	NA	NA	NA	NA	NA	0.198653
TCGA-28-2513	Yes	Yes	Yes	Yes	No	glioblastoma	IDHwt	ME	Mesenchymal-like	7.29	0	69	female	G4	80	0.155055
TCGA-28-2514	Yes	Yes	Yes	Yes	No	glioblastoma	IDHwt	CL	Mesenchymal-like	5.26	0	45	male	G4	60	0.412023
TCGA-28-5204	Yes	Yes	Yes	Yes	Yes	glioblastoma	IDHwt	CL	Classic-like	14.91	1	72	male	G4	80	0.325648
TCGA-28-5207	Yes	Yes	Yes	Yes	Yes	glioblastoma	IDHwt	CL	Mesenchymal-like	11.27	1	71	male	G4	70	0.229608
TCGA-28-5208	Yes	Yes	Yes	Yes	Yes	glioblastoma	IDHwt	CL	Classic-like	17.87	1	52	male	G4	70	0.118701
TCGA-28-5209	Yes	Yes	Yes	Yes	Yes	glioblastoma	IDHwt	CL	Classic-like	14.52	0	66	female	G4	NA	0.224078
TCGA-28-5211	Yes	No	Yes	Yes	Yes	glioblastoma	IDHwt	NA	Mesenchymal-like	11.76	0	42	male	G4	100	0.129703
TCGA-28-5213	Yes	Yes	Yes	Yes	Yes	glioblastoma	IDHwt	ME	Mesenchymal-like	31.24	0	72	male	G4	80	0.240095
TCGA-28-5214	Yes	No	Yes	Yes	Yes	glioblastoma	IDHwt	ME	Classic-like	23.42	1	53	male	G4	70	0.161779
TCGA-28-5215	Yes	Yes	Yes	Yes	Yes	glioblastoma	IDHwt	PN	Mesenchymal-like	11.01	1	62	female	G4	90	0.446408
TCGA-28-5216	Yes	Yes	Yes	Yes	Yes	glioblastoma	IDHwt	ME	Mesenchymal-like	13.63	0	52	male	G4	80	0.437866
TCGA-28-5218	Yes	Yes	Yes	Yes	Yes	glioblastoma	IDHwt	ME	LGm6-GBM	5.16	1	63	male	G4	NA	0.700763
TCGA-28-5219	Yes	No	Yes	Yes	Yes	glioblastoma	IDHwt	CL	Mesenchymal-like	22.67	0	47	female	G4	70	0.291373
TCGA-28-5220	Yes	Yes	Yes	Yes	Yes	glioblastoma	IDHwt	NA	Mesenchymal-like	12.75	1	67	male	G4	90	0.6261
TCGA-28-6450	Yes	No	Yes	Yes	Yes	glioblastoma	IDHwt	CL	Classic-like	5.42	1	60	male	G4	NA	0.165879
TCGA-32-1970	Yes	Yes	Yes	Yes	No	glioblastoma	IDHwt	CL	Mesenchymal-like	15.37	1	59	male	G4	NA	0.260215
TCGA-32-1977	Yes	No	Yes	Yes	No	glioblastoma	IDHwt	CL	Classic-like	0.1	0	63	female	G4	NA	0.161754
TCGA-32-1979	Yes	No	Yes	Yes	Yes	glioblastoma	IDHwt	CL	Classic-like	19.48	1	69	female	G4	NA	0.153694
TCGA-32-1980	Yes	Yes	Yes	Yes	Yes	glioblastoma	IDHwt	NE	LGm6-GBM	1.18	1	72	male	G4	NA	1.97e-05
TCGA-32-1982	Yes	Yes	Yes	Yes	No	glioblastoma	IDHwt	ME	Classic-like	4.66	1	76	female	G4	80	0.131541
TCGA-32-1986	Yes	No	Yes	Yes	No	glioblastoma	IDHwt	ME	Mesenchymal-like	12.68	1	68	male	G4	20	0.160014
TCGA-32-1991	Yes	No	Yes	Yes	No	glioblastoma	IDHwt	CL	Mesenchymal-like	16.92	1	60	male	G4	NA	0.116688
TCGA-32-2491	Yes	No	Yes	Yes	No	glioblastoma	IDHwt	ME	Mesenchymal-like	12.22	1	63	male	G4	NA	0.199553
TCGA-32-2494	Yes	No	Yes	Yes	No	glioblastoma	IDHwt	ME	Mesenchymal-like	20.76	1	58	female	G4	NA	0.166463
TCGA-32-2495	Yes	No	Yes	Yes	No	glioblastoma	IDHwt	CL	Classic-like	15.01	1	59	female	G4	NA	0.295488
TCGA-32-2615	Yes	Yes	Yes	Yes	No	glioblastoma	IDHwt	ME	Mesenchymal-like	15.93	1	62	male	G4	80	0.560053
TCGA-32-2632	Yes	Yes	Yes	Yes	No	glioblastoma	IDHwt	ME	Mesenchymal-like	8.84	1	80	male	G4	NA	0.269615
TCGA-32-2634	Yes	Yes	Yes	Yes	No	glioblastoma	IDHwt	NA	Classic-like	22.77	0	82	male	G4	NA	0.757587
TCGA-32-2638	Yes	Yes	Yes	Yes	No	glioblastoma	IDHwt	CL	Classic-like	25.16	1	67	male	G4	NA	0.15302
TCGA-32-4208	Yes	No	Yes	Yes	No	glioblastoma	IDHmut-non-codel	PN	G-CIMP-high	21.12	0	25	male	G4	NA	0.163563
TCGA-32-4209	Yes	No	Yes	No	No	glioblastoma	NA	ME	Mesenchymal-like	20.3	1	40	male	G4	NA	0.769113
TCGA-32-4210	Yes	No	Yes	Yes	No	glioblastoma	IDHwt	PN	Classic-like	3.71	1	73	male	G4	NA	0.758865
TCGA-32-4211	Yes	No	Yes	Yes	No	glioblastoma	IDHwt	NE	Classic-like	12.58	1	56	male	G4	NA	0.216096
TCGA-32-4213	Yes	Yes	Yes	Yes	No	glioblastoma	IDHwt	ME	Mesenchymal-like	19.84	0	47	female	G4	NA	0.120655
TCGA-32-4719	Yes	No	Yes	Yes	No	glioblastoma	IDHwt	CL	Classic-like	10.84	1	73	male	G4	NA	0.258812
TCGA-32-5222	Yes	Yes	Yes	Yes	Yes	glioblastoma	IDHwt	CL	Classic-like	19.22	1	66	male	G4	NA	0.305337
TCGA-41-2571	Yes	Yes	Yes	Yes	No	glioblastoma	IDHwt	PN	Mesenchymal-like	0.85	1	89	male	G4	60	0.192347
TCGA-41-2572	Yes	Yes	Yes	Yes	No	glioblastoma	IDHwt	CL	Classic-like	13.34	1	67	male	G4	NA	0.228809
TCGA-41-2573	Yes	No	Yes	Yes	No	glioblastoma	IDHwt	NE	Mesenchymal-like	8.94	0	59	male	G4	60	0.367493
TCGA-41-2575	Yes	No	Yes	Yes	No	glioblastoma	IDHwt	PN	Mesenchymal-like	9.53	1	75	male	G4	60	0.326129
TCGA-41-3392	Yes	No	Yes	Yes	No	glioblastoma	IDHwt	CL	Classic-like	0.99	1	88	male	G4	NA	0.233587
TCGA-41-3393	Yes	No	Yes	Yes	No	glioblastoma	IDHwt	ME	Classic-like	4.43	1	81	female	G4	NA	0.166749
TCGA-41-3915	Yes	Yes	Yes	Yes	No	glioblastoma	IDHwt	ME	Mesenchymal-like	11.83	1	48	male	G4	NA	0.478911
TCGA-41-4097	Yes	Yes	Yes	Yes	No	glioblastoma	IDHwt	ME	Classic-like	0.2	1	63	female	G4	NA	0.298685
TCGA-41-5651	Yes	Yes	Yes	Yes	Yes	glioblastoma	IDHwt	PN	Classic-like	15.11	1	59	female	G4	NA	0.255303
TCGA-41-6646	Yes	No	Yes	Yes	Yes	glioblastoma	IDHwt	NA	Classic-like	12.45	1	73	female	G4	NA	0.147858
TCGA-4W-AA9R	Yes	No	No	No	Yes	NA	IDHwt	NA	Classic-like	4.07	0	NA	NA	NA	NA	0.798435
TCGA-4W-AA9S	Yes	No	No	No	Yes	glioblastoma	IDHwt	NA	Classic-like	1.45	0	69	male	G4	NA	0.264916
TCGA-4W-AA9T	Yes	No	No	No	Yes	glioblastoma	IDHwt	NA	Classic-like	25.56	0	54	female	G4	70	0.16831
TCGA-74-6573	Yes	No	Yes	Yes	Yes	glioblastoma	IDHwt	NA	Mesenchymal-like	3.45	1	67	male	G4	100	0.206633
TCGA-74-6575	Yes	No	Yes	Yes	Yes	glioblastoma	IDHwt	NA	Mesenchymal-like	20.89	0	73	female	G4	90	0.191185
TCGA-74-6577	Yes	No	Yes	Yes	Yes	glioblastoma	IDHwt	NA	Mesenchymal-like	4.34	0	51	male	G4	90	0.187237
TCGA-74-6578	Yes	No	Yes	Yes	Yes	glioblastoma	IDHwt	NA	Classic-like	14.32	0	58	male	G4	100	0.127077
TCGA-74-6584	Yes	No	Yes	Yes	Yes	glioblastoma	IDHwt	NA	Mesenchymal-like	7.49	0	55	female	G4	80	0.200407
TCGA-76-4925	Yes	Yes	Yes	Yes	Yes	glioblastoma	IDHwt	CL	Classic-like	4.8	1	76	male	G4	100	0.262735
TCGA-76-4926	Yes	Yes	Yes	Yes	Yes	glioblastoma	IDHwt	CL	Mesenchymal-like	4.53	1	68	male	G4	80	0.115562
TCGA-76-4927	Yes	Yes	Yes	No	Yes	glioblastoma	NA	CL	Classic-like	17.58	1	58	male	G4	80	NA
TCGA-76-4928	Yes	Yes	Yes	Yes	Yes	glioblastoma	IDHwt	ME	Mesenchymal-like	3.09	1	85	female	G4	80	0.178278
TCGA-76-4929	Yes	Yes	Yes	Yes	Yes	glioblastoma	IDHwt	NA	Classic-like	3.65	1	76	female	G4	80	0.790365
TCGA-76-4931	Yes	Yes	Yes	Yes	Yes	glioblastoma	IDHwt	CL	Mesenchymal-like	9.17	1	70	female	G4	80	0.154706
TCGA-76-4932	Yes	Yes	Yes	No	Yes	glioblastoma	NA	CL	Classic-like	47.9	1	50	female	G4	80	0.195054
TCGA-76-4934	Yes	No	Yes	Yes	Yes	glioblastoma	IDHwt	PN	Mesenchymal-like	2.53	1	66	female	G4	80	0.58344
TCGA-76-4935	Yes	No	Yes	Yes	Yes	glioblastoma	IDHwt	PN	Mesenchymal-like	36.83	1	52	female	G4	80	0.219488
TCGA-76-6191	Yes	No	Yes	Yes	Yes	glioblastoma	IDHwt	PN	Mesenchymal-like	16.69	1	57	male	G4	80	0.152956
TCGA-76-6192	Yes	No	No	Yes	Yes	glioblastoma	IDHwt	PN	Mesenchymal-like	3.29	1	74	male	G4	80	0.107514
TCGA-76-6193	Yes	No	Yes	Yes	Yes	glioblastoma	IDHwt	ME	Mesenchymal-like	2.69	1	78	male	G4	60	0.172276
TCGA-76-6280	Yes	No	Yes	Yes	Yes	glioblastoma	IDHwt	NA	Classic-like	11.37	1	57	male	G4	80	0.267032
TCGA-76-6282	Yes	No	Yes	Yes	Yes	glioblastoma	IDHwt	ME	Mesenchymal-like	17.05	1	63	male	G4	80	0.192024
TCGA-76-6283	Yes	No	Yes	Yes	Yes	NA	IDHwt	NA	Classic-like	5.42	1	NA	NA	NA	NA	0.377732
TCGA-76-6285	Yes	No	Yes	Yes	Yes	glioblastoma	IDHwt	PN	Mesenchymal-like	8.34	1	64	female	G4	80	0.908222
TCGA-76-6286	Yes	No	Yes	Yes	Yes	glioblastoma	IDHwt	NA	Classic-like	20.96	1	60	male	G4	80	0.454639
TCGA-76-6656	Yes	No	Yes	Yes	Yes	glioblastoma	IDHwt	NA	Classic-like	4.83	1	66	male	G4	60	0.124083
TCGA-76-6657	Yes	No	Yes	Yes	Yes	glioblastoma	IDHwt	NA	Classic-like	5.03	1	74	male	G4	80	0.152292
TCGA-76-6660	Yes	No	Yes	Yes	Yes	NA	IDHwt	NA	Classic-like	3.75	1	NA	NA	NA	NA	0.353392
TCGA-76-6661	Yes	No	Yes	Yes	Yes	glioblastoma	IDHwt	NA	Classic-like	23.88	1	54	male	G4	60	0.150769
TCGA-76-6662	Yes	No	Yes	Yes	Yes	glioblastoma	IDHwt	NA	Classic-like	34.43	1	58	male	G4	80	0.121174
TCGA-76-6663	Yes	No	No	Yes	Yes	glioblastoma	IDHwt	NA	Classic-like	18.63	1	44	female	G4	80	0.122388
TCGA-76-6664	Yes	No	Yes	Yes	Yes	glioblastoma	IDHwt	NA	Mesenchymal-like	36.17	0	49	female	G4	80	0.151111
TCGA-81-5910	Yes	No	Yes	Yes	Yes	glioblastoma	IDHwt	CL	Mesenchymal-like	1.61	1	64	male	G4	40	0.141411
TCGA-81-5911	Yes	No	Yes	Yes	Yes	glioblastoma	IDHwt	NA	Classic-like	17.71	0	33	male	G4	NA	0.175311
TCGA-87-5896	Yes	No	Yes	Yes	Yes	glioblastoma	IDHwt	CL	Classic-like	26.28	0	50	female	G4	NA	0.149599
TCGA-CS-4938	Yes	Yes	No	Yes	Yes	astrocytoma	IDHmut-non-codel	NA	G-CIMP-high	NA	NA	31	female	G2	90	0.0694117
TCGA-CS-4941	Yes	Yes	No	Yes	Yes	astrocytoma	IDHwt	CL	Mesenchymal-like	7.69	1	67	male	G3	90	0.224149
TCGA-CS-4942	Yes	Yes	No	Yes	Yes	astrocytoma	IDHmut-non-codel	PN	G-CIMP-high	43.86	1	44	female	G3	90	0.0936934
TCGA-CS-4943	Yes	Yes	No	Yes	Yes	astrocytoma	IDHmut-non-codel	PN	G-CIMP-high	36.33	1	37	male	G3	50	0.172371
TCGA-CS-4944	Yes	Yes	No	Yes	Yes	astrocytoma	IDHmut-non-codel	NA	G-CIMP-high	60.05	0	50	male	G2	90	0.060307
TCGA-CS-5390	Yes	Yes	No	Yes	Yes	oligodendroglioma	IDHmut-codel	PN	Codel	NA	1	47	female	G2	100	0.0511444
TCGA-CS-5393	Yes	Yes	No	Yes	Yes	astrocytoma	IDHmut-non-codel	PN	G-CIMP-high	40.14	0	39	male	G3	100	0.0577859
TCGA-CS-5394	Yes	Yes	No	Yes	Yes	astrocytoma	IDHmut-non-codel	PN	Codel	0.26	0	40	male	G3	NA	0.0469384
TCGA-CS-5395	Yes	Yes	No	Yes	Yes	oligodendroglioma	IDHwt	CL	Mesenchymal-like	20.99	1	43	male	G2	90	0.186123
TCGA-CS-5396	Yes	Yes	No	Yes	Yes	oligodendroglioma	IDHmut-codel	PN	Codel	53.58	0	53	female	G3	90	0.179512
TCGA-CS-5397	Yes	Yes	No	Yes	Yes	astrocytoma	IDHwt	NE	Mesenchymal-like	6.37	1	54	female	G3	80	0.285382
TCGA-CS-6186	Yes	Yes	No	Yes	Yes	oligoastrocytoma	IDHwt	CL	Classic-like	17.67	1	58	male	G3	90	0.151773
TCGA-CS-6188	Yes	Yes	No	Yes	Yes	astrocytoma	IDHwt	CL	Mesenchymal-like	26.74	1	48	male	G3	90	0.140632
TCGA-CS-6290	Yes	Yes	No	Yes	Yes	astrocytoma	IDHmut-non-codel	NA	G-CIMP-high	37.35	1	31	male	G3	90	0.0132783
TCGA-CS-6665	Yes	No	No	Yes	Yes	astrocytoma	IDHmut-non-codel	NA	G-CIMP-low	51.51	0	51	female	G3	90	0.524814
TCGA-CS-6666	Yes	Yes	No	Yes	Yes	astrocytoma	IDHmut-non-codel	PN	G-CIMP-high	46.91	0	22	male	G3	90	0.403165
TCGA-CS-6667	Yes	Yes	No	Yes	Yes	astrocytoma	IDHmut-non-codel	NA	G-CIMP-high	48.26	0	39	female	G2	90	0.0667128
TCGA-CS-6668	Yes	Yes	No	Yes	Yes	oligodendroglioma	IDHmut-codel	PN	Codel	49.9	0	57	female	G2	90	0.114883
TCGA-CS-6670	Yes	Yes	No	Yes	Yes	oligodendroglioma	IDHmut-codel	PN	Codel	46.85	0	43	male	G3	NA	0.0599308
TCGA-DB-5270	Yes	Yes	No	Yes	Yes	oligoastrocytoma	IDHmut-non-codel	NE	G-CIMP-high	122.63	0	38	female	G3	NA	0.061382
TCGA-DB-5273	Yes	Yes	No	Yes	Yes	astrocytoma	IDHmut-non-codel	NA	G-CIMP-high	81.9	0	33	male	G3	NA	0.0173492
TCGA-DB-5274	Yes	Yes	No	Yes	Yes	oligoastrocytoma	IDHmut-codel	PN	Codel	75.2	0	37	female	G3	80	0.234427
TCGA-DB-5275	Yes	Yes	No	Yes	Yes	oligoastrocytoma	IDHmut-non-codel	PN	G-CIMP-high	47.9	0	36	male	G3	NA	0.206947
TCGA-DB-5276	Yes	No	No	Yes	Yes	oligoastrocytoma	IDHmut-non-codel	NE	G-CIMP-high	72.86	0	32	male	G3	NA	0.00302201
TCGA-DB-5277	Yes	Yes	No	Yes	Yes	astrocytoma	IDHmut-non-codel	PN	G-CIMP-high	50.82	1	34	male	G3	NA	0.821253
TCGA-DB-5278	Yes	Yes	No	Yes	Yes	oligodendroglioma	IDHmut-codel	PN	Codel	91.06	0	17	male	G2	NA	0.0510777
TCGA-DB-5279	Yes	Yes	No	Yes	Yes	oligodendroglioma	IDHmut-codel	NE	Codel	44.48	0	59	male	G2	NA	0.945943
TCGA-DB-5280	Yes	Yes	No	Yes	Yes	oligoastrocytoma	IDHmut-non-codel	PN	G-CIMP-high	36.53	0	43	male	G2	NA	0.0285384
TCGA-DB-5281	Yes	Yes	No	Yes	Yes	oligoastrocytoma	IDHmut-non-codel	NE	G-CIMP-high	78.22	0	61	male	G3	NA	0.311682
TCGA-DB-A4X9	Yes	Yes	No	Yes	Yes	oligoastrocytoma	IDHmut-non-codel	PN	G-CIMP-high	46.39	0	33	female	G2	NA	0.0957406
TCGA-DB-A4XA	Yes	Yes	No	Yes	Yes	oligoastrocytoma	IDHmut-codel	PN	Codel	18.82	0	30	male	G2	NA	0.144272
TCGA-DB-A4XB	Yes	Yes	No	Yes	Yes	astrocytoma	IDHmut-non-codel	PN	G-CIMP-high	30.19	0	38	male	G3	NA	0.0511645
TCGA-DB-A4XC	Yes	Yes	No	Yes	Yes	oligoastrocytoma	IDHmut-non-codel	NE	G-CIMP-high	46.68	0	26	male	G2	NA	0.0224851
TCGA-DB-A4XD	Yes	Yes	No	Yes	Yes	astrocytoma	IDHmut-non-codel	PN	G-CIMP-high	39.75	0	32	male	G3	NA	NA
TCGA-DB-A4XE	Yes	Yes	No	Yes	Yes	oligoastrocytoma	IDHmut-non-codel	PN	G-CIMP-high	37.42	0	27	female	G3	90	NA
TCGA-DB-A4XF	Yes	Yes	No	Yes	Yes	astrocytoma	IDHmut-non-codel	PN	G-CIMP-high	33.54	0	41	female	G3	NA	NA
TCGA-DB-A4XG	Yes	Yes	No	Yes	Yes	oligodendroglioma	IDHmut-codel	PN	Codel	72.9	0	34	male	G3	NA	NA
TCGA-DB-A4XH	Yes	Yes	No	Yes	Yes	oligoastrocytoma	IDHmut-codel	NE	Codel	31.6	0	53	female	G2	NA	NA
TCGA-DB-A64L	Yes	Yes	No	Yes	Yes	oligodendroglioma	IDHmut-codel	NE	Codel	24.18	0	67	female	G2	70	0.24538
TCGA-DB-A64O	Yes	Yes	No	Yes	Yes	oligoastrocytoma	IDHwt	NE	Mesenchymal-like	25.46	1	59	male	G2	NA	0.204488
TCGA-DB-A64P	Yes	Yes	No	Yes	Yes	oligodendroglioma	IDHmut-codel	PN	Codel	30.09	0	40	male	G3	NA	0.0634603
TCGA-DB-A64Q	Yes	Yes	No	Yes	Yes	oligoastrocytoma	IDHmut-codel	PN	Codel	5.98	0	31	female	G2	90	0.0881524
TCGA-DB-A64R	Yes	Yes	No	Yes	Yes	oligodendroglioma	IDHmut-codel	PN	Codel	31.37	0	24	female	G2	90	0.051103
TCGA-DB-A64S	Yes	Yes	No	Yes	Yes	oligoastrocytoma	IDHmut-non-codel	NA	G-CIMP-high	27.43	0	20	male	G2	100	8.71e-06
TCGA-DB-A64U	Yes	Yes	No	Yes	Yes	oligoastrocytoma	IDHmut-codel	PN	Codel	27.79	0	38	female	G2	90	0.0517642
TCGA-DB-A64V	Yes	Yes	No	Yes	Yes	oligodendroglioma	IDHmut-codel	NA	Codel	29.2	0	54	male	G2	90	0.077173
TCGA-DB-A64W	Yes	Yes	No	Yes	Yes	oligoastrocytoma	IDHmut-codel	PN	Codel	14.39	1	65	female	G3	90	0.123656
TCGA-DB-A64X	Yes	Yes	No	Yes	Yes	astrocytoma	IDHmut-non-codel	NA	G-CIMP-high	18.5	0	56	female	G3	90	0.0831191
TCGA-DB-A75K	Yes	Yes	No	Yes	Yes	oligoastrocytoma	IDHmut-codel	PN	Codel	12.09	0	55	female	G3	NA	0.0622902
TCGA-DB-A75L	Yes	Yes	No	Yes	Yes	astrocytoma	IDHmut-non-codel	NE	G-CIMP-high	11.24	0	36	female	G3	90	0.114687
TCGA-DB-A75M	Yes	Yes	No	Yes	Yes	astrocytoma	IDHmut-non-codel	NA	G-CIMP-high	17.87	0	47	male	G2	NA	0.0157901
TCGA-DB-A75O	Yes	Yes	No	Yes	Yes	astrocytoma	IDHmut-non-codel	NA	G-CIMP-high	30.72	0	29	male	G3	90	0.0967113
TCGA-DB-A75P	Yes	Yes	No	Yes	Yes	astrocytoma	IDHwt	NE	PA-like	16.16	0	25	female	G2	NA	0.0482916
TCGA-DH-5140	Yes	Yes	No	Yes	Yes	oligoastrocytoma	IDHwt	PN	PA-like	19.94	1	38	female	G3	90	0.231272
TCGA-DH-5141	Yes	Yes	No	Yes	Yes	oligodendroglioma	IDHmut-codel	PN	Codel	31.8	0	32	male	G3	NA	0.0515797
TCGA-DH-5142	Yes	Yes	No	Yes	Yes	astrocytoma	IDHmut-non-codel	PN	G-CIMP-high	63.83	0	29	male	G3	90	0.112075
TCGA-DH-5143	Yes	Yes	No	Yes	Yes	oligoastrocytoma	IDHmut-non-codel	NE	G-CIMP-high	46.02	0	30	male	G3	80	1.63e-05
TCGA-DH-5144	Yes	Yes	No	Yes	Yes	oligodendroglioma	IDHmut-codel	PN	Codel	24.57	0	56	female	G3	100	0.0558258
TCGA-DH-A669	Yes	Yes	No	Yes	Yes	oligodendroglioma	IDHmut-codel	PN	Codel	30.19	1	70	male	G3	NA	0.571286
TCGA-DH-A66B	Yes	Yes	No	Yes	Yes	astrocytoma	IDHmut-non-codel	NA	G-CIMP-high	42.02	0	52	male	G3	90	0.287855
TCGA-DH-A66D	Yes	Yes	No	Yes	Yes	astrocytoma	IDHmut-non-codel	PN	G-CIMP-high	27.79	0	43	female	G3	80	0.192948
TCGA-DH-A66F	Yes	Yes	No	Yes	Yes	oligodendroglioma	IDHmut-codel	PN	Codel	17.18	0	49	male	G2	90	0.0510705
TCGA-DH-A66G	Yes	No	No	Yes	Yes	oligodendroglioma	IDHmut-non-codel	NA	G-CIMP-high	17.18	0	49	female	G3	80	0.157255
TCGA-DH-A7UR	Yes	Yes	No	Yes	Yes	oligodendroglioma	IDHmut-codel	NA	Codel	54.2	0	59	female	G3	90	0.0960902
TCGA-DH-A7US	Yes	Yes	No	Yes	Yes	oligodendroglioma	IDHmut-codel	PN	Codel	23.19	0	50	male	G2	NA	0.0611697
TCGA-DH-A7UT	Yes	Yes	No	Yes	Yes	astrocytoma	IDHmut-non-codel	NA	G-CIMP-high	17.44	1	30	male	G3	NA	0.20484
TCGA-DH-A7UU	Yes	Yes	No	Yes	Yes	astrocytoma	IDHmut-non-codel	PN	G-CIMP-high	13.7	0	43	male	G3	90	0.116778
TCGA-DH-A7UV	Yes	Yes	No	Yes	Yes	astrocytoma	IDHmut-non-codel	PN	G-CIMP-high	18.59	0	49	male	G3	90	0.0803963
TCGA-DU-5847	Yes	Yes	No	Yes	Yes	astrocytoma	IDHwt	ME	Mesenchymal-like	18	0	34	female	G3	NA	0.202338
TCGA-DU-5849	Yes	Yes	No	Yes	Yes	oligodendroglioma	IDHmut-codel	NE	Codel	14.55	0	48	male	G2	NA	0.104561
TCGA-DU-5851	Yes	No	No	Yes	Yes	oligoastrocytoma	IDHmut-non-codel	NA	G-CIMP-high	17.44	0	40	female	G3	90	0.0641214
TCGA-DU-5852	Yes	Yes	No	Yes	Yes	oligoastrocytoma	IDHwt	CL	Mesenchymal-like	6.73	1	61	female	G3	80	0.161025
TCGA-DU-5853	Yes	Yes	No	Yes	Yes	oligoastrocytoma	IDHmut-non-codel	PN	G-CIMP-high	13.37	0	29	male	G2	100	0.0976218
TCGA-DU-5854	Yes	Yes	No	Yes	Yes	astrocytoma	IDHwt	CL	Mesenchymal-like	8.44	0	57	female	G3	90	0.165182
TCGA-DU-5855	Yes	Yes	No	Yes	Yes	oligoastrocytoma	IDHmut-non-codel	PN	G-CIMP-high	6.8	0	49	female	G3	100	0.101938
TCGA-DU-5870	Yes	Yes	No	Yes	Yes	oligodendroglioma	IDHmut-codel	PN	Codel	182.19	0	34	female	G2	70	0.125972
TCGA-DU-5871	Yes	Yes	No	Yes	Yes	oligoastrocytoma	IDHmut-non-codel	PN	G-CIMP-high	18.92	0	37	female	G2	100	0.185353
TCGA-DU-5872	Yes	Yes	No	Yes	Yes	oligoastrocytoma	IDHmut-non-codel	PN	G-CIMP-high	17.48	0	43	female	G2	NA	0.0455766
TCGA-DU-5874	Yes	Yes	No	Yes	Yes	oligodendroglioma	IDHmut-codel	PN	Codel	15.14	0	62	female	G2	100	0.066342
TCGA-DU-6393	Yes	Yes	No	Yes	Yes	oligodendroglioma	IDHmut-codel	PN	Codel	52.07	1	66	male	G3	NA	0.163412
TCGA-DU-6394	Yes	Yes	No	Yes	Yes	oligodendroglioma	IDHmut-codel	PN	Codel	22.4	1	53	male	G3	NA	0.051322
TCGA-DU-6395	Yes	Yes	No	Yes	Yes	oligoastrocytoma	IDHmut-non-codel	PN	G-CIMP-high	48.98	1	31	male	G2	NA	0.0958273
TCGA-DU-6396	Yes	Yes	No	Yes	Yes	oligoastrocytoma	IDHmut-non-codel	PN	G-CIMP-high	75.1	1	31	female	G3	90	0.168349
TCGA-DU-6397	Yes	Yes	No	Yes	Yes	oligodendroglioma	IDHmut-codel	PN	Codel	46.02	1	45	male	G3	NA	0.140395
TCGA-DU-6399	Yes	Yes	No	Yes	Yes	oligodendroglioma	IDHmut-non-codel	PN	G-CIMP-high	65.7	1	54	male	G2	NA	0.144615
TCGA-DU-6400	Yes	Yes	No	Yes	Yes	oligodendroglioma	IDHmut-codel	PN	Codel	1.22	1	66	female	G2	NA	0.293727
TCGA-DU-6401	Yes	Yes	No	Yes	Yes	oligodendroglioma	IDHmut-non-codel	PN	G-CIMP-high	87.39	1	31	female	G2	NA	0.165352
TCGA-DU-6402	Yes	Yes	No	Yes	Yes	astrocytoma	IDHwt	CL	Classic-like	7.03	1	52	male	G3	NA	0.157723
TCGA-DU-6403	Yes	Yes	No	Yes	Yes	oligoastrocytoma	IDHwt	PN	Classic-like	11.63	1	60	female	G3	90	0.122334
TCGA-DU-6404	Yes	Yes	No	Yes	Yes	oligodendroglioma	IDHwt	CL	PA-like	133.64	1	24	female	G3	100	0.117891
TCGA-DU-6405	Yes	Yes	No	Yes	Yes	astrocytoma	IDHwt	CL	Classic-like	19.88	1	51	female	G3	90	0.137198
TCGA-DU-6406	Yes	Yes	No	Yes	Yes	oligoastrocytoma	IDHwt	CL	Classic-like	16.82	1	59	female	G3	NA	0.146686
TCGA-DU-6407	Yes	Yes	No	Yes	Yes	oligodendroglioma	IDHmut-non-codel	PN	G-CIMP-high	94.45	1	35	female	G2	90	0.274908
TCGA-DU-6408	Yes	Yes	No	Yes	Yes	oligodendroglioma	IDHmut-non-codel	PN	G-CIMP-high	113.99	1	23	female	G3	90	0.160242
TCGA-DU-6410	Yes	Yes	No	Yes	Yes	oligodendroglioma	IDHmut-codel	PN	Codel	7.95	0	56	male	G3	50	0.165762
TCGA-DU-6542	Yes	Yes	No	Yes	Yes	oligoastrocytoma	IDHmut-non-codel	PN	G-CIMP-high	2.4	0	25	male	G3	NA	0.15408
TCGA-DU-7006	Yes	Yes	No	Yes	Yes	astrocytoma	IDHwt	ME	Mesenchymal-like	11.47	1	60	female	G3	NA	0.20815
TCGA-DU-7007	Yes	Yes	No	Yes	Yes	astrocytoma	IDHmut-non-codel	ME	G-CIMP-high	62.91	1	33	male	G2	NA	0.34616
TCGA-DU-7008	Yes	Yes	No	Yes	Yes	oligodendroglioma	IDHmut-non-codel	PN	G-CIMP-high	156.11	0	41	female	G2	NA	0.107814
TCGA-DU-7009	Yes	Yes	No	Yes	Yes	oligodendroglioma	IDHmut-codel	PN	Codel	154.24	1	32	female	G2	NA	0.0929968
TCGA-DU-7010	Yes	Yes	No	Yes	Yes	astrocytoma	IDHmut-non-codel	PN	G-CIMP-low	14.98	1	58	female	G3	NA	0.635908
TCGA-DU-7011	Yes	Yes	No	Yes	Yes	oligoastrocytoma	IDHmut-non-codel	NE	G-CIMP-high	105.12	1	25	male	G2	80	0.000335566
TCGA-DU-7012	Yes	Yes	No	Yes	Yes	astrocytoma	IDHwt	ME	Mesenchymal-like	6.54	1	74	female	G3	NA	0.199718
TCGA-DU-7013	Yes	Yes	No	Yes	Yes	astrocytoma	IDHwt	CL	Classic-like	8.84	1	59	male	G3	80	0.212239
TCGA-DU-7015	Yes	Yes	No	Yes	Yes	oligodendroglioma	IDHmut-non-codel	PN	G-CIMP-high	90.7	0	41	female	G2	90	0.141449
TCGA-DU-7018	Yes	Yes	No	Yes	Yes	oligodendroglioma	IDHmut-codel	PN	Codel	30.65	1	57	female	G3	90	0.167953
TCGA-DU-7019	Yes	Yes	No	Yes	Yes	oligoastrocytoma	IDHmut-non-codel	NA	G-CIMP-high	26.28	0	39	male	G3	100	0.0497499
TCGA-DU-7290	Yes	Yes	No	Yes	Yes	astrocytoma	IDHwt	ME	Mesenchymal-like	10.35	1	45	female	G3	NA	0.200588
TCGA-DU-7292	Yes	Yes	No	Yes	Yes	astrocytoma	IDHwt	NE	Classic-like	7.95	1	69	male	G3	NA	0.121584
TCGA-DU-7294	Yes	Yes	No	Yes	Yes	oligodendroglioma	IDHmut-codel	PN	Codel	94.25	0	53	female	G2	100	0.115886
TCGA-DU-7298	Yes	Yes	No	Yes	Yes	astrocytoma	IDHmut-non-codel	PN	G-CIMP-high	18.92	1	38	female	G3	80	0.200875
TCGA-DU-7299	Yes	Yes	No	Yes	Yes	astrocytoma	IDHmut-non-codel	PN	G-CIMP-high	43.99	1	33	male	G3	90	0.0753502
TCGA-DU-7300	Yes	Yes	No	Yes	Yes	oligodendroglioma	IDHmut-codel	NE	Codel	61.96	1	53	female	G3	90	0.0801476
TCGA-DU-7301	Yes	Yes	No	Yes	Yes	oligodendroglioma	IDHmut-non-codel	NA	G-CIMP-high	25.89	1	53	male	G2	100	0.113305
TCGA-DU-7302	Yes	Yes	No	Yes	Yes	oligodendroglioma	IDHmut-codel	NE	Codel	60.25	0	48	female	G3	90	0.13511
TCGA-DU-7304	Yes	Yes	No	Yes	Yes	oligoastrocytoma	IDHmut-non-codel	NE	G-CIMP-high	23.29	1	43	male	G3	80	0.229171
TCGA-DU-7306	Yes	Yes	No	Yes	Yes	oligoastrocytoma	IDHmut-non-codel	NA	G-CIMP-high	41.95	0	67	male	G2	100	0.103648
TCGA-DU-7309	Yes	Yes	No	Yes	Yes	oligodendroglioma	IDHmut-non-codel	NE	G-CIMP-high	2.76	0	41	female	G3	90	0.0700125
TCGA-DU-8158	Yes	Yes	No	Yes	Yes	astrocytoma	IDHwt	NA	Mesenchymal-like	5.09	1	57	female	G3	80	0.414892
TCGA-DU-8161	Yes	Yes	No	Yes	Yes	oligoastrocytoma	IDHwt	CL	Mesenchymal-like	23.72	1	63	female	G3	70	0.263951
TCGA-DU-8162	Yes	Yes	No	Yes	Yes	oligoastrocytoma	IDHwt	NE	Mesenchymal-like	14.59	1	61	female	G3	80	0.0095214
TCGA-DU-8163	Yes	Yes	No	Yes	Yes	oligoastrocytoma	IDHmut-non-codel	PN	G-CIMP-high	20.66	0	29	male	G3	90	0.0544215
TCGA-DU-8164	Yes	Yes	No	Yes	Yes	oligodendroglioma	IDHmut-codel	PN	Codel	21.39	0	51	male	G2	NA	0.0527422
TCGA-DU-8165	Yes	Yes	No	Yes	Yes	oligodendroglioma	IDHwt	NA	Mesenchymal-like	19.12	0	60	female	G3	90	0.498609
TCGA-DU-8166	Yes	Yes	No	Yes	Yes	oligoastrocytoma	IDHmut-non-codel	PN	G-CIMP-high	16.95	0	29	female	G2	NA	0.0864355
TCGA-DU-8167	Yes	Yes	No	Yes	Yes	oligoastrocytoma	IDHmut-non-codel	PN	G-CIMP-high	15.47	0	69	female	G2	100	0.183695
TCGA-DU-8168	Yes	Yes	No	Yes	Yes	oligodendroglioma	IDHmut-codel	PN	Codel	14.16	0	55	female	G3	70	0.185805
TCGA-DU-A5TP	Yes	Yes	No	Yes	Yes	astrocytoma	IDHmut-non-codel	ME	G-CIMP-high	33.25	0	33	male	G3	70	0.0268809
TCGA-DU-A5TR	Yes	Yes	No	Yes	Yes	oligoastrocytoma	IDHmut-non-codel	ME	G-CIMP-high	29.83	0	51	male	G2	90	0.0981202
TCGA-DU-A5TS	Yes	Yes	No	Yes	Yes	oligodendroglioma	IDHmut-non-codel	NA	G-CIMP-high	31.67	0	42	male	G2	100	0.215247
TCGA-DU-A5TT	Yes	Yes	No	Yes	Yes	oligodendroglioma	IDHwt	NA	Mesenchymal-like	24.41	0	70	male	G3	NA	0.270027
TCGA-DU-A5TU	Yes	Yes	No	Yes	Yes	astrocytoma	IDHmut-non-codel	PN	G-CIMP-high	26.15	0	62	female	G2	50	0.225325
TCGA-DU-A5TW	Yes	Yes	No	Yes	Yes	astrocytoma	IDHmut-non-codel	PN	G-CIMP-high	24.97	0	33	female	G3	100	0.138419
TCGA-DU-A5TY	Yes	Yes	No	Yes	Yes	astrocytoma	IDHwt	CL	Mesenchymal-like	33.94	1	46	female	G3	NA	0.243986
TCGA-DU-A6S2	Yes	Yes	No	Yes	Yes	oligodendroglioma	IDHmut-codel	NE	Codel	25.53	0	37	female	G2	70	0.0517438
TCGA-DU-A6S3	Yes	Yes	No	Yes	Yes	oligodendroglioma	IDHmut-codel	PN	Codel	21.55	0	60	male	G2	NA	0.116043
TCGA-DU-A6S6	Yes	Yes	No	Yes	Yes	oligoastrocytoma	IDHmut-codel	NE	Codel	95.04	0	35	female	G2	90	0.124345
TCGA-DU-A6S7	Yes	Yes	No	Yes	Yes	astrocytoma	IDHmut-non-codel	PN	G-CIMP-high	20.96	0	27	female	G3	90	0.144639
TCGA-DU-A6S8	Yes	Yes	No	Yes	Yes	oligodendroglioma	IDHmut-codel	PN	Codel	22.27	0	74	female	G3	90	0.798688
TCGA-DU-A76K	Yes	Yes	No	Yes	Yes	oligodendroglioma	IDHwt	NE	Classic-like	11.4	1	87	male	G2	NA	0.217008
TCGA-DU-A76L	Yes	Yes	No	Yes	Yes	oligodendroglioma	IDHwt	ME	Mesenchymal-like	26.74	1	54	male	G3	NA	0.162557
TCGA-DU-A76O	Yes	Yes	No	Yes	Yes	astrocytoma	IDHmut-non-codel	PN	G-CIMP-high	17.15	0	30	male	G2	NA	0.0903219
TCGA-DU-A76R	Yes	Yes	No	Yes	Yes	oligodendroglioma	IDHmut-codel	NE	Codel	21.29	1	51	male	G3	50	0.424753
TCGA-DU-A7T6	Yes	Yes	No	Yes	Yes	oligodendroglioma	IDHmut-codel	PN	Codel	17.97	1	73	female	G3	60	0.249766
TCGA-DU-A7T8	Yes	Yes	No	Yes	Yes	oligoastrocytoma	IDHmut-non-codel	PN	G-CIMP-high	138.93	1	35	male	G3	100	0.140786
TCGA-DU-A7TA	Yes	Yes	No	Yes	Yes	oligodendroglioma	IDHmut-non-codel	PN	G-CIMP-high	84.26	0	32	male	G2	80	0.325516
TCGA-DU-A7TB	Yes	Yes	No	Yes	Yes	oligodendroglioma	IDHwt	PN	PA-like	51.48	0	56	male	G2	100	0.0383809
TCGA-DU-A7TC	Yes	Yes	No	Yes	Yes	astrocytoma	IDHmut-non-codel	NE	G-CIMP-high	37.35	0	32	male	G2	90	0.119566
TCGA-DU-A7TD	Yes	Yes	No	Yes	Yes	oligoastrocytoma	IDHwt	CL	Mesenchymal-like	7.49	1	52	male	G3	60	0.154101
TCGA-DU-A7TG	Yes	Yes	No	Yes	Yes	oligodendroglioma	IDHmut-non-codel	NE	G-CIMP-high	44.38	1	40	male	G2	70	0.0102586
TCGA-DU-A7TJ	Yes	Yes	No	Yes	Yes	astrocytoma	IDHwt	CL	Mesenchymal-like	0.56	0	55	male	G3	NA	0.175997
TCGA-E1-5302	Yes	Yes	No	Yes	Yes	astrocytoma	IDHmut-non-codel	PN	G-CIMP-high	50.1	1	41	male	G3	100	0.186385
TCGA-E1-5303	Yes	Yes	No	Yes	Yes	astrocytoma	IDHmut-non-codel	NA	G-CIMP-high	67.41	1	38	male	G3	80	0.0922868
TCGA-E1-5304	Yes	Yes	No	Yes	Yes	astrocytoma	IDHmut-non-codel	PN	G-CIMP-low	41.1	1	42	male	G3	90	0.656227
TCGA-E1-5305	Yes	Yes	No	Yes	Yes	astrocytoma	IDHmut-non-codel	NE	G-CIMP-high	79.93	1	34	male	G3	100	0.158418
TCGA-E1-5307	Yes	Yes	No	Yes	Yes	astrocytoma	IDHmut-non-codel	PN	G-CIMP-high	57.88	1	62	female	G3	80	0.170623
TCGA-E1-5311	Yes	Yes	No	Yes	Yes	oligodendroglioma	IDHmut-codel	PN	Codel	134.17	1	31	male	G3	100	0.190925
TCGA-E1-5318	Yes	Yes	No	Yes	Yes	oligodendroglioma	IDHmut-codel	PN	Codel	78.15	1	42	female	G2	100	0.0715552
TCGA-E1-5319	Yes	Yes	No	Yes	Yes	oligodendroglioma	IDHmut-codel	PN	Codel	95.5	1	48	female	G2	100	0.0606093
TCGA-E1-5322	Yes	Yes	No	Yes	Yes	oligoastrocytoma	IDHmut-non-codel	PN	G-CIMP-high	130.68	1	38	female	G2	90	0.155851
TCGA-E1-A7YD	Yes	Yes	No	Yes	Yes	NA	IDHwt	CL	Mesenchymal-like	14.29	1	NA	NA	NA	NA	0.557405
TCGA-E1-A7YE	Yes	Yes	No	Yes	Yes	NA	IDHmut-non-codel	ME	G-CIMP-low	29.11	1	NA	NA	NA	NA	0.211788
TCGA-E1-A7YH	Yes	Yes	No	Yes	Yes	NA	IDHmut-non-codel	NA	G-CIMP-high	93.13	1	NA	NA	NA	NA	0.0261349
TCGA-E1-A7YI	Yes	Yes	No	Yes	Yes	NA	IDHmut-non-codel	PN	G-CIMP-low	3.65	1	NA	NA	NA	NA	0.172743
TCGA-E1-A7YJ	Yes	Yes	No	Yes	Yes	NA	IDHwt	CL	Classic-like	19.45	1	NA	NA	NA	NA	0.161861
TCGA-E1-A7YK	Yes	Yes	No	Yes	Yes	NA	IDHmut-non-codel	ME	G-CIMP-high	12.42	1	NA	NA	NA	NA	0.127002
TCGA-E1-A7YL	Yes	Yes	No	Yes	Yes	NA	IDHwt	ME	Mesenchymal-like	16.16	1	NA	NA	NA	NA	0.224176
TCGA-E1-A7YM	Yes	Yes	No	Yes	Yes	NA	IDHwt	NE	Mesenchymal-like	21.29	1	NA	NA	NA	NA	0.160078
TCGA-E1-A7YN	Yes	Yes	No	Yes	Yes	NA	IDHwt	ME	Mesenchymal-like	23.88	1	NA	NA	NA	NA	0.14804
TCGA-E1-A7YO	Yes	Yes	No	Yes	Yes	oligodendroglioma	IDHmut-codel	PN	Codel	74.97	1	45	male	G3	100	0.051082
TCGA-E1-A7YQ	Yes	Yes	No	Yes	Yes	NA	IDHwt	ME	Classic-like	51.84	1	NA	NA	NA	NA	0.680271
TCGA-E1-A7YS	Yes	Yes	No	Yes	Yes	NA	IDHmut-codel	PN	Codel	15.31	1	NA	NA	NA	NA	0.935999
TCGA-E1-A7YU	Yes	Yes	No	Yes	Yes	NA	IDHmut-non-codel	NE	G-CIMP-high	0.76	1	NA	NA	NA	NA	0.0404115
TCGA-E1-A7YV	Yes	Yes	No	Yes	Yes	oligoastrocytoma	IDHmut-non-codel	PN	G-CIMP-low	32.42	1	26	female	G3	90	0.316144
TCGA-E1-A7YW	Yes	Yes	No	Yes	Yes	oligoastrocytoma	IDHmut-non-codel	PN	G-CIMP-high	36.79	1	28	male	G2	90	0.0623404
TCGA-E1-A7YY	Yes	Yes	No	Yes	Yes	NA	IDHmut-non-codel	NE	G-CIMP-high	146.02	1	NA	NA	NA	NA	9.73e-05
TCGA-E1-A7Z2	Yes	Yes	No	Yes	Yes	NA	IDHwt	NE	Mesenchymal-like	13.07	1	NA	NA	NA	NA	0.194999
TCGA-E1-A7Z3	Yes	Yes	No	Yes	Yes	NA	IDHmut-non-codel	NE	G-CIMP-high	73.42	1	NA	NA	NA	NA	0.0242807
TCGA-E1-A7Z4	Yes	Yes	No	Yes	Yes	NA	IDHmut-non-codel	NA	G-CIMP-high	144.94	1	NA	NA	NA	NA	0.0947434
TCGA-E1-A7Z6	Yes	Yes	No	Yes	Yes	astrocytoma	IDHmut-non-codel	NA	G-CIMP-high	32.33	1	41	female	G2	90	0.0259724
TCGA-EZ-7264	Yes	Yes	No	Yes	Yes	oligodendroglioma	IDHmut-codel	PN	Codel	39.45	0	47	female	G2	NA	0.216241
TCGA-F6-A8O3	Yes	Yes	No	Yes	Yes	oligodendroglioma	IDHmut-codel	NA	Codel	0.23	0	34	male	G2	NA	0.116113
TCGA-F6-A8O4	Yes	Yes	No	Yes	Yes	astrocytoma	IDHmut-non-codel	NA	G-CIMP-high	0.2	0	44	male	G2	NA	0.116102
TCGA-FG-5962	Yes	Yes	No	Yes	Yes	oligodendroglioma	IDHmut-codel	NE	Codel	47.73	0	54	male	G3	NA	0.515323
TCGA-FG-5963	Yes	Yes	No	Yes	Yes	astrocytoma	IDHwt	ME	PA-like	25.46	1	23	male	G3	90	0.517422
TCGA-FG-5964	Yes	Yes	No	Yes	Yes	oligodendroglioma	IDHmut-codel	PN	Codel	52.17	0	62	male	G2	NA	0.175969
TCGA-FG-5965	Yes	Yes	No	Yes	Yes	oligoastrocytoma	IDHmut-non-codel	PN	G-CIMP-high	36.79	1	39	female	G2	90	0.152515
TCGA-FG-6688	Yes	Yes	No	Yes	Yes	astrocytoma	IDHwt	NA	Mesenchymal-like	18.76	0	59	female	G3	80	0.137087
TCGA-FG-6689	Yes	Yes	No	Yes	Yes	astrocytoma	IDHmut-non-codel	NE	G-CIMP-high	14.91	0	30	male	G2	70	0.064967
TCGA-FG-6690	Yes	Yes	No	Yes	Yes	oligodendroglioma	IDHmut-non-codel	PN	G-CIMP-high	42.51	0	70	male	G2	90	0.0418866
TCGA-FG-6691	Yes	Yes	No	Yes	Yes	astrocytoma	IDHmut-non-codel	PN	G-CIMP-high	41.29	0	23	female	G2	100	0.0931728
TCGA-FG-6692	Yes	Yes	No	Yes	Yes	oligodendroglioma	IDHwt	CL	Classic-like	18.43	1	63	male	G3	NA	0.142016
TCGA-FG-7634	Yes	Yes	No	Yes	Yes	oligodendroglioma	IDHmut-codel	PN	Codel	15.34	0	28	male	G2	NA	0.335228
TCGA-FG-7636	Yes	Yes	No	Yes	Yes	astrocytoma	IDHmut-non-codel	PN	G-CIMP-high	17.87	0	48	male	G3	90	0.118608
TCGA-FG-7637	Yes	Yes	No	No	Yes	oligoastrocytoma	IDHmut-non-codel	PN	Codel	40.05	0	49	male	G2	NA	0.0860507
TCGA-FG-7638	Yes	Yes	No	Yes	Yes	oligodendroglioma	IDHmut-codel	NE	Codel	22.54	0	31	female	G3	100	0.0512426
TCGA-FG-7641	Yes	Yes	No	Yes	Yes	oligodendroglioma	IDHmut-codel	NE	Codel	20.6	0	31	male	G2	NA	0.084861
TCGA-FG-7643	Yes	Yes	No	Yes	Yes	oligoastrocytoma	IDHwt	NE	Mesenchymal-like	20.07	0	49	female	G2	NA	0.15095
TCGA-FG-8182	Yes	Yes	No	Yes	Yes	oligodendroglioma	IDHmut-non-codel	PN	G-CIMP-high	13.67	0	35	male	G2	NA	0.0194814
TCGA-FG-8185	Yes	Yes	No	Yes	Yes	astrocytoma	IDHmut-non-codel	PN	G-CIMP-high	14.22	0	37	male	G3	90	0.0948212
TCGA-FG-8186	Yes	Yes	No	Yes	Yes	oligoastrocytoma	IDHmut-codel	NA	Codel	16	0	42	female	G3	70	0.0749287
TCGA-FG-8187	Yes	Yes	No	Yes	Yes	oligoastrocytoma	IDHmut-codel	NE	Codel	20.07	0	31	male	G2	90	0.0511423
TCGA-FG-8188	Yes	Yes	No	Yes	Yes	oligoastrocytoma	IDHmut-non-codel	NA	G-CIMP-high	14.95	0	41	male	G2	90	0.0602521
TCGA-FG-8191	Yes	Yes	No	Yes	Yes	oligodendroglioma	IDHmut-non-codel	PN	G-CIMP-high	32.59	0	30	male	G3	NA	0.0198763
TCGA-FG-A4MT	Yes	Yes	No	Yes	Yes	oligodendroglioma	IDHmut-non-codel	PN	G-CIMP-high	38.24	0	27	female	G2	100	0.0976925
TCGA-FG-A4MU	Yes	Yes	No	Yes	Yes	oligoastrocytoma	IDHwt	CL	Mesenchymal-like	10.71	0	58	male	G3	NA	0.147987
TCGA-FG-A4MW	Yes	Yes	No	Yes	Yes	oligoastrocytoma	IDHwt	CL	Classic-like	18.36	1	63	male	G3	80	0.168028
TCGA-FG-A4MX	Yes	Yes	No	Yes	Yes	astrocytoma	IDHmut-non-codel	NA	G-CIMP-high	18.69	0	47	male	G2	100	0.0338093
TCGA-FG-A4MY	Yes	Yes	No	Yes	Yes	oligoastrocytoma	IDHmut-non-codel	NA	G-CIMP-high	23.69	0	44	female	G2	NA	0.225019
TCGA-FG-A60J	Yes	Yes	No	Yes	Yes	oligoastrocytoma	IDHmut-non-codel	PN	G-CIMP-high	14.75	0	47	female	G2	90	0.0539454
TCGA-FG-A60K	Yes	Yes	No	Yes	Yes	oligoastrocytoma	IDHmut-codel	PN	Codel	17.81	0	34	female	G2	NA	0.0516013
TCGA-FG-A60L	Yes	Yes	No	Yes	Yes	astrocytoma	IDHmut-non-codel	NA	G-CIMP-high	21.52	0	34	female	G2	100	0.107994
TCGA-FG-A6IZ	Yes	Yes	No	Yes	Yes	oligodendroglioma	IDHmut-codel	PN	Codel	15.01	0	60	male	G2	NA	0.150287
TCGA-FG-A6J1	Yes	Yes	No	Yes	Yes	oligodendroglioma	IDHmut-codel	PN	Codel	16.43	0	44	female	G2	70	0.116968
TCGA-FG-A6J3	Yes	Yes	No	Yes	Yes	astrocytoma	IDHmut-non-codel	ME	G-CIMP-low	22.24	0	52	female	G3	90	0.505742
TCGA-FG-A70Y	Yes	Yes	No	Yes	Yes	oligodendroglioma	IDHmut-non-codel	NA	G-CIMP-high	28.52	0	20	female	G2	NA	0.0533082
TCGA-FG-A70Z	Yes	Yes	No	Yes	Yes	oligoastrocytoma	IDHwt	CL	Mesenchymal-like	10.78	0	53	female	G3	NA	0.143535
TCGA-FG-A710	Yes	Yes	No	Yes	Yes	oligodendroglioma	IDHmut-codel	PN	Codel	36.63	0	50	female	G2	NA	0.051734
TCGA-FG-A711	Yes	Yes	No	Yes	Yes	oligodendroglioma	IDHmut-non-codel	NE	G-CIMP-high	48.65	1	33	female	G2	90	0.0625125
TCGA-FG-A713	Yes	Yes	No	Yes	Yes	oligoastrocytoma	IDHmut-codel	NE	Codel	20.43	0	74	female	G2	60	0.0692646
TCGA-FG-A87N	Yes	Yes	No	Yes	Yes	astrocytoma	IDHmut-non-codel	NA	G-CIMP-low	18.63	0	37	female	G3	NA	0.0728186
TCGA-FG-A87Q	Yes	Yes	No	Yes	Yes	astrocytoma	IDHwt	NA	Classic-like	5.72	0	61	female	G3	80	0.196471
TCGA-FN-7833	Yes	Yes	No	Yes	Yes	oligoastrocytoma	IDHmut-non-codel	NA	G-CIMP-high	27.5	0	25	male	G3	NA	0.0212207
TCGA-HT-7467	Yes	Yes	No	Yes	Yes	oligodendroglioma	IDHmut-codel	NE	Codel	0.1	0	54	male	G2	NA	0.0516877
TCGA-HT-7468	Yes	Yes	No	Yes	Yes	oligodendroglioma	IDHmut-codel	PN	Codel	6.67	0	30	male	G3	80	0.100446
TCGA-HT-7469	Yes	Yes	No	Yes	Yes	oligodendroglioma	IDHwt	CL	PA-like	11.53	1	30	male	G3	NA	0.615852
TCGA-HT-7470	Yes	Yes	No	Yes	Yes	oligodendroglioma	IDHmut-non-codel	NE	G-CIMP-high	40.08	1	37	male	G3	90	0.0969254
TCGA-HT-7471	Yes	Yes	No	Yes	Yes	oligodendroglioma	IDHmut-codel	PN	Codel	0.13	0	37	female	G3	NA	0.293039
TCGA-HT-7472	Yes	Yes	No	Yes	Yes	oligodendroglioma	IDHmut-non-codel	PN	G-CIMP-high	0.03	0	38	male	G2	NA	0.0213735
TCGA-HT-7473	Yes	Yes	No	Yes	Yes	oligoastrocytoma	IDHmut-non-codel	NA	G-CIMP-high	16.52	0	28	male	G2	NA	0.146664
TCGA-HT-7474	Yes	Yes	No	Yes	Yes	oligoastrocytoma	IDHmut-non-codel	NE	G-CIMP-high	3.75	0	52	male	G2	NA	0.0636539
TCGA-HT-7475	Yes	Yes	No	Yes	Yes	oligoastrocytoma	IDHmut-non-codel	NE	G-CIMP-high	17.41	0	67	male	G3	70	0.184557
TCGA-HT-7476	Yes	Yes	No	Yes	Yes	astrocytoma	IDHmut-non-codel	NE	G-CIMP-high	6.54	0	26	male	G2	NA	0.212685
TCGA-HT-7477	Yes	Yes	No	Yes	Yes	astrocytoma	IDHmut-non-codel	PN	G-CIMP-high	24.24	0	62	male	G3	80	0.681391
TCGA-HT-7478	Yes	Yes	No	Yes	Yes	astrocytoma	IDHmut-non-codel	ME	G-CIMP-high	6.37	0	36	male	G2	NA	0.0864547
TCGA-HT-7479	Yes	Yes	No	Yes	Yes	astrocytoma	IDHmut-non-codel	NA	G-CIMP-high	40.31	0	44	male	G3	NA	0.0651963
TCGA-HT-7480	Yes	Yes	No	Yes	Yes	oligodendroglioma	IDHmut-codel	PN	Codel	75.13	0	33	male	G2	NA	0.0788419
TCGA-HT-7481	Yes	Yes	No	Yes	Yes	oligodendroglioma	IDHmut-codel	NE	Codel	95.86	0	39	male	G2	NA	0.0516856
TCGA-HT-7482	Yes	Yes	No	Yes	Yes	oligoastrocytoma	IDHmut-non-codel	PN	G-CIMP-high	106.87	0	18	female	G2	NA	0.111671
TCGA-HT-7483	Yes	Yes	No	Yes	Yes	oligoastrocytoma	IDHmut-non-codel	PN	G-CIMP-high	172.63	0	14	male	G2	NA	0.0425971
TCGA-HT-7485	Yes	Yes	No	Yes	Yes	astrocytoma	IDHmut-non-codel	NA	G-CIMP-high	4.01	0	42	male	G2	100	0.0134196
TCGA-HT-7601	Yes	Yes	No	Yes	Yes	astrocytoma	IDHmut-non-codel	NA	G-CIMP-high	5.03	0	30	female	G3	NA	0.0452831
TCGA-HT-7602	Yes	Yes	No	Yes	Yes	oligodendroglioma	IDHmut-non-codel	NA	G-CIMP-high	29.83	0	21	male	G2	NA	0.000677618
TCGA-HT-7603	Yes	Yes	No	Yes	Yes	oligodendroglioma	IDHmut-non-codel	NE	G-CIMP-high	23.16	0	29	male	G2	NA	0.0381479
TCGA-HT-7604	Yes	Yes	No	Yes	Yes	astrocytoma	IDHmut-non-codel	PN	G-CIMP-high	122.37	0	50	male	G2	NA	0.0815494
TCGA-HT-7605	Yes	Yes	No	Yes	Yes	oligodendroglioma	IDHmut-codel	NE	Codel	4.57	0	38	male	G2	NA	0.051675
TCGA-HT-7606	Yes	Yes	No	Yes	Yes	astrocytoma	IDHmut-non-codel	PN	G-CIMP-high	17.28	0	30	female	G2	NA	0.28514
TCGA-HT-7607	Yes	Yes	No	Yes	Yes	astrocytoma	IDHmut-codel	NE	Codel	3.15	1	61	female	G2	70	0.0843825
TCGA-HT-7608	Yes	Yes	No	Yes	Yes	oligoastrocytoma	IDHmut-codel	NE	Codel	22.04	0	61	male	G2	NA	0.0515739
TCGA-HT-7609	Yes	Yes	No	Yes	Yes	oligoastrocytoma	IDHmut-non-codel	PN	G-CIMP-high	45.96	0	34	male	G3	90	0.0762166
TCGA-HT-7610	Yes	Yes	No	Yes	Yes	oligoastrocytoma	IDHmut-non-codel	NE	G-CIMP-high	56.04	0	25	female	G2	NA	0.0403271
TCGA-HT-7611	Yes	Yes	No	Yes	Yes	oligoastrocytoma	IDHmut-non-codel	NA	G-CIMP-high	57.56	0	36	male	G2	90	0.0490303
TCGA-HT-7616	Yes	Yes	No	Yes	Yes	oligodendroglioma	IDHmut-codel	ME	Codel	0.23	1	75	male	G3	NA	0.141556
TCGA-HT-7620	Yes	Yes	No	Yes	Yes	oligodendroglioma	IDHmut-codel	PN	Codel	14.26	0	40	male	G3	NA	0.0543537
TCGA-HT-7676	Yes	Yes	No	Yes	Yes	oligodendroglioma	IDHmut-non-codel	PN	G-CIMP-high	0.16	0	26	male	G2	NA	0.025473
TCGA-HT-7677	Yes	Yes	No	Yes	Yes	oligodendroglioma	IDHmut-codel	PN	Codel	16.23	0	53	male	G3	NA	0.0690989
TCGA-HT-7680	Yes	Yes	No	Yes	Yes	astrocytoma	IDHwt	NA	PA-like	0.76	0	32	female	G2	NA	4.78e-05
TCGA-HT-7681	Yes	Yes	No	Yes	Yes	oligoastrocytoma	IDHmut-codel	NE	Codel	44.65	0	29	female	G2	NA	0.0612135
TCGA-HT-7684	Yes	Yes	No	Yes	Yes	oligoastrocytoma	IDHmut-non-codel	NA	G-CIMP-high	6.04	0	58	male	G3	NA	0.0461407
TCGA-HT-7686	Yes	Yes	No	Yes	Yes	astrocytoma	IDHmut-non-codel	NA	G-CIMP-high	42.71	0	29	female	G3	NA	0.111741
TCGA-HT-7687	Yes	Yes	No	Yes	Yes	oligodendroglioma	IDHmut-codel	PN	Codel	0.1	0	74	male	G3	NA	0.0516783
TCGA-HT-7688	Yes	Yes	No	Yes	Yes	oligodendroglioma	IDHmut-non-codel	NE	G-CIMP-high	31.67	0	59	male	G3	NA	0.332888
TCGA-HT-7689	Yes	Yes	No	Yes	Yes	oligodendroglioma	IDHmut-non-codel	PN	G-CIMP-high	14.95	0	58	female	G2	60	0.206938
TCGA-HT-7690	Yes	Yes	No	Yes	Yes	oligoastrocytoma	IDHmut-non-codel	PN	G-CIMP-high	0.1	0	29	male	G3	NA	0.113558
TCGA-HT-7691	Yes	Yes	No	Yes	Yes	astrocytoma	IDHwt	NA	PA-like	0.1	0	31	female	G2	NA	0.000794934
TCGA-HT-7692	Yes	Yes	No	Yes	Yes	oligoastrocytoma	IDHmut-codel	PN	Codel	2.96	0	43	male	G2	100	0.813885
TCGA-HT-7693	Yes	Yes	No	Yes	Yes	oligodendroglioma	IDHmut-non-codel	NA	G-CIMP-high	17.51	0	51	female	G2	90	0.0953017
TCGA-HT-7694	Yes	Yes	No	Yes	Yes	oligodendroglioma	IDHmut-codel	NE	Codel	6.9	0	60	male	G3	90	0.0517184
TCGA-HT-7695	Yes	Yes	No	Yes	Yes	oligodendroglioma	IDHmut-codel	NE	Codel	14.52	0	29	female	G2	NA	0.0510319
TCGA-HT-7854	Yes	Yes	No	Yes	Yes	astrocytoma	IDHwt	NE	PA-like	39.45	0	62	male	G2	100	0.000443653
TCGA-HT-7855	Yes	Yes	No	Yes	Yes	astrocytoma	IDHmut-non-codel	PN	G-CIMP-high	19.22	0	39	male	G3	NA	0.114857
TCGA-HT-7856	Yes	Yes	No	Yes	Yes	oligodendroglioma	IDHmut-codel	NE	Codel	39.06	0	35	male	G3	NA	0.131429
TCGA-HT-7857	Yes	Yes	No	Yes	Yes	astrocytoma	IDHwt	ME	PA-like	0.23	0	24	female	G3	NA	0.0819567
TCGA-HT-7858	Yes	Yes	No	Yes	Yes	astrocytoma	IDHmut-non-codel	PN	G-CIMP-high	50.59	0	28	male	G2	NA	0.0163247
TCGA-HT-7860	Yes	Yes	No	Yes	Yes	astrocytoma	IDHwt	CL	Classic-like	0.49	0	60	female	G3	NA	0.171276
TCGA-HT-7873	Yes	Yes	No	Yes	Yes	oligoastrocytoma	IDHmut-non-codel	PN	G-CIMP-high	23.59	0	29	male	G2	NA	0.121011
TCGA-HT-7874	Yes	Yes	No	Yes	Yes	oligodendroglioma	IDHmut-codel	NE	Codel	37.12	0	41	female	G3	NA	0.0515632
TCGA-HT-7875	Yes	Yes	No	Yes	Yes	oligodendroglioma	IDHmut-codel	PN	Codel	0.33	0	56	male	G2	80	0.0567389
TCGA-HT-7877	Yes	Yes	No	Yes	Yes	oligodendroglioma	IDHmut-codel	NE	Codel	0.13	0	20	female	G2	NA	0.0510283
TCGA-HT-7879	Yes	Yes	No	Yes	Yes	oligoastrocytoma	IDHmut-non-codel	PN	G-CIMP-high	3.68	0	31	male	G3	NA	0.0909297
TCGA-HT-7880	Yes	Yes	No	Yes	Yes	oligoastrocytoma	IDHmut-non-codel	NE	G-CIMP-high	5.32	0	30	male	G2	NA	5.52e-06
TCGA-HT-7881	Yes	Yes	No	Yes	Yes	oligodendroglioma	IDHmut-codel	NE	Codel	35.45	0	38	male	G2	NA	0.0625546
TCGA-HT-7882	Yes	Yes	No	Yes	Yes	oligodendroglioma	IDHwt	ME	Mesenchymal-like	3.71	1	66	male	G3	NA	0.143116
TCGA-HT-7884	Yes	Yes	No	Yes	Yes	astrocytoma	IDHmut-non-codel	PN	G-CIMP-high	11.27	0	44	female	G2	80	0.0775893
TCGA-HT-7902	Yes	Yes	No	Yes	Yes	oligoastrocytoma	IDHmut-non-codel	NE	G-CIMP-high	31.41	0	30	female	G2	NA	0.06111
TCGA-HT-8010	Yes	Yes	No	Yes	Yes	oligodendroglioma	IDHmut-codel	NE	Codel	1.64	0	64	female	G2	NA	0.0612
TCGA-HT-8011	Yes	Yes	No	Yes	Yes	astrocytoma	IDHwt	NA	Mesenchymal-like	16.23	0	55	male	G3	NA	0.182032
TCGA-HT-8012	Yes	Yes	No	Yes	Yes	oligodendroglioma	IDHmut-codel	PN	Codel	9.4	0	30	female	G2	NA	0.0788491
TCGA-HT-8013	Yes	Yes	No	Yes	Yes	oligoastrocytoma	IDHmut-non-codel	PN	G-CIMP-high	63.5	1	37	female	G2	NA	0.146852
TCGA-HT-8015	Yes	Yes	No	Yes	Yes	astrocytoma	IDHwt	NE	PA-like	0.1	0	21	male	G2	NA	0.00022608
TCGA-HT-8018	Yes	Yes	No	Yes	Yes	oligoastrocytoma	IDHmut-non-codel	NE	G-CIMP-high	37.84	1	40	female	G2	NA	0.0455962
TCGA-HT-8019	Yes	Yes	No	Yes	Yes	oligodendroglioma	IDHwt	NE	PA-like	32.98	0	34	female	G3	NA	2.47e-05
TCGA-HT-8104	Yes	Yes	No	Yes	Yes	astrocytoma	IDHwt	CL	Classic-like	12.22	0	51	female	G3	NA	0.192116
TCGA-HT-8105	Yes	Yes	No	Yes	Yes	oligodendroglioma	IDHmut-codel	PN	Codel	6.24	0	54	male	G3	NA	0.0510463
TCGA-HT-8106	Yes	Yes	No	Yes	Yes	astrocytoma	IDHmut-non-codel	ME	G-CIMP-high	0.1	0	53	male	G3	NA	0.0112364
TCGA-HT-8107	Yes	Yes	No	Yes	Yes	oligodendroglioma	IDHwt	NE	PA-like	0.46	0	62	male	G2	NA	0.000114912
TCGA-HT-8108	Yes	Yes	No	Yes	Yes	oligodendroglioma	IDHmut-non-codel	PN	G-CIMP-high	2.5	0	26	female	G2	NA	0.0788992
TCGA-HT-8109	Yes	Yes	No	Yes	Yes	oligodendroglioma	IDHmut-codel	NE	Codel	5.55	0	64	male	G3	NA	0.0561558
TCGA-HT-8110	Yes	Yes	No	Yes	Yes	astrocytoma	IDHwt	ME	Mesenchymal-like	13.76	0	57	male	G3	NA	0.139577
TCGA-HT-8111	Yes	Yes	No	Yes	Yes	oligoastrocytoma	IDHmut-non-codel	PN	G-CIMP-high	0.23	0	32	male	G3	NA	0.041923
TCGA-HT-8113	Yes	Yes	No	Yes	Yes	oligodendroglioma	IDHmut-non-codel	NE	Codel	29.57	0	49	female	G2	NA	0.000219956
TCGA-HT-8114	Yes	Yes	No	Yes	Yes	oligoastrocytoma	IDHmut-non-codel	NA	G-CIMP-high	34.17	0	36	male	G3	NA	0.0541212
TCGA-HT-8558	Yes	Yes	No	No	Yes	oligodendroglioma	IDHwt	NE	PA-like	13.73	0	29	female	G2	NA	9.61e-06
TCGA-HT-8563	Yes	Yes	No	Yes	Yes	astrocytoma	IDHmut-non-codel	ME	G-CIMP-high	28.25	0	30	female	G3	NA	0.173855
TCGA-HT-8564	Yes	Yes	No	Yes	Yes	astrocytoma	IDHwt	NE	PA-like	15.7	0	47	male	G3	80	0.717916
TCGA-HT-A4DS	Yes	Yes	No	Yes	Yes	astrocytoma	IDHwt	CL	Mesenchymal-like	0.23	0	55	female	G3	NA	0.453852
TCGA-HT-A4DV	Yes	Yes	No	Yes	Yes	oligodendroglioma	IDHmut-codel	NE	Codel	26.02	0	51	female	G3	90	NA
TCGA-HT-A5R5	Yes	Yes	No	Yes	Yes	oligodendroglioma	IDHmut-non-codel	NE	G-CIMP-high	0.13	0	33	female	G2	NA	0.0534856
TCGA-HT-A5R7	Yes	Yes	No	Yes	Yes	astrocytoma	IDHmut-non-codel	NE	G-CIMP-high	20.2	0	33	female	G3	90	0.166707
TCGA-HT-A5R9	Yes	Yes	No	Yes	Yes	oligodendroglioma	IDHmut-codel	PN	Codel	0.07	0	48	female	G3	NA	0.170498
TCGA-HT-A5RA	Yes	Yes	No	Yes	Yes	astrocytoma	IDHwt	CL	Mesenchymal-like	27.33	0	65	female	G3	70	0.176037
TCGA-HT-A5RB	Yes	Yes	No	Yes	Yes	astrocytoma	IDHmut-non-codel	PN	G-CIMP-high	0.1	0	24	male	G2	NA	0.0303805
TCGA-HT-A5RC	Yes	Yes	No	Yes	Yes	astrocytoma	IDHwt	CL	Classic-like	5.32	1	70	female	G3	40	0.153035
TCGA-HT-A614	Yes	Yes	No	Yes	Yes	oligoastrocytoma	IDHmut-non-codel	PN	G-CIMP-high	2.69	0	47	male	G2	NA	0.111607
TCGA-HT-A615	Yes	Yes	No	Yes	Yes	oligodendroglioma	IDHmut-codel	PN	Codel	16.92	0	38	female	G2	90	0.0876556
TCGA-HT-A616	Yes	Yes	No	Yes	Yes	astrocytoma	IDHmut-non-codel	NE	G-CIMP-high	1.81	0	36	female	G2	NA	0.0962537
TCGA-HT-A617	Yes	Yes	No	Yes	Yes	oligodendroglioma	IDHwt	CL	Classic-like	16.13	0	47	male	G2	60	0.271925
TCGA-HT-A618	Yes	Yes	No	Yes	Yes	astrocytoma	IDHmut-non-codel	NA	G-CIMP-high	16.82	0	37	female	G3	80	0.207255
TCGA-HT-A619	Yes	Yes	No	Yes	Yes	oligodendroglioma	IDHmut-codel	PN	Codel	21.39	0	51	female	G3	NA	0.398901
TCGA-HT-A61A	Yes	No	No	No	Yes	oligodendroglioma	IDHmut-non-codel	NA	G-CIMP-high	6.37	0	20	female	G2	80	NA
TCGA-HT-A61B	Yes	Yes	No	Yes	Yes	NA	IDHmut-non-codel	NA	G-CIMP-high	17.51	0	NA	NA	NA	NA	0.273603
TCGA-HT-A61C	Yes	Yes	No	Yes	Yes	oligodendroglioma	IDHwt	NA	Mesenchymal-like	17.64	1	66	male	G3	100	0.173703
TCGA-HT-A74H	Yes	Yes	No	Yes	Yes	astrocytoma	IDHwt	NE	Mesenchymal-like	2.43	0	62	male	G3	NA	0.182266
TCGA-HT-A74J	Yes	Yes	No	Yes	Yes	oligoastrocytoma	IDHmut-non-codel	PN	G-CIMP-high	10.51	0	33	male	G2	NA	0.121028
TCGA-HT-A74K	Yes	Yes	No	Yes	Yes	NA	IDHmut-codel	PN	Codel	15.34	0	NA	NA	NA	NA	0.191043
TCGA-HT-A74L	Yes	Yes	No	Yes	Yes	NA	IDHmut-codel	PN	Codel	11.04	0	NA	NA	NA	NA	0.113328
TCGA-HT-A74O	Yes	Yes	No	Yes	Yes	astrocytoma	IDHmut-non-codel	NA	G-CIMP-high	0.1	0	34	male	G3	NA	0.124899
TCGA-HW-7486	Yes	Yes	No	Yes	Yes	oligodendroglioma	IDHmut-codel	PN	Codel	56.54	0	37	male	G2	NA	0.0510259
TCGA-HW-7487	Yes	Yes	No	Yes	Yes	oligodendroglioma	IDHmut-codel	NE	Codel	45.4	0	39	male	G2	NA	0.115936
TCGA-HW-7489	Yes	Yes	No	Yes	Yes	oligoastrocytoma	IDHmut-non-codel	NE	G-CIMP-high	41.46	1	38	male	G2	NA	0.0551611
TCGA-HW-7490	Yes	Yes	No	Yes	Yes	astrocytoma	IDHmut-non-codel	NA	G-CIMP-high	45.57	0	41	male	G2	NA	0.0459302
TCGA-HW-7491	Yes	Yes	No	Yes	Yes	oligodendroglioma	IDHmut-codel	PN	Codel	68.27	0	35	male	G2	NA	0.793083
TCGA-HW-7495	Yes	Yes	No	Yes	Yes	oligodendroglioma	IDHmut-codel	NE	Codel	35.41	0	45	female	G2	NA	0.0783811
TCGA-HW-8319	Yes	Yes	No	Yes	Yes	astrocytoma	IDHmut-non-codel	PN	G-CIMP-high	39.72	1	34	female	G3	NA	0.0891081
TCGA-HW-8320	Yes	Yes	No	Yes	Yes	astrocytoma	IDHmut-non-codel	PN	G-CIMP-high	39.98	0	36	male	G3	NA	0.0123631
TCGA-HW-8321	Yes	Yes	No	Yes	Yes	astrocytoma	IDHmut-non-codel	PN	G-CIMP-high	42.51	0	31	male	G3	NA	0.111236
TCGA-HW-8322	Yes	Yes	No	Yes	Yes	oligodendroglioma	IDHmut-codel	PN	Codel	24.9	0	39	male	G2	NA	0.095252
TCGA-HW-A5KJ	Yes	Yes	No	Yes	Yes	oligodendroglioma	IDHmut-codel	PN	Codel	31.6	1	68	male	G3	NA	NA
TCGA-HW-A5KK	Yes	Yes	No	Yes	Yes	astrocytoma	IDHwt	CL	Mesenchymal-like	12.75	1	64	male	G3	NA	NA
TCGA-HW-A5KL	Yes	Yes	No	Yes	Yes	astrocytoma	IDHmut-non-codel	PN	G-CIMP-high	28.84	0	42	female	G2	NA	NA
TCGA-HW-A5KM	Yes	Yes	No	Yes	Yes	astrocytoma	IDHmut-non-codel	ME	G-CIMP-high	20.7	0	35	male	G2	NA	NA
TCGA-IK-7675	Yes	Yes	No	Yes	Yes	oligodendroglioma	IDHmut-non-codel	PN	G-CIMP-high	18.99	1	43	male	G2	90	0.592213
TCGA-IK-8125	Yes	Yes	No	Yes	Yes	oligoastrocytoma	IDHmut-codel	NE	Codel	42.74	0	62	male	G3	NA	0.145369
TCGA-KT-A74X	Yes	Yes	No	Yes	Yes	oligoastrocytoma	IDHmut-codel	PN	Codel	14.39	0	26	male	G3	90	0.116137
TCGA-KT-A7W1	Yes	Yes	No	Yes	Yes	astrocytoma	IDHwt	CL	Classic-like	14.39	0	45	female	G3	80	0.130744
TCGA-OX-A56R	Yes	No	No	Yes	Yes	glioblastoma	IDHwt	NA	Mesenchymal-like	5.91	1	68	male	G4	NA	0.67585
TCGA-P5-A5ET	Yes	Yes	No	Yes	Yes	oligodendroglioma	IDHmut-codel	PN	Codel	0	0	27	male	G2	NA	NA
TCGA-P5-A5EU	Yes	Yes	No	Yes	Yes	astrocytoma	IDHmut-non-codel	NA	G-CIMP-low	0	0	35	male	G3	60	0.941527
TCGA-P5-A5EV	Yes	Yes	No	Yes	Yes	astrocytoma	IDHmut-non-codel	PN	G-CIMP-high	0.23	0	39	male	G2	60	NA
TCGA-P5-A5EW	Yes	Yes	No	Yes	Yes	astrocytoma	IDHmut-non-codel	PN	G-CIMP-high	6.7	0	20	female	G2	80	NA
TCGA-P5-A5EX	Yes	Yes	No	Yes	Yes	oligodendroglioma	IDHmut-codel	ME	Codel	7.98	0	41	female	G3	80	0.109116
TCGA-P5-A5EY	Yes	Yes	No	Yes	Yes	astrocytoma	IDHwt	NE	PA-like	2.37	0	21	male	G2	NA	NA
TCGA-P5-A5EZ	Yes	Yes	No	Yes	Yes	astrocytoma	IDHmut-non-codel	PN	G-CIMP-high	2.3	0	39	male	G3	NA	NA
TCGA-P5-A5F0	Yes	Yes	No	Yes	Yes	oligodendroglioma	IDHmut-codel	NE	Codel	9.43	0	33	male	G2	80	0.106567
TCGA-P5-A5F1	Yes	Yes	No	Yes	Yes	astrocytoma	IDHmut-non-codel	NA	G-CIMP-high	5.88	0	30	male	G2	NA	0.0774602
TCGA-P5-A5F2	Yes	Yes	No	Yes	Yes	astrocytoma	IDHmut-non-codel	NE	G-CIMP-high	7.95	0	36	female	G2	80	0.107963
TCGA-P5-A5F4	Yes	Yes	No	Yes	Yes	oligodendroglioma	IDHmut-non-codel	NE	G-CIMP-high	7.59	0	35	female	G3	70	0.200138
TCGA-P5-A5F6	Yes	Yes	No	Yes	Yes	oligodendroglioma	IDHwt	ME	PA-like	1.28	0	26	male	G2	70	0.947728
TCGA-P5-A72U	Yes	Yes	No	Yes	Yes	oligodendroglioma	IDHwt	CL	Classic-like	0.23	0	71	female	G3	NA	0.151979
TCGA-P5-A72W	Yes	Yes	No	Yes	Yes	astrocytoma	IDHmut-non-codel	PN	G-CIMP-high	10.41	0	35	male	G3	NA	0.234237
TCGA-P5-A72X	Yes	Yes	No	Yes	Yes	astrocytoma	IDHmut-non-codel	NA	G-CIMP-high	13.24	0	21	male	G3	NA	0.0156306
TCGA-P5-A72Z	Yes	Yes	No	Yes	Yes	oligodendroglioma	IDHmut-codel	PN	Codel	11.63	0	64	female	G3	NA	0.146502
TCGA-P5-A730	Yes	Yes	No	Yes	Yes	oligoastrocytoma	IDHmut-codel	NA	Codel	10.94	0	22	male	G3	NA	0.0517102
TCGA-P5-A731	Yes	Yes	No	Yes	Yes	oligoastrocytoma	IDHmut-non-codel	NE	G-CIMP-high	9	0	59	female	G2	90	0.0484142
TCGA-P5-A733	Yes	Yes	No	Yes	Yes	astrocytoma	IDHmut-non-codel	NA	G-CIMP-high	13.6	0	52	female	G2	NA	0.0961488
TCGA-P5-A735	Yes	Yes	No	Yes	Yes	NA	IDHmut-non-codel	PN	G-CIMP-high	9.59	0	NA	NA	NA	NA	0.0304493
TCGA-P5-A736	Yes	Yes	No	Yes	Yes	NA	IDHmut-non-codel	NA	G-CIMP-high	7.56	0	NA	NA	NA	NA	0.0250379
TCGA-P5-A737	Yes	Yes	No	Yes	Yes	NA	IDHmut-codel	PN	Codel	12.22	0	NA	NA	NA	NA	0.159787
TCGA-P5-A77W	Yes	Yes	No	Yes	Yes	NA	IDHmut-codel	PN	Codel	19.19	0	NA	NA	NA	NA	0.248668
TCGA-P5-A77X	Yes	Yes	No	Yes	Yes	NA	IDHmut-codel	NE	Codel	3.45	0	NA	NA	NA	NA	0.0929744
TCGA-P5-A780	Yes	Yes	No	Yes	Yes	NA	IDHmut-non-codel	PN	G-CIMP-high	2.37	0	NA	NA	NA	NA	0.26868
TCGA-P5-A781	Yes	Yes	No	Yes	Yes	NA	IDHmut-codel	NE	Codel	4.4	0	NA	NA	NA	NA	0.0635713
TCGA-QH-A65R	Yes	Yes	No	Yes	Yes	oligodendroglioma	IDHmut-codel	PN	Codel	15.14	0	38	female	G3	100	0.077596
TCGA-QH-A65S	Yes	Yes	No	Yes	Yes	oligoastrocytoma	IDHmut-non-codel	PN	G-CIMP-high	2.53	0	32	female	G2	90	0.203741
TCGA-QH-A65V	Yes	Yes	No	Yes	Yes	oligodendroglioma	IDHmut-codel	NE	Codel	12.61	0	43	female	G2	90	0.0511662
TCGA-QH-A65X	Yes	Yes	No	Yes	Yes	oligoastrocytoma	IDHmut-codel	NA	Codel	15.83	0	28	female	G3	90	0.097244
TCGA-QH-A65Z	Yes	Yes	No	Yes	Yes	oligodendroglioma	IDHmut-codel	PN	Codel	14.03	0	54	male	G2	90	0.0848579
TCGA-QH-A6CS	Yes	No	No	Yes	Yes	astrocytoma	IDHwt	NA	PA-like	19.32	0	41	male	G3	90	0.252225
TCGA-QH-A6CU	Yes	Yes	No	Yes	Yes	oligodendroglioma	IDHmut-codel	NA	Codel	14.82	0	52	female	G3	90	0.0784944
TCGA-QH-A6CV	Yes	Yes	No	Yes	Yes	oligoastrocytoma	IDHwt	CL	Classic-like	14.52	0	51	male	G3	90	0.483567
TCGA-QH-A6CW	Yes	Yes	No	Yes	Yes	oligoastrocytoma	IDHmut-non-codel	NA	G-CIMP-high	13.6	0	43	male	G3	90	0.0274039
TCGA-QH-A6CX	Yes	Yes	No	Yes	Yes	astrocytoma	IDHwt	CL	Mesenchymal-like	12.22	1	66	male	G2	90	0.135369
TCGA-QH-A6CY	Yes	Yes	No	Yes	Yes	oligoastrocytoma	IDHmut-codel	NE	Codel	13.4	0	38	male	G3	90	0.0848644
TCGA-QH-A6CZ	Yes	Yes	No	Yes	Yes	oligoastrocytoma	IDHmut-codel	PN	Codel	9.17	0	38	male	G2	90	0.147335
TCGA-QH-A6X3	Yes	Yes	No	Yes	Yes	oligoastrocytoma	IDHmut-non-codel	PN	G-CIMP-high	10.28	0	27	male	G2	90	0.035575
TCGA-QH-A6X4	Yes	Yes	No	Yes	Yes	oligoastrocytoma	IDHmut-codel	PN	Codel	14.52	0	47	male	G3	90	0.125484
TCGA-QH-A6X5	Yes	Yes	No	Yes	Yes	oligoastrocytoma	IDHmut-codel	PN	Codel	16.33	0	58	female	G2	90	0.0510516
TCGA-QH-A6X8	Yes	Yes	No	Yes	Yes	oligodendroglioma	IDHmut-codel	PN	Codel	16.72	0	56	female	G3	100	0.111957
TCGA-QH-A6X9	Yes	Yes	No	Yes	Yes	oligodendroglioma	IDHmut-non-codel	PN	G-CIMP-high	1.91	0	73	female	G2	40	0.0886883
TCGA-QH-A6XA	Yes	Yes	No	Yes	Yes	oligoastrocytoma	IDHmut-non-codel	PN	G-CIMP-high	16.49	0	23	female	G2	100	0.0279675
TCGA-QH-A6XC	Yes	Yes	No	Yes	Yes	astrocytoma	IDHwt	CL	Classic-like	16.69	0	48	male	G3	70	0.144972
TCGA-QH-A86X	Yes	Yes	No	Yes	Yes	oligodendroglioma	IDHmut-codel	NA	Codel	11.07	0	33	male	G2	100	0.0516152
TCGA-QH-A870	Yes	Yes	No	Yes	Yes	oligoastrocytoma	IDHmut-non-codel	NA	G-CIMP-high	12.98	0	38	female	G3	80	0.0846396
TCGA-R8-A6MK	Yes	Yes	No	Yes	Yes	oligodendroglioma	IDHmut-codel	NA	Codel	88.76	0	40	male	G2	NA	0.0640724
TCGA-R8-A6ML	Yes	Yes	No	Yes	Yes	oligodendroglioma	IDHmut-codel	PN	Codel	93.96	0	52	male	G3	NA	0.0516615
TCGA-R8-A6MO	Yes	Yes	No	Yes	Yes	oligodendroglioma	IDHmut-codel	PN	Codel	32.62	0	53	female	G2	NA	0.0517194
TCGA-R8-A6YH	Yes	Yes	No	Yes	Yes	NA	IDHmut-non-codel	PN	G-CIMP-high	NA	NA	NA	NA	NA	NA	0.0841262
TCGA-R8-A73M	Yes	Yes	No	Yes	Yes	oligodendroglioma	IDHmut-codel	PN	Codel	59.33	0	48	female	G2	NA	0.0800491
TCGA-RR-A6KA	Yes	No	No	Yes	Yes	glioblastoma	IDHwt	NA	Mesenchymal-like	6.27	1	72	female	G4	NA	0.142157
TCGA-RR-A6KB	Yes	No	No	Yes	Yes	NA	IDHwt	NA	Mesenchymal-like	0	0	NA	NA	NA	NA	0.177622
TCGA-RR-A6KC	Yes	No	No	Yes	Yes	glioblastoma	IDHwt	NA	Classic-like	20.53	1	55	male	G4	NA	0.15459
TCGA-RY-A83X	Yes	Yes	No	Yes	Yes	NA	IDHmut-codel	NA	Codel	30.85	0	NA	NA	NA	NA	0.0945643
TCGA-RY-A83Y	Yes	Yes	No	Yes	Yes	NA	IDHmut-codel	NA	Codel	5.45	0	NA	NA	NA	NA	0.0511124
TCGA-RY-A83Z	Yes	Yes	No	Yes	Yes	NA	IDHmut-non-codel	NA	G-CIMP-low	9.89	0	NA	NA	NA	NA	0.481405
TCGA-RY-A840	Yes	Yes	No	Yes	Yes	NA	IDHmut-codel	NA	Codel	28.06	0	NA	NA	NA	NA	0.116933
TCGA-RY-A843	Yes	Yes	No	Yes	Yes	NA	IDHmut-non-codel	NA	G-CIMP-high	2.07	0	NA	NA	NA	NA	2.9e-05
TCGA-RY-A845	Yes	Yes	No	Yes	Yes	NA	IDHmut-non-codel	NA	G-CIMP-high	19.58	0	NA	NA	NA	NA	0.0555661
TCGA-RY-A847	Yes	Yes	No	Yes	Yes	NA	IDHmut-codel	NA	Codel	30.65	0	NA	NA	NA	NA	0.0725125
TCGA-S9-A6TS	Yes	Yes	No	Yes	Yes	astrocytoma	IDHmut-non-codel	NE	G-CIMP-high	62.12	1	48	female	G3	100	0.180576
TCGA-S9-A6TU	Yes	Yes	No	Yes	Yes	astrocytoma	IDHmut-non-codel	PN	G-CIMP-high	87.06	0	38	male	G2	100	0.00773354
TCGA-S9-A6TV	Yes	Yes	No	Yes	Yes	oligoastrocytoma	IDHmut-non-codel	ME	G-CIMP-high	18.76	0	50	male	G3	90	0.127291
TCGA-S9-A6TW	Yes	Yes	No	Yes	Yes	oligodendroglioma	IDHmut-codel	NA	Codel	41.06	0	40	male	G3	90	0.228156
TCGA-S9-A6TX	Yes	Yes	No	Yes	Yes	oligodendroglioma	IDHmut-codel	PN	Codel	40.9	0	46	male	G3	100	0.0876236
TCGA-S9-A6TY	Yes	Yes	No	Yes	Yes	oligodendroglioma	IDHmut-codel	PN	Codel	35.35	0	50	male	G2	100	0.201485
TCGA-S9-A6TZ	Yes	Yes	No	Yes	Yes	astrocytoma	IDHmut-non-codel	PN	G-CIMP-high	36.79	0	39	female	G2	100	0.0646655
TCGA-S9-A6U0	Yes	Yes	No	Yes	Yes	astrocytoma	IDHwt	ME	Mesenchymal-like	24.38	1	46	male	G3	100	0.112147
TCGA-S9-A6U1	Yes	Yes	No	Yes	Yes	astrocytoma	IDHmut-non-codel	PN	G-CIMP-high	25.79	0	22	female	G3	100	0.0275624
TCGA-S9-A6U2	Yes	Yes	No	Yes	Yes	oligodendroglioma	IDHmut-codel	PN	Codel	29.83	0	48	female	G2	100	0.0780209
TCGA-S9-A6U5	Yes	Yes	No	Yes	Yes	astrocytoma	IDHmut-codel	PN	Codel	32.59	0	33	male	G2	100	0.0515597
TCGA-S9-A6U6	Yes	Yes	No	Yes	Yes	astrocytoma	IDHmut-non-codel	NE	G-CIMP-high	35.12	0	28	male	G3	100	0.0375878
TCGA-S9-A6U8	Yes	Yes	No	Yes	Yes	astrocytoma	IDHmut-non-codel	PN	G-CIMP-high	98.16	1	24	male	G2	100	2.44e-05
TCGA-S9-A6U9	Yes	Yes	No	Yes	Yes	astrocytoma	IDHmut-non-codel	NA	G-CIMP-high	95.86	0	36	male	G3	NA	0.0521519
TCGA-S9-A6UA	Yes	Yes	No	Yes	Yes	astrocytoma	IDHwt	ME	PA-like	5.85	1	66	male	G3	60	0.0920716
TCGA-S9-A6UB	Yes	Yes	No	Yes	Yes	oligodendroglioma	IDHmut-codel	PN	Codel	123.55	0	52	male	G2	100	0.0788591
TCGA-S9-A6WD	Yes	Yes	No	Yes	Yes	oligodendroglioma	IDHmut-codel	PN	Codel	75.2	0	58	male	G3	100	0.15156
TCGA-S9-A6WE	Yes	Yes	No	Yes	Yes	oligodendroglioma	IDHmut-codel	PN	Codel	135.12	0	34	male	G2	100	0.0517743
TCGA-S9-A6WG	Yes	Yes	No	Yes	Yes	astrocytoma	IDHmut-non-codel	ME	G-CIMP-high	85.48	0	31	male	G3	100	0.0309513
TCGA-S9-A6WH	Yes	Yes	No	Yes	Yes	oligoastrocytoma	IDHmut-codel	PN	Codel	38.53	0	73	female	G2	80	0.200727
TCGA-S9-A6WI	Yes	Yes	No	Yes	Yes	oligoastrocytoma	IDHmut-non-codel	NE	G-CIMP-high	84.92	0	56	female	G2	100	6.44e-06
TCGA-S9-A6WL	Yes	Yes	No	Yes	Yes	astrocytoma	IDHmut-codel	NE	Codel	31.08	0	52	male	G3	100	0.181996
TCGA-S9-A6WM	Yes	Yes	No	Yes	Yes	astrocytoma	IDHwt	CL	Mesenchymal-like	19.84	0	59	female	G3	90	0.546311
TCGA-S9-A6WN	Yes	Yes	No	Yes	Yes	astrocytoma	IDHmut-codel	ME	Codel	26.45	0	38	female	G3	90	0.0843968
TCGA-S9-A6WO	Yes	Yes	No	Yes	Yes	astrocytoma	IDHmut-non-codel	PN	G-CIMP-high	18.59	0	29	male	G2	100	0.0812712
TCGA-S9-A6WP	Yes	Yes	No	Yes	Yes	oligoastrocytoma	IDHmut-codel	PN	Codel	18.63	0	42	male	G3	100	0.117548
TCGA-S9-A6WQ	Yes	Yes	No	Yes	Yes	oligoastrocytoma	IDHmut-non-codel	PN	G-CIMP-high	14.06	0	57	female	G2	100	0.053628
TCGA-S9-A7IQ	Yes	Yes	No	Yes	Yes	oligoastrocytoma	IDHmut-codel	NE	Codel	36.1	0	45	female	G2	100	0.115556
TCGA-S9-A7IS	Yes	Yes	No	Yes	Yes	astrocytoma	IDHmut-non-codel	PN	G-CIMP-low	7.92	1	33	female	G3	60	0.153229
TCGA-S9-A7IX	Yes	Yes	No	Yes	Yes	astrocytoma	IDHwt	CL	Mesenchymal-like	26.91	1	57	male	G3	100	0.250675
TCGA-S9-A7IY	Yes	Yes	No	Yes	Yes	oligoastrocytoma	IDHmut-codel	NA	Codel	23.49	0	39	male	G3	80	0.0510942
TCGA-S9-A7IZ	Yes	Yes	No	Yes	Yes	astrocytoma	IDHmut-non-codel	NE	G-CIMP-high	19.97	0	48	female	G3	90	0.182389
TCGA-S9-A7J0	Yes	Yes	No	Yes	Yes	oligodendroglioma	IDHmut-non-codel	PN	G-CIMP-high	20.01	0	30	female	G3	100	0.287108
TCGA-S9-A7J1	Yes	Yes	No	Yes	Yes	oligodendroglioma	IDHmut-codel	PN	Codel	8.18	0	43	male	G2	60	0.0598116
TCGA-S9-A7J2	Yes	Yes	No	Yes	Yes	oligodendroglioma	IDHmut-codel	PN	Codel	2.04	0	25	male	G3	80	0.0510772
TCGA-S9-A7J3	Yes	Yes	No	Yes	Yes	oligodendroglioma	IDHmut-codel	PN	Codel	20.66	0	52	female	G3	100	0.0848937
TCGA-S9-A7QW	Yes	Yes	No	Yes	Yes	astrocytoma	IDHmut-non-codel	PN	G-CIMP-high	15.05	0	54	female	G3	100	0.168088
TCGA-S9-A7QX	Yes	Yes	No	Yes	Yes	astrocytoma	IDHmut-non-codel	PN	G-CIMP-high	18.53	0	36	female	G3	100	0.113472
TCGA-S9-A7QY	Yes	Yes	No	Yes	Yes	oligoastrocytoma	IDHmut-codel	PN	Codel	28.35	0	35	female	G2	100	0.191987
TCGA-S9-A7QZ	Yes	Yes	No	Yes	Yes	oligodendroglioma	IDHmut-codel	PN	Codel	27.14	0	41	male	G2	100	0.0780148
TCGA-S9-A7R1	Yes	Yes	No	Yes	Yes	oligodendroglioma	IDHmut-codel	NE	Codel	169.71	1	35	male	G2	90	0.161526
TCGA-S9-A7R2	Yes	Yes	No	Yes	Yes	astrocytoma	IDHwt	NA	Mesenchymal-like	10.38	1	69	male	G3	90	0.146151
TCGA-S9-A7R3	Yes	Yes	No	Yes	Yes	astrocytoma	IDHmut-non-codel	NA	G-CIMP-high	98.98	0	28	female	G2	100	0.0623729
TCGA-S9-A7R4	Yes	Yes	No	Yes	Yes	astrocytoma	IDHmut-non-codel	PN	G-CIMP-high	30.03	0	46	male	G3	90	0.00243316
TCGA-S9-A7R7	Yes	Yes	No	Yes	Yes	astrocytoma	IDHmut-non-codel	ME	G-CIMP-high	98.55	0	27	male	G2	80	0.0912007
TCGA-S9-A7R8	Yes	Yes	No	Yes	Yes	astrocytoma	IDHmut-non-codel	PN	G-CIMP-high	31.57	1	44	female	G3	90	0.0965704
TCGA-S9-A89V	Yes	Yes	No	Yes	Yes	astrocytoma	IDHwt	NA	PA-like	18.69	0	70	male	G3	80	0.0846415
TCGA-S9-A89Z	Yes	Yes	No	Yes	Yes	astrocytoma	IDHmut-non-codel	NA	G-CIMP-high	20.47	0	40	male	G3	70	0.216154
TCGA-TM-A7C3	Yes	Yes	No	Yes	Yes	astrocytoma	IDHwt	CL	Classic-like	54.73	1	43	female	G3	90	0.257748
TCGA-TM-A7C4	Yes	Yes	No	Yes	Yes	astrocytoma	IDHmut-non-codel	NE	G-CIMP-high	48.29	0	39	female	G2	90	0.0925556
TCGA-TM-A7C5	Yes	Yes	No	Yes	Yes	oligoastrocytoma	IDHmut-codel	PN	Codel	49.28	0	30	male	G2	100	0.142862
TCGA-TM-A7CA	Yes	Yes	No	Yes	Yes	astrocytoma	IDHmut-non-codel	PN	G-CIMP-high	34.76	0	44	male	G2	100	0.0570482
TCGA-TM-A7CF	Yes	Yes	No	Yes	Yes	astrocytoma	IDHmut-non-codel	NE	G-CIMP-high	65.34	0	41	female	G2	100	0.106384
TCGA-TM-A84B	Yes	Yes	No	Yes	Yes	astrocytoma	IDHwt	NA	Mesenchymal-like	24.9	1	40	male	G3	90	0.204122
TCGA-TM-A84C	Yes	Yes	No	Yes	Yes	astrocytoma	IDHwt	NA	PA-like	16.16	1	32	male	G2	80	7.96e-06
TCGA-TM-A84F	Yes	Yes	No	Yes	Yes	astrocytoma	IDHmut-non-codel	NA	G-CIMP-high	59	0	48	male	G3	100	0.0486622
TCGA-TM-A84G	Yes	Yes	No	Yes	Yes	oligodendroglioma	IDHmut-codel	NA	Codel	40.6	0	54	female	G3	100	0.0993675
TCGA-TM-A84H	Yes	Yes	No	Yes	Yes	oligoastrocytoma	IDHmut-non-codel	NA	G-CIMP-high	30.42	0	44	female	G3	90	0.209591
TCGA-TM-A84I	Yes	Yes	No	Yes	Yes	astrocytoma	IDHmut-non-codel	NA	G-CIMP-low	28.06	0	30	male	G3	90	0.345453
TCGA-TM-A84J	Yes	Yes	No	Yes	Yes	oligodendroglioma	IDHwt	NA	PA-like	24.15	0	63	male	G3	80	0.153144
TCGA-TM-A84L	Yes	Yes	No	Yes	Yes	oligoastrocytoma	IDHmut-non-codel	NA	G-CIMP-high	40.8	1	31	male	G2	90	0.0396535
TCGA-TM-A84M	Yes	Yes	No	Yes	Yes	oligodendroglioma	IDHmut-codel	NA	Codel	24.77	0	40	male	G3	100	0.115726
TCGA-TM-A84O	Yes	Yes	No	Yes	Yes	oligodendroglioma	IDHmut-codel	NA	Codel	33.21	1	61	female	G3	90	0.0510361
TCGA-TM-A84Q	Yes	Yes	No	Yes	Yes	astrocytoma	IDHmut-non-codel	NA	G-CIMP-high	25.36	0	31	male	G2	80	0.169472
TCGA-TM-A84R	Yes	Yes	No	Yes	Yes	oligodendroglioma	IDHmut-codel	NA	Codel	18.59	0	46	male	G2	80	0.0853192
TCGA-TM-A84S	Yes	Yes	No	Yes	Yes	oligodendroglioma	IDHmut-codel	NA	Codel	14.91	0	36	male	G3	80	0.0838677
TCGA-TM-A84T	Yes	Yes	No	Yes	Yes	oligoastrocytoma	IDHmut-non-codel	NA	G-CIMP-high	23.78	0	19	male	G2	90	0.0524062
TCGA-TQ-A7RF	Yes	Yes	No	Yes	Yes	NA	IDHmut-non-codel	NA	G-CIMP-high	21.35	0	NA	NA	NA	NA	0.100655
TCGA-TQ-A7RG	Yes	Yes	No	Yes	Yes	NA	IDHmut-codel	PN	Codel	19.68	0	NA	NA	NA	NA	0.0515811
TCGA-TQ-A7RH	Yes	Yes	No	Yes	Yes	NA	IDHmut-non-codel	PN	G-CIMP-high	15.97	0	NA	NA	NA	NA	0.241859
TCGA-TQ-A7RI	Yes	Yes	No	Yes	Yes	NA	IDHmut-codel	PN	Codel	2.04	0	NA	NA	NA	NA	0.131769
TCGA-TQ-A7RJ	Yes	Yes	No	Yes	Yes	NA	IDHmut-non-codel	NA	G-CIMP-high	40.37	0	NA	NA	NA	NA	0.0654256
TCGA-TQ-A7RK	Yes	Yes	No	Yes	Yes	NA	IDHmut-non-codel	PN	G-CIMP-high	44.05	0	NA	NA	NA	NA	0.0745774
TCGA-TQ-A7RM	Yes	Yes	No	Yes	Yes	NA	IDHmut-non-codel	PN	G-CIMP-high	36.66	0	NA	NA	NA	NA	0.357321
TCGA-TQ-A7RN	Yes	Yes	No	Yes	Yes	NA	IDHmut-codel	PN	Codel	33.71	0	NA	NA	NA	NA	0.0985914
TCGA-TQ-A7RO	Yes	Yes	No	Yes	Yes	NA	IDHmut-codel	PN	Codel	31.18	0	NA	NA	NA	NA	0.0785606
TCGA-TQ-A7RP	Yes	Yes	No	Yes	Yes	NA	IDHwt	NE	Mesenchymal-like	30.03	0	NA	NA	NA	NA	0.161085
TCGA-TQ-A7RQ	Yes	Yes	No	Yes	Yes	NA	IDHmut-codel	PN	Codel	26.12	0	NA	NA	NA	NA	0.102237
TCGA-TQ-A7RR	Yes	Yes	No	Yes	Yes	NA	IDHmut-non-codel	NE	G-CIMP-high	25.85	0	NA	NA	NA	NA	0.194818
TCGA-TQ-A7RS	Yes	Yes	No	Yes	Yes	NA	IDHmut-codel	PN	Codel	0	0	NA	NA	NA	NA	0.0530814
TCGA-TQ-A7RU	Yes	No	No	Yes	Yes	NA	IDHmut-codel	PN	Codel	33.9	0	NA	NA	NA	NA	0.118345
TCGA-TQ-A7RV	Yes	Yes	No	Yes	Yes	NA	IDHmut-non-codel	PN	G-CIMP-high	61.37	0	NA	NA	NA	NA	0.0656489
TCGA-TQ-A7RW	Yes	Yes	No	Yes	Yes	NA	IDHmut-non-codel	PN	G-CIMP-high	26.97	1	NA	NA	NA	NA	0.15361
TCGA-TQ-A8XE	Yes	Yes	No	Yes	Yes	NA	IDHmut-non-codel	NA	G-CIMP-high	31.34	1	NA	NA	NA	NA	0.130376
TCGA-VM-A8C8	Yes	Yes	No	Yes	Yes	oligodendroglioma	IDHmut-non-codel	NA	G-CIMP-high	45.89	0	50	female	G2	90	0.314366
TCGA-VM-A8C9	Yes	Yes	No	Yes	Yes	astrocytoma	IDHwt	NA	PA-like	43.17	0	37	female	G2	NA	0.0627027
TCGA-VM-A8CA	Yes	Yes	No	Yes	Yes	oligodendroglioma	IDHmut-non-codel	NA	Codel	13.5	0	54	male	G2	70	0.43255
TCGA-VM-A8CB	Yes	Yes	No	Yes	Yes	oligodendroglioma	IDHmut-codel	NA	Codel	0.1	0	33	male	G3	NA	0.109335
TCGA-VM-A8CD	Yes	Yes	No	Yes	Yes	astrocytoma	IDHwt	NA	Mesenchymal-like	7.88	1	58	male	G3	100	0.217356
TCGA-VM-A8CE	Yes	Yes	No	Yes	Yes	oligodendroglioma	IDHmut-codel	NA	Codel	39.13	0	25	male	G2	90	0.0515803
TCGA-VM-A8CF	Yes	Yes	No	Yes	Yes	NA	IDHmut-non-codel	NA	G-CIMP-high	20.01	0	NA	NA	NA	NA	0.36133
TCGA-VM-A8CH	Yes	Yes	No	Yes	Yes	astrocytoma	IDHmut-non-codel	NA	G-CIMP-high	23.46	0	24	female	G2	90	0.0171432
TCGA-VV-A829	Yes	Yes	No	Yes	Yes	oligoastrocytoma	IDHmut-codel	NA	Codel	37.02	0	44	male	G3	NA	0.131174
TCGA-VV-A86M	Yes	Yes	No	Yes	Yes	astrocytoma	IDHmut-non-codel	NA	G-CIMP-high	16	0	36	female	G3	NA	0.127757
TCGA-VW-A7QS	Yes	Yes	No	Yes	Yes	oligodendroglioma	IDHmut-codel	NA	Codel	23.19	0	35	female	G3	NA	0.0862364
TCGA-VW-A8FI	Yes	Yes	No	Yes	Yes	astrocytoma	IDHwt	NA	Classic-like	8.05	1	66	male	G3	NA	0.107533
TCGA-W9-A837	Yes	Yes	No	Yes	Yes	oligodendroglioma	IDHmut-codel	NA	Codel	51.02	0	47	male	G2	NA	0.0625931
TCGA-WH-A86K	Yes	Yes	No	Yes	Yes	astrocytoma	IDHmut-non-codel	NA	G-CIMP-high	13.3	0	65	male	G2	NA	0.161448
TCGA-WY-A858	Yes	Yes	No	Yes	Yes	astrocytoma	IDHmut-non-codel	NA	G-CIMP-high	43.92	0	32	female	G3	100	0.120068
TCGA-WY-A859	Yes	Yes	No	Yes	Yes	NA	IDHmut-non-codel	NA	G-CIMP-high	39.85	0	NA	NA	NA	NA	0.204847
TCGA-WY-A85A	Yes	Yes	No	Yes	Yes	NA	IDHmut-non-codel	NA	G-CIMP-high	43.36	0	NA	NA	NA	NA	0.0638796
TCGA-WY-A85B	Yes	Yes	No	Yes	Yes	NA	IDHmut-non-codel	NA	G-CIMP-high	45.76	0	NA	NA	NA	NA	0.164998
TCGA-WY-A85C	Yes	Yes	No	Yes	Yes	NA	IDHmut-non-codel	NA	G-CIMP-high	46.85	0	NA	NA	NA	NA	0.0527101
TCGA-WY-A85D	Yes	Yes	No	Yes	Yes	NA	IDHmut-non-codel	NA	G-CIMP-high	37.68	0	NA	NA	NA	NA	0.0674469
TCGA-WY-A85E	Yes	Yes	No	Yes	Yes	NA	IDHmut-non-codel	NA	G-CIMP-high	20.8	0	NA	NA	NA	NA	0.175594
