# Supplementary material for: The combination of neoantigen quality and T lymphocyte infiltrates identifies glioblastomas with the longest survival
Source: Commun Biol. 2019 Apr 23;2:135. doi: 10.1038/s42003-019-0369-7 (PMC6478916; doi:10.1038/s42003-019-0369-7)
Supplement: Supplementary file 3 — Supplementary Data 2 [file 42003_2019_369_MOESM3_ESM.xlsx]

## Sheet: Supplementary Data 2
Supplementary Data 2. The list of genes used for the characterization of tumor infiltrating cell types and corresponding references.
CD8 T cells (ref 2)	Blood Macrophages (ref 2)	Microglia (ref 2)	Oligodendrocyte (ref 2)	Endothelial (ref 2)	Pericytes (ref 2)	Interferon Gamma (ref 3,4)	Exhausted CD8 T cell (Up-regulated) (ref 5)				Exhausted CD8 T cell (Down-regulated) (ref 5)					CD8 TRM (ref 6)		CD8 TRM mitotic (ref 6)				CD8 TEM (ref 6)	CD8 GD (ref 6)	CD4 TRM (ref 6)	CD4 RGCC (ref 6)	CD4 IL7R (ref 6)	CD4 FOXP3 (ref 6)		CD4 CXCL13 (ref 6)		Monocytes (ref 6)		IFNG (ref 7)
GZMB	THBS1	MALAT1	PLP1	CLDN5	PTN	IFNG	ABI3	MPP4	FABP4	STX7	AAED1	NBN	EIF4A1	RPL35	DTD1	VCAM1	CRTAM	ACOT7	DLGAP5	DLEU2	CDKN2A	FGR	PLCH2	NBL1	MARCKSL1	DHRS3	HES4	ADTRP	AGMAT	PLAT	FGR	RIPK2	CCL5
GZMA	CCL17	FAM110C	NPPB	ITM2A	SPARC	STAT1	ABR	MRGPRX3	FABP7	SUN1	AATF	NDUFS1	EIF4B	RPL35A	DUSP7	KIR2DL4	GPAT2	APITD1	IFI27L1	CKAP2	FAM166B	TGFBR3	ZNF683	AZIN2	PLK3	MDS2	TNFRSF18	SOX4	C1orf228	CHRNA6	MARCKSL1	ATP6V1C1	PRF1
XCL1	WFDC21P	SLC22A20	PRR18	IGFBP3	FN1	CCR5	ACADL	MRGPRX3	FAIM	SUOX	ABCE1	NEDD4L	EIF5A	RPL36	DVL2	TIMD4	KDELC1	MAD2L2	VRK1	MZT1	ARHGEF39	CD160	C1orf162	KIAA0319L	PDE4B	MAN1C1	TNFRSF4	LTA	LRP8	TOX	PHC2	LRP12	TBX21
TIGIT	CES1	RN7SL789P	TMEM235	SLC38A5	MIR4435-2HG	CXCL9	ACE	MS4A1	FAM129A	SUV39H2	ABCF2	NHP2	EIF5B	RPL36A	DZIP1	LINC00158	AKAP5	RCC2	HSP90AA1	TEX30	MELK	FCRL6	FCRL6	IL23R	S1PR1	RP1-187B23.1	UTS2	CUL9	KIAA1324	CYP7B1	SLC2A1	NDRG1	CXCL9
TRAC	FTH1P10	CCDC30	C8orf22	APOLD1	CALD1	PRF1	ACOD1	MTERF2	FAM185A	SV2C	ABCF3	NICN1	ELP2	RPL41	EARS2	RP11-277P12.20	CMC1	STMN1	SIVA1	TFDP1	CEP78	SLAMF7	XCL2	ANKRD35	FAM46C	SEPN1	TNFRSF9	GSTA4	TSPAN2	RDH10	ATP6V0B	DENND3	GZMA
LINC01871	LYZ	SLC24A4	CRYAB	CAVIN2	DCN	HLA-DRA	ACOT11	MX1	FAM208A	SYK	ABHD11	NIFK	EMB	RPL5	ECE2	WIPF3	PON2	HMGN2	CDCA4	PARP2	CKS2	LY9	XCL1	NOTCH2NL	LMNA	NEXN	ERRFI1	FAM135A	IL6R	LY96	C1orf162	GRINA	PDCD1
XCL2	VCAN	LRAT	MBP	CA2	COL4A1	CXCL10	ACSBG1	MX2	FAM81A	SYT11	ACAA2	NLE1	ENTPD5	RPL6	EEF1A2	CCL3L3	PTMS	CCDC28B	C14orf80	LRR1	CENPP	XCL2	RGS16	NBPF14	ETV3	RP11-421L21.3	PIK3CD-AS2	TRAF3IP2	RGS13	FABP5	CTSS	PDCD1LG2	GMZB
CD8B	AREG	MIR4530	HAPLN2	MT1E	RTN4RL2	CXCL11	ADA	MXD1	FAM84A	TAP1	ACADM	NME1	EPM2AIP1	RPL7	EEF1B2	KRT81	HEG1	CLSPN	ARHGAP11B	CDKN3	ZNF367	C1orf21	TXK	RORC	UAP1	S1PR1	TNFRSF8	FAM184A	NR5A2	GEM	S100A10	PLIN2	CD8A
CTLA4	GALR2	TNFRSF13C	HHIP	IGFBP7	NDUFA4L2	IDO1	ADAM19	MYADM	FANCD2	TAS2R40	ACADVL	NME2	EPSTI1	RPL7A	EEF2	TMEM155	NEBL	CDCA8	ARHGAP11A	WDHD1	SMC2	NUAK2	RP11-18H21.1	GLUL	BTG2	KCNA3	TNFRSF1B	ADAT2	TMCC2	STK3	S100A9	GNAQ	IOD1
CD3E	HMOX1	FAM71F2	PTGDS	IFI27	TAGLN	GZMA	ADAM9	MYBL1	FANCD2OS	TBC1D12	ACP1	NOA1	ERH	RPL8	EID2	CCL3	CLIC3	CDC20	KNSTRN	AFAP1L2	PHF19	AC006369.2	SERPINB6	CHRM3-AS2	CD55	RORC	CLIC4	PLEKHG1	GNG4	SPAG1	S100A8	CTSL	INFG
GZMM	MMP2-AS1	ACRV1	PANX2	MFSD2A	BGN		ADAMTS9	MYO18B	FAXC	TCEAL9	ACP5	NOB1	EXOSC7	RPL9	EIF3D	KLRC1	HMOX1	KIF2C	CASC5	MKI67	CNTRL	PLEK	RP1-313I6.12	AC092580.4	FOSL2	B3GALT2	FHL3	PDGFA	EDARADD	FZD6	SLAMF8	NINJ1	CTLA4
LTB	EEF1G	TTC21A	FAM226B	SLC39A10	COL1A2		ADGRE4P	MYO1E	FCER1G	TCF4	ACSS2	NOC3L	EYA2	RPLP0	EIF3E	KRT86	HLA-DQA1	CDKN2C	RAD51	RAD51AP1	SLC2A8	CD8B	NCR3	CCL20	YPEL5	CFH	OXCT2	AC147651.4	THADA	DNAJB5	PEA15	FBP1	CXCL10
GPR171	FCER1A	SNORD13	PAPPA2	ABCG2	IGFBP7		ADGRG1	MYO1F	FGD4	TEC	ACTR6	NOL11	FAM105A	RPLP1	EIF3H	TNFSF4	CCR1	NDC1	OIP5	NCAPD2	WDR34	AC109826.1	AKAP7	PDCD1	ZFP36L2	HHAT	COL9A2	ICA1	KIAA1841	NTRK2	FCER1G	NANS	GNLY
FOXP3	SDS	NFKBIA	GPRC5A	SPTBN1	CYTOR		ADRBK2	MYO9A	FGL2	THBD	ACYP1	NOL12	FAM134B	RPLP2	EIF3K	AC069363.1	TTN	USP1	NUSAP1	PTMS	RP11-545E17.3	EPHA4	AOAH	BHLHE40-AS1	ZEB2	MGAT5	COA7	MACC1	METTL8	CTSL	CREG1	TGFBR1	GZMH
CXCR6	CXCL2	GCNT1P3	PPFIA4	EPAS1	HIGD1B		AFMID	MZB1	FGR	THBS1	ADAT1	NOLC1	FAM69A	RPP40	EIF3L	RP11-305L7.1	TRG-AS1	ITGB3BP	HAUS2	CDCA3	RP11-492E3.2	ITM2C	TRGC2	ANKRD28	NR4A2	ACVR2A	IL12RB2	CTA-293F17.1	DCAF17	GADD45G	IER5	MSANTD3	IRF1
CD3G	THBD	MEIS1	MIR219A2	TSC22D1	COL4A2		AGPAT3	NAB1	FILIP1	THEMIS2	ADGRG5	NOP10	FAU	RPS10	UTP20	ADGRG1	FAM179A	CCDC18	WDR76	DERA	GTF3C5	RP11-222K16.2	TRGC1	ZBED2	NFE2L2	KIF5C	GADD45A	CDCA7L	CHN1	UNQ6494	GLUL	ABCA1	CD8B
IL2RB	FTH1P20	NANOGP4	TMPPE	ESAM	SCN11A		AHI1	NAIP	FN1	TIFA	ADI1	NOP16	FCGRT	RPS14	WDR46	DBH-AS1	MLLT11	VCAM1	DUT	LRMP	TUBB4B	EOMES	TRGV10	RP11-539L10.2	TUBA4A	DPP4	DIRAS3	WBSCR27	SERPINE2	TNFSF8	NPL	TXN	IL12B
WNT10A	SCO2	MAATS1	TRIM63	CTGF	MEG9		AIDA	NAP1L3	FPR2	TIGIT	AHCY	NOP56	FDX1L	RPS15	WDR75	GFOD1	KIAA1671	GPSM2	CEP152	TMEM106C	RRM1	TPRG1	TRG-AS1	PTPN13	GPR35	ITGA6	CTTNBP2NL	CDK14	COL6A3	NEK6	NCF2	SLC31A2	FOXP3
SIT1	SRXN1	YBX1P4	FGFBP2	GNG11	MSC-AS1		AK3	NAPSA	FPR3	TJP2	AHSA1	NPC2	FGF13	RPS16	WWP1	GZMB	KLRC4	SLC16A1	CCNB2	TUBA1B	CCDC34	SPON2	LAT2	F2R	ANKRD28	SLC40A1	FAM63A	ST7	PASK	PRKCDBP	G0S2	GSN	STAT1
LCK	P2RX1	NFYC-AS1	DNAH10	HES1	THY1		AKR1B10	NCF1	FRY	TK1	ALG2	NR1D1	FKBP15	RPS18	YAE1D1	ADGRG5	NOD2	PHGDH	KIAA0101	TUBA1C	KIF18A	LYAR	ABCB1	CSF2	CSRNP1	AC013264.2	RP11-126K1.6	ZNF282	AC018816.3	MS4A6A	ATF3	NEK6	CD274
RASGRP1	SIRPAP1	SPATA13-AS1	GAL3ST1	TNNC2	C11orf96		AKR1E2	NCF2	FYN	TLR2	ANAPC11	NR2C1	FKBP4	RPS19	ZBTB6	RP11-492E3.2	SEMA4A	SRGAP2B	ZWILCH	TROAP	CKAP5	FGFBP2	STAG3	P4HA2	SELK	CMTM8	NTRK1	LRRC61	BHLHE40-AS1	CCND1	GPR137B	ENG
PRF1	GALNT4	HRH2	GJB1	PON2	SIX1		ALCAM	NCF4	GABARAPL1	TMEM106A	ANAPC5	NRM	FKBP8	RPS2	RPL15	HAVCR2	BCAS4	ANKRD35	KIF23	RACGAP1	FAM111B	SPINK2	MYC	HMHB1	TSC22D2	LINC01215	FCRL3	CTPS2	CAMK1	CTTN	FAM49A	NUP214
CD96	ZNF90	SNORA25	HHATL	MT2A	LINC00924		ALOX5AP	NDFIP2	GAS7	TMEM140	ANKRD49	NSMCE1	FOCAD	RPS21	RPL17	LRRN3	LINC01480	HIST2H2AC	MFGE8	CDK2	FAM111A	SCD5	IFITM3	KCNK5	TIPARP	GCSAM	ATP1A4	ACOT9	PPARG	PGM2L1	QPCT	IFITM3
ZNF888	GABARAP	CPA6	HCN2	SLC2A1	COL3A1		ALS2	NDNF	GCA	TMEM159	ANO10	NSUN2	FOPNL	RPS23	RPL18	AFAP1L2	SLC2A8	ANP32E	FANCI	RP11-620J15.3	FEN1	ACSL6	NUCB2	RUNX2	FAM43A	NSG1	RXRG	GK	ZNF35	MYO7A	RTN4	TSPAN4
CD3D	HCAR3	AGPAT4-IT1	LINC02473	ABLIM1	ATP1A2		ANK3	NEB	GCNT1	TMEM163	APEX1	NT5C	GALNT10	RPS24	RPL18A	ETV1	DZIP3	CKS1B	IDH2	IFNG	SAC3D1	ARHGAP26	CTSW	CLIC5	KLF3	CXCL10	FAM78B	CHST7	FHIT	SMCO4	CCDC88A	CTSD
GZMH	RGS2	SMARCE1P1	CGREF1	GDF15	TIMP1		ANXA3	NENF	GFPT1	TMEM170B	ARF1	NT5E	GAR1	RPS25	RPL19	TSC22D1	MYO7A	SEMA4A	RCCD1	NUP107	CDCA5	ADRB2	CRTAM	GPR34	AREG	PLAC8	ATP1B1	SLC9A7	ZBED2	SESN3	PLEK	CD81
CD8A	CCL18	RNA5SP151	PLCH2	INSR	IFITM3		APAF1	NKG7	GFRAL	TMEM2	ARHGAP15	NUDT1	GART	RPS26	RPL21	GZMH	GALNT2	HDGF	PRC1	YEATS4	POLA2	MYO6	CD9	CD40LG	RASGEF1B	PTPN13	F5	PIM2	CD200	POU2AF1	MXD1	TPP1
TC2N	KRT14	CNGA1	FUT8-AS1	SLC16A1	CXCL9		APLP2	NLRC5	GGTA1P	TMEM263	ARHGAP5	NUTF2	GBA2	RPS28	RPL22	MCTP2	HLA-DRA	NUF2	SNRNP25	TMPO	ADRBK1	SAMD3	KLRD1	CLU	USP53	ALPK1	SELP	OTUD5	BTLA	CXCR5	NAGK	ACP2
CTSW	SLAMF9	MIR4258	LINC01376	TIMP3	MUSTN1		APOBEC2	NR4A2	GJB2	TMPRSS13	ARHGDIB	OAZ1	GEMIN4	RPS29	RPL24	BARX2	UBE2F	C1orf112	CCNF	PARPBP	CDK2AP2	AOAH	KLRC4	PLAT	ANKRD37	RP11-223C24.1	TMCC2	FOXP3	SIAH2	HACD1	CAPG	NR1H3
IKZF3	MTND1P23	EPS8L3	ZNF536	RBP1	ADAMTS12		APOC2	NREP	GLCCI1	TNFRSF13C	ARL4C	PA2G4	GGACT	RPS3	RPL26	GNLY	FABP5	FASLG	PKMYT1	C12orf75	GSTP1	TRGC2	RP11-291B21.2	MSC	PTGER4	IL7R	IL10	PPP1R3F	CCDC50	NEBL	KDM3A	SPI1
							AREG	NSMAF	GLP1R	TNFRSF17	ARL6IP6	PAICS	GID4	RPS4Y1	RPL27A	GOLIM4	TMTC2	TNFSF4	CARHSP1	RFC5	POLD3	TRGC1	GPR18	TRPS1	PIK3R1	SERINC5	RBKS	MAGEH1	FAM43A	CCDC6	LIMS1	CTNND1
							ARHGEF12	NUGGC	GNAS	TNFSF13B	ARRB2	PARD6B	GLCE	RPS5	RPL28	RP11-305L7.3	FAM3C	CENPL	ARL6IP1	POLE	FXYD2	IGFBP3	FES	DENND3	SSBP2	CCDC112	THADA	USP51	CLNK	EGR2	IL1RN	MS4A6A
							ARID3A	NUPR1	GNB4	TNFSF4	ASF1A	PARK7	GLRX5	RPS6KA3	RPL29	CLECL1	GNGT2	ASPM	ERI2	PXMP2	H2AFX	GSAP	HAGHL	GLDC	ELL2	DSE	EPAS1	KLF8	PTPN13	ST8SIA1	PLEKHB2	FTH1
							ARL5A	OAS1	GNG3	TNIP3	ASS1	PARP1	GM2A	RPS8	RPL3	SPRY2	ENTPD1	KIF14	GGA2	DNA2	CHEK1	SMKR1	APOBR	NTRK2	FAM53C	AUTS2	PELI1	LINC00891	DAPP1	BCAT1	ZEB2	NEAT1
							ARMCX3	OAS1	GNGT2	TOPORS	ATAD3A	PCBP2	GPATCH4	RPS9	RPL30	PIK3AP1	C1orf21	DDX59	PLK1	DNAJC9	NCAPD3	EPHA1	CENPV	GADD45G	EGR1	GIMAP5	AC074289.1	NGFRAP1	TIFA	KLHL42	GCA	GSTP1
							ARSB	OAS3	GNPDA2	TOR1AIP1	ATIC	PCCA	GPR183	RPSA	RPL34	ITGA2	RASD1	UBE2T	QPRT	KIF20B	MCM10	EPHA1-AS1	CD300A	IFITM10	ETF1	TIMP1	ACTG2	ZNF280C	IL2	CPNE8	ITGAV	ACER3
							ART3	OCIAD2	GNS	TOX	ATP1A1	PDDC1	GRAMD1A	RRAS2	WDR36	STAP1	RP11-357H14.17	NUCKS1	KIF22	KIF11	SUV39H2	SMARCD3	HSBP1L1	MYO7A	TUBB2A	VSIG1	AC133644.2	ERI1	BBS12	SLC2A13	GPR35	PICALM
							ASAP2	OFD1	GPD2	TOX2	ATP1B3	PDE11A	GRWD1	RRNAD1	UBE3D	SPAG6	ABHD6	DTL	MAZ	CEP55	DCLRE1C	LINC00861	MATK	SMCO4	RP1-313I6.12	FHL1	RP11-1399P15.1	EGR3	SLC10A7	VDR	ARL8B	SMCO4
							ASPRV1	OGFRL1	GPM6A	TRAFD1	ATP5A1	PDLIM1	GSTK1	RRP15	UBQLN1	PON3	NBL1	CENPF	HIRIP3	HELLS	MASTL	DKK3	SPINT2	ZBTB16	CDKN1A	CD40LG	TBC1D8	EPHX2	CSF2	FAIM2	GPX1	APLP2
							ATMIN	OLR1	GPR137B	TRAM2	ATP5B	PDRG1	GTPBP1	RRP7A	UQCC3	KLRC2	PIF1	LIN9	SHCBP1	ARL3	ZWINT	STX3	CAPN12	HTRA1	SGK1	SORBS3	IL1R2	DUSP4	CXXC5	KRT7	ALCAM	RASSF4
							ATP6V0A1	OOSP1	GPR155	TRDN	ATRNL1	PDXP	GYS1	RRP9	USP24	DBN1	MTSS1	SCCPDH	ORC6	SMC3	CDK1	MS4A1	CLEC11A	CACNA2D4	IFNGR1	CEBPD	IL1R1	AC145110.1	NR3C1	CPM	PLSCR1	PPA1
							ATP8A2	OOSP2	GPR52	TREM1	AVEN	PECAM1	H2AFY	RSL24D1	UTP14A	DTHD1	HLA-DRB1	RRM2	MT1E	PCNT	LRRC45	PPP1R14B	KIR2DL3	KRT86	SOD2	CHD7	IL1RL1	ANK1	HMHB1	VSIG10	MFSD1	PSAP
							ATPIF1	OPTN	GPR65	TREML4	AXIN2	PEX12	H3F3A	RTCB	MYC	FASLG	CD244	GEN1	ADGRG1	EOMES	TYMS	PRSS23	KIR2DL1	IFNG	ARL4A	MYBL1	IL18R1	CHRNA6	BTNL8	LHFP	FNDC3B	P4HA1
							ATXN1	OR2D2	GPRC5A	TRIB1	B4GALNT1	PFDN2	H3F3C	RTFDC1	MYL6	FXYD2	DAPK2	CENPA	CENPN	KIF15	NDC80	PDGFD	KIR3DL1	IL26	RP11-166O4.6	ZBTB10	MIR4435-2HG	LACTB2-AS1	GCNT2	LINC01055	LAMP3	ZMIZ1
							B4GALT4	OSBPL3	GRB7	TRMT61B	B4GAT1	PHB	HEATR1	RTN4RL1	MYO19	CD200R1	CHST12	CRIM1	GINS2	POC1A	INO80C	CRTAM	KIR3DL2	DAPK2	AUTS2	FAM84B	RP11-181E10.3	XKR9	HIVEP1	COCH	HS3ST1	PPIF
							BANK1	OSR2	GSTA4	TRPC1	BBC3	PHB2	HEATR5A	RUVBL2	NAA25	ATP8B4	ITM2C	MSH2	CDT1	SFMBT1	SKA1	MPP7		CTSH	DNAJB9	CTSL	RP11-803D5.4	ZC2HC1A	FKBP5	FBLN5	LAP3	LIPA
							BHLHE41	OSTM1	GVINP1	TRPS1	BBS9	PHPT1	HECTD2	RWDD3	NAP1L4	MIR155HG	LPAR5	SLC1A4	AURKB	C3orf14	CDC25B	PDLIM1		FAM174B	AC016831.7	RASGRP2	AC017002.1	IL7	KCNK5	WARS	SCARB2	GSTO1
							BLNK	OXR1	GXYLT1	TSGA10	BCCIP	PIBF1	HIBADH	S1PR1	NARS2	ASPH	RASA1	WDR54	SHMT1	CEP97	PCNA	PSTK		KIFC3	AC058791.1	SVIL	IL1RN	GEM	SESN1	SORD	BMP2K	PTPRE
							BTK	PARD3B	GZMK	TSTD3	BCOR	PIGW	HMP19	SAFB	ZC4H2	PRSS23	LINC00672	NCAPH	SPAG5	KIAA1524	MCM8	KLRG1		FBXL8	RP11-138A9.1	C10orf128	AC093818.1	LAPTM4B	AHI1	MYEF2	COQ2	BNIP3
							C10orf128	PAWR	HAUS3	TTN	BDH1	PIK3IP1	HNRNPF	SAMM50	ZEB1	IFNG	RP4-728D4.2	BUB1	ATAD5	CD200R1	GINS1	A2M-AS1		CPNE7	RP11-138A9.2	ANK3	HECW2	TRIB1	PDE7B	PCAT29	SPP1	TUBGCP2
							C12orf71	PBX3	HCK	TWSG1	BTBD6	PINX1	HNRNPK	SAP30BP	ZGPAT	DIXDC1	GTPBP8	CKAP2L	CCL4	GTPBP8	TPX2	LINC00987		RASD1	INSIG1	RP11-664D1.1	AC011997.1	PTP4A3	TIAM2	NMB	ANXA5	CD9
							C1orf54	PCGF5	HDC	TXN	BZW2	PITRM1	HS3ST3B1	SATB1	ZHX2	CCL4	NELL2	SPC25	CDC6	MCM2	E2F1	KLRD1		HMSD	P2RY8	CCDC65	PLCL1	GCNT1	ICA1	FURIN	FNIP2	SLC2A3
							C5AR1	PDCD1	HELZ2	UBASH3B	C10orf54	PLCB2	HS6ST1	SCARNA17	ZNF48	MIR9-3HG	SCPEP1	CDCA7	TOP2A	PXYLP1	DSN1	KLRK1		SMOX	SDCBP	ITGA5	SPATS2L	TRAF1	TSPAN13	ZG16B	BASP1	C3AR1
							C6orf141	PENK	HERC6	UMAD1	C10orf88	POLD4	HSD17B10	SCP2	ZNF623	SERP2	CERS6	CCDC141	PSMC3IP	SMC4	FAM83D	YBX3		PKIG	YTHDF3	SPG20	CD28	TOR4A	BLVRA	RMI2	NAIP	CLEC7A
							C7orf49	PERP	HHEX	UNC93B1	C12orf57	POLI	HSD17B11	SDF4	ZNF639	CTSW	GALNT1	AC104820.2	TUBG1	TRIM59	UBE2C	IFNG-AS1			RNF139	LPAR6	CTLA4	PHLDA2	LANCL2	C16orf45	H2AFY	YBX3
							CACNA1E	PEX11A	HIP1	VAMP8	C19orf38	POLR2F	HSP90AB1	SDHA	ZNF790	CD8A	NR4A2	NAB1	BRCA1	GOLIM4	BCAS4	LINC00944			TMEM71	LINC00402	ICOS	PRKCDBP	ASL	RP11-455F5.5	TGFBI	BCAT1
							CALCB	PGLYRP1	HLA-DQB1	VCAN	C19orf70	POLR2H	HSPBP1	SEC11A	ZNRF3	RGS13	NKG7	SGOL2	RAD51C	ECT2	AURKA	PTGDR			ANXA1	DOCK9	IKZF2	AKIP1	PON2	NUDT7	CTNNA1	TUBA1C
							CAMP	PGM2L1	HLA-DRB5	VMP1	C1orf131	POMP	HSPD1	SELL	ZSCAN26	SLC2A6	LMO4	TMEM237	SKA2	GNB4	LMNB2	TC2N			GKAP1	PTGER2	TMEM169	NAV2	CAV1	IRF8	CYSTM1	CD63
							CASP1	PGRMC2	HMGB2	VPS54	C1orf74	PPAN	HSPE1	SEPP1	VIPR1	GSG2	PDCD1	BARD1	CEP112	ACTL6A	CHAF1A	APBA2			NR4A3	PLEKHG3	SERPINE2	HTATIP2	CPA5	IGFBP4	CD74	GNS
							CASP3	PHACTR2	HMGN3	VSIG1	C1QBP	PPIB	IDH2	SEPW1	VPS26A	CCL4L2	ABI3	HJURP	KPNA2	RFC4	UHRF1	NME4			TUBB4B	TC2N	ECEL1	MDK	TBXAS1	RP5-1028K7.2	ATOX1	LYZ
							CASP4	PHF11	HP	XAF1	CAMSAP2	PPM1L	IDH3G	SERHL2	VPS51	GNB4	CCDC141	DTYMK	TK1	SLBP	DNMT1	CPNE7			SPTY2D1	FBLN5	LMCD1	CORO1B	SLC4A2	CCR7	RNF130	RP11-1143G9.4
							CCDC109B	PI4K2B	HSPA13	XCL1	CASC4	PPP1CA	IDNK	SGF29	VRK1	PRF1	ZFP82	FANCD2	BIRC5	WHSC1	SPC24	RP11-47L3.1			METTL15	CRIP2	STAC	LRRC32	SCML1	BCAS3	MGAT1	DUSP6
							CCDC112	PILRA	HSPA4L	XDH	CCDC115	PPP1R7	IKBKB	SIDT1	WDR12	PDLIM4	PIP5K1B	SGOL1	EIF4A3	CD38	RNASEH2A	PLXDC1			ZBTB16	TMEM204	CCR8	CARD16	LINC01281	RAB40B	SERPINB1	CORO1C
							CCDC146	PLA2G16	HYAL2	ZAK	CCDC126	PPP2R5A	IL17RA	SIGIRR	TOMM70	CD8B	ITGB7	DEK	H2AFV	NCAPG	ASF1B	SMURF2			MPZL3	SLC52A1	LARS2	CARD17	CYSLTR1	HMSD	SERPINB6	SDSL
							CCDC66	PLBD1	ICA1	ZBED3	CCDC191	PRDX3	IL2RG	SIRT7	TP53	RP11-291B21.2	FUT8	GMNN	RFC2	H2AFZ	DDX39A	CD300A			SC5D	CYB561	HYAL3	ZC3H12C	APOOL	NFATC1	CD83	RB1
							CCDC88A	PLEKHF1	IDH1	ZBP1	CCDC58	PRKD2	IL4R	SLC11A2	TRAF3IP3	ITGA1	CCR5	HIST1H1C	DBF4	CENPE	HAUS8	RP11-936I5.1			PFKFB3	ERN1	CHDH	LAYN	CD40LG	TSHZ2	FLOT1	RAB20
							CCNYL1	PLGRKT	IER5L	ZBTB38	CCM2	PRKD3	IL7R	SLC25A32	TRAP1	SOBP	AC092580.4	HIST1H4C	PON2	MAD2L1	HAUS5	LSM14B			CREM	TTC39C-AS1	IL17RB	RP11-356J5.12	L1CAM	EBI3	IER3	RNASE6
							CCRL2	PLK2	IFI16	ZC2HC1A	CCR7	PRMT1	IMMT	SLC9A3R1	TRAT1	PECAM1	KATNAL1	HIST1H1D	MCM7	TMEM155	ARHGAP33	MATK			AVPI1	TAF4B	KBTBD8	CADM1	MTUS1	LINC01480	LST1	LGALS3
							CD14	PLOD2	IFI16	ZC3H12C	CCS	PRMT3	INO80	SLCO3A1	TRMO	TRGV9	LYST	HIST1H2BH	FAM3C	EXOSC9	SAE1	S1PR5			YBX3	CTD-3184A7.4	CD80	MCAM	FZD3	IGFL2	AIF1	ACTN1
							CD19	PLSCR1	IFI16	ZCRB1	CCT2	PRMT5	IPO4	SMAD7	TRMT1	PRR5L	HLA-DRB5	HIST1H1B	CASP2	CCNA2	LIG1	ZNF814			AVIL	PGLYRP2	ADPRH	TMEM136	SREBF2	PVALB	HLA-DRA	NPC2
							CD200R1	PLSCR4	IFI27	ZFAND4	CCT4	PRPSAP1	ISOC1	SMAP2	TRMT5	VNN2	APOBEC3H	NRM	EZH2	PLK4	ALDH16A1	YPEL1			ATP2B1	KLF2	BFSP2	APLP2	IL10RB-AS1	H1F0	HLA-DRB5	LGMN
							CD200R1L	PLXDC1	IFI44	ZMAT1	CCT5	PRRG4	ITGB7	SND1	TRUB1	HVCN1	SRGAP3	TUBB	XRCC2	SCLT1	BCL2L12				VPS37B	FXYD1	MCF2L2	AKR1C3			HLA-DRB1	WARS
							CD200R1L	PLXDC2	IFIH1	ZNF208	CCT6A	PRSS12	JAKMIP1	SNORA3A	TSACC	FAM49A	TOX	CCHCR1	NCAPG2	MND1	POLD1				RGCC	FXYD7	MB21D2	IL2RA			HLA-DQA1	CYFIP1
							CD24	PML	IFIT1B	ZNF382	CD2AP	PSMA5	JAML	SNORA52	TSPAN13	CD38	SEMA7A	TCF19	FANCB	HMGB2	C19orf48				GPR18	EID2	HES1	GATA3-AS1			HLA-DQB1	C15orf48
							CD244	POLN	IFIT3	ZNF705A	CD320	PSMD5	KBTBD11	SNORD35B	TSR1	PLPP1	SNAP47	AIF1	SUV39H1	CENPU	UBE2S				GPR183	IL4I1	TFRC	GATA3			HLA-DMB	ANXA2
							CD300LD	PON3	IFITM2	ZNF773	CD37	PSMG1	KCNAB3	SNORD73B	TSR2	RP11-222K16.2	GPD2	HLA-DRA	SMC1A	TRIP13	CDC45				IRS2	MZF1-AS1	FBXO45	HACD1			HLA-DMA	CTSH
							CD302	POU2AF1	IFITM3	ZPBP	CD3EAP	PTCD2	KLHL22	SNRPD2	TTBK2	TNIP3	CLEC2B	HLA-DRB1	HMGB3	ITGA2	YWHAH				FAM177A1	RP4-539M6.22	CLNK	STAM			HLA-DPA1	BCL2A1
							CD36	PPFIBP1	IKBIP	LYZ	CD8B	PTGES3	KLHL6	SNRPD3	TTC27	DPF3	GZMA	HLA-DQA1	REEP4	DEPDC1B	MCM5				RALGAPA1		CCNG2	RP11-499P20.2			HLA-DPB1	TM6SF1
							CD38	PRDM1	IKZF2	MAFG	CDC26	PTPN6	KLK8	SNX12	TUBB	NR5A2	LIMK1	HLA-DQB1	CDCA2	CENPK	CENPM				PTGER2		HPSE	C10orf10			CDKN1A	ITGAM
							CD7	PRELID2	IKZF3	MAGEE1	CDC37	PUS3	KMT2E	SNX22	TUFM	CHN2	CD9	HLA-DMB	ESCO2	CCNB1	GTSE1				ARIH1		GPAT3	ARID5B			NFKBIE	ITGAX
							CD80	PREX1	IL10	MAP2	CDIPT	PWP2	KRT10	SPATA6	TUG1	LRRC28	CD63	KIFC1	PBK	CENPH	NCAPH2				SPATA2L		TET2-AS1	RTKN2			OGFRL1	KIFC3
							CD81	PRG2	IL10RA	MAP6	CDK4	QDPR	LAGE3	SPEF2	TXNDC15	CRIM1	HLA-DQB1	CENPQ	MCM4	F2R	MIR155HG				CXCL16		MGST2	ANKRD22			PNRC1	IRF8
							CD83	PRG3	IL13RA1	MCEMP1	CHORDC1	QPCT	LEF1	SPICE1	TXNIP	GTF3C1	PLA2G16	MCM3	TOX	DHFR	MIS18A				KDM6B		TRIM2	SH3PXD2A			DSE	SLC43A2
							CD86	PRR5L	IL15RA	MDFIC	CHTF8	QSOX2	LENG1	SPOP	TXNL4B	DGCR6	KLRD1	TTK	GGH	CETN3	DONSON				PER1		KLHL2	INPP5F			FAM26F	CXCL16
							CDC14A	PRSS2	IL21	MEF2C	CHURC1	QTRT1	LHB	SRPK1	DHX37	EOMES	MSC	CENPJ	FABP5	ELL2	CBR3				TRAF4		CPE	FANK1			STX7	GABARAP
							CDK14	PTGER2	IL2RB	MEF2D	CLIP1	QTRT2	LOC102724828	SRPK2	DIAPH2	PNPLA7	TPCN2	KATNAL1	CCNE2	C5orf30	C21orf58				DUSP14		HPGD	ADAM12			SGK1	CD68
							CDK6	PTGER4	IL6	METRNL	CLYBL	RAB37	LSM4	SRR	DIEXF	ADAM28	CPNE2	BRCA2	RAD21	AP3S1	MMS22L				RARA		SLC25A4	CLEC7A			IFNGR1	LGALS9
							CDKN2C	PTGS2	IL7	MGST1	CNGA1	RAB5B	LSM7	ST13	DIRC2	LAG3	KLRK1	RFC3	DSCC1	LMNB1	CENPW				CCR7		BASP1	BCL2L14			SOD2	RAB34
							CEACAM1	PTPN13	ILDR1	MKRN2	CNN2	RABAC1	LTA	SUCLG2	DIS3	ATP1A3	FBF1	EXOSC8	ATAD2	PCBD2	AHI1				HEXIM1		RASGRF2	GPR19			QKI	GRN
							CELA1	PYGL	INHBA	MLKL	COMMD8	RAC2	LTB	SUN2	DKC1	AIF1		NUDT15	NUDT1	HAVCR2	MTFR2				CYTH1		LUCAT1	RP1-90J4.1			SNX10	RP11-670E13.6
							CENPQ	RAB30	IQCA1	MMD	COPS5	RACK1	LTN1	SUPT4H1	DNAJA3			MXD3	RPA3	PTTG1	FBXO5				USP36		GLRX	VDR			RALA	SLC25A19
							CEP128	RAB39B	IRAK2	MMP8	CORO1A	RAD23B	LTV1	SURF2	DNAJC15			HNRNPAB	BLVRA	HMMR	ACAT2				METRNL		2018-03-03	METTL7A			YWHAG	GAA
							CERS6	RAET1E	ISG15	MPEG1	COX10	RAD52	LY6E	SURF6	DNAJC27			SPDL1							RNF125		CTNNA1	NR4A1			FGL2	SLC16A3
							CGGBP1	RANBP17	ISG20	LGALS4	COX4I1	RAE1	LYSMD1	SYNGR1	DPH5										SMAD7		MZB1	IKZF4			PTPN12	CST3
							CHIT1	RAP1GAP2	ITGA2	LGALSL	COX7A2L	RANBP10	LZTFL1	TAF1D	DSCAML1										GZF1		SPATA24	FAM19A2			BRI3	SAMHD1
							CHN2	RASGEF1A	ITGAM	LILRB3	CPM	RANGAP1	MAML2	TAGAP	UBA52										TTPAL		PRELID2	SOCS2			NAMPT	MMP9
							CHST11	RASGRP3	ITGAV	LIM2	CREB3	RANGRF	MAP3K4	TAGLN2	RNF187										PMEPA1		GRPEL2	CRADD			HILPDA	CD40
							CHST12	RASSF1	ITGB1BP1	LITAF	CRLF3	RARS	MAPK8	TANC1	RNMTL1										LDLR		GM2A	PMCH			ATP6V1F	CEBPB
							CHST2	RASSF4	ITGB8	LMO1	CS	RBM3	MECR	TASP1	RNU7-1										CTD-3252C9.4		ATOX1	SLC41A2			TBXAS1	CTSZ
							CIB2	RBBP6	ITIH5	LOC728392	CTNNBL1	RBMX2	MESDC2	TCF7	RPF2										ZFP36		MIR3142HG	NEK3			AP1S2	CFD
							CKAP4	RENBP	JDP2	LOC81691	CUX1	RBMXL1	METAP1D	TCP1	RPL10										SERTAD1		CPEB4	TBC1D4			TIMP1	GPX4
							CLEC4E	RGS1	KAZALD1	LPCAT4	CYB5RL	RCN2	METTL1	TDRP	RPL10A										ZNF296		SERPINB9	RP11-12G12.7			CFP	ICAM1
							CLGN	RGS16	KCNIP3	LRRC8C	DARS	RCN3	METTL2A	TFCP2	RPL11										FOSB		SMIM13	TRAV6			WBP5	ACP5
							CMKLR1	RNASE6	KCTD9	LRRK2	DDB1	REV1	METTL8	THG1L	RPL12										ZNF331		RP1-167O22.1	TRAV36DV7			MPP1	IFI30
							CNRIP1	RNF128	KIAA0196	LTF	DDX18	REXO2	MFSD1	THOC5	RPL13										MYADM		BCL2L1	LINC01588			CTSB	TYROBP
							CNTLN	RSAD2	KIF13B	LAMP2	DDX21	RFX3	MGAT4A	THRA	RPL13A										UBE2S		MAP1LC3A	SGPP1			ASAH1	SPINT2
							CNTN5	RTP4	KIF5C	LAT2	DDX47	RHBG	MILR1	THUMPD1	RPL14										MAFF		GTSF1L	ARG2			ATP6V1B2	PLD3
							CORO2A	RYK	KLKB1	LAX1	DDX56	RHOA	MORF4L2	THY1	TIMM9										BRD1		SDC4	BATF			SLC25A37	BLVRB
							CPEB2	S100A11	KLRB1	LCLAT1	DGKA	RMDN1	MRPL24	TIMM10	TLE1												CD40	FLVCR2			ADAM28	PLAUR
							CRIP2	S100A8	KYNU	LCN2	DHODH	RNF144A	MRPS14	TIMM44	TLR1												SLCO4A1	GSTZ1			BNIP3L	APOE
							CRMP1	S100A9	LAG3	LGALS3	MTERF1	TMEM234	MRPS18A	TIMM8A	TMEM186												IZUMO4	LGMN			DPYSL2	APOC1
							CSF1R	SAMSN1	DHX58	SIRPB1	MTG1	TMEM242	MRPS18B	MRTO4	TMEM206												CREB3L3	MYO5C			LYN	FTL
							CSF2RA	SCCPDH	DOCK6	SIRPB1	MTIF3	TMEM55B	MRPS5	MTAP	TOMM6												EBI3	FOXB1			SDCBP	FCGRT
							CSPP1	SCD	DOCK7	SLC22A15	MUM1	TNFAIP8L2	MYBBP1A	MTERF1													STAP2	CD276			LY96	IL4I1
							CTLA4	SCLY	DPCR1	SLC25A24																	LRG1	LOXL1			H1F0	ATF5
							CTSC	SEC11C	DTX3	SLC27A4																	ADGRE1	ZSCAN2			IFNGR2	CECR1
							CXCL10	SEC24A	DUSP4	SLCO4C1																	ZNF627	RP11-473M20.9			PDXK	BID
							CXCL3	SEC24D	DZANK1	SLPI																	ACP5	CTB-193M12.5			CSTB	OSM
							CXCR5	2018-09-04	EAF2	SNRPN																	ZBTB32	AC002331.1			LGALS1	HMOX1
							CXorf56	SERP1	EEA1	SNURF																	PLEKHG2	IL21R
							CYBB	SERPINB10	EGR1	SOSTDC1																	CD79A	RP11-231C14.7
							CYFIP1	SERPINI1	EHD4	SP140																	CEACAM1	AHSP
							CYP4F2	SETBP1	EIF2AK2	SPIN4																	CD177	CCL22
							CYP4V2	SFMBT1	EIF4E3	SPRY2																	PTGIR	NOL3
							DAPK2	SGK1	ENDOU	SRGAP3																	GNG8	NQO1
							DCLK2	SGPP2	ENPP1	SRXN1																	MBOAT7	RP11-214O1.2
							DCLRE1C	SH2D1B	ENPP2	ST6GALNAC3																	LAIR2	TNFRSF13B
							DCUN1D4	SH2D7	ENPP5	STAT3																	NLRP2	KSR1
							DENND5B	SH3YL1	ENPP6	STK3																	DGCR5	C17orf96
							DERL3	SIRPA	ENTPD1	STK32C																	PVALB	ATP6V0A1
							FABP1	STX19	EOMES	STK39																	NCF4	STXBP4
									F10	STRN																	CSF2RB	HLF
																											TMPRSS6	CD79B
																											SSTR3	SYNGR2
																											WBP2NL	MALT1
																											PIM3	TNFRSF11A
																											DENND6B	PHLPP1
																											CTA-384D8.35	BACH1
																											AF131217.1	PDE9A
