# Supplementary material for: The combination of neoantigen quality and T lymphocyte infiltrates identifies glioblastomas with the longest survival
Source: Commun Biol. 2019 Apr 23;2:135. doi: 10.1038/s42003-019-0369-7 (PMC6478916; doi:10.1038/s42003-019-0369-7)
Supplement: Supplementary file 4 — Supplementary Data 3 [file 42003_2019_369_MOESM4_ESM.xlsx]

## Sheet: Supplementary Data 3a
Supplementary Data 3. The lists of differentially methylated and differentially expressed genes in glioma analyzed by RNAseq.
Supplementary Data 3a. The lists of hypo-methylated and up-regulated genes in tumors with high CD8 T cells compared with tumors with low CD8 T cells.
Probe (methylation array)	Gene Symbol	Chromosome	Genomic Coordinate	meanExp_highCD8T (RNAseq)	meanExp_lowCD8T (RNAseq)	logFC (RNAseq)	Pvalue (RNAseq)	bhp (RNAseq)	avgML_highCD8T (methylation array)	avg_ML_lowCD8T (methylation array)	diffML (methylation array)	wilcox.p (methylation array)	bhp (methylation array)
cg00041401	PTPN22	1	114414408	6.97314	5.43408	1.37639	5.65459e-05	0.000546232	0.501266	0.649446	-0.148179	0.0137431	0.17769
cg00049664	CMTM2	16	66613334	4.33699	3.49557	0.484124	0.0118137	0.0389386	0.650046	0.828407	-0.178361	0.000153781	0.013122
cg00062282	PLXNB2	22	50747369	13.4237	13.1918	0.280698	0.00437957	0.0178326	0.391834	0.482288	-0.0904534	0.0127317	0.169708
cg00075967	STRA6	15	74495354	7.58062	6.21344	0.997431	0.00318792	0.0138578	0.867648	0.921678	-0.05403	0.039404	0.321936
cg00130530	FKBP5	6	35657202	12.9438	12.0012	0.556651	0.02209	0.0630931	0.697219	0.794567	-0.0973483	0.00399517	0.0818926
cg00140447	IRF5	7	128580709	9.66833	8.80455	0.776007	1.98792e-06	3.56774e-05	0.64794	0.788977	-0.141037	0.00141658	0.0428622
cg00153306	TMIE	3	46741492	7.72607	7.72887	1.7129	3.0168e-13	1.00373e-10	0.628588	0.730583	-0.101995	0.00333765	0.0730764
cg00191458	LOC257358	5	169757859	4.28799	3.18593	0.899638	0.000747024	0.00439262	0.623652	0.744969	-0.121317	0.00616334	0.107977
cg00211630	P4HA3	11	74022875	5.34046	4.7218	1.31269	5.76794e-05	0.000555011	0.567593	0.678154	-0.110562	0.0369247	0.311461
cg00255925	TLR5	1	223316634	8.56535	7.30453	1.17743	3.13452e-10	3.19002e-08	0.0372646	0.0427578	-0.00549326	0.0323538	0.29024
cg00262061	CX3CR1	3	39322775	11.4259	11.3225	0.666898	0.00526882	0.0206773	0.7745	0.811879	-0.0373785	0.0476811	0.355756
cg00328227	C1orf59	1	109204325	7.47094	6.62715	0.382078	0.0422592	0.103427	0.681999	0.808439	-0.12644	0.00104528	0.035666
cg00346247	LOC285830	6	29716851	6.09997	5.90491	0.445236	0.035183	0.0900313	0.071503	0.163793	-0.0922903	0.0369247	0.311461
cg00387658	CASS4	20	54986793	7.49047	5.96734	1.30855	3.19779e-13	1.04387e-10	0.724011	0.810066	-0.0860541	0.0137431	0.17769
cg00404025	WDFY4	10	49892741	8.97921	8.22329	0.793282	7.01039e-05	0.000653133	0.57565	0.706604	-0.130954	0.00104528	0.035666
cg00405699	ST8SIA4	5	100239919	10.8255	10.0362	0.783935	4.95466e-05	0.000492081	0.375265	0.563959	-0.188694	0.0137431	0.17769
cg00421848	KCNE1	21	35832164	4.16681	3.38762	1.31871	0.000153907	0.00124685	0.384357	0.586332	-0.201975	0.00277784	0.0651852
cg00433296	SLC39A14	8	22223852	12.5381	12.2992	0.560135	0.00010163	0.000886242	0.830132	0.882124	-0.0519919	0.0369247	0.311461
cg00490406	AIM2	1	159046773	5.60093	4.42206	1.73589	5.51618e-13	1.59059e-10	0.756361	0.840766	-0.0844048	0.0263901	0.259252
cg00512404	ARHGDIB	12	15114732	13.2408	12.3589	0.765284	8.24159e-06	0.000112185	0.826825	0.902318	-0.0754931	7.15526e-05	0.0101898
cg00514575	MGAT1	5	180231155	13.0066	12.4426	0.457744	9.55169e-08	3.12434e-06	0.64001	0.760477	-0.120467	0.00365335	0.0773719
cg00539174	CTSZ	20	57583434	12.8639	11.9431	1.01982	1.41455e-08	6.77924e-07	0.795224	0.88124	-0.0860159	0.000249206	0.0163135
cg00597076	MYO1C	17	1395880	11.2357	10.8791	0.280384	0.0143172	0.0452919	0.652221	0.712332	-0.0601111	0.00277784	0.0651852
cg00618312	ELF1	13	41556559	11.1485	10.7217	0.265292	0.00221715	0.0104038	0.677089	0.813406	-0.136317	0.00566161	0.102282
cg00619207	DENND2D	1	111743368	8.562	7.61147	0.961527	8.12239e-05	0.000738054	0.579886	0.694145	-0.114259	0.00190191	0.0513818
cg00646492	GSTO1	10	106014296	12.0869	11.23	0.56374	4.43539e-06	6.79687e-05	0.106425	0.19201	-0.0855844	0.0172025	0.203152
cg00658740	NCK1	3	136579741	10.7977	10.6835	0.184476	0.0056845	0.021916	0.465091	0.571776	-0.106685	0.00930091	0.13975
cg00662489	MAN1C1	1	25942827	11.6357	11.1247	0.664983	0.00299612	0.0131898	0.0193945	0.0213838	-0.0019893	0.0302519	0.279414
cg00798281	HLA-DPA1	6	33041697	14.4401	13.1232	1.23019	3.07164e-06	5.01818e-05	0.540767	0.756354	-0.215587	8.15757e-05	0.0105382
cg00821731	WNT10A	2	219744626	4.79419	4.40026	1.18008	0.00128779	0.00680863	0.59488	0.67871	-0.0838299	0.0447767	0.344482
cg00845319	PTAFR	1	28520623	8.61808	7.75566	0.887675	9.57681e-05	0.000845349	0.856748	0.878259	-0.0215112	0.00790974	0.126485
cg00857846	HPS6	10	103824917	9.93937	9.62387	0.23791	0.00140729	0.00731155	0.0269471	0.0306593	-0.00371219	0.0127317	0.169708
cg00857968	TAP2	6	32806547	11.724	11.4509	0.6312	1.50152e-08	7.08393e-07	0.0422039	0.0612915	-0.0190876	0.010073	0.146784
cg00881168	QPCT	2	37570604	9.46312	8.84077	0.490894	0.00858991	0.0302615	0.869649	0.911311	-0.0416623	0.0263901	0.259252
cg00946187	MYO1C	17	1396953	11.2357	10.8791	0.280384	0.0143172	0.0452919	0.407485	0.483789	-0.0763048	0.0127317	0.169708
cg00948524	RNF135	17	29297757	10.316	9.50675	0.565142	0.00174982	0.0086814	0.0968595	0.21951	-0.12265	0.0172025	0.203152
cg00951770	RABGGTA	14	24741663	9.68522	9.38878	0.188589	0.00589217	0.0225505	0.902779	0.917663	-0.0148836	0.0172025	0.203152
cg00965748	MAFB	20	39319235	11.8444	10.5321	1.20123	1.36993e-12	3.59109e-10	0.43883	0.569813	-0.130983	0.00670362	0.113918
cg00990740	ERG	21	39871287	8.90335	8.43015	0.267993	0.0327256	0.0851919	0.671589	0.774087	-0.102499	0.0447767	0.344482
cg01089639	JAK3	19	17959046	9.00653	7.85447	1.0086	2.63445e-05	0.000293488	0.577292	0.724605	-0.147313	0.00277784	0.0651852
cg01107185	ZC3HAV1	7	138795041	11.4178	11.3463	0.258102	0.00895331	0.0312868	0.697842	0.756071	-0.0582286	0.0476811	0.355756
cg01136183	TM7SF4	8	105351092	4.25334	2.90514	1.78337	4.22056e-05	0.000431305	0.819108	0.87415	-0.0550422	0.0137431	0.17769
cg01148741	DUSP2	2	96811453	7.69008	6.13384	0.666542	0.008587	0.0302588	0.672001	0.799826	-0.127825	0.00209393	0.0545765
cg01149192	MGAT1	5	180231058	13.0066	12.4426	0.457744	9.55169e-08	3.12434e-06	0.64628	0.744475	-0.0981947	0.00115796	0.0378978
cg01167556	DGKA	12	56323639	9.5996	9.20619	0.214283	0.00476534	0.0190713	0.722702	0.812423	-0.0897204	0.00930091	0.13975
cg01212326	POU2AF1	11	111250286	4.13119	2.9974	1.34861	2.1844e-07	6.05196e-06	0.559773	0.679916	-0.120143	0.0302519	0.279414
cg01289902	ANXA7	10	75174282	12.1094	11.7029	0.336076	3.31454e-06	5.35433e-05	0.0543185	0.072206	-0.0178875	0.0159748	0.194279
cg01297479	FAM108C1	15	80986965	10.8186	10.6179	0.407762	0.000107017	0.000925748	0.068198	0.0779864	-0.00978846	0.0323538	0.29024
cg01311181	PARVG	22	44577181	9.9809	9.0292	0.924105	2.37862e-07	6.44013e-06	0.281621	0.435139	-0.153518	0.0282656	0.268983
cg01315067	NCOA4	10	51576232	12.901	12.5547	0.308338	2.83685e-05	0.00030985	0.78327	0.820241	-0.0369719	0.0345764	0.300534
cg01346152	DHRS3	1	12678761	11.3796	10.9551	0.830502	4.69447e-07	1.09165e-05	0.563248	0.730119	-0.166871	0.00566161	0.102282
cg01359822	ETS2	21	40176597	11.4597	10.8504	0.361893	0.00198513	0.00955613	0.808475	0.927272	-0.118797	7.15526e-05	0.0101898
cg01431972	C10orf41	10	77163401	7.63223	6.83622	0.7416	2.48118e-07	6.65669e-06	0.0326869	0.0397623	-0.00707541	0.00930091	0.13975
cg01437204	PTPN7	1	202130344	8.36151	7.33168	0.906512	0.000848618	0.0048664	0.709982	0.831273	-0.121291	0.00141658	0.0428622
cg01467417	IL1RN	2	113874068	7.54465	6.31672	1.01372	0.00496368	0.0197055	0.485486	0.605597	-0.120111	0.0345764	0.300534
cg01579216	NCF2	1	183560913	9.96086	9.20682	0.676167	0.000131984	0.00109888	0.868492	0.88721	-0.0187184	0.00930091	0.13975
cg01581098	SYPL1	7	105754353	12.7912	12.5145	0.444132	0.000143225	0.00118	0.923854	0.943667	-0.0198135	0.0302519	0.279414
cg01586609	HTR3A	11	113846937	0.827443	0.671194	1.22239	0.0430213	0.104803	0.692557	0.77433	-0.081773	0.0302519	0.279414
cg01623438	CTSZ	20	57582894	12.8639	11.9431	1.01982	1.41455e-08	6.77924e-07	0.692378	0.816909	-0.124531	0.00399517	0.0818926
cg01646461	CCR6	6	167536086	5.78988	4.93649	0.532409	0.000403295	0.00266925	0.8119	0.896713	-0.0848134	1.76907e-05	0.00843964
cg01646784	LGALS2	22	37976725	2.1933	1.05285	1.04014	0.0497527	0.117319	0.86284	0.916712	-0.0538721	0.0072849	0.120089
cg01693305	CAPZB	1	19813311	13.5081	13.2726	0.28474	0.000647479	0.00391269	0.909402	0.923314	-0.0139118	0.039404	0.321936
cg01697163	SH3BP1	22	38035301	10.1074	9.37632	0.388852	0.00084656	0.00485944	0.591967	0.766713	-0.174746	0.000494999	0.0230201
cg01741836	CAST	5	95996644	12.5979	12.3354	0.340258	0.00428136	0.0174904	0.713046	0.78586	-0.0728136	0.0246205	0.24954
cg01785359	PLEKHA2	8	38757652	11.7389	11.4952	0.221923	0.00832557	0.0295226	0.431515	0.528245	-0.0967298	0.039404	0.321936
cg01791104	PIGV	1	27113753	9.3816	9.34397	0.201095	0.0193778	0.057035	0.0744065	0.0946988	-0.0202923	0.0476811	0.355756
cg01813040	MRPL17	11	6704750	11.0517	10.6456	0.220031	0.0267701	0.0731212	0.0261851	0.0305676	-0.00438251	0.00930091	0.13975
cg01835695	MGAT1	5	180230959	13.0066	12.4426	0.457744	9.55169e-08	3.12434e-06	0.581953	0.710985	-0.129032	0.00436495	0.086757
cg01851450	RAB32	6	146864335	10.2116	9.75226	0.522718	0.0264164	0.0723607	0.582075	0.700311	-0.118236	0.0345764	0.300534
cg01971407	IFITM1	11	313624	11.2875	10.1239	1.44701	1.32661e-10	1.53011e-08	0.692736	0.78403	-0.091294	0.00858081	0.133044
cg02026204	OSM	22	30663007	8.28784	6.4169	1.06288	0.000983439	0.00549564	0.606877	0.784187	-0.17731	0.000221307	0.015407
cg02052217	PILRA	7	99970869	9.22932	8.08082	0.951285	4.88594e-10	4.52041e-08	0.76476	0.821428	-0.0566685	0.00253056	0.0614182
cg02099418	CD28	2	204571146	5.65037	4.35039	0.963954	0.00513872	0.0202702	0.735004	0.808991	-0.0739867	0.0282656	0.268983
cg02122525	PDCD1	2	242801252	5.06495	3.41691	0.999679	0.00271073	0.0121909	0.527469	0.693683	-0.166214	0.00277784	0.0651852
cg02132560	MT1M	16	56666049	9.2105	8.9053	0.611488	0.0183461	0.0546027	0.497161	0.606504	-0.109344	0.0246205	0.24954
cg02138358	MPO	17	56358318	3.5831	2.83364	0.68332	0.0286995	0.0771729	0.629467	0.726488	-0.0970212	0.00277784	0.0651852
cg02167021	HCLS1	3	121379791	12.2985	11.0061	1.0872	1.49076e-08	7.06619e-07	0.525229	0.705775	-0.180546	0.00190191	0.0513818
cg02184673	ASAM	11	123066560	5.50687	4.80185	0.624164	0.0435112	0.105684	0.488423	0.677837	-0.189414	0.0159748	0.194279
cg02200373	SASH3	X	128913578	10.637	9.51384	1.01862	1.89911e-07	5.49968e-06	0.569383	0.665021	-0.0956382	0.00277784	0.0651852
cg02233750	MCAT	22	43539658	9.65371	9.58214	0.17617	0.0125488	0.0407679	0.794016	0.82984	-0.035824	0.0282656	0.268983
cg02240622	PLCB2	15	40601467	10.0876	9.4077	0.729851	1.64218e-05	0.000196459	0.691544	0.817891	-0.126347	0.000442837	0.0217073
cg02249390	LTB	6	31550612	6.08032	4.36632	1.88558	8.4558e-17	1.04496e-13	0.825993	0.853394	-0.0274015	0.00156435	0.0454503
cg02271343	ARAP1	11	72464203	12.1518	11.9065	0.264486	0.000505387	0.00319697	0.924409	0.937188	-0.012779	0.0302519	0.279414
cg02297063	SBNO2	19	1132389	11.3531	10.9981	0.314589	0.0189208	0.055938	0.365146	0.535605	-0.170459	0.0345764	0.300534
cg02311725	HCK	20	30639816	10.3951	9.36643	1.07135	3.00776e-09	1.94169e-07	0.549463	0.638332	-0.0888691	0.039404	0.321936
cg02346790	PARP15	3	122296409	4.39826	3.57869	0.93419	0.00107518	0.00590903	0.754493	0.840069	-0.0855767	0.00476459	0.0918433
cg02374486	PRF1	10	72362809	8.70963	6.67897	1.61321	8.98419e-08	2.97769e-06	0.802449	0.84031	-0.0378608	0.0447767	0.344482
cg02424715	JDP2	14	75893680	9.96001	9.30649	0.465517	7.63069e-07	1.62986e-05	0.732549	0.802766	-0.0702171	0.0263901	0.259252
cg02450646	PI4K2B	4	25235614	9.84447	9.47834	0.406962	0.00314087	0.013698	0.0190403	0.0305469	-0.0115066	0.039404	0.321936
cg02482603	RABGAP1L	1	174843754	8.59259	8.26396	0.256557	0.044169	0.107041	0.681345	0.81111	-0.129765	0.00172577	0.0483487
cg02538681	ANKRD22	10	90611911	8.92734	7.69655	1.40131	3.41459e-06	5.49032e-05	0.765877	0.849986	-0.0841091	0.00436495	0.086757
cg02543462	IL1RN	2	113885116	7.54465	6.31672	1.01372	0.00496368	0.0197055	0.598077	0.73966	-0.141583	0.00476459	0.0918433
cg02597698	OSM	22	30662987	8.28784	6.4169	1.06288	0.000983439	0.00549564	0.645777	0.763114	-0.117336	0.00230304	0.0578068
cg02635407	SH3TC1	4	8200549	10.469	9.40539	0.828592	1.47623e-06	2.80076e-05	0.552195	0.668256	-0.116061	0.00156435	0.0454503
cg02657012	PSMB8	6	32812965	12.1858	11.5516	0.741664	1.31584e-05	0.000163861	0.72342	0.811802	-0.088382	0.0229522	0.240029
cg02692052	TNFRSF10A	8	23082876	5.34887	4.22501	1.15968	2.77067e-08	1.15925e-06	0.44308	0.557566	-0.114486	0.0109	0.154361
cg02695343	LAG3	12	6881595	5.76286	5.10253	0.949445	9.40531e-05	0.000832608	0.602379	0.751195	-0.148816	0.00141658	0.0428622
cg02716776	S1PR4	19	3178413	6.22532	4.87114	1.30935	7.4735e-14	3.00695e-11	0.588377	0.733788	-0.145411	0.014823	0.185781
cg02733266	GSTO1	10	106014410	12.0869	11.23	0.56374	4.43539e-06	6.79687e-05	0.0748479	0.0983312	-0.0234833	0.0263901	0.259252
cg02744249	CTSZ	20	57582918	12.8639	11.9431	1.01982	1.41455e-08	6.77924e-07	0.562046	0.728346	-0.1663	0.000442837	0.0217073
cg02756614	MYOF	10	95242111	11.3614	10.759	0.537305	0.00856411	0.0301993	0.0274743	0.0314391	-0.00396474	0.0420195	0.333255
cg02768694	C2orf65	2	74875536	5.68378	4.59234	0.898866	9.34409e-07	1.92914e-05	0.658122	0.752904	-0.0947829	0.0172025	0.203152
cg02780269	SECTM1	17	80292252	9.53421	8.52141	1.13932	7.2675e-05	0.000673821	0.704007	0.79747	-0.0934625	0.0302519	0.279414
cg02797271	GPR132	14	105532159	7.71977	6.44033	1.20213	6.73372e-10	5.92943e-08	0.489285	0.616481	-0.127195	0.01851	0.212071
cg02800571	SYPL1	7	105753587	12.7912	12.5145	0.444132	0.000143225	0.00118	0.91901	0.934031	-0.0150219	0.00566161	0.102282
cg02829456	CFLAR	2	201982020	10.4813	10.0153	0.454631	3.92572e-06	6.16547e-05	0.0321057	0.04635	-0.0142443	0.01851	0.212071
cg02844611	KLHL6	3	183273894	8.62904	7.64238	0.793532	5.2186e-05	0.000512121	0.554045	0.687107	-0.133062	1.76907e-05	0.00843964
cg02879453	ADCY7	16	50321818	10.482	10.0717	0.4601	4.59809e-05	0.000463048	0.744856	0.793139	-0.0482821	0.0263901	0.259252
cg02902865	DHRS3	1	12679132	11.3796	10.9551	0.830502	4.69447e-07	1.09165e-05	0.482478	0.630901	-0.148422	0.0229522	0.240029
cg02914427	SPN	16	29674184	7.7814	7.33952	0.503183	0.00651842	0.024368	0.713748	0.83367	-0.119922	0.0072849	0.120089
cg02922094	FAM19A3	1	113262512	5.20867	4.38409	0.863541	0.0466778	0.111775	0.860924	0.886565	-0.0256408	0.000942545	0.0335297
cg02933362	RFX8	2	102091607	3.27862	2.14258	1.96306	6.39566e-05	0.000605644	0.529674	0.742563	-0.212889	0.00365335	0.0773719
cg02975259	NCK1	3	136581033	10.7977	10.6835	0.184476	0.0056845	0.021916	0.0651389	0.074842	-0.0097031	0.000616319	0.0260604
cg03004985	ALS2CL	3	46735695	6.40196	6.13641	0.880757	1.1348e-05	0.000145538	0.58046	0.683551	-0.10309	0.0282656	0.268983
cg03016153	CD2	1	117296954	7.37135	4.91487	2.5768	2.91657e-11	5.04596e-09	0.871205	0.895736	-0.024531	0.0282656	0.268983
cg03021496	OGFRL1	6	71997462	10.0238	9.90282	0.535159	0.00183855	0.00902424	0.883398	0.920042	-0.0366441	0.0137431	0.17769
cg03092551	VRK2	2	58273420	8.16474	7.74394	0.399369	0.0272065	0.0740793	0.67937	0.773996	-0.0946264	0.000942545	0.0335297
cg03154580	RALB	2	121009176	11.6197	11.1893	0.316646	0.000950999	0.00534717	0.688311	0.806075	-0.117764	0.00365335	0.0773719
cg03178838	SBNO2	19	1132339	11.3531	10.9981	0.314589	0.0189208	0.055938	0.363354	0.505656	-0.142301	0.0447767	0.344482
cg03198372	KREMEN1	22	29468588	10.074	9.74814	0.442382	0.000472178	0.00303533	0.346471	0.448818	-0.102347	0.00399517	0.0818926
cg03249630	ANKRD22	10	90611782	8.92734	7.69655	1.40131	3.41459e-06	5.49032e-05	0.706781	0.822227	-0.115446	0.00566161	0.102282
cg03267697	GMPPA	2	220362212	10.277	9.91999	0.349976	5.81377e-06	8.51685e-05	0.664387	0.743082	-0.0786952	0.0137431	0.17769
cg03296370	CX3CR1	3	39323216	11.4259	11.3225	0.666898	0.00526882	0.0206773	0.404989	0.493797	-0.0888088	0.0051961	0.0969104
cg03301582	PON3	7	95026095	4.53993	3.9743	1.05901	2.24802e-05	0.000256212	0.641176	0.735428	-0.0942511	0.039404	0.321936
cg03302259	ACP5	19	11689855	8.5092	7.01646	1.72015	7.97773e-08	2.73884e-06	0.703125	0.82082	-0.117695	0.0072849	0.120089
cg03345668	MOBKL2C	1	47081524	9.95372	9.50907	0.454027	2.76933e-05	0.000306344	0.737375	0.816275	-0.0788999	0.00209393	0.0545765
cg03450635	FAM198B	4	159094213	12.3036	12.0236	0.389098	0.0362304	0.0920714	0.47484	0.636561	-0.161721	0.0051961	0.0969104
cg03462322	MPG	16	126397	11.3154	11.0905	0.263366	0.000810178	0.00468479	0.596678	0.762017	-0.16534	0.00436495	0.086757
cg03520771	MYLIP	6	16129124	9.36845	8.62599	0.312104	0.00843838	0.0298248	0.018164	0.0198405	-0.00167649	0.0323538	0.29024
cg03548857	FFAR2	19	35940174	3.41218	2.8872	0.656683	0.0466558	0.111768	0.572428	0.696183	-0.123755	0.0447767	0.344482
cg03585969	CREM	10	35415529	10.9428	10.2437	0.625333	7.20451e-08	2.55231e-06	0.329374	0.568098	-0.238724	0.00277784	0.0651852
cg03621001	RAB8A	19	16221719	11.577	11.3908	0.20913	0.0110544	0.0369785	0.702965	0.804212	-0.101247	0.014823	0.185781
cg03634729	LAMA3	18	21452829	5.38227	5.34518	0.680737	0.00631178	0.0237805	0.76843	0.812382	-0.0439524	0.0051961	0.0969104
cg03753191	EPSTI1	13	43566902	8.77671	7.8776	1.00765	4.74235e-05	0.000474086	0.575647	0.671609	-0.0959619	0.01851	0.212071
cg03864281	NMUR2	5	151785326	3.01129	2.0875	1.48822	0.000260347	0.00187521	0.90473	0.907971	-0.00324066	0.0263901	0.259252
cg03883491	TSPAN1	1	46639752	5.10546	4.56336	0.494981	0.0188143	0.0556705	0.804955	0.817937	-0.012982	0.0199013	0.221075
cg03919657	ACSF2	17	48502312	9.37925	8.83821	0.46735	0.00074006	0.00436096	0.649402	0.749377	-0.0999743	0.00104528	0.035666
cg03995631	BTLA	3	112218510	3.25165	2.54483	1.01101	0.000462215	0.00298722	0.815839	0.907657	-0.0918185	0.000249206	0.0163135
cg04046364	AVIL	12	58210661	7.23519	8.08203	2.72503	3.89756e-12	8.99089e-10	0.61681	0.729127	-0.112317	0.0282656	0.268983
cg04080282	PON3	7	95026106	4.53993	3.9743	1.05901	2.24802e-05	0.000256212	0.761114	0.874028	-0.112914	0.00436495	0.086757
cg04142296	PLEKHA2	8	38757532	11.7389	11.4952	0.221923	0.00832557	0.0295226	0.690993	0.838377	-0.147384	0.000494999	0.0230201
cg04163967	ERG	21	39870627	8.90335	8.43015	0.267993	0.0327256	0.0851919	0.639879	0.756454	-0.116575	0.0172025	0.203152
cg04206417	EMID1	22	29601559	11.0501	10.3471	0.540763	0.00104804	0.00579301	0.620588	0.719267	-0.0986791	0.0323538	0.29024
cg04212021	MGAT1	5	180231084	13.0066	12.4426	0.457744	9.55169e-08	3.12434e-06	0.669381	0.809841	-0.14046	0.000848987	0.0314462
cg04257263	MPG	16	127088	11.3154	11.0905	0.263366	0.000810178	0.00468479	0.588788	0.701457	-0.112669	0.00141658	0.0428622
cg04275362	RCSD1	1	167598560	10.6458	9.70922	0.748949	9.26851e-08	3.0602e-06	0.73159	0.856067	-0.124478	3.63105e-05	0.00911516
cg04275695	ZC3H12D	6	149806273	4.65362	4.28331	0.762901	1.56788e-05	0.000189031	0.607013	0.718452	-0.11144	0.0199013	0.221075
cg04275881	SLAMF8	1	159796434	9.849	8.29504	1.59807	5.78894e-09	3.33848e-07	0.455461	0.590449	-0.134987	0.00333765	0.0730764
cg04286206	CASP8	2	202123825	9.45349	8.88503	0.606713	0.00106623	0.00587668	0.370589	0.454962	-0.0843724	0.0323538	0.29024
cg04341806	LCP1	13	46757395	11.9725	11.1398	0.908561	1.21712e-06	2.3864e-05	0.85446	0.907394	-0.0529338	0.00304636	0.0689778
cg04343794	TNFRSF18	1	1142132	5.36646	4.14781	0.991126	0.000689272	0.00411069	0.285376	0.457058	-0.171683	0.00790974	0.126485
cg04351205	ARHGAP15	2	143886326	8.56764	7.58001	0.96499	4.47484e-05	0.000452505	0.692595	0.787272	-0.0946774	0.0263901	0.259252
cg04361126	SLC40A1	2	190446792	12.0987	11.5972	0.524501	0.00223147	0.0104569	0.636638	0.756723	-0.120085	0.00253056	0.0614182
cg04399632	TXNDC11	16	11837547	10.6026	10.4711	0.202407	0.000191342	0.00146614	0.418876	0.570762	-0.151886	0.0117851	0.161729
cg04473902	PLBD1	12	14721288	9.49521	8.19855	1.04924	6.32758e-05	0.000600183	0.62689	0.714378	-0.0874881	0.01851	0.212071
cg04485065	FBLN5	14	92414197	11.2905	10.3254	0.551311	0.023145	0.0653658	0.0803211	0.0894473	-0.00912626	0.0345764	0.300534
cg04533633	COX7C	5	85913706	12.5378	12.2972	0.179057	0.0383788	0.096147	0.0257138	0.0300366	-0.00432279	0.00172577	0.0483487
cg04552852	TSPAN4	11	844390	10.8614	10.1501	0.532681	7.45912e-05	0.000687534	0.468953	0.56286	-0.0939068	0.0447767	0.344482
cg04556210	GPR77	19	47840110	5.55308	4.32881	1.35679	3.87991e-10	3.81995e-08	0.555861	0.682648	-0.126787	0.0127317	0.169708
cg04557677	JAK3	19	17959082	9.00653	7.85447	1.0086	2.63445e-05	0.000293488	0.513334	0.630907	-0.117573	0.0420195	0.333255
cg04586023	HDAC10	22	50690380	9.83185	9.51169	0.2394	0.00709082	0.0260574	0.521269	0.611068	-0.0897987	0.0447767	0.344482
cg04589674	HTRA4	8	38831508	3.15403	1.74946	2.03059	0.000237095	0.00174182	0.698937	0.791516	-0.0925792	0.0447767	0.344482
cg04608356	SYTL1	1	27668433	5.21031	3.94567	1.01758	1.77608e-05	0.000209747	0.494434	0.60759	-0.113156	0.00790974	0.126485
cg04645049	ARL6IP5	3	69133926	13.4665	13.3984	0.18212	0.0331548	0.0860642	0.0173769	0.023883	-0.00650613	0.00115796	0.0378978
cg04657044	ITM2B	13	48806707	15.2392	15.0985	0.245523	0.00241379	0.0111392	0.649998	0.783735	-0.133738	0.0109	0.154361
cg04659473	IFIT1	10	91152113	11.0245	10.2332	1.22126	2.1593e-08	9.45772e-07	0.121068	0.151926	-0.0308579	0.0302519	0.279414
cg04706627	TMEM150B	19	55836752	4.86595	2.83578	2.04054	1.80533e-07	5.3029e-06	0.564072	0.658313	-0.0942414	0.0323538	0.29024
cg04738877	GALC	14	88459963	11.5034	11.0107	0.297506	0.0355734	0.090775	0.825951	0.870854	-0.044903	0.0476811	0.355756
cg04749316	WDFY4	10	49893346	8.97921	8.22329	0.793282	7.01039e-05	0.000653133	0.802797	0.862826	-0.0600289	0.0447767	0.344482
cg04777348	GFI1	1	92952897	4.3998	3.39055	0.808478	0.000324882	0.00223758	0.85876	0.923318	-0.0645581	0.00141658	0.0428622
cg04864179	IRF5	7	128579964	9.66833	8.80455	0.776007	1.98792e-06	3.56774e-05	0.715244	0.79967	-0.0844261	0.00141658	0.0428622
cg04917472	CTSZ	20	57583286	12.8639	11.9431	1.01982	1.41455e-08	6.77924e-07	0.670789	0.785239	-0.11445	2.04976e-05	0.00843964
cg05044173	CD4	12	6898500	12.3672	11.3156	1.0572	9.84487e-10	7.99653e-08	0.679237	0.753933	-0.0746957	0.000395701	0.0204673
cg05046272	ABCG1	21	43619510	10.4571	9.75537	0.489482	0.000337156	0.00230833	0.673397	0.742634	-0.0692367	0.0282656	0.268983
cg05050341	ENG	9	130617534	13.0887	12.4349	0.449082	0.00498532	0.0197642	0.758489	0.859159	-0.10067	0.00141658	0.0428622
cg05062676	CYP1B1	2	38304725	9.90676	8.51553	1.43235	3.45717e-07	8.69368e-06	0.630861	0.726255	-0.0953943	0.0282656	0.268983
cg05117208	STAT5A	17	40438312	10.314	9.67186	0.623547	3.5556e-05	0.000373379	0.739284	0.836785	-0.0975011	0.00190191	0.0513818
cg05288750	TNFAIP2	14	103592642	10.8821	10.2879	0.631895	0.00290206	0.0128509	0.819218	0.828102	-0.00888395	0.039404	0.321936
cg05343404	TBXA2R	19	3608327	7.68992	7.0524	0.351973	0.0319341	0.0836628	0.45535	0.549842	-0.0944913	0.0199013	0.221075
cg05377527	PTPMT1	11	47586666	11.4311	11.217	0.193052	0.0125464	0.0407679	0.475204	0.561156	-0.0859527	0.0172025	0.203152
cg05445326	TM4SF19	3	196065569	2.99287	2.85612	1.69053	1.70807e-05	0.000202683	0.857132	0.938207	-0.0810753	1.52411e-05	0.00843964
cg05546863	CMTM2	16	66613220	4.33699	3.49557	0.484124	0.0118137	0.0389386	0.543725	0.674505	-0.13078	0.00566161	0.102282
cg05547778	PLCB2	15	40600279	10.0876	9.4077	0.729851	1.64218e-05	0.000196459	0.654137	0.818761	-0.164624	0.00115796	0.0378978
cg05548425	RILP	17	1553415	8.7673	7.80427	0.843469	5.85754e-10	5.2782e-08	0.775634	0.830594	-0.0549596	0.0137431	0.17769
cg05591210	KCNE3	11	74179054	9.50365	8.9103	0.471981	0.0265899	0.0727784	0.84242	0.879722	-0.037302	0.0447767	0.344482
cg05628107	PAPSS2	10	89419384	10.0665	9.27661	0.513618	0.00013663	0.00113482	0.0238278	0.0551938	-0.0313661	0.0420195	0.333255
cg05628549	PRKCDBP	11	6341895	8.77707	7.69927	0.817386	0.00132335	0.00695058	0.400848	0.553563	-0.152716	0.039404	0.321936
cg05659526	FCER1G	1	161184528	12.1934	11.033	0.975488	1.56671e-05	0.000189021	0.851868	0.895967	-0.0440982	0.000763874	0.0295215
cg05697726	PSMB8	6	32812933	12.1858	11.5516	0.741664	1.31584e-05	0.000163861	0.643143	0.755221	-0.112078	0.00436495	0.086757
cg05702218	RABGAP1L	1	174843909	8.59259	8.26396	0.256557	0.044169	0.107041	0.75262	0.869728	-0.117108	0.00141658	0.0428622
cg05728786	BMF	15	40401260	9.60627	8.63679	0.550961	0.00189138	0.00920992	0.021705	0.0269748	-0.0052698	0.0117851	0.161729
cg05754808	TRIM14	9	100881659	10.9904	10.8408	0.318653	0.0318718	0.083535	0.0289098	0.0335546	-0.00464487	0.0246205	0.24954
cg05820861	C1QTNF9	13	24882296	2.72721	2.66914	0.774795	0.0103944	0.0352201	0.90075	0.948108	-0.0473579	0.00670362	0.113918
cg05859264	MAPK13	6	36097692	8.06034	7.03038	0.858003	0.000151633	0.00123165	0.874696	0.917599	-0.0429021	0.00790974	0.126485
cg05904013	IRF5	7	128579933	9.66833	8.80455	0.776007	1.98792e-06	3.56774e-05	0.69498	0.774459	-0.0794797	0.0172025	0.203152
cg05907835	PYCARD	16	31214346	10.0422	8.96548	1.03598	3.64638e-08	1.46307e-06	0.485594	0.602124	-0.11653	0.0229522	0.240029
cg05959508	TRAF3IP3	1	209929512	7.62597	6.47167	1.03628	5.09993e-07	1.16097e-05	0.427867	0.522183	-0.0943159	0.0199013	0.221075
cg05989054	GAMT	19	1402626	10.8973	10.5594	0.229475	0.0137944	0.043879	0.639911	0.746808	-0.106897	0.0246205	0.24954
cg06062519	ARID5B	10	63661065	11.2372	11.0951	0.285322	0.0123175	0.0402539	0.0569141	0.068972	-0.0120579	0.0246205	0.24954
cg06064964	PRIC285	20	62199181	10.4628	10.2165	0.551109	0.00222122	0.0104173	0.685625	0.838846	-0.153221	9.28663e-05	0.0110569
cg06084034	DNASE1L1	X	153637827	9.81939	9.14576	0.696379	1.51898e-10	1.72524e-08	0.626448	0.72664	-0.100192	0.0345764	0.300534
cg06103331	MESP2	15	90319174	2.3888	2.26085	0.845569	0.0015211	0.00777448	0.848037	0.868027	-0.01999	0.00141658	0.0428622
cg06125903	CTSZ	20	57583328	12.8639	11.9431	1.01982	1.41455e-08	6.77924e-07	0.78798	0.902668	-0.114688	0.000395701	0.0204673
cg06214007	GBP6	1	89829308	4.73019	2.97531	0.771132	0.0196224	0.0575498	0.450392	0.51032	-0.0599281	0.0476811	0.355756
cg06225154	RAC2	22	37640364	9.60428	8.5465	0.956542	1.1322e-05	0.000145359	0.213198	0.388557	-0.175359	0.0199013	0.221075
cg06246950	SLC35E4	22	31030853	8.37387	8.01108	0.277027	0.00952029	0.0328305	0.581003	0.69165	-0.110647	0.00930091	0.13975
cg06336792	CREM	10	35415599	10.9428	10.2437	0.625333	7.20451e-08	2.55231e-06	0.362053	0.539209	-0.177156	0.00253056	0.0614182
cg06353720	IFIT3	10	91087558	11.5822	10.8501	1.10762	1.52949e-08	7.1712e-07	0.0627836	0.105314	-0.0425304	0.00230304	0.0578068
cg06372718	TRABD	22	50623165	10.5236	10.2384	0.327931	0.000671149	0.00402341	0.622058	0.703547	-0.0814896	0.0302519	0.279414
cg06380123	BIN2	12	51717978	9.61207	8.81332	0.912091	5.78732e-08	2.11684e-06	0.716169	0.812004	-0.0958357	0.00399517	0.0818926
cg06385449	FERMT3	11	63974123	10.6793	9.68108	0.978801	6.62511e-08	2.37803e-06	0.551299	0.630482	-0.0791833	0.0447767	0.344482
cg06392839	SELT	3	150320923	13.2122	12.9712	0.194395	0.0128015	0.0413823	0.0328074	0.0328488	-4.13991e-05	0.00616334	0.107977
cg06420834	MYL9	20	35169380	11.5188	10.9431	0.577944	0.010479	0.0354491	0.853555	0.930088	-0.076533	0.000552658	0.0245445
cg06477663	LCP1	13	46757415	11.9725	11.1398	0.908561	1.21712e-06	2.3864e-05	0.796059	0.894419	-0.0983607	0.00172577	0.0483487
cg06492744	SIPA1	11	65406254	11.6939	10.8797	0.593817	6.94938e-06	9.83889e-05	0.0575418	0.104324	-0.0467821	0.0172025	0.203152
cg06523744	APOBEC3C	22	39410145	9.51035	8.37354	0.850785	0.000129323	0.00108135	0.0575644	0.0665866	-0.00902218	0.0199013	0.221075
cg06572563	SBNO2	19	1132966	11.3531	10.9981	0.314589	0.0189208	0.055938	0.606836	0.719801	-0.112965	0.0127317	0.169708
cg06610204	DHRS7B	17	21030148	10.4765	10.2732	0.191038	0.0168375	0.0511691	0.0219305	0.0261595	-0.00422904	0.0323538	0.29024
cg06618474	CRIP1	14	105952171	8.74669	8.34391	0.708764	0.00410736	0.0169517	0.412334	0.48799	-0.0756558	0.0420195	0.333255
cg06655217	PSMB10	16	67970865	10.5331	10.1037	0.657009	6.75162e-10	5.92943e-08	0.0813261	0.102726	-0.0213996	0.0420195	0.333255
cg06666025	CMTM2	16	66613278	4.33699	3.49557	0.484124	0.0118137	0.0389386	0.586427	0.741059	-0.154632	0.0117851	0.161729
cg06705237	FBP1	9	97402555	8.83777	7.82064	0.654223	0.00345395	0.0148575	0.748862	0.835909	-0.0870472	0.0172025	0.203152
cg06745704	SYTL1	1	27668325	5.21031	3.94567	1.01758	1.77608e-05	0.000209747	0.323789	0.422754	-0.0989657	0.01851	0.212071
cg06762457	ZC3H12D	6	149806635	4.65362	4.28331	0.762901	1.56788e-05	0.000189031	0.566208	0.678102	-0.111893	0.0117851	0.161729
cg06787669	MYO1G	7	45018789	8.3214	7.22503	1.07906	0.000257323	0.00185807	0.713826	0.83487	-0.121044	0.000848987	0.0314462
cg06798642	TEC	4	48272082	4.65668	3.41721	1.209	4.06794e-09	2.49548e-07	0.585632	0.708239	-0.122606	0.0345764	0.300534
cg06804210	CD8A	2	87036948	6.73823	5.34383	1.04217	5.24494e-05	0.000513541	0.368065	0.511125	-0.14306	0.0302519	0.279414
cg06887580	LTB	6	31550699	6.08032	4.36632	1.88558	8.4558e-17	1.04496e-13	0.773419	0.836705	-0.0632863	0.0447767	0.344482
cg06931418	GAMT	19	1402419	10.8973	10.5594	0.229475	0.0137944	0.043879	0.737388	0.849775	-0.112388	0.00156435	0.0454503
cg06942450	CTSZ	20	57583520	12.8639	11.9431	1.01982	1.41455e-08	6.77924e-07	0.859121	0.89907	-0.039949	0.00156435	0.0454503
cg07119472	BIN2	12	51718011	9.61207	8.81332	0.912091	5.78732e-08	2.11684e-06	0.689369	0.800451	-0.111081	0.00190191	0.0513818
cg07121856	PON3	7	95025736	4.53993	3.9743	1.05901	2.24802e-05	0.000256212	0.5934	0.702398	-0.108998	0.00566161	0.102282
cg07137934	MGAT1	5	180230911	13.0066	12.4426	0.457744	9.55169e-08	3.12434e-06	0.486576	0.570726	-0.0841501	0.0302519	0.279414
cg07153665	CMTM2	16	66613206	4.33699	3.49557	0.484124	0.0118137	0.0389386	0.44081	0.558723	-0.117913	0.010073	0.146784
cg07164606	MARCO	2	119698672	6.66663	5.44237	2.66239	3.90027e-06	6.14e-05	0.857992	0.88042	-0.0224284	0.0302519	0.279414
cg07215695	CAPG	2	85637834	12.7753	11.9044	0.646561	0.00564065	0.0217881	0.697052	0.78224	-0.085188	0.00616334	0.107977
cg07251872	TREML2	6	41169918	4.18998	2.9996	0.985581	0.0168859	0.0512712	0.562307	0.582361	-0.0200541	0.0369247	0.311461
cg07268068	RNF14	5	141348550	12.052	11.828	0.173596	0.0252356	0.0697445	0.0180182	0.0193165	-0.0012983	0.0323538	0.29024
cg07397616	SH3BP1	22	38035109	10.1074	9.37632	0.388852	0.00084656	0.00485944	0.688109	0.761533	-0.0734231	0.010073	0.146784
cg07440264	CD59	11	33744977	14.642	14.0244	0.376765	0.000119544	0.00101384	0.671882	0.772399	-0.100517	0.0172025	0.203152
cg07442907	NLRP1	17	5487958	8.10383	7.45035	0.645898	5.22706e-06	7.80271e-05	0.613397	0.75369	-0.140292	0.000353157	0.0192828
cg07464217	CTSZ	20	57583263	12.8639	11.9431	1.01982	1.41455e-08	6.77924e-07	0.648975	0.745228	-0.0962525	3.63105e-05	0.00911516
cg07476963	RABGAP1L	1	174127462	8.59259	8.26396	0.256557	0.044169	0.107041	0.845502	0.880481	-0.0349781	0.00858081	0.133044
cg07623567	HLA-DMB	6	32909523	12.7349	11.4873	1.11667	2.32074e-06	4.02719e-05	0.661047	0.8062	-0.145153	6.2668e-05	0.00989866
cg07631828	CTSZ	20	57582581	12.8639	11.9431	1.01982	1.41455e-08	6.77924e-07	0.57084	0.690287	-0.119447	0.00476459	0.0918433
cg07634645	PLBD1	12	14720938	9.49521	8.19855	1.04924	6.32758e-05	0.000600183	0.548969	0.658192	-0.109223	0.0172025	0.203152
cg07713293	SERPINB9	6	2903893	9.98092	9.16676	0.656898	1.11595e-06	2.21919e-05	0.402963	0.472379	-0.0694152	0.0072849	0.120089
cg07737503	SBNO2	19	1132895	11.3531	10.9981	0.314589	0.0189208	0.055938	0.372595	0.505711	-0.133116	0.00616334	0.107977
cg07805029	GFI1	1	92953256	4.3998	3.39055	0.808478	0.000324882	0.00223758	0.856067	0.889212	-0.0331444	0.014823	0.185781
cg07813214	AP1S3	2	224703232	6.78911	6.48851	0.393541	0.0230235	0.0651292	0.923871	0.934455	-0.0105833	0.0213806	0.230552
cg07815385	VPS26A	10	70883261	11.2561	11.0252	0.116041	0.0488192	0.115686	0.0557037	0.0718316	-0.0161279	0.00333765	0.0730764
cg07844977	SERPINB9	6	2903699	9.98092	9.16676	0.656898	1.11595e-06	2.21919e-05	0.62321	0.785413	-0.162203	0.00616334	0.107977
cg07870757	CREM	10	35415603	10.9428	10.2437	0.625333	7.20451e-08	2.55231e-06	0.238907	0.397762	-0.158855	0.0109	0.154361
cg07884764	CCDC88B	11	64107517	9.34679	8.81306	0.693229	8.3317e-08	2.82641e-06	0.738476	0.838356	-0.0998801	0.00253056	0.0614182
cg07942479	ACSL1	4	185747981	11.8587	10.8278	0.839125	8.09292e-08	2.76886e-06	0.526086	0.661705	-0.135619	0.0263901	0.259252
cg07998461	CREM	10	35415601	10.9428	10.2437	0.625333	7.20451e-08	2.55231e-06	0.415308	0.600719	-0.185411	0.00277784	0.0651852
cg08075204	BIN2	12	51718112	9.61207	8.81332	0.912091	5.78732e-08	2.11684e-06	0.794071	0.92421	-0.130139	2.73739e-05	0.00876011
cg08083041	KIAA1199	15	81070337	9.9032	9.11483	0.910586	0.000158451	0.00127742	0.849849	0.906941	-0.0570917	0.000119837	0.0120764
cg08106792	S100A6	1	153509323	14.7143	14.0384	0.511944	0.019136	0.0564656	0.61765	0.722732	-0.105082	0.00190191	0.0513818
cg08130179	JAK3	19	17958905	9.00653	7.85447	1.0086	2.63445e-05	0.000293488	0.416876	0.527095	-0.110219	0.0476811	0.355756
cg08131309	BMF	15	40399131	9.60627	8.63679	0.550961	0.00189138	0.00920992	0.743519	0.843679	-0.10016	0.00790974	0.126485
cg08159663	NLRC5	16	57022486	9.73741	9.57001	0.534434	0.00150421	0.00770861	0.679511	0.757956	-0.0784442	0.00253056	0.0614182
cg08215925	FOXP1	3	71633214	9.42685	9.10047	0.344921	0.00187129	0.00914553	0.0392279	0.0581588	-0.0189309	0.0323538	0.29024
cg08222271	CD164	6	109704425	13.6589	13.2478	0.326297	0.00786066	0.0282621	0.0214162	0.0251843	-0.00376812	0.0323538	0.29024
cg08251901	ARHGDIB	12	15114904	13.2408	12.3589	0.765284	8.24159e-06	0.000112185	0.686672	0.820179	-0.133507	3.63105e-05	0.00911516
cg08287724	KCNE1	21	35832141	4.16681	3.38762	1.31871	0.000153907	0.00124685	0.70696	0.826984	-0.120024	0.00230304	0.0578068
cg08296680	SLC16A3	17	80186275	11.8158	11.1214	0.486033	0.039051	0.0974085	0.306123	0.490751	-0.184628	0.0345764	0.300534
cg08368934	GPR97	16	57701455	4.97995	4.21486	0.939626	3.40959e-05	0.000359471	0.684977	0.770609	-0.0856323	0.00253056	0.0614182
cg08378788	MYO1C	17	1395864	11.2357	10.8791	0.280384	0.0143172	0.0452919	0.823256	0.905106	-0.0818497	0.000135846	0.012662
cg08415592	APOL1	22	36648973	10.0068	9.4612	1.4158	7.63434e-09	4.21986e-07	0.72586	0.805041	-0.0791808	0.00566161	0.102282
cg08463932	LAPTM5	1	31231488	14.7722	13.7246	0.934457	1.96546e-06	3.53844e-05	0.764853	0.842814	-0.0779613	0.000552658	0.0245445
cg08501292	TRIM38	6	25962987	9.62399	8.23906	1.08071	2.48461e-10	2.62111e-08	0.459123	0.620795	-0.161672	0.0476811	0.355756
cg08520743	PON3	7	95025829	4.53993	3.9743	1.05901	2.24802e-05	0.000256212	0.621794	0.720441	-0.0986473	0.0323538	0.29024
cg08537215	CRISPLD2	16	84853166	9.37297	8.53241	0.497773	0.0217822	0.062424	0.574024	0.691535	-0.117511	0.0172025	0.203152
cg08545593	CTSZ	20	57582856	12.8639	11.9431	1.01982	1.41455e-08	6.77924e-07	0.75516	0.876358	-0.121198	0.00616334	0.107977
cg08608126	CD59	11	33744567	14.642	14.0244	0.376765	0.000119544	0.00101384	0.845903	0.907868	-0.061965	1.31063e-05	0.00843964
cg08633074	TXNDC11	16	11837719	10.6026	10.4711	0.202407	0.000191342	0.00146614	0.671473	0.793167	-0.121694	0.00104528	0.035666
cg08642285	CALML4	15	68498589	9.05129	8.83817	0.196912	0.0243219	0.0679959	0.567115	0.707178	-0.140062	0.000616319	0.0260604
cg08657449	TM7SF4	8	105351661	4.25334	2.90514	1.78337	4.22056e-05	0.000431305	0.826432	0.898338	-0.0719057	0.00190191	0.0513818
cg08677655	SCARF1	17	1549108	9.44808	8.93901	0.258158	0.0125059	0.0406854	0.597415	0.706469	-0.109055	0.0127317	0.169708
cg08730348	PYCARD	16	31214307	10.0422	8.96548	1.03598	3.64638e-08	1.46307e-06	0.459484	0.610831	-0.151347	0.00476459	0.0918433
cg08779777	PIK3CG	7	106505772	7.96677	7.07578	0.79984	0.000369295	0.00248413	0.753291	0.863108	-0.109817	0.00172577	0.0483487
cg08806632	LYL1	19	13214412	8.60329	7.82049	0.784115	6.44029e-07	1.40371e-05	0.622249	0.752596	-0.130348	0.0072849	0.120089
cg08905114	NINJ1	9	95897015	12.3697	11.6439	0.55997	2.61905e-05	0.000291997	0.169002	0.260884	-0.0918826	0.01851	0.212071
cg08923160	APOB48R	16	28505487	9.05717	8.68666	0.374786	0.0309413	0.0816546	0.725251	0.791912	-0.0666612	0.0323538	0.29024
cg08949974	RBM47	4	40632860	9.7163	8.90343	0.869243	5.65324e-05	0.000546232	0.678925	0.83024	-0.151315	0.000552658	0.0245445
cg08983961	NPB	17	79859947	5.02126	5.00768	0.605611	0.0298505	0.0794405	0.0334482	0.047455	-0.0140068	0.01851	0.212071
cg09006159	ZAP70	2	98329811	6.41587	5.50349	0.655981	0.00355062	0.0151752	0.580476	0.688111	-0.107635	0.00365335	0.0773719
cg09076788	ITPRIPL2	16	19124971	10.9787	10.4909	0.422379	0.000409825	0.00270419	0.0324134	0.0359668	-0.00355344	0.00436495	0.086757
cg09080522	PARVG	22	44568387	9.9809	9.0292	0.924105	2.37862e-07	6.44013e-06	0.409996	0.561371	-0.151375	0.0127317	0.169708
cg09140281	P4HA2	5	131563492	9.98986	9.34922	0.788784	7.43574e-05	0.00068611	0.0120864	0.031801	-0.0197146	0.0345764	0.300534
cg09146459	HLA-DMA	6	32921200	12.2364	11.0494	1.21292	2.58845e-08	1.09762e-06	0.577469	0.709858	-0.132389	0.00930091	0.13975
cg09148268	C2CD2	21	43348008	10.2496	10.0423	0.302928	0.0130838	0.042102	0.806406	0.880708	-0.0743014	0.0051961	0.0969104
cg09249657	RBM47	4	40518806	9.7163	8.90343	0.869243	5.65324e-05	0.000546232	0.801347	0.82445	-0.0231028	0.000153781	0.013122
cg09269848	MYO1C	17	1396074	11.2357	10.8791	0.280384	0.0143172	0.0452919	0.580092	0.672309	-0.0922169	0.0282656	0.268983
cg09302355	FERMT3	11	63974131	10.6793	9.68108	0.978801	6.62511e-08	2.37803e-06	0.559162	0.682797	-0.123635	0.00190191	0.0513818
cg09315887	SYPL1	7	105753386	12.7912	12.5145	0.444132	0.000143225	0.00118	0.319819	0.408486	-0.0886668	0.0213806	0.230552
cg09347959	FMN1	15	33360271	3.42936	2.35891	0.918998	0.00292306	0.0129373	0.539584	0.673977	-0.134393	0.0137431	0.17769
cg09348985	CXCL12	10	44881750	10.0109	9.60012	0.673824	0.000109822	0.000947173	0.658284	0.746915	-0.0886309	0.0282656	0.268983
cg09373727	PTP4A2	1	32405360	12.6006	12.2713	0.224978	0.0145705	0.0459274	0.836959	0.907919	-0.0709601	0.01851	0.212071
cg09383860	IL18BP	11	71709837	9.79517	9.58823	0.666931	3.81162e-07	9.42069e-06	0.664178	0.782823	-0.118644	0.00858081	0.133044
cg09425228	CCL20	2	228678005	5.91354	4.53376	2.04587	0.000374679	0.00251447	0.915225	0.930344	-0.0151189	0.00209393	0.0545765
cg09487245	PTPN18	2	131113094	11.5263	11.0971	0.454195	7.46047e-07	1.59547e-05	0.0560975	0.0668088	-0.0107113	0.0447767	0.344482
cg09531959	LST1	6	31554558	9.53397	8.58705	1.0594	1.63253e-08	7.53183e-07	0.491294	0.575918	-0.0846245	0.0323538	0.29024
cg09541379	CALHM2	10	105212249	9.93157	9.15241	0.588607	4.07656e-06	6.36539e-05	0.0223977	0.0626169	-0.0402192	0.0323538	0.29024
cg09569869	FAM109B	22	42469756	9.09777	8.23341	0.451306	0.0280782	0.0760221	0.852508	0.900892	-0.0483844	0.0159748	0.194279
cg09606470	KLHL6	3	183273557	8.62904	7.64238	0.793532	5.2186e-05	0.000512121	0.345999	0.515826	-0.169827	0.000135846	0.012662
cg09624565	NCF4	22	37256900	9.11732	7.90855	1.24433	8.92253e-12	1.88254e-09	0.533492	0.641335	-0.107843	0.014823	0.185781
cg09761080	LST1	6	31554548	9.53397	8.58705	1.0594	1.63253e-08	7.53183e-07	0.526866	0.613964	-0.0870977	0.0447767	0.344482
cg09797645	CREM	10	35415606	10.9428	10.2437	0.625333	7.20451e-08	2.55231e-06	0.319268	0.464305	-0.145038	0.00616334	0.107977
cg09844573	PRIC285	20	62199190	10.4628	10.2165	0.551109	0.00222122	0.0104173	0.597914	0.732354	-0.13444	0.000196277	0.0146434
cg09854726	FKBP2	11	64007569	11.1491	10.8749	0.251519	0.000882906	0.00503134	0.726662	0.811177	-0.0845146	0.01851	0.212071
cg09854734	CMTM2	16	66613273	4.33699	3.49557	0.484124	0.0118137	0.0389386	0.671274	0.799933	-0.128658	0.0109	0.154361
cg09869729	HK3	5	176326528	8.65118	7.13639	1.48415	9.59758e-07	1.96972e-05	0.652336	0.792004	-0.139667	7.15526e-05	0.0101898
cg09948419	MYO1G	7	45019965	8.3214	7.22503	1.07906	0.000257323	0.00185807	0.846865	0.901121	-0.0542569	0.0213806	0.230552
cg09965939	NIPAL2	8	99306870	7.00671	6.25135	0.631306	0.012103	0.0397248	0.560217	0.705041	-0.144825	0.00172577	0.0483487
cg09990086	TACC1	8	38643846	12.4386	12.0869	0.282359	0.00349767	0.0150045	0.939163	0.952545	-0.0133819	0.014823	0.185781
cg09993699	BST2	19	17517008	11.8852	11.0129	0.996352	1.00996e-05	0.000131874	0.583166	0.697294	-0.114128	0.0282656	0.268983
cg09997676	PHF11	13	50070482	10.1025	9.52921	0.558983	0.000560375	0.00349623	0.440008	0.510794	-0.0707856	0.0447767	0.344482
cg10001720	LAPTM5	1	31231363	14.7722	13.7246	0.934457	1.96546e-06	3.53844e-05	0.754457	0.869195	-0.114738	0.00277784	0.0651852
cg10006762	EHBP1L1	11	65342202	10.7981	10.0006	0.575301	1.19074e-05	0.000151588	0.365079	0.514975	-0.149895	0.00399517	0.0818926
cg10010189	PAPOLG	2	60983202	9.85952	9.4849	0.286688	1.96621e-05	0.000228612	0.0442378	0.0567907	-0.0125529	0.0172025	0.203152
cg10019467	RBM47	4	40632788	9.7163	8.90343	0.869243	5.65324e-05	0.000546232	0.71509	0.851174	-0.136084	0.000353157	0.0192828
cg10037068	WIPF1	2	175500072	11.911	11.4802	0.410631	3.14184e-05	0.000337831	0.793845	0.833048	-0.0392038	0.0159748	0.194279
cg10062803	FABP4	8	82396644	4.54821	3.1828	2.42075	1.85133e-08	8.42892e-07	0.930971	0.941086	-0.0101144	0.0229522	0.240029
cg10066534	TCF21	6	134210257	0.212187	0.325506	2.57597	0.00260384	0.011796	0.684722	0.764515	-0.079793	0.0246205	0.24954
cg10070185	SERPINA1	14	94857151	12.5098	10.8684	1.29702	7.81756e-06	0.000107856	0.58688	0.682669	-0.0957892	0.0246205	0.24954
cg10088332	GTSF1	12	54867429	3.62568	2.73361	1.1557	0.0131207	0.0421464	0.964556	0.976274	-0.0117185	0.00304636	0.0689778
cg10092652	CH25H	10	90967189	8.96952	7.83282	0.910691	0.00158483	0.00804551	0.0285205	0.0689	-0.0403795	0.0159748	0.194279
cg10107725	LY75	2	160761556	8.57002	7.80873	0.878541	1.07326e-06	2.15412e-05	0.578006	0.676795	-0.0987888	0.0199013	0.221075
cg10163050	DNASE1L1	X	153637650	9.81939	9.14576	0.696379	1.51898e-10	1.72524e-08	0.523984	0.5909	-0.0669155	0.0263901	0.259252
cg10268711	CYTH4	22	37678489	10.2663	9.46825	0.918003	4.65528e-07	1.08546e-05	0.500928	0.589749	-0.0888217	0.0420195	0.333255
cg10287137	P2RY2	11	72929054	4.27707	3.42173	0.591249	0.0468729	0.11211	0.804845	0.904799	-0.0999534	0.00616334	0.107977
cg10307548	SOD3	4	24795830	10.0918	9.09441	0.77759	0.00403303	0.0167115	0.66217	0.793275	-0.131105	0.000280267	0.0172212
cg10333520	TRANK1	3	36987040	9.84687	9.62625	0.421731	0.00247591	0.0113322	0.78841	0.820392	-0.0319821	0.0282656	0.268983
cg10375192	PLEKHN1	1	901799	1.58649	1.16912	2.06531	0.000491217	0.00313253	0.305981	0.395126	-0.0891449	0.0172025	0.203152
cg10377245	SLC16A3	17	80189973	11.8158	11.1214	0.486033	0.039051	0.0974085	0.298662	0.430334	-0.131672	0.010073	0.146784
cg10439431	CCL23	17	34345172	1.53607	0.357772	2.48077	0.0119521	0.0393051	0.560852	0.706109	-0.145256	0.0199013	0.221075
cg10458446	RAB17	2	238500325	4.50374	4.25446	0.70386	0.0048842	0.0194659	0.545742	0.654241	-0.108499	0.0127317	0.169708
cg10500147	LAG3	12	6881601	5.76286	5.10253	0.949445	9.40531e-05	0.000832608	0.559392	0.727416	-0.168024	0.0072849	0.120089
cg10548102	MGST1	12	16499963	12.1229	11.6286	0.751476	0.000193227	0.00147856	0.839459	0.889093	-0.049634	0.00141658	0.0428622
cg10582045	CCNDBP1	15	43477796	10.7376	10.363	0.386596	2.51056e-05	0.000280952	0.0245287	0.0280114	-0.00348276	0.00930091	0.13975
cg10583942	TNFRSF18	1	1142892	5.36646	4.14781	0.991126	0.000689272	0.00411069	0.689228	0.76729	-0.078062	0.0282656	0.268983
cg10591797	CXCR2	2	218990598	6.86136	5.82895	0.918394	0.000334494	0.00229555	0.573407	0.665957	-0.0925492	0.0213806	0.230552
cg10601026	EGR2	10	64579140	10.3863	9.24394	0.587766	0.0309467	0.0816546	0.712364	0.850648	-0.138284	0.0072849	0.120089
cg10627354	CBR3	21	37506434	9.10103	8.59427	0.476741	0.00128094	0.00678052	0.801764	0.854045	-0.0522816	0.0420195	0.333255
cg10667970	FBXO6	1	11724057	8.89221	8.4949	0.627573	5.23413e-05	0.000512773	0.545077	0.69845	-0.153373	0.00616334	0.107977
cg10673833	MYO1G	7	45018849	8.3214	7.22503	1.07906	0.000257323	0.00185807	0.792695	0.900383	-0.107688	0.00115796	0.0378978
cg10694914	POU2AF1	11	111250431	4.13119	2.9974	1.34861	2.1844e-07	6.05196e-06	0.86651	0.920242	-0.0537321	0.0051961	0.0969104
cg10779981	CD46	1	207925104	11.9042	11.4764	0.280927	0.00114971	0.00622766	0.0490829	0.061691	-0.0126081	0.0246205	0.24954
cg10887366	WDFY4	10	49892861	8.97921	8.22329	0.793282	7.01039e-05	0.000653133	0.619537	0.763693	-0.144156	0.00616334	0.107977
cg10887392	CTDSP1	2	219264158	12.3291	12.2308	0.222206	0.00405606	0.0167771	0.0282814	0.0408493	-0.0125679	0.00230304	0.0578068
cg10925082	ARHGDIB	12	15114703	13.2408	12.3589	0.765284	8.24159e-06	0.000112185	0.624835	0.77209	-0.147255	0.00790974	0.126485
cg10933959	FLJ42289	15	100890907	4.42902	3.45465	0.403328	0.0240515	0.0673653	0.688765	0.847284	-0.158519	0.00858081	0.133044
cg10935265	SLC35F5	2	114514562	10.9471	10.7458	0.219664	0.0472067	0.112745	0.0226438	0.025598	-0.00295414	0.0323538	0.29024
cg10940217	ARF6	14	50359623	11.9159	11.6308	0.250594	0.000307008	0.00213744	0.0140466	0.0165002	-0.00245358	0.00616334	0.107977
cg10959711	S100A6	1	153509096	14.7143	14.0384	0.511944	0.019136	0.0564656	0.243594	0.380627	-0.137034	0.0476811	0.355756
cg10978799	IL10	1	206945924	6.57481	4.32716	1.8421	1.26813e-07	3.93608e-06	0.587421	0.704705	-0.117285	0.039404	0.321936
cg11068517	RABGGTA	14	24741710	9.68522	9.38878	0.188589	0.00589217	0.0225505	0.824231	0.859269	-0.0350373	0.010073	0.146784
cg11090409	KRT83	12	52716545	0.498225	0.38869	2.02871	6.23469e-06	8.98886e-05	0.807818	0.86246	-0.0546414	0.00616334	0.107977
cg11130441	C2orf58	2	38358147	2.84688	1.95149	1.65907	4.3225e-07	1.0315e-05	0.455145	0.577886	-0.122741	0.0420195	0.333255
cg11208222	C5orf49	5	7852098	6.80159	6.42026	0.858123	0.0180441	0.0539452	0.887636	0.901288	-0.0136526	0.0213806	0.230552
cg11306361	APOL1	22	36649077	10.0068	9.4612	1.4158	7.63434e-09	4.21986e-07	0.375142	0.430955	-0.0558128	0.0109	0.154361
cg11316131	MGAT1	5	180230767	13.0066	12.4426	0.457744	9.55169e-08	3.12434e-06	0.593351	0.727949	-0.134599	0.00128143	0.0403615
cg11328127	SIGIRR	11	415441	8.53351	7.65766	0.842572	2.11378e-09	1.4702e-07	0.775849	0.855909	-0.0800603	0.0109	0.154361
cg11362935	POU2AF1	11	111250201	4.13119	2.9974	1.34861	2.1844e-07	6.05196e-06	0.627169	0.705355	-0.0781858	0.0447767	0.344482
cg11393995	SERPINB1	6	2842359	10.8703	9.89685	0.842469	6.34289e-06	9.10692e-05	0.526354	0.733474	-0.207121	0.0051961	0.0969104
cg11432797	SPN	16	29674487	7.7814	7.33952	0.503183	0.00651842	0.024368	0.550264	0.630423	-0.0801588	0.00930091	0.13975
cg11435506	PON3	7	95026073	4.53993	3.9743	1.05901	2.24802e-05	0.000256212	0.689962	0.822268	-0.132306	0.0051961	0.0969104
cg11451801	PSMB10	16	67970768	10.5331	10.1037	0.657009	6.75162e-10	5.92943e-08	0.0493634	0.0704147	-0.0210513	0.0282656	0.268983
cg11494773	UPP1	7	48128242	10.9279	10.3103	0.552017	0.0181851	0.0542542	0.0600524	0.0894816	-0.0294292	0.0323538	0.29024
cg11543665	CD320	19	8373294	11.8995	11.8491	0.202707	0.0314007	0.0825813	0.0104182	0.0126047	-0.00218652	0.0282656	0.268983
cg11549094	SULF1	8	70404850	10.969	10.0727	0.610842	0.0423546	0.103617	0.0499909	0.0667095	-0.0167186	0.0246205	0.24954
cg11558856	IL2RB	22	37546124	7.15467	5.76045	1.55434	3.87295e-07	9.54499e-06	0.438013	0.55887	-0.120857	0.0117851	0.161729
cg11571304	TRIM38	6	25963022	9.62399	8.23906	1.08071	2.48461e-10	2.62111e-08	0.171872	0.247071	-0.0751984	0.039404	0.321936
cg11589536	CCR1	3	46250518	10.3384	9.32998	1.10627	2.05397e-07	5.77818e-06	0.672628	0.784856	-0.112228	6.2668e-05	0.00989866
cg11683242	LCK	1	32716557	6.14051	3.74256	2.5534	6.23218e-15	4.14703e-12	0.918978	0.933915	-0.0149373	0.0117851	0.161729
cg11752275	GNLY	2	85921036	6.14495	5.62328	0.796774	0.0220781	0.0630839	0.717018	0.787427	-0.0704092	0.0447767	0.344482
cg11765205	ARL11	13	50202547	8.05151	6.80196	1.18776	2.84066e-09	1.87581e-07	0.300503	0.412956	-0.112453	0.039404	0.321936
cg11779113	PRIC285	20	62199156	10.4628	10.2165	0.551109	0.00222122	0.0104173	0.59817	0.748384	-0.150214	0.000135846	0.012662
cg11804789	CST7	20	24929716	6.39235	4.36461	1.64613	1.29045e-07	3.99393e-06	0.723276	0.83402	-0.110744	0.0199013	0.221075
cg11807006	ACAP1	17	7239821	6.76856	5.24197	1.39391	1.24004e-08	6.05712e-07	0.448921	0.573444	-0.124523	0.0159748	0.194279
cg11847636	FCGRT	19	50015523	13.3277	12.668	0.679822	6.48296e-07	1.40907e-05	0.671892	0.762261	-0.0903686	0.00930091	0.13975
cg11905611	PLBD1	12	14720974	9.49521	8.19855	1.04924	6.32758e-05	0.000600183	0.630864	0.725505	-0.094641	0.0282656	0.268983
cg11980819	TMIGD2	19	4302579	5.45632	4.54089	0.64912	0.00775346	0.0279755	0.623275	0.708384	-0.0851099	0.0213806	0.230552
cg11987986	C7orf63	7	89874480	7.07514	7.04818	0.357294	0.0384656	0.0963507	0.0701907	0.0784391	-0.00824838	0.0369247	0.311461
cg11998307	SCARF1	17	1549434	9.44808	8.93901	0.258158	0.0125059	0.0406854	0.791324	0.844361	-0.0530375	0.010073	0.146784
cg12014818	WNT10A	2	219744634	4.79419	4.40026	1.18008	0.00128779	0.00680863	0.628826	0.735252	-0.106426	0.0302519	0.279414
cg12024826	WDFY4	10	49893336	8.97921	8.22329	0.793282	7.01039e-05	0.000653133	0.496996	0.626718	-0.129722	0.0117851	0.161729
cg12037947	CD93	20	23067752	12.0588	11.3966	0.506279	0.0363955	0.0924366	0.706163	0.809219	-0.103056	7.15526e-05	0.0101898
cg12068257	FBLIM1	1	16091149	10.5806	9.59629	0.529014	0.0481833	0.114524	0.52644	0.632928	-0.106488	0.0345764	0.300534
cg12076102	ICAM2	17	62084322	8.9831	8.54461	0.300127	0.0118997	0.0391623	0.7439	0.804855	-0.0609551	0.0109	0.154361
cg12100791	PYCARD	16	31214417	10.0422	8.96548	1.03598	3.64638e-08	1.46307e-06	0.729597	0.821705	-0.0921078	0.00670362	0.113918
cg12125117	GPR97	16	57701461	4.97995	4.21486	0.939626	3.40959e-05	0.000359471	0.603834	0.696233	-0.0923992	0.00858081	0.133044
cg12182124	LAMA3	18	21451563	5.38227	5.34518	0.680737	0.00631178	0.0237805	0.674018	0.813216	-0.139198	0.000942545	0.0335297
cg12182497	IKBKB	8	42128690	11.5636	11.3652	0.12851	0.0471206	0.112595	0.0547299	0.06105	-0.00632008	0.0117851	0.161729
cg12229841	STAP2	19	4338852	6.94793	6.76246	0.407858	0.0079521	0.028495	0.370776	0.497585	-0.12681	0.0117851	0.161729
cg12273325	PIK3IP1	22	31689831	11.1742	10.4776	0.58044	8.32601e-07	1.75005e-05	0.421725	0.558304	-0.136579	0.0199013	0.221075
cg12332902	ZAP70	2	98330020	6.41587	5.50349	0.655981	0.00355062	0.0151752	0.617086	0.694356	-0.0772697	0.0420195	0.333255
cg12335447	IL2RB	22	37546115	7.15467	5.76045	1.55434	3.87295e-07	9.54499e-06	0.413368	0.510173	-0.0968052	0.0447767	0.344482
cg12336290	PRF1	10	72362674	8.70963	6.67897	1.61321	8.98419e-08	2.97769e-06	0.54358	0.634105	-0.0905243	0.0159748	0.194279
cg12336540	RCSD1	1	167598993	10.6458	9.70922	0.748949	9.26851e-08	3.0602e-06	0.542102	0.660319	-0.118217	0.0476811	0.355756
cg12360935	LOC257358	5	169757754	4.28799	3.18593	0.899638	0.000747024	0.00439262	0.724132	0.862606	-0.138474	0.000249206	0.0163135
cg12382398	ANPEP	15	90358537	8.91413	7.79183	1.52842	8.73213e-09	4.69176e-07	0.623931	0.722604	-0.0986732	0.039404	0.321936
cg12401842	CLEC4A	12	8276175	7.69004	6.45389	1.08951	7.96869e-11	1.06051e-08	0.829747	0.897519	-0.0677719	0.00253056	0.0614182
cg12433559	PRF1	10	72362730	8.70963	6.67897	1.61321	8.98419e-08	2.97769e-06	0.816334	0.86733	-0.0509958	0.00141658	0.0428622
cg12436568	PTPN7	1	202130728	8.36151	7.33168	0.906512	0.000848618	0.0048664	0.599521	0.689243	-0.0897221	0.00566161	0.102282
cg12459932	RUNX3	1	25292018	8.53246	7.62658	0.624546	0.00301946	0.0132723	0.866747	0.927968	-0.0612213	0.00616334	0.107977
cg12461141	TRIM22	11	5710654	12.0648	11.2956	0.915564	1.91606e-06	3.47118e-05	0.723014	0.794461	-0.071447	0.0159748	0.194279
cg12485428	SCARF1	17	1549098	9.44808	8.93901	0.258158	0.0125059	0.0406854	0.643345	0.754364	-0.111019	0.00253056	0.0614182
cg12555844	PARVG	22	44568337	9.9809	9.0292	0.924105	2.37862e-07	6.44013e-06	0.488507	0.677483	-0.188976	0.000442837	0.0217073
cg12600371	CTAG2	X	153882853	0.12019	0.0415626	3.80273	0.000208687	0.00157115	0.634087	0.691826	-0.057739	0.0229522	0.240029
cg12663811	PLEKHN1	1	901685	1.58649	1.16912	2.06531	0.000491217	0.00313253	0.524681	0.621675	-0.0969938	0.0420195	0.333255
cg12690127	PTPN6	12	7055683	10.5796	9.68541	0.853056	6.55945e-07	1.42212e-05	0.57316	0.801577	-0.228417	2.04976e-05	0.00843964
cg12691330	SYTL3	6	159070656	8.36644	7.73088	0.615536	0.000568304	0.00353677	0.78018	0.844806	-0.0646259	0.039404	0.321936
cg12724221	AVPI1	10	99448480	7.98069	7.43604	0.288334	0.0353202	0.0903156	0.600495	0.698595	-0.0981004	0.0282656	0.268983
cg12741184	MYO1C	17	1397079	11.2357	10.8791	0.280384	0.0143172	0.0452919	0.667262	0.772948	-0.105686	0.00277784	0.0651852
cg12755421	PRKCDBP	11	6342214	8.77707	7.69927	0.817386	0.00132335	0.00695058	0.560161	0.71894	-0.158779	0.00790974	0.126485
cg12792363	LGALS12	11	63274030	3.11024	2.08255	1.20009	0.00185994	0.00910807	0.688663	0.798345	-0.109682	0.00566161	0.102282
cg12831034	CTSZ	20	57582971	12.8639	11.9431	1.01982	1.41455e-08	6.77924e-07	0.606839	0.746767	-0.139928	0.00566161	0.102282
cg12873119	CD93	20	23067771	12.0588	11.3966	0.506279	0.0363955	0.0924366	0.736519	0.836276	-0.0997575	0.00115796	0.0378978
cg12889538	PRKAG2	7	151330217	10.1476	10.1814	0.280608	0.0265989	0.0727914	0.701561	0.795794	-0.094233	0.039404	0.321936
cg12990803	AP1B1	22	29784624	13.0785	12.7819	0.337989	2.51694e-06	4.30876e-05	0.0525728	0.0573568	-0.00478402	0.0117851	0.161729
cg13003878	AMBP	9	116840825	0.733405	0.168948	2.368	0.0355291	0.0907126	0.471462	0.584102	-0.11264	0.0476811	0.355756
cg13130398	RABGAP1L	1	174844397	8.59259	8.26396	0.256557	0.044169	0.107041	0.842129	0.877622	-0.0354931	0.0282656	0.268983
cg13135459	LOC387646	10	27541298	6.9895	6.80058	0.577645	0.00322125	0.0139817	0.728566	0.819896	-0.09133	0.00399517	0.0818926
cg13175778	RPH3AL	17	202759	6.87042	6.51514	0.343954	0.00353071	0.0151163	0.802473	0.869888	-0.0674156	0.014823	0.185781
cg13193962	CTSO	4	156875105	11.684	11.5338	0.415883	0.000135526	0.00112673	0.0466627	0.0521406	-0.00547791	0.039404	0.321936
cg13204568	DHRS3	1	12679255	11.3796	10.9551	0.830502	4.69447e-07	1.09165e-05	0.472716	0.641732	-0.169016	0.00230304	0.0578068
cg13214190	PIK3CG	7	106505914	7.96677	7.07578	0.79984	0.000369295	0.00248413	0.706543	0.782071	-0.075528	0.014823	0.185781
cg13270625	LAMA3	18	21452819	5.38227	5.34518	0.680737	0.00631178	0.0237805	0.882988	0.911396	-0.028408	0.000616319	0.0260604
cg13275322	WAS	X	48541820	9.99342	8.94084	1.04499	5.71973e-11	8.17827e-09	0.411559	0.555175	-0.143616	0.01851	0.212071
cg13318071	MESP2	15	90319420	2.3888	2.26085	0.845569	0.0015211	0.00777448	0.698707	0.824002	-0.125295	0.000105568	0.0115684
cg13420744	DHRS3	1	12679306	11.3796	10.9551	0.830502	4.69447e-07	1.09165e-05	0.526371	0.683618	-0.157247	0.00670362	0.113918
cg13448978	FGR	1	27961796	9.23728	8.27785	0.614367	2.57254e-05	0.000287331	0.676438	0.821909	-0.145471	0.00304636	0.0689778
cg13483727	CLUL1	18	615471	5.10636	4.48179	0.689538	0.0404911	0.100111	0.798539	0.856406	-0.0578668	0.0051961	0.0969104
cg13484546	FBLIM1	1	16084939	10.5806	9.59629	0.529014	0.0481833	0.114524	0.0985395	0.260379	-0.161839	0.0117851	0.161729
cg13583115	YPEL5	2	30369314	12.515	12.2605	0.234124	0.000633052	0.0038412	0.0356382	0.0395137	-0.00387553	0.0476811	0.355756
cg13605674	TM4SF19	3	196065328	2.99287	2.85612	1.69053	1.70807e-05	0.000202683	0.781372	0.824337	-0.0429643	0.0447767	0.344482
cg13628514	TRPV4	12	110271439	6.4819	5.11227	0.834423	0.00413315	0.0170418	0.341811	0.455149	-0.113338	0.0476811	0.355756
cg13634319	DGKA	12	56323727	9.5996	9.20619	0.214283	0.00476534	0.0190713	0.686074	0.779883	-0.0938089	0.0420195	0.333255
cg13732865	SFRP2	4	154711512	7.9112	6.61134	2.14463	1.20864e-07	3.81582e-06	0.681706	0.79454	-0.112833	0.0199013	0.221075
cg13781869	HSD11B1	1	209877614	7.40514	5.94693	1.53436	3.00356e-06	4.92985e-05	0.852489	0.895244	-0.0427547	0.0447767	0.344482
cg13795831	CTSZ	20	57582706	12.8639	11.9431	1.01982	1.41455e-08	6.77924e-07	0.761011	0.888289	-0.127278	0.000686529	0.0277845
cg13850234	ARHGAP18	6	130031588	10.899	9.85325	0.805603	3.40876e-05	0.000359471	0.0589746	0.0768582	-0.0178836	0.0302519	0.279414
cg13873100	WBSCR27	7	73257066	6.24478	4.62215	1.12928	9.35655e-07	1.92941e-05	0.0450812	0.0532704	-0.00818926	0.0369247	0.311461
cg13888509	STRA6	15	74495603	7.58062	6.21344	0.997431	0.00318792	0.0138578	0.810212	0.881417	-0.0712046	0.00190191	0.0513818
cg13897914	NDUFAF1	15	41695294	10.2259	10.0636	0.200047	0.00979029	0.033582	0.732993	0.839061	-0.106068	0.00930091	0.13975
cg13914531	IRF5	7	128579876	9.66833	8.80455	0.776007	1.98792e-06	3.56774e-05	0.655971	0.765956	-0.109984	0.00399517	0.0818926
cg13916298	C3orf66	3	108896099	4.40361	3.87988	0.822868	0.0364754	0.092572	0.524421	0.650469	-0.126048	0.00333765	0.0730764
cg13933080	SPAG6	10	22634145	3.68748	2.73497	0.897234	0.00392775	0.0163745	0.574023	0.696616	-0.122593	0.0137431	0.17769
cg14030904	ZC3H12D	6	149806732	4.65362	4.28331	0.762901	1.56788e-05	0.000189031	0.670626	0.824066	-0.15344	2.04976e-05	0.00843964
cg14076977	PLCB2	15	40600284	10.0876	9.4077	0.729851	1.64218e-05	0.000196459	0.640082	0.809242	-0.169161	0.000221307	0.015407
cg14140379	S100P	4	6695380	4.53302	3.14185	1.07761	0.0017514	0.00868261	0.776207	0.834019	-0.0578127	0.0447767	0.344482
cg14189782	EHBP1L1	11	65342283	10.7981	10.0006	0.575301	1.19074e-05	0.000151588	0.449779	0.675814	-0.226035	0.000395701	0.0204673
cg14211930	FBP1	9	97402452	8.83777	7.82064	0.654223	0.00345395	0.0148575	0.666501	0.795389	-0.128888	0.0199013	0.221075
cg14215970	STOM	9	124132919	13.1125	12.5459	0.582662	0.000235247	0.00173118	0.489936	0.567185	-0.0772498	0.0476811	0.355756
cg14288403	PTAFR	1	28503368	8.61808	7.75566	0.887675	9.57681e-05	0.000845349	0.428771	0.519862	-0.0910917	0.0246205	0.24954
cg14311559	PTPN6	12	7060257	10.5796	9.68541	0.853056	6.55945e-07	1.42212e-05	0.520273	0.635247	-0.114974	0.00230304	0.0578068
cg14359680	GPR132	14	105532208	7.71977	6.44033	1.20213	6.73372e-10	5.92943e-08	0.59331	0.698036	-0.104726	0.0117851	0.161729
cg14365564	STOM	9	124133079	13.1125	12.5459	0.582662	0.000235247	0.00173118	0.780757	0.81081	-0.0300533	0.00930091	0.13975
cg14417329	SLC16A3	17	80186273	11.8158	11.1214	0.486033	0.039051	0.0974085	0.37046	0.522469	-0.152009	0.0345764	0.300534
cg14506696	DAPP1	4	100737830	7.3198	6.24322	1.13874	5.80895e-07	1.28682e-05	0.627756	0.752901	-0.125145	0.00277784	0.0651852
cg14523574	CSF3R	1	36948570	10.515	9.35876	1.01833	4.13105e-08	1.62435e-06	0.460877	0.572048	-0.111171	0.0302519	0.279414
cg14556909	BIN2	12	51718088	9.61207	8.81332	0.912091	5.78732e-08	2.11684e-06	0.791048	0.921404	-0.130356	7.03142e-06	0.00843964
cg14582220	CLN6	15	68522224	10.5131	10.1356	0.304176	0.000497913	0.00316589	0.032714	0.0390284	-0.00631441	0.00790974	0.126485
cg14617041	TMEM171	5	72415687	3.55355	2.60967	1.17319	0.00277096	0.0124134	0.573925	0.729828	-0.155902	0.00858081	0.133044
cg14654385	FERMT3	11	63973006	10.6793	9.68108	0.978801	6.62511e-08	2.37803e-06	0.694183	0.812013	-0.11783	0.000353157	0.0192828
cg14710984	MGC29506	5	138725705	4.24699	1.47726	3.16978	4.26022e-09	2.58618e-07	0.487347	0.588492	-0.101145	0.0282656	0.268983
cg14770407	CASS4	20	54987154	7.49047	5.96734	1.30855	3.19779e-13	1.04387e-10	0.612604	0.704732	-0.0921281	0.0172025	0.203152
cg14775751	ANXA11	10	81965438	11.1266	10.4837	0.529795	7.92121e-05	0.00072281	0.0257952	0.0428713	-0.0170761	0.0369247	0.311461
cg14808739	SREBF1	17	17741098	12.1864	11.7609	0.430846	0.00502554	0.0198963	0.875922	0.905717	-0.0297943	0.0051961	0.0969104
cg14872074	ACVRL1	12	52306101	10.3151	9.76886	0.282293	0.0487193	0.11548	0.780194	0.817029	-0.0368343	0.0229522	0.240029
cg14899065	IL16	15	81587108	9.59615	8.61833	0.946494	1.31353e-09	1.00554e-07	0.714961	0.818784	-0.103823	0.0476811	0.355756
cg14916108	CACNA2D4	12	2027993	7.79078	6.55772	1.07711	1.18197e-07	3.74528e-06	0.515632	0.638914	-0.123282	0.000848987	0.0314462
cg15027815	PTPN7	1	202131184	8.36151	7.33168	0.906512	0.000848618	0.0048664	0.622476	0.741321	-0.118844	0.00209393	0.0545765
cg15044954	C7orf63	7	89874365	7.07514	7.04818	0.357294	0.0384656	0.0963507	0.0519776	0.0608753	-0.00889764	0.0263901	0.259252
cg15047774	ASAM	11	123067275	5.50687	4.80185	0.624164	0.0435112	0.105684	0.720216	0.85108	-0.130864	0.0246205	0.24954
cg15111469	LOX	5	121415023	10.8284	10.5644	0.801706	0.0302439	0.0802777	0.816736	0.884979	-0.0682438	0.0117851	0.161729
cg15131282	INPP5D	2	233925030	10.9717	10.2882	0.801441	8.32902e-07	1.75005e-05	0.589648	0.701082	-0.111435	0.00190191	0.0513818
cg15139596	TMEM149	19	36233380	9.30499	8.7536	0.805058	1.47603e-07	4.48802e-06	0.471331	0.613672	-0.142341	0.000616319	0.0260604
cg15164194	WDFY4	10	49892930	8.97921	8.22329	0.793282	7.01039e-05	0.000653133	0.646021	0.726098	-0.0800771	0.0229522	0.240029
cg15177315	BLOC1S2	10	102046452	11.2566	10.8163	0.308763	0.00112757	0.00612837	0.0193256	0.0214746	-0.00214901	0.0229522	0.240029
cg15222091	CCR6	6	167536069	5.78988	4.93649	0.532409	0.000403295	0.00266925	0.668914	0.779689	-0.110775	0.00333765	0.0730764
cg15242225	RUNX1	21	36421857	11.1117	10.4777	0.589501	0.0173137	0.0522035	0.364308	0.560375	-0.196067	0.0323538	0.29024
cg15244327	TNFRSF10D	8	23021690	8.47454	7.71216	0.552012	0.0051843	0.0204174	0.583337	0.712511	-0.129173	0.0109	0.154361
cg15258416	RNF135	17	29297842	10.316	9.50675	0.565142	0.00174982	0.0086814	0.0740825	0.134867	-0.0607847	0.0302519	0.279414
cg15258980	ARHGAP25	2	68961597	9.78004	9.23777	0.529917	0.000474641	0.00304817	0.680151	0.823776	-0.143624	0.000763874	0.0295215
cg15302296	TNFRSF10C	8	22960251	6.91534	5.99315	0.736938	0.00048616	0.00310485	0.567404	0.644959	-0.0775556	0.0263901	0.259252
cg15309910	CD93	20	23067691	12.0588	11.3966	0.506279	0.0363955	0.0924366	0.670596	0.794594	-0.123998	0.000196277	0.0146434
cg15337006	ITGAM	16	31271009	10.238	9.3433	0.90646	1.25374e-06	2.44267e-05	0.677916	0.76787	-0.0899545	0.0323538	0.29024
cg15352829	PLD4	14	105391018	9.85498	9.5968	0.646637	0.00190532	0.00925952	0.729471	0.814389	-0.0849181	0.0199013	0.221075
cg15382933	CD59	11	33745399	14.642	14.0244	0.376765	0.000119544	0.00101384	0.763945	0.872973	-0.109028	0.00190191	0.0513818
cg15425427	SIPA1	11	65406154	11.6939	10.8797	0.593817	6.94938e-06	9.83889e-05	0.0787964	0.171464	-0.0926674	0.00277784	0.0651852
cg15450139	ARHGDIB	12	15114710	13.2408	12.3589	0.765284	8.24159e-06	0.000112185	0.648496	0.805992	-0.157496	0.000249206	0.0163135
cg15469871	LOC387646	10	27541418	6.9895	6.80058	0.577645	0.00322125	0.0139817	0.676062	0.820959	-0.144897	0.00399517	0.0818926
cg15645309	BATF	14	75988747	6.55469	5.07781	1.4179	4.23715e-06	6.56873e-05	0.737839	0.817988	-0.080149	0.0302519	0.279414
cg15676719	RCSD1	1	167598521	10.6458	9.70922	0.748949	9.26851e-08	3.0602e-06	0.644785	0.75186	-0.107075	0.000616319	0.0260604
cg15761609	FAM20A	17	66598067	9.50633	7.97034	1.47047	3.66898e-06	5.83428e-05	0.553342	0.687939	-0.134597	0.0476811	0.355756
cg15797286	NAT1	8	18067416	7.64824	6.57132	0.757387	5.12858e-05	0.000504719	0.642486	0.770753	-0.128267	0.0369247	0.311461
cg15810744	CORO1B	11	67211300	12.2902	11.8722	0.239067	0.000115383	0.000986288	0.0379329	0.044826	-0.0068931	0.0369247	0.311461
cg15818715	PARVG	22	44577211	9.9809	9.0292	0.924105	2.37862e-07	6.44013e-06	0.56546	0.721253	-0.155793	0.0117851	0.161729
cg15849098	GIMAP7	7	150211761	9.14012	8.09941	0.983142	1.5257e-10	1.72524e-08	0.746167	0.848715	-0.102548	0.00930091	0.13975
cg15881486	CBR3	21	37506514	9.10103	8.59427	0.476741	0.00128094	0.00678052	0.742522	0.799465	-0.0569431	0.0282656	0.268983
cg15918732	SERPING1	11	57364939	13.5614	12.5185	0.892678	0.00101325	0.00563491	0.590174	0.685243	-0.0950685	0.0246205	0.24954
cg15927196	PON3	7	95025905	4.53993	3.9743	1.05901	2.24802e-05	0.000256212	0.608427	0.702276	-0.0938497	0.0246205	0.24954
cg15975802	PTPN6	12	7055458	10.5796	9.68541	0.853056	6.55945e-07	1.42212e-05	0.57515	0.706127	-0.130977	0.000249206	0.0163135
cg16006965	GCET2	3	111852325	3.29826	2.19169	1.13052	0.000197676	0.00150469	0.601251	0.699611	-0.0983608	0.0199013	0.221075
cg16023943	LOC387646	10	27541331	6.9895	6.80058	0.577645	0.00322125	0.0139817	0.875924	0.913679	-0.0377551	0.0323538	0.29024
cg16053334	EHBP1L1	11	65343118	10.7981	10.0006	0.575301	1.19074e-05	0.000151588	0.285607	0.406986	-0.121379	0.0302519	0.279414
cg16066219	ACSL5	10	114135054	9.25999	8.41169	0.743537	8.74227e-11	1.13722e-08	0.46774	0.567745	-0.100005	0.0137431	0.17769
cg16113793	LAMA3	18	21451607	5.38227	5.34518	0.680737	0.00631178	0.0237805	0.530858	0.65041	-0.119552	0.0263901	0.259252
cg16168321	SIPA1	11	65406140	11.6939	10.8797	0.593817	6.94938e-06	9.83889e-05	0.0440333	0.0630414	-0.0190081	0.00253056	0.0614182
cg16210447	CASS4	20	54987076	7.49047	5.96734	1.30855	3.19779e-13	1.04387e-10	0.524531	0.678631	-0.1541	0.000616319	0.0260604
cg16238993	SBNO2	19	1132372	11.3531	10.9981	0.314589	0.0189208	0.055938	0.335633	0.494879	-0.159245	0.0476811	0.355756
cg16245261	PRKCDBP	11	6342357	8.77707	7.69927	0.817386	0.00132335	0.00695058	0.485658	0.64097	-0.155312	0.0345764	0.300534
cg16266227	PTPN7	1	202129204	8.36151	7.33168	0.906512	0.000848618	0.0048664	0.632278	0.731227	-0.0989492	0.00156435	0.0454503
cg16274890	TPRA1	3	127299325	11.1502	11.0763	0.168424	0.0066615	0.0248077	0.657014	0.745212	-0.0881978	0.00930091	0.13975
cg16321975	INPP5D	2	233924852	10.9717	10.2882	0.801441	8.32902e-07	1.75005e-05	0.620034	0.712935	-0.0929008	0.0127317	0.169708
cg16352928	LAG3	12	6881590	5.76286	5.10253	0.949445	9.40531e-05	0.000832608	0.624482	0.76594	-0.141458	0.00277784	0.0651852
cg16379337	TES	7	115850450	9.35494	8.21814	0.674146	0.000295015	0.00207229	0.43377	0.551191	-0.117421	0.0447767	0.344482
cg16519300	FBLIM1	1	16084830	10.5806	9.59629	0.529014	0.0481833	0.114524	0.434283	0.560227	-0.125944	0.039404	0.321936
cg16536016	PLEKHA2	8	38757775	11.7389	11.4952	0.221923	0.00832557	0.0295226	0.470371	0.619165	-0.148793	0.00141658	0.0428622
cg16565154	TNFAIP8L2	1	151129062	9.02994	8.05812	1.06069	1.21699e-08	5.99863e-07	0.677203	0.824686	-0.147483	0.00277784	0.0651852
cg16565913	RBM47	4	40632362	9.7163	8.90343	0.869243	5.65324e-05	0.000546232	0.614886	0.777093	-0.162208	0.00476459	0.0918433
cg16567157	GSTK1	7	142960359	12.2012	11.8446	0.486685	5.91784e-05	0.000566287	0.053158	0.0607773	-0.00761929	0.0137431	0.17769
cg16571825	EFCAB1	8	49648297	4.06167	3.68078	1.98735	2.79867e-06	4.66472e-05	0.613656	0.697307	-0.0836506	0.0447767	0.344482
cg16626067	CMTM2	16	66613266	4.33699	3.49557	0.484124	0.0118137	0.0389386	0.621724	0.766454	-0.144731	0.014823	0.185781
cg16672925	CH25H	10	90967113	8.96952	7.83282	0.910691	0.00158483	0.00804551	0.0233993	0.0731444	-0.0497451	0.00566161	0.102282
cg16677191	GLRX	5	95159423	11.255	10.4981	0.767062	2.96609e-05	0.000322542	0.596831	0.763059	-0.166227	0.00230304	0.0578068
cg16749930	IL18BP	11	71709978	9.79517	9.58823	0.666931	3.81162e-07	9.42069e-06	0.51273	0.614323	-0.101593	0.0263901	0.259252
cg16771652	NOD2	16	50730385	7.49116	6.4691	1.19049	1.09696e-08	5.58092e-07	0.623187	0.741334	-0.118147	0.00399517	0.0818926
cg16785077	MX1	21	42791867	11.8182	11.1969	1.14275	2.06798e-05	0.00023824	0.782752	0.841481	-0.0587285	0.000942545	0.0335297
cg16789104	SKAP1	17	46507777	4.83096	2.22545	2.10882	3.15466e-07	8.0381e-06	0.460829	0.612718	-0.151889	0.0420195	0.333255
cg16796959	PARP10	8	145061291	11.3586	10.9391	0.704129	2.75644e-06	4.62553e-05	0.67208	0.762312	-0.0902315	7.15526e-05	0.0101898
cg16837973	C17orf87	17	5138634	7.17741	5.98688	1.01473	1.67336e-05	0.000199385	0.56727	0.699542	-0.132272	9.28663e-05	0.0110569
cg16878641	NME3	16	1821720	10.8627	10.7391	0.26472	0.0136348	0.043451	0.0417979	0.0495199	-0.00772209	0.00670362	0.113918
cg16906375	AVPI1	10	99447073	7.98069	7.43604	0.288334	0.0353202	0.0903156	0.0310246	0.0451158	-0.0140911	0.0476811	0.355756
cg16922167	FGR	1	27961746	9.23728	8.27785	0.614367	2.57254e-05	0.000287331	0.678622	0.767881	-0.0892592	0.00566161	0.102282
cg16928487	SREBF1	17	17741425	12.1864	11.7609	0.430846	0.00502554	0.0198963	0.606862	0.743556	-0.136694	0.00156435	0.0454503
cg16937168	SNED1	2	241936844	9.01563	8.82185	0.838974	1.96238e-07	5.61124e-06	0.796798	0.861227	-0.0644293	0.00858081	0.133044
cg16949914	IL2RA	10	6104515	7.29146	4.53164	2.96908	2.167e-05	0.000248781	0.59118	0.723015	-0.131836	0.0072849	0.120089
cg16983159	TMEM173	5	138862441	9.7851	9.00793	0.588609	0.000101613	0.000886242	0.612691	0.779087	-0.166396	0.000314802	0.018185
cg17001106	PI4K2A	10	99400243	10.762	10.5277	0.235994	0.00180149	0.0089025	0.0497843	0.0703244	-0.0205401	0.0420195	0.333255
cg17100176	FAIM3	1	207096358	7.45409	6.5834	0.606642	0.00465404	0.0187255	0.798618	0.877723	-0.0791055	6.2668e-05	0.00989866
cg17105755	C2orf65	2	74875317	5.68378	4.59234	0.898866	9.34409e-07	1.92914e-05	0.696257	0.787149	-0.0908926	0.0323538	0.29024
cg17134700	HLA-H	6	29854631	11.6632	11.0593	0.833209	1.06885e-06	2.15025e-05	0.783591	0.841914	-0.0583226	0.0476811	0.355756
cg17213699	LAG3	12	6881624	5.76286	5.10253	0.949445	9.40531e-05	0.000832608	0.758875	0.909083	-0.150208	8.15757e-05	0.0105382
cg17220933	RASSF5	1	206729613	9.84519	9.04354	0.676857	3.22412e-05	0.000343688	0.889682	0.911356	-0.0216744	0.0345764	0.300534
cg17228105	ERG	21	39871301	8.90335	8.43015	0.267993	0.0327256	0.0851919	0.770589	0.832876	-0.0622872	0.0263901	0.259252
cg17272620	LRG1	19	4540333	5.71006	3.80472	1.48073	2.30568e-09	1.58296e-07	0.534546	0.712593	-0.178048	0.000686529	0.0277845
cg17318642	SH2B3	12	111842773	11.1818	10.5695	0.399851	0.00138905	0.0072429	0.118297	0.16077	-0.042473	0.0476811	0.355756
cg17356733	IFNGR2	21	34774627	12.4963	12.0563	0.378737	0.00634832	0.0238959	0.783751	0.87346	-0.089709	0.0127317	0.169708
cg17398227	CTSZ	20	57582787	12.8639	11.9431	1.01982	1.41455e-08	6.77924e-07	0.689781	0.788518	-0.0987368	0.00436495	0.086757
cg17445812	TRANK1	3	36986805	9.84687	9.62625	0.421731	0.00247591	0.0113322	0.616566	0.706645	-0.0900793	0.010073	0.146784
cg17471062	TRPV2	17	16318334	9.11328	8.56242	0.532518	0.000309102	0.00215029	0.634083	0.72391	-0.0898266	0.00156435	0.0454503
cg17478203	STAT5A	17	40438393	10.314	9.67186	0.623547	3.5556e-05	0.000373379	0.652629	0.728063	-0.0754336	0.01851	0.212071
cg17501395	ZC3H12D	6	149806331	4.65362	4.28331	0.762901	1.56788e-05	0.000189031	0.472944	0.613549	-0.140604	0.0229522	0.240029
cg17512474	CDX1	5	149546335	2.54953	1.714	1.71474	1.11388e-06	2.21764e-05	0.929622	0.947603	-0.01798	0.0229522	0.240029
cg17526462	WDFY4	10	49892927	8.97921	8.22329	0.793282	7.01039e-05	0.000653133	0.595111	0.718347	-0.123236	0.010073	0.146784
cg17601658	IFI16	1	158979647	13.134	12.4252	0.411016	0.00925301	0.0320943	0.0473494	0.0680888	-0.0207394	0.0213806	0.230552
cg17605084	NCKAP1L	12	54891491	11.199	10.1609	1.03839	5.2571e-08	1.9476e-06	0.549859	0.664323	-0.114463	0.0117851	0.161729
cg17607231	SP140	2	231090329	6.87959	5.8807	1.1398	7.57317e-10	6.47742e-08	0.589882	0.680417	-0.0905356	0.0420195	0.333255
cg17661462	C19orf59	19	7741838	4.65799	2.96071	2.34581	0.00292723	0.0129516	0.442222	0.603858	-0.161636	0.0345764	0.300534
cg17744604	IL10	1	206946166	6.57481	4.32716	1.8421	1.26813e-07	3.93608e-06	0.660556	0.7598	-0.0992434	0.0246205	0.24954
cg17774764	SPIB	19	50921551	2.45127	1.32133	0.980519	0.0244518	0.0682687	0.845124	0.901112	-0.0559886	0.0127317	0.169708
cg17786516	CCR5	3	46410422	8.77157	7.56	1.38222	2.40338e-07	6.48053e-06	0.817424	0.825299	-0.00787518	0.0369247	0.311461
cg17809377	HK3	5	176326619	8.65118	7.13639	1.48415	9.59758e-07	1.96972e-05	0.651084	0.786413	-0.135329	0.000249206	0.0163135
cg17825400	WIPF1	2	175499639	11.911	11.4802	0.410631	3.14184e-05	0.000337831	0.808547	0.888903	-0.0803562	2.04976e-05	0.00843964
cg17864091	PRIC285	20	62200091	10.4628	10.2165	0.551109	0.00222122	0.0104173	0.767653	0.887259	-0.119606	0.000280267	0.0172212
cg17928895	CTSZ	20	57583091	12.8639	11.9431	1.01982	1.41455e-08	6.77924e-07	0.628419	0.749368	-0.120948	0.00172577	0.0483487
cg17932802	SLC16A3	17	80189962	11.8158	11.1214	0.486033	0.039051	0.0974085	0.358679	0.455954	-0.0972753	0.010073	0.146784
cg17935811	DHRS3	1	12678641	11.3796	10.9551	0.830502	4.69447e-07	1.09165e-05	0.60245	0.772955	-0.170505	0.00930091	0.13975
cg17939585	PLXNB2	22	50747040	13.4237	13.1918	0.280698	0.00437957	0.0178326	0.607659	0.752369	-0.14471	0.00190191	0.0513818
cg17967780	WDFY4	10	49893445	8.97921	8.22329	0.793282	7.01039e-05	0.000653133	0.559035	0.708649	-0.149615	0.00115796	0.0378978
cg17969683	ADAM28	8	24151514	9.69044	8.40548	1.10332	1.26948e-07	3.93608e-06	0.689284	0.823258	-0.133975	0.000552658	0.0245445
cg18010131	AMPD3	11	10476620	10.0156	9.04678	0.788227	1.31848e-06	2.54304e-05	0.726079	0.833245	-0.107165	0.039404	0.321936
cg18064152	TNFRSF10A	8	23082721	5.34887	4.22501	1.15968	2.77067e-08	1.15925e-06	0.48567	0.569178	-0.0835081	0.0246205	0.24954
cg18082788	ZC3H12D	6	149806339	4.65362	4.28331	0.762901	1.56788e-05	0.000189031	0.422111	0.576711	-0.1546	0.0476811	0.355756
cg18083597	SLC16A3	17	80190129	11.8158	11.1214	0.486033	0.039051	0.0974085	0.372082	0.480378	-0.108295	0.0282656	0.268983
cg18096253	ARRDC2	19	18118079	10.8795	9.95772	0.474415	0.00638499	0.0239824	0.0157347	0.0642313	-0.0484967	0.0137431	0.17769
cg18097277	IL16	15	81586571	9.59615	8.61833	0.946494	1.31353e-09	1.00554e-07	0.455285	0.638453	-0.183168	4.17169e-05	0.00926673
cg18107425	MESP2	15	90319432	2.3888	2.26085	0.845569	0.0015211	0.00777448	0.719839	0.821873	-0.102034	0.000196277	0.0146434
cg18112681	RARRES3	11	63303399	11.3637	10.5096	1.17214	4.60285e-09	2.746e-07	0.834321	0.908616	-0.0742949	0.000135846	0.012662
cg18119407	CFLAR	2	201980504	10.4813	10.0153	0.454631	3.92572e-06	6.16547e-05	0.77341	0.835306	-0.0618967	0.014823	0.185781
cg18129327	COMMD9	11	36311007	11.571	11.3314	0.257275	0.000967473	0.00542745	0.0132267	0.0148342	-0.00160752	0.039404	0.321936
cg18150280	RGS2	1	192776859	11.8848	10.9729	1.05786	3.51134e-08	1.41414e-06	0.205039	0.325378	-0.120339	0.0369247	0.311461
cg18166915	CD200R1	3	112694196	5.32863	3.25949	1.82687	2.9519e-09	1.91276e-07	0.862447	0.895906	-0.0334585	0.00566161	0.102282
cg18183961	RBM47	4	40519094	9.7163	8.90343	0.869243	5.65324e-05	0.000546232	0.73265	0.779574	-0.0469239	0.01851	0.212071
cg18213979	RNF135	17	29297873	10.316	9.50675	0.565142	0.00174982	0.0086814	0.0833034	0.168854	-0.0855501	0.00670362	0.113918
cg18244286	SERPINB9	6	2903967	9.98092	9.16676	0.656898	1.11595e-06	2.21919e-05	0.727035	0.773123	-0.0460878	0.0447767	0.344482
cg18245281	CTSZ	20	57583076	12.8639	11.9431	1.01982	1.41455e-08	6.77924e-07	0.583354	0.699363	-0.116009	0.00930091	0.13975
cg18273417	S100A4	1	153518418	10.8281	9.58339	1.10987	0.00110146	0.00602099	0.602985	0.762993	-0.160008	0.00156435	0.0454503
cg18316498	POU2AF1	11	111250196	4.13119	2.9974	1.34861	2.1844e-07	6.05196e-06	0.621593	0.687083	-0.0654904	0.0476811	0.355756
cg18317951	PLEKHF2	8	96145702	10.58	10.2502	0.260416	0.0286958	0.0771729	0.0348531	0.0432462	-0.00839309	0.0172025	0.203152
cg18334849	MMRN1	4	90815958	8.79903	8.11849	0.628875	0.0102622	0.034895	0.534364	0.652265	-0.117901	0.0246205	0.24954
cg18345635	SLC16A3	17	80186080	11.8158	11.1214	0.486033	0.039051	0.0974085	0.516599	0.601087	-0.0844885	0.0369247	0.311461
cg18374708	MED11	17	4634674	9.49596	9.28151	0.219524	0.00361956	0.0153976	0.0173635	0.0190899	-0.00172632	0.0369247	0.311461
cg18384097	PTPN7	1	202129566	8.36151	7.33168	0.906512	0.000848618	0.0048664	0.768997	0.873534	-0.104537	9.28663e-05	0.0110569
cg18407136	C15orf40	15	83681092	9.23593	9.16985	0.155164	0.0285024	0.076798	0.745223	0.836239	-0.0910159	0.0072849	0.120089
cg18424208	CDX1	5	149546337	2.54953	1.714	1.71474	1.11388e-06	2.21764e-05	0.95192	0.957579	-0.00565953	0.039404	0.321936
cg18445108	C17orf87	17	5138259	7.17741	5.98688	1.01473	1.67336e-05	0.000199385	0.656858	0.769346	-0.112487	0.0109	0.154361
cg18448426	APOL1	22	36648832	10.0068	9.4612	1.4158	7.63434e-09	4.21986e-07	0.891661	0.900951	-0.00929046	0.0323538	0.29024
cg18455360	LMAN2	5	176778914	12.8197	12.4778	0.280687	0.00249483	0.0114007	0.0378077	0.0459835	-0.00817583	0.01851	0.212071
cg18456803	ELF1	13	41593519	11.1485	10.7217	0.265292	0.00221715	0.0104038	0.604808	0.741674	-0.136866	0.0127317	0.169708
cg18494902	BMF	15	40398565	9.60627	8.63679	0.550961	0.00189138	0.00920992	0.858021	0.874377	-0.0163559	0.0345764	0.300534
cg18545076	TNFRSF10C	8	22960177	6.91534	5.99315	0.736938	0.00048616	0.00310485	0.584329	0.722177	-0.137848	7.15526e-05	0.0101898
cg18563860	CTSZ	20	57583391	12.8639	11.9431	1.01982	1.41455e-08	6.77924e-07	0.73212	0.842901	-0.110781	0.000353157	0.0192828
cg18589858	SLCO2B1	11	74860985	13.3161	12.3052	0.930618	3.54188e-11	5.94932e-09	0.674322	0.773442	-0.0991201	0.000848987	0.0314462
cg18599081	CCRL2	3	46448084	8.0859	7.03803	0.783267	1.19571e-05	0.000151998	0.548705	0.640369	-0.0916644	0.0172025	0.203152
cg18640660	STRA6	15	74495657	7.58062	6.21344	0.997431	0.00318792	0.0138578	0.798266	0.850921	-0.0526548	0.0447767	0.344482
cg18696027	B2M	15	45002597	16.9727	16.4852	0.607721	0.000147971	0.00121272	0.764639	0.863124	-0.0984848	0.0127317	0.169708
cg18732541	C19orf59	19	7741602	4.65799	2.96071	2.34581	0.00292723	0.0129516	0.576671	0.70363	-0.126959	0.0127317	0.169708
cg18733757	ACSL5	10	114134878	9.25999	8.41169	0.743537	8.74227e-11	1.13722e-08	0.488359	0.652143	-0.163785	0.00670362	0.113918
cg18773937	IL1B	2	113594611	9.28025	8.28263	0.683134	0.0338622	0.0875187	0.415157	0.571675	-0.156518	0.0476811	0.355756
cg18883951	SCNN1A	12	6486639	3.64482	2.30319	1.40415	3.79688e-06	5.99907e-05	0.635709	0.7238	-0.0880912	0.0369247	0.311461
cg18960218	SLC7A7	14	23285365	10.9998	9.84067	0.896293	4.33931e-06	6.68516e-05	0.718381	0.808657	-0.0902761	0.00476459	0.0918433
cg19096475	ASAM	11	123066529	5.50687	4.80185	0.624164	0.0435112	0.105684	0.566226	0.662542	-0.0963159	0.0369247	0.311461
cg19143629	SMARCD2	17	61920732	10.6911	10.3098	0.307537	0.000358694	0.00242697	0.0422892	0.0536171	-0.0113279	0.0447767	0.344482
cg19148410	POU2AF1	11	111250352	4.13119	2.9974	1.34861	2.1844e-07	6.05196e-06	0.709421	0.759724	-0.0503032	0.0051961	0.0969104
cg19238103	ARID5B	10	63661362	11.2372	11.0951	0.285322	0.0123175	0.0402539	0.0599679	0.0713895	-0.0114216	0.0323538	0.29024
cg19268695	DENND2D	1	111743411	8.562	7.61147	0.961527	8.12239e-05	0.000738054	0.656577	0.735352	-0.0787747	0.01851	0.212071
cg19280572	LSP1	11	1873884	11.265	10.3512	0.606099	0.0317421	0.0832513	0.649088	0.751744	-0.102656	0.00790974	0.126485
cg19284277	SLC16A3	17	80190054	11.8158	11.1214	0.486033	0.039051	0.0974085	0.458437	0.63067	-0.172233	0.000616319	0.0260604
cg19303748	TSPAN4	11	844085	10.8614	10.1501	0.532681	7.45912e-05	0.000687534	0.449513	0.582167	-0.132654	0.0369247	0.311461
cg19386379	TSPAN4	11	844284	10.8614	10.1501	0.532681	7.45912e-05	0.000687534	0.533068	0.663765	-0.130697	0.0137431	0.17769
cg19422565	FABP4	8	82395569	4.54821	3.1828	2.42075	1.85133e-08	8.42892e-07	0.833458	0.902182	-0.0687239	0.00476459	0.0918433
cg19440734	CAMP	3	48264753	1.83996	1.20448	3.55642	0.00139614	0.0072689	0.659425	0.804512	-0.145087	0.00190191	0.0513818
cg19456938	TIGIT	3	114012806	4.53548	3.2864	1.69457	3.52757e-09	2.19421e-07	0.959722	0.965659	-0.0059369	0.0420195	0.333255
cg19457763	ASAM	11	123066693	5.50687	4.80185	0.624164	0.0435112	0.105684	0.467677	0.625523	-0.157846	0.0109	0.154361
cg19476647	LTBR	12	6492948	10.7365	9.97532	0.528889	0.00212891	0.0100828	0.623523	0.730133	-0.10661	0.0246205	0.24954
cg19553402	PLXNB2	22	50747014	13.4237	13.1918	0.280698	0.00437957	0.0178326	0.382479	0.477663	-0.0951832	0.0229522	0.240029
cg19562969	C20orf24	20	35233582	12.1074	11.913	0.196998	0.039891	0.0989688	0.649727	0.741231	-0.0915048	0.00930091	0.13975
cg19588399	SYTL1	1	27668445	5.21031	3.94567	1.01758	1.77608e-05	0.000209747	0.306221	0.407219	-0.100998	0.0246205	0.24954
cg19589060	HK3	5	176326516	8.65118	7.13639	1.48415	9.59758e-07	1.96972e-05	0.745629	0.873229	-0.1276	7.15526e-05	0.0101898
cg19599407	FMN1	15	33360214	3.42936	2.35891	0.918998	0.00292306	0.0129373	0.559168	0.717156	-0.157988	0.0051961	0.0969104
cg19603134	PARVG	22	44577240	9.9809	9.0292	0.924105	2.37862e-07	6.44013e-06	0.476826	0.667579	-0.190753	0.014823	0.185781
cg19635897	FMN1	15	33360195	3.42936	2.35891	0.918998	0.00292306	0.0129373	0.440502	0.655746	-0.215244	0.00209393	0.0545765
cg19653117	YIPF4	2	32502924	10.458	10.2667	0.120453	0.00725303	0.0265015	0.055751	0.0808154	-0.0250644	0.00476459	0.0918433
cg19653345	PARVG	22	44577222	9.9809	9.0292	0.924105	2.37862e-07	6.44013e-06	0.516647	0.678753	-0.162106	0.00670362	0.113918
cg19751930	CYTH4	22	37678222	10.2663	9.46825	0.918003	4.65528e-07	1.08546e-05	0.521633	0.59349	-0.0718566	0.00616334	0.107977
cg19774846	RUNX3	1	25292225	8.53246	7.62658	0.624546	0.00301946	0.0132723	0.891898	0.930964	-0.0390658	0.014823	0.185781
cg19838154	CX3CR1	3	39323202	11.4259	11.3225	0.666898	0.00526882	0.0206773	0.32954	0.372339	-0.0427988	0.0345764	0.300534
cg19847514	PML	15	74286884	11.2383	10.8251	0.541863	1.30675e-10	1.51732e-08	0.020783	0.0230066	-0.0022236	0.0420195	0.333255
cg19850333	CCRL2	3	46448579	8.0859	7.03803	0.783267	1.19571e-05	0.000151998	0.515371	0.6228	-0.107428	0.00333765	0.0730764
cg19863740	PARVG	22	44576869	9.9809	9.0292	0.924105	2.37862e-07	6.44013e-06	0.493437	0.606576	-0.113139	0.0159748	0.194279
cg19872463	LAG3	12	6881629	5.76286	5.10253	0.949445	9.40531e-05	0.000832608	0.724858	0.883939	-0.159081	0.000494999	0.0230201
cg19880751	PRF1	10	72362618	8.70963	6.67897	1.61321	8.98419e-08	2.97769e-06	0.627248	0.705051	-0.0778022	0.014823	0.185781
cg19954286	CCR6	6	167536056	5.78988	4.93649	0.532409	0.000403295	0.00266925	0.823481	0.869781	-0.0463005	0.00104528	0.035666
cg20011360	C4orf19	4	37585660	7.7569	8.08836	0.317017	0.0458045	0.110176	0.828201	0.883455	-0.0552539	0.0229522	0.240029
cg20081244	NPB	17	79859945	5.02126	5.00768	0.605611	0.0298505	0.0794405	0.130671	0.131783	-0.00111197	0.039404	0.321936
cg20092122	BST2	19	17517221	11.8852	11.0129	0.996352	1.00996e-05	0.000131874	0.492274	0.633261	-0.140987	0.00277784	0.0651852
cg20103124	ALOX5AP	13	31309625	12.2629	11.162	0.791241	0.00300995	0.0132439	0.355967	0.433502	-0.0775355	0.0159748	0.194279
cg20140034	POU2AF1	11	111250355	4.13119	2.9974	1.34861	2.1844e-07	6.05196e-06	0.714833	0.756039	-0.0412065	0.00230304	0.0578068
cg20145760	COMMD5	8	146078935	10.6044	10.3933	0.146118	0.0289418	0.0776676	0.026045	0.0293534	-0.00330836	0.0476811	0.355756
cg20170271	SH3BP1	22	38034681	10.1074	9.37632	0.388852	0.00084656	0.00485944	0.608172	0.719549	-0.111377	0.00209393	0.0545765
cg20180364	HHEX	10	94448532	8.48835	7.63922	0.750467	1.43453e-06	2.73033e-05	0.583406	0.706943	-0.123537	0.0282656	0.268983
cg20215476	GYG1	3	148708241	11.7733	11.6652	0.212941	0.0404319	0.100028	0.627312	0.744426	-0.117114	0.0302519	0.279414
cg20267828	THEMIS	6	128222390	4.87861	3.41654	1.1877	0.000113363	0.000972861	0.900189	0.915692	-0.0155027	0.0369247	0.311461
cg20278790	CTSZ	20	57583474	12.8639	11.9431	1.01982	1.41455e-08	6.77924e-07	0.847758	0.895652	-0.047894	0.000196277	0.0146434
cg20306694	BIN2	12	51718251	9.61207	8.81332	0.912091	5.78732e-08	2.11684e-06	0.72719	0.828537	-0.101346	0.000848987	0.0314462
cg20329959	DNASE1L1	X	153637607	9.81939	9.14576	0.696379	1.51898e-10	1.72524e-08	0.547992	0.700467	-0.152474	0.0072849	0.120089
cg20333292	GPR132	14	105532012	7.71977	6.44033	1.20213	6.73372e-10	5.92943e-08	0.607337	0.718944	-0.111607	0.00566161	0.102282
cg20395892	IRAK3	12	66582780	9.34168	8.3322	0.698195	2.03989e-06	3.63462e-05	0.528232	0.646753	-0.118522	0.0263901	0.259252
cg20398399	KLHL6	3	183273807	8.62904	7.64238	0.793532	5.2186e-05	0.000512121	0.461812	0.63541	-0.173598	0.0159748	0.194279
cg20420254	SMPD1	11	6411394	11.7185	11.5388	0.210898	0.00947249	0.0327048	0.0308163	0.0347912	-0.00397494	0.010073	0.146784
cg20429172	TRIM58	1	248020436	5.4342	4.67381	0.836879	0.000279568	0.001988	0.611629	0.751328	-0.139699	0.0159748	0.194279
cg20435896	RBM47	4	40632723	9.7163	8.90343	0.869243	5.65324e-05	0.000546232	0.646267	0.778556	-0.132289	0.000686529	0.0277845
cg20453969	LOC387646	10	27541301	6.9895	6.80058	0.577645	0.00322125	0.0139817	0.664191	0.736345	-0.0721533	0.0476811	0.355756
cg20546263	C3orf33	3	155524976	8.21619	8.06929	0.179053	0.0457106	0.110037	0.834255	0.875483	-0.041228	0.01851	0.212071
cg20600379	HLA-DMB	6	32909282	12.7349	11.4873	1.11667	2.32074e-06	4.02719e-05	0.690519	0.783261	-0.0927418	0.039404	0.321936
cg20604286	VRK2	2	58273438	8.16474	7.74394	0.399369	0.0272065	0.0740793	0.705074	0.793712	-0.0886385	0.00333765	0.0730764
cg20609803	FCER1G	1	161184305	12.1934	11.033	0.975488	1.56671e-05	0.000189021	0.681749	0.804668	-0.12292	0.000686529	0.0277845
cg20613370	TP53RK	20	45318380	10.3345	10.2332	0.147919	0.0384887	0.0963945	0.0322651	0.0381148	-0.00584975	0.00858081	0.133044
cg20694619	TRAF3IP3	1	209929496	7.62597	6.47167	1.03628	5.09993e-07	1.16097e-05	0.540985	0.658917	-0.117932	0.00230304	0.0578068
cg20701457	ICAM2	17	62084342	8.9831	8.54461	0.300127	0.0118997	0.0391623	0.78714	0.858184	-0.0710436	0.0117851	0.161729
cg20703671	MYO1C	17	1396001	11.2357	10.8791	0.280384	0.0143172	0.0452919	0.658708	0.750178	-0.09147	0.0109	0.154361
cg20752312	ALKBH7	19	6372363	11.0459	10.704	0.392267	9.11488e-06	0.00012155	0.68243	0.80518	-0.122751	0.0345764	0.300534
cg20774846	DPYS	8	105479420	2.64595	1.57654	1.27158	0.000125143	0.00105306	0.461171	0.656396	-0.195225	0.00172577	0.0483487
cg20792833	PTPRCAP	11	67205195	7.68876	6.41957	1.25039	3.89647e-15	2.931e-12	0.714707	0.804325	-0.089618	7.15526e-05	0.0101898
cg20813374	FKBP5	6	35657180	12.9438	12.0012	0.556651	0.02209	0.0630931	0.476104	0.559902	-0.083798	0.0229522	0.240029
cg20937934	LAMA3	18	21452788	5.38227	5.34518	0.680737	0.00631178	0.0237805	0.980213	0.988699	-0.00848608	0.000196277	0.0146434
cg20945085	C2orf65	2	74875227	5.68378	4.59234	0.898866	9.34409e-07	1.92914e-05	0.761462	0.828594	-0.0671324	0.0213806	0.230552
cg20970369	DENND2D	1	111744108	8.562	7.61147	0.961527	8.12239e-05	0.000738054	0.491563	0.589655	-0.0980918	0.0229522	0.240029
cg20975835	CCDC88B	11	64107374	9.34679	8.81306	0.693229	8.3317e-08	2.82641e-06	0.535754	0.62074	-0.0849861	0.0323538	0.29024
cg21022247	BIN2	12	51718310	9.61207	8.81332	0.912091	5.78732e-08	2.11684e-06	0.637535	0.707409	-0.0698733	0.00930091	0.13975
cg21031128	DOK2	8	21771278	7.71668	6.08906	1.51698	4.23702e-07	1.01812e-05	0.637599	0.741324	-0.103725	0.0282656	0.268983
cg21054703	ALOX5AP	13	31309032	12.2629	11.162	0.791241	0.00300995	0.0132439	0.798421	0.851122	-0.0527011	0.00436495	0.086757
cg21090033	TM4SF19	3	196065357	2.99287	2.85612	1.69053	1.70807e-05	0.000202683	0.798798	0.920077	-0.121279	0.000353157	0.0192828
cg21138405	IRF1	5	131827807	10.698	10.2039	0.845131	4.74332e-05	0.000474086	0.660147	0.763897	-0.10375	0.0109	0.154361
cg21144922	C1orf59	1	109204168	7.47094	6.62715	0.382078	0.0422592	0.103427	0.510437	0.648827	-0.13839	0.039404	0.321936
cg21170920	PAX7	1	18957373	1.64325	2.20393	1.62652	0.00253622	0.0115411	0.0982699	0.100128	-0.00185765	0.0199013	0.221075
cg21212076	FAM166B	9	35564052	4.42447	3.53594	0.768919	0.00370909	0.0156974	0.77788	0.852399	-0.0745196	0.014823	0.185781
cg21249754	PTPN6	12	7060206	10.5796	9.68541	0.853056	6.55945e-07	1.42212e-05	0.692777	0.79644	-0.103663	0.00190191	0.0513818
cg21328082	TREM1	6	41254471	9.1278	7.58968	1.33404	0.0052031	0.0204774	0.548516	0.726759	-0.178244	0.000552658	0.0245445
cg21331324	CTSZ	20	57583000	12.8639	11.9431	1.01982	1.41455e-08	6.77924e-07	0.694335	0.798728	-0.104394	0.00230304	0.0578068
cg21337881	C17orf87	17	5138645	7.17741	5.98688	1.01473	1.67336e-05	0.000199385	0.62222	0.77284	-0.15062	1.52411e-05	0.00843964
cg21423458	ICOS	2	204800890	3.89588	1.33136	2.89616	2.00587e-07	5.68912e-06	0.88461	0.908859	-0.0242482	0.0369247	0.311461
cg21459545	DNASE1L1	X	153637814	9.81939	9.14576	0.696379	1.51898e-10	1.72524e-08	0.765603	0.878918	-0.113315	0.00115796	0.0378978
cg21467108	MCTP2	15	94841334	6.30511	4.16049	1.07597	0.00231703	0.0107964	0.735659	0.818698	-0.0830386	0.00277784	0.0651852
cg21470947	HLA-DMB	6	32909493	12.7349	11.4873	1.11667	2.32074e-06	4.02719e-05	0.648221	0.79781	-0.149589	4.17169e-05	0.00926673
cg21545720	PTP4A2	1	32405083	12.6006	12.2713	0.224978	0.0145705	0.0459274	0.842603	0.905217	-0.0626139	0.000196277	0.0146434
cg21579147	SPINK2	4	57688337	1.99182	1.07947	1.60919	0.00185447	0.00908642	0.466781	0.618049	-0.151268	0.01851	0.212071
cg21597025	CHST2	3	142837564	11.2741	11.067	0.415117	0.016835	0.0511691	0.87566	0.926363	-0.0507037	0.00304636	0.0689778
cg21614638	DAPP1	4	100737821	7.3198	6.24322	1.13874	5.80895e-07	1.28682e-05	0.666377	0.781766	-0.115389	0.00476459	0.0918433
cg21616935	CCDC11	18	47794231	6.91014	6.74036	0.444262	0.0289147	0.0776067	0.670297	0.781206	-0.110909	0.0072849	0.120089
cg21657059	SFRP2	4	154711470	7.9112	6.61134	2.14463	1.20864e-07	3.81582e-06	0.687354	0.769336	-0.0819823	0.0213806	0.230552
cg21723903	EFCAB4B	12	3862575	5.43586	4.48295	0.641355	0.000764837	0.00448405	0.481429	0.640067	-0.158638	0.0420195	0.333255
cg21737039	HTRA3	4	8271391	9.11756	8.17109	0.717096	0.0267668	0.0731212	0.0316847	0.0727239	-0.0410393	0.0229522	0.240029
cg21794222	CCR6	6	167536063	5.78988	4.93649	0.532409	0.000403295	0.00266925	0.83375	0.913593	-0.0798432	0.000395701	0.0204673
cg21826784	AGTRAP	1	11795937	11.1571	10.6509	0.686722	8.44974e-06	0.000114751	0.0353679	0.040501	-0.00513311	0.00253056	0.0614182
cg21869440	C1orf88	1	111888833	10.2003	10.1416	0.67982	0.0104068	0.0352484	0.0572867	0.0583323	-0.00104559	0.0345764	0.300534
cg21898046	MGAT1	5	180231026	13.0066	12.4426	0.457744	9.55169e-08	3.12434e-06	0.582744	0.707089	-0.124345	0.000494999	0.0230201
cg21923525	RALBP1	18	9474143	12.1344	11.928	0.279032	0.00151252	0.00773515	0.630468	0.721254	-0.0907866	0.0127317	0.169708
cg21931938	PLCB2	15	40600493	10.0876	9.4077	0.729851	1.64218e-05	0.000196459	0.563965	0.743127	-0.179162	0.000280267	0.0172212
cg22008490	PTPN7	1	202129255	8.36151	7.33168	0.906512	0.000848618	0.0048664	0.605742	0.714148	-0.108407	0.00670362	0.113918
cg22029587	INPP5D	2	233925001	10.9717	10.2882	0.801441	8.32902e-07	1.75005e-05	0.630604	0.734953	-0.10435	0.0323538	0.29024
cg22056218	FERMT3	11	63973536	10.6793	9.68108	0.978801	6.62511e-08	2.37803e-06	0.468418	0.654866	-0.186448	0.00141658	0.0428622
cg22111043	MYO1G	7	45019005	8.3214	7.22503	1.07906	0.000257323	0.00185807	0.609149	0.693899	-0.0847504	0.0127317	0.169708
cg22145559	CTSZ	20	57583009	12.8639	11.9431	1.01982	1.41455e-08	6.77924e-07	0.662523	0.795246	-0.132723	0.000135846	0.012662
cg22153728	RUNX3	1	25291584	8.53246	7.62658	0.624546	0.00301946	0.0132723	0.62861	0.748473	-0.119863	0.000442837	0.0217073
cg22189150	FAM96A	15	64386437	11.3494	10.9112	0.275376	0.00609777	0.023171	0.0460423	0.0760141	-0.0299718	0.0137431	0.17769
cg22221074	EFCAB4B	12	3862810	5.43586	4.48295	0.641355	0.000764837	0.00448405	0.618604	0.713688	-0.0950843	0.00365335	0.0773719
cg22221554	ELF4	X	129245238	8.97996	8.1524	0.729797	0.000286308	0.00202759	0.738586	0.815195	-0.0766086	0.0229522	0.240029
cg22328644	SELPLG	12	109028385	11.3983	10.2977	0.965352	1.29536e-07	4.00198e-06	0.651874	0.750441	-0.0985667	0.00436495	0.086757
cg22331159	INPP5D	2	233924713	10.9717	10.2882	0.801441	8.32902e-07	1.75005e-05	0.621382	0.759295	-0.137913	2.04976e-05	0.00843964
cg22336806	SERPINB9	6	2903704	9.98092	9.16676	0.656898	1.11595e-06	2.21919e-05	0.633928	0.765698	-0.13177	0.0172025	0.203152
cg22392857	TNFAIP8L2	1	151129088	9.02994	8.05812	1.06069	1.21699e-08	5.99863e-07	0.664852	0.750484	-0.0856324	0.00304636	0.0689778
cg22496559	TM4SF19	3	196065318	2.99287	2.85612	1.69053	1.70807e-05	0.000202683	0.896174	0.95434	-0.0581653	0.0369247	0.311461
cg22502502	TRIM38	6	25962567	9.62399	8.23906	1.08071	2.48461e-10	2.62111e-08	0.268709	0.422856	-0.154146	0.0051961	0.0969104
cg22511889	PLIN3	19	4868496	12.2986	11.9137	0.308637	0.0157553	0.0487713	0.791444	0.81254	-0.0210953	0.0369247	0.311461
cg22642477	NLRP1	17	5488162	8.10383	7.45035	0.645898	5.22706e-06	7.80271e-05	0.353151	0.443542	-0.0903905	0.0246205	0.24954
cg22669060	IFNGR2	21	34774882	12.4963	12.0563	0.378737	0.00634832	0.0238959	0.530642	0.671563	-0.14092	0.039404	0.321936
cg22672067	STRA6	15	74495637	7.58062	6.21344	0.997431	0.00318792	0.0138578	0.684849	0.776662	-0.0918134	0.0213806	0.230552
cg22678073	ERRFI1	1	8087421	11.5187	10.977	0.610513	0.000166701	0.00133091	0.775333	0.831064	-0.055731	0.0323538	0.29024
cg22775896	GM2A	5	150632248	12.5845	12.2807	0.385045	7.33892e-06	0.000103061	0.025266	0.0364267	-0.0111607	0.00304636	0.0689778
cg22777668	LAG3	12	6881303	5.76286	5.10253	0.949445	9.40531e-05	0.000832608	0.383232	0.491588	-0.108355	0.00230304	0.0578068
cg22795769	MYO1C	17	1396123	11.2357	10.8791	0.280384	0.0143172	0.0452919	0.732888	0.79556	-0.0626719	0.000616319	0.0260604
cg22810403	FAM176B	1	36790444	9.70355	8.9659	0.521693	0.0149804	0.046952	0.846673	0.880709	-0.034036	0.0051961	0.0969104
cg22829671	CXCL3	4	74904714	6.70083	5.74965	1.48985	2.7652e-05	0.000306082	0.0438094	0.0603242	-0.0165147	0.0420195	0.333255
cg22843797	TNFRSF10A	8	23082961	5.34887	4.22501	1.15968	2.77067e-08	1.15925e-06	0.560967	0.695705	-0.134738	0.000280267	0.0172212
cg22862003	MX1	21	42797588	11.8182	11.1969	1.14275	2.06798e-05	0.00023824	0.651492	0.718834	-0.0673417	0.0323538	0.29024
cg22961655	TMEM86A	11	18720157	9.75276	8.98589	0.747215	3.63716e-14	1.7979e-11	0.0180747	0.0201399	-0.00206521	0.0369247	0.311461
cg23059461	PRF1	10	72362694	8.70963	6.67897	1.61321	8.98419e-08	2.97769e-06	0.623645	0.690042	-0.0663967	0.0420195	0.333255
cg23068939	C1orf162	1	112016586	10.2146	8.8767	1.19272	1.18905e-08	5.87766e-07	0.515773	0.797718	-0.281945	1.52411e-05	0.00843964
cg23129452	WAS	X	48542179	9.99342	8.94084	1.04499	5.71973e-11	8.17827e-09	0.615496	0.724456	-0.108961	0.0137431	0.17769
cg23193870	PTPN6	12	7055657	10.5796	9.68541	0.853056	6.55945e-07	1.42212e-05	0.533505	0.67782	-0.144315	0.00436495	0.086757
cg23224090	SLC16A3	17	80190033	11.8158	11.1214	0.486033	0.039051	0.0974085	0.280056	0.401089	-0.121034	0.0199013	0.221075
cg23230584	PON3	7	95025740	4.53993	3.9743	1.05901	2.24802e-05	0.000256212	0.618379	0.745212	-0.126833	0.00616334	0.107977
cg23265096	CTSZ	20	57582594	12.8639	11.9431	1.01982	1.41455e-08	6.77924e-07	0.60467	0.724078	-0.119408	0.000942545	0.0335297
cg23356769	ELF4	X	129245245	8.97996	8.1524	0.729797	0.000286308	0.00202759	0.648033	0.760799	-0.112765	0.0345764	0.300534
cg23357265	HCP5	6	31430770	9.96074	8.96598	1.30865	2.30339e-08	9.96272e-07	0.0582269	0.131784	-0.073557	0.039404	0.321936
cg23364656	PRF1	10	72362715	8.70963	6.67897	1.61321	8.98419e-08	2.97769e-06	0.782656	0.842861	-0.060205	9.28663e-05	0.0110569
cg23387422	DNASE1L1	X	153637603	9.81939	9.14576	0.696379	1.51898e-10	1.72524e-08	0.63899	0.732805	-0.0938156	0.0213806	0.230552
cg23434304	DHRS4L2	14	24457509	8.73017	8.20007	0.313453	0.0307052	0.0811286	0.595709	0.716425	-0.120716	0.00616334	0.107977
cg23463917	REEP5	5	112258131	13.2218	13.2541	0.183357	0.0204241	0.059337	0.0401004	0.0443178	-0.00421738	0.01851	0.212071
cg23506842	PTPN7	1	202130920	8.36151	7.33168	0.906512	0.000848618	0.0048664	0.588395	0.668839	-0.0804435	0.0369247	0.311461
cg23539753	SP100	2	231280698	11.5059	10.638	0.912442	4.03088e-06	6.29975e-05	0.459254	0.583305	-0.124051	0.0246205	0.24954
cg23556715	ICAM2	17	62084359	8.9831	8.54461	0.300127	0.0118997	0.0391623	0.787657	0.84226	-0.054603	0.01851	0.212071
cg23612030	DUSP2	2	96811533	7.69008	6.13384	0.666542	0.008587	0.0302588	0.395631	0.51504	-0.119408	0.0447767	0.344482
cg23624705	GFI1	1	92952655	4.3998	3.39055	0.808478	0.000324882	0.00223758	0.651527	0.760813	-0.109287	0.0117851	0.161729
cg23627134	ARHGAP15	2	143886375	8.56764	7.58001	0.96499	4.47484e-05	0.000452505	0.55478	0.661703	-0.106922	0.00616334	0.107977
cg23674344	ACSF2	17	48503163	9.37925	8.83821	0.46735	0.00074006	0.00436096	0.0267571	0.0642592	-0.0375021	0.00365335	0.0773719
cg23676369	CASS4	20	54987020	7.49047	5.96734	1.30855	3.19779e-13	1.04387e-10	0.604765	0.762013	-0.157248	0.000153781	0.013122
cg23679756	ASAM	11	123067200	5.50687	4.80185	0.624164	0.0435112	0.105684	0.628379	0.750024	-0.121645	0.00333765	0.0730764
cg23819145	ITSN2	2	24583953	10.0852	9.92541	0.161424	0.0248857	0.0691308	0.793187	0.840697	-0.0475099	0.00230304	0.0578068
cg23820429	EIF2AK2	2	37384845	9.51464	9.24495	0.346937	0.00338384	0.0145922	0.923564	0.931627	-0.00806303	0.014823	0.185781
cg23842870	LRMP	12	25204649	8.50271	7.51398	0.666152	1.64312e-05	0.000196459	0.734344	0.804978	-0.070634	0.00304636	0.0689778
cg23882019	TNFRSF10A	8	23082951	5.34887	4.22501	1.15968	2.77067e-08	1.15925e-06	0.593705	0.741973	-0.148268	0.000196277	0.0146434
cg23902361	VAMP5	2	85810844	11.7729	10.8374	0.952629	1.8714e-06	3.41171e-05	0.720308	0.795862	-0.0755544	0.0246205	0.24954
cg23903301	CD59	11	33744366	14.642	14.0244	0.376765	0.000119544	0.00101384	0.739065	0.83022	-0.0911545	6.2668e-05	0.00989866
cg23907860	CTSZ	20	57583709	12.8639	11.9431	1.01982	1.41455e-08	6.77924e-07	0.829416	0.863766	-0.0343496	0.0345764	0.300534
cg23912072	HK3	5	176326924	8.65118	7.13639	1.48415	9.59758e-07	1.96972e-05	0.874458	0.89674	-0.0222827	0.000353157	0.0192828
cg23916689	RUNX3	1	25292034	8.53246	7.62658	0.624546	0.00301946	0.0132723	0.799061	0.852358	-0.0532977	0.000442837	0.0217073
cg23973885	MXRA8	1	1294881	11.6887	11.0889	0.685998	0.000499688	0.00317343	0.68499	0.750618	-0.0656288	0.0117851	0.161729
cg24065504	ANKRD22	10	90613015	8.92734	7.69655	1.40131	3.41459e-06	5.49032e-05	0.657107	0.791889	-0.134782	0.0051961	0.0969104
cg24100705	SLC1A5	19	47290674	10.7873	9.83399	0.517588	0.0069342	0.0256179	0.023191	0.0266768	-0.0034858	0.0213806	0.230552
cg24113496	MGC29506	5	138725830	4.24699	1.47726	3.16978	4.26022e-09	2.58618e-07	0.526775	0.655046	-0.128272	0.00436495	0.086757
cg24126180	IRF5	7	128580582	9.66833	8.80455	0.776007	1.98792e-06	3.56774e-05	0.726438	0.84746	-0.121023	0.00190191	0.0513818
cg24130739	CX3CR1	3	39323221	11.4259	11.3225	0.666898	0.00526882	0.0206773	0.581952	0.687726	-0.105774	8.24029e-06	0.00843964
cg24211388	AIF1	6	31582837	11.785	10.554	1.11084	9.28439e-09	4.91221e-07	0.707091	0.793828	-0.0867376	0.0199013	0.221075
cg24228012	CTSO	4	156875082	11.684	11.5338	0.415883	0.000135526	0.00112673	0.0650101	0.078953	-0.0139429	0.0159748	0.194279
cg24278165	TNFRSF10A	8	23083551	5.34887	4.22501	1.15968	2.77067e-08	1.15925e-06	0.98069	0.983516	-0.00282614	0.0159748	0.194279
cg24305663	CREM	10	35415515	10.9428	10.2437	0.625333	7.20451e-08	2.55231e-06	0.343021	0.518355	-0.175334	0.0117851	0.161729
cg24331079	STAT4	2	192016205	5.59479	4.17958	1.13663	0.00170563	0.00850654	0.85284	0.865096	-0.0122554	0.0476811	0.355756
cg24375627	S100A6	1	153509284	14.7143	14.0384	0.511944	0.019136	0.0564656	0.686751	0.814313	-0.127561	0.000280267	0.0172212
cg24380059	ZBP1	20	56196288	4.72783	3.43019	1.89272	3.11349e-08	1.26745e-06	0.657915	0.781517	-0.123602	0.00566161	0.102282
cg24384195	PIK3CG	7	106505370	7.96677	7.07578	0.79984	0.000369295	0.00248413	0.658315	0.770872	-0.112557	0.0246205	0.24954
cg24401737	CASP10	2	202047473	8.71068	7.80402	0.775106	5.59202e-10	5.09198e-08	0.660969	0.740484	-0.0795149	0.0476811	0.355756
cg24406898	COL1A2	7	94023308	14.1606	12.9125	1.58821	2.34101e-05	0.000265238	0.840887	0.898123	-0.0572366	0.0420195	0.333255
cg24408896	SLC27A3	1	153747658	10.9636	10.5274	0.41365	0.04071	0.100488	0.0889893	0.104741	-0.0157514	0.039404	0.321936
cg24427660	PNPLA2	11	818892	11.5897	11.3423	0.24696	0.000567799	0.0035349	0.630324	0.765928	-0.135604	0.0072849	0.120089
cg24459792	LAPTM5	1	31230846	14.7722	13.7246	0.934457	1.96546e-06	3.53844e-05	0.702237	0.828855	-0.126619	0.00104528	0.035666
cg24465943	FCER1G	1	161185061	12.1934	11.033	0.975488	1.56671e-05	0.000189021	0.529404	0.657046	-0.127642	0.00230304	0.0578068
cg24477401	ARHGAP27	17	43484506	10.0303	9.34037	0.676662	2.29751e-08	9.9622e-07	0.608271	0.720448	-0.112177	0.00858081	0.133044
cg24497819	SELPLG	12	109027683	11.3983	10.2977	0.965352	1.29536e-07	4.00198e-06	0.536069	0.654184	-0.118114	0.000395701	0.0204673
cg24517501	GFI1	1	92952702	4.3998	3.39055	0.808478	0.000324882	0.00223758	0.824686	0.905676	-0.0809909	0.00156435	0.0454503
cg24587601	CASS4	20	54987140	7.49047	5.96734	1.30855	3.19779e-13	1.04387e-10	0.656005	0.785798	-0.129792	0.000942545	0.0335297
cg24635860	ZC3H12A	1	37939423	8.02433	7.40137	1.01005	4.40232e-08	1.7001e-06	0.62085	0.796768	-0.175918	0.00930091	0.13975
cg24686357	TEC	4	48272266	4.65668	3.41721	1.209	4.06794e-09	2.49548e-07	0.455083	0.569472	-0.114389	0.0263901	0.259252
cg24691453	S100A4	1	153518384	10.8281	9.58339	1.10987	0.00110146	0.00602099	0.627931	0.76813	-0.140199	0.000153781	0.013122
cg24737783	C1orf59	1	109204304	7.47094	6.62715	0.382078	0.0422592	0.103427	0.527925	0.65217	-0.124246	0.0282656	0.268983
cg24749672	BIN2	12	51718108	9.61207	8.81332	0.912091	5.78732e-08	2.11684e-06	0.739074	0.851981	-0.112907	0.000616319	0.0260604
cg24777950	CTSG	14	25046121	0.564351	0.114104	2.62381	0.0208814	0.0603726	0.734767	0.80119	-0.0664229	0.014823	0.185781
cg24790297	CLEC11A	19	51226357	9.49473	8.99846	0.587535	6.59331e-05	0.000620625	0.682231	0.809592	-0.127361	0.00670362	0.113918
cg24834461	DNASE1L1	X	153637645	9.81939	9.14576	0.696379	1.51898e-10	1.72524e-08	0.627211	0.728028	-0.100816	0.000942545	0.0335297
cg24884940	FAM175A	4	84406509	8.65439	8.40069	0.256713	0.00196796	0.00949552	0.0372792	0.0425878	-0.00530859	0.0127317	0.169708
cg24887381	ARID5B	10	63661384	11.2372	11.0951	0.285322	0.0123175	0.0402539	0.106108	0.139669	-0.0335615	0.0137431	0.17769
cg24901637	MMRN1	4	90815973	8.79903	8.11849	0.628875	0.0102622	0.034895	0.494691	0.612515	-0.117824	0.0345764	0.300534
cg24933758	MESP2	15	90319155	2.3888	2.26085	0.845569	0.0015211	0.00777448	0.85593	0.899123	-0.0431929	0.000153781	0.013122
cg24968721	SFRP2	4	154711620	7.9112	6.61134	2.14463	1.20864e-07	3.81582e-06	0.665312	0.773056	-0.107744	0.0172025	0.203152
cg25166437	SCARF1	17	1549284	9.44808	8.93901	0.258158	0.0125059	0.0406854	0.527058	0.640634	-0.113577	0.0127317	0.169708
cg25210134	PLCB2	15	40600265	10.0876	9.4077	0.729851	1.64218e-05	0.000196459	0.395791	0.473053	-0.0772617	0.0476811	0.355756
cg25246082	TMEM156	4	39034284	7.40817	6.71756	0.652437	0.00111946	0.00609814	0.856923	0.888414	-0.0314908	0.00436495	0.086757
cg25257677	SLC39A14	8	22223985	12.5381	12.2992	0.560135	0.00010163	0.000886242	0.817048	0.89736	-0.080312	0.0117851	0.161729
cg25261908	TRPM4	19	49660986	9.14764	8.85853	0.23822	0.0381174	0.0956308	0.024649	0.0294127	-0.00476369	0.0199013	0.221075
cg25338707	FERMT3	11	63973846	10.6793	9.68108	0.978801	6.62511e-08	2.37803e-06	0.563425	0.659569	-0.0961441	0.0369247	0.311461
cg25371169	PLEKHA2	8	38757772	11.7389	11.4952	0.221923	0.00832557	0.0295226	0.438266	0.650488	-0.212222	4.31458e-06	0.00843964
cg25445707	ALS2CL	3	46719086	6.40196	6.13641	0.880757	1.1348e-05	0.000145538	0.570637	0.637238	-0.0666009	0.039404	0.321936
cg25466805	ARAP1	11	72463704	12.1518	11.9065	0.264486	0.000505387	0.00319697	0.295959	0.405779	-0.10982	0.01851	0.212071
cg25477843	PARP10	8	145061318	11.3586	10.9391	0.704129	2.75644e-06	4.62553e-05	0.858102	0.894176	-0.0360732	0.0282656	0.268983
cg25488567	FAM26F	6	116781307	8.92138	7.20167	1.67388	3.53843e-09	2.19421e-07	0.838114	0.932717	-0.0946032	0.00670362	0.113918
cg25510614	MFSD7	4	683772	7.67214	6.62201	1.07729	4.8668e-10	4.52041e-08	0.584076	0.675883	-0.0918076	0.0246205	0.24954
cg25569396	NEDD9	6	11382769	11.6933	11.3434	0.332181	0.0308271	0.0813886	0.676557	0.771192	-0.094635	0.0282656	0.268983
cg25623459	TNNI2	11	1861344	4.87136	3.61965	0.612222	0.0438651	0.106454	0.477013	0.557794	-0.0807807	0.0263901	0.259252
cg25626869	C8orf83	8	93978374	10.3085	10.1141	0.238247	0.0112377	0.0374757	0.0327074	0.0357978	-0.00309036	0.0229522	0.240029
cg25634742	RAB32	6	146864328	10.2116	9.75226	0.522718	0.0264164	0.0723607	0.651824	0.785886	-0.134063	0.00930091	0.13975
cg25666403	OSM	22	30662994	8.28784	6.4169	1.06288	0.000983439	0.00549564	0.666768	0.810558	-0.14379	0.000221307	0.015407
cg25719851	PTPN6	12	7055452	10.5796	9.68541	0.853056	6.55945e-07	1.42212e-05	0.645784	0.800763	-0.154978	1.52411e-05	0.00843964
cg25729716	CD79B	17	62010607	5.21747	4.26688	1.10226	0.000267914	0.00191457	0.888604	0.896041	-0.00743703	0.0345764	0.300534
cg25739715	OSM	22	30663881	8.28784	6.4169	1.06288	0.000983439	0.00549564	0.646577	0.784716	-0.138139	0.000249206	0.0163135
cg25742326	PLEKHN1	1	901449	1.58649	1.16912	2.06531	0.000491217	0.00313253	0.36167	0.474741	-0.113071	0.00190191	0.0513818
cg25744957	FLJ36777	4	7106195	4.79143	4.40932	0.463257	0.0247097	0.0687857	0.729407	0.777167	-0.0477601	0.0323538	0.29024
cg25754958	PTPN7	1	202130692	8.36151	7.33168	0.906512	0.000848618	0.0048664	0.617541	0.705452	-0.0879105	0.000616319	0.0260604
cg25769852	CD69	12	9914057	7.99017	6.62059	0.959461	0.000685512	0.00409532	0.490842	0.667713	-0.176871	0.00365335	0.0773719
cg25780389	ACSL5	10	114134915	9.25999	8.41169	0.743537	8.74227e-11	1.13722e-08	0.532869	0.754057	-0.221187	0.00104528	0.035666
cg25821304	RNF135	17	29297824	10.316	9.50675	0.565142	0.00174982	0.0086814	0.0797661	0.150688	-0.0709221	0.014823	0.185781
cg25912016	C17orf59	17	8093767	9.26668	9.0139	0.223852	0.0012792	0.00677573	0.0278214	0.0305232	-0.0027018	0.0127317	0.169708
cg25983531	AOAH	7	36765142	9.51978	8.03875	1.51697	1.47465e-15	1.27565e-12	0.706038	0.83038	-0.124342	0.00304636	0.0689778
cg26050975	MGAT4B	5	179231109	12.2832	12.0803	0.177962	0.0460952	0.110686	0.568369	0.718505	-0.150136	0.00128143	0.0403615
cg26122129	RBPMS	8	30241119	9.37977	8.8217	0.399629	0.0416127	0.10225	0.797582	0.873267	-0.0756849	0.00156435	0.0454503
cg26134090	OCIAD2	4	48909057	11.0423	10.6121	0.706925	0.034961	0.0895956	0.72289	0.787907	-0.0650165	0.00858081	0.133044
cg26227523	PSTPIP1	15	77287243	8.17495	6.98167	1.12427	4.04659e-07	9.86058e-06	0.770237	0.860573	-0.0903362	0.0051961	0.0969104
cg26232412	PLCB2	15	40600635	10.0876	9.4077	0.729851	1.64218e-05	0.000196459	0.767733	0.912563	-0.14483	0.000686529	0.0277845
cg26246740	WDFY4	10	49893026	8.97921	8.22329	0.793282	7.01039e-05	0.000653133	0.596407	0.714661	-0.118254	0.00104528	0.035666
cg26312951	MX1	21	42797847	11.8182	11.1969	1.14275	2.06798e-05	0.00023824	0.568261	0.643155	-0.0748943	0.01851	0.212071
cg26357596	GZMA	5	54397592	6.88211	4.24836	2.315	2.12332e-08	9.39529e-07	0.690364	0.841586	-0.151222	0.00209393	0.0545765
cg26363363	PTPN6	12	7060386	10.5796	9.68541	0.853056	6.55945e-07	1.42212e-05	0.681531	0.797666	-0.116136	0.00436495	0.086757
cg26394055	FCER1G	1	161184921	12.1934	11.033	0.975488	1.56671e-05	0.000189021	0.710108	0.834849	-0.124741	0.0323538	0.29024
cg26437842	WDFY4	10	49893423	8.97921	8.22329	0.793282	7.01039e-05	0.000653133	0.611481	0.799872	-0.188391	0.000314802	0.018185
cg26453169	GAPT	5	57787167	8.23163	7.02498	1.18018	2.20299e-05	0.000252124	0.530105	0.693153	-0.163048	0.0345764	0.300534
cg26457160	PON3	7	95026121	4.53993	3.9743	1.05901	2.24802e-05	0.000256212	0.802974	0.864316	-0.0613413	0.0199013	0.221075
cg26476820	CAPG	2	85637851	12.7753	11.9044	0.646561	0.00564065	0.0217881	0.734673	0.841553	-0.10688	0.000173851	0.0137966
cg26530341	TNFRSF10A	8	23083353	5.34887	4.22501	1.15968	2.77067e-08	1.15925e-06	0.841552	0.8882	-0.0466485	0.00209393	0.0545765
cg26561413	NLRP1	17	5488048	8.10383	7.45035	0.645898	5.22706e-06	7.80271e-05	0.681523	0.826977	-0.145454	0.000173851	0.0137966
cg26588076	SREBF1	17	17741631	12.1864	11.7609	0.430846	0.00502554	0.0198963	0.501067	0.666123	-0.165057	0.010073	0.146784
cg26678920	PRKCDBP	11	6341888	8.77707	7.69927	0.817386	0.00132335	0.00695058	0.419667	0.571146	-0.151479	0.0447767	0.344482
cg26683005	CARD8	19	48752990	10.8242	10.7352	0.216646	0.0207163	0.0599955	0.63827	0.764506	-0.126236	0.00616334	0.107977
cg26712809	CASS4	20	54986888	7.49047	5.96734	1.30855	3.19779e-13	1.04387e-10	0.641617	0.763016	-0.121399	0.00172577	0.0483487
cg26842802	CASP8	2	202125212	9.45349	8.88503	0.606713	0.00106623	0.00587668	0.693493	0.835606	-0.142113	6.2668e-05	0.00989866
cg26842815	PTPN6	12	7060263	10.5796	9.68541	0.853056	6.55945e-07	1.42212e-05	0.53383	0.684967	-0.151137	0.000105568	0.0115684
cg26872028	ST8SIA4	5	100240223	10.8255	10.0362	0.783935	4.95466e-05	0.000492081	0.638605	0.741222	-0.102617	0.0302519	0.279414
cg26904169	STEAP2	7	89839865	8.52551	8.17543	0.543475	0.0122483	0.0400635	0.867038	0.913197	-0.0461585	0.00304636	0.0689778
cg26931308	DNAJC1	10	22292816	9.81826	9.58513	0.225463	0.0194697	0.057199	0.0171377	0.0197274	-0.00258969	0.0345764	0.300534
cg26954174	NOD2	16	50730813	7.49116	6.4691	1.19049	1.09696e-08	5.58092e-07	0.582801	0.748052	-0.165251	0.000616319	0.0260604
cg26956245	NOD1	7	30518972	8.70372	8.25094	0.739669	8.81844e-09	4.72346e-07	0.163394	0.272244	-0.108849	0.014823	0.185781
cg26956535	LAG3	12	6880640	5.76286	5.10253	0.949445	9.40531e-05	0.000832608	0.901396	0.936	-0.0346041	0.000196277	0.0146434
cg26961622	SDC1	2	20426146	9.98066	8.92059	1.02425	0.000407462	0.00269183	0.907637	0.918615	-0.0109775	0.00930091	0.13975
cg27058497	RUNX3	1	25291546	8.53246	7.62658	0.624546	0.00301946	0.0132723	0.691875	0.780706	-0.0888302	0.0323538	0.29024
cg27076223	RBM47	4	40632858	9.7163	8.90343	0.869243	5.65324e-05	0.000546232	0.681186	0.815778	-0.134592	0.000221307	0.015407
cg27141474	C2orf58	2	38358225	2.84688	1.95149	1.65907	4.3225e-07	1.0315e-05	0.685581	0.784919	-0.0993383	0.010073	0.146784
cg27186013	HPGDS	4	95264127	8.15083	7.85888	0.496475	0.0147339	0.046339	0.775819	0.848247	-0.0724282	0.0137431	0.17769
cg27255239	RFX8	2	102091656	3.27862	2.14258	1.96306	6.39566e-05	0.000605644	0.529117	0.724834	-0.195716	0.0051961	0.0969104
cg27285720	GBP4	1	89664782	9.88911	9.07035	1.28374	1.48809e-09	1.11936e-07	0.602231	0.836587	-0.234355	8.24029e-06	0.00843964
cg27365426	ARHGAP15	2	143886372	8.56764	7.58001	0.96499	4.47484e-05	0.000452505	0.584031	0.688208	-0.104177	0.00115796	0.0378978
cg27423177	C3AR1	12	8219358	11.4703	10.3044	1.11258	2.6259e-08	1.10807e-06	0.634471	0.741531	-0.10706	0.014823	0.185781
cg27459529	WDFY4	10	49892943	8.97921	8.22329	0.793282	7.01039e-05	0.000653133	0.652283	0.755309	-0.103025	0.00930091	0.13975
cg27494647	RARRES2	7	150038898	12.068	10.7038	0.758923	0.048354	0.114835	0.10517	0.108879	-0.00370904	0.0345764	0.300534
cg27506889	PSMB10	16	67970774	10.5331	10.1037	0.657009	6.75162e-10	5.92943e-08	0.0821849	0.123914	-0.0417286	0.00253056	0.0614182
cg27535885	MKNK1	1	47070807	10.5671	10.129	0.477233	4.1504e-05	0.000425391	0.92859	0.941509	-0.0129193	0.01851	0.212071
cg27587125	C1orf59	1	109204207	7.47094	6.62715	0.382078	0.0422592	0.103427	0.60355	0.745442	-0.141892	0.0117851	0.161729

## Sheet: Supplementary Data 3b
Supplementary Data 3. The lists of differentially methylated and differentially expressed genes in glioma analyzed by RNAseq.
Supplementary Data 3b. The lists of hyper-methylated and down-regulated genes in tumors with high CD8 T cells compared with tumors with low CD8 T cells.
Probe (methylation array)	Gene Symbol	Chromosome	Genomic Coordinate	meanExp_highCD8T (RNAseq)	meanExp_lowCD8T (RNAseq)	logFC (RNAseq)	Pvalue (RNAseq)	bhp (RNAseq)	avgML_highCD8T (methylation array)	avgML_lowCD8T (methylation array)	diffML (methylation array)	wilcox.p (methylation array)	bhp (methylation array)
cg00006397	NHLH1	1	160336699	5.85678	5.99215	-0.692022	0.0330776	0.0859014	0.398197	0.270401	0.127796	0.00190191	0.0513818
cg00013409	EPHA10	1	38231980	4.3734	5.60266	-0.977732	0.000616884	0.0037633	0.0569881	0.0460449	0.0109432	0.0369247	0.311461
cg00015024	CCNJ	10	97803045	8.30003	8.32769	-0.359536	0.000195972	0.00149428	0.0640499	0.0530973	0.0109526	0.0476811	0.355756
cg00017489	DPP6	7	153583318	12.0051	12.989	-0.49998	0.000137453	0.00113947	0.144392	0.0974103	0.0469821	0.0213806	0.230552
cg00027400	DCC	18	49866412	5.22803	6.31346	-0.713912	0.0130441	0.0420018	0.115878	0.0875839	0.0282942	0.010073	0.146784
cg00027650	TCF12	15	57510575	13.4209	13.8772	-0.380301	0.0127511	0.0412504	0.25799	0.172677	0.0853134	0.0117851	0.161729
cg00030291	ICA1	7	8302094	8.44093	8.79588	-0.326424	0.0206034	0.0597584	0.156855	0.0983413	0.0585132	0.0282656	0.268983
cg00032701	EVI5L	19	7911195	10.9025	11.1302	-0.257368	0.0103693	0.035155	0.540719	0.426565	0.114154	0.00365335	0.0773719
cg00040862	TPO	2	1416889	0.486125	0.0831626	-2.44695	0.00248019	0.0113458	0.853161	0.721086	0.132075	0.010073	0.146784
cg00055726	FAM163B	9	136445425	2.59031	4.3837	-0.909668	0.0123654	0.0403496	0.338108	0.246247	0.0918608	0.00670362	0.113918
cg00061413	PANK3	5	168007339	9.41969	9.52563	-0.25363	0.0251897	0.0696735	0.536836	0.424615	0.112221	0.0420195	0.333255
cg00073244	MEGF6	1	3529108	6.83921	7.51775	-1.00955	4.68061e-06	7.10882e-05	0.749663	0.648156	0.101507	0.0199013	0.221075
cg00089384	SCG3	15	51972699	11.6766	12.7007	-0.714784	0.00191883	0.00930428	0.393205	0.184098	0.209107	0.000173851	0.0137966
cg00097432	ZBTB20	3	114102565	5.00787	5.67664	-0.460386	0.0354654	0.0905798	0.467771	0.363957	0.103814	0.00858081	0.133044
cg00142670	C6orf154	6	43478496	6.84597	7.03671	-0.405422	0.0394753	0.0981691	0.607185	0.483009	0.124176	0.0302519	0.279414
cg00150882	AADAT	4	171011502	8.77061	8.8648	-0.389348	3.72137e-05	0.000388256	0.0658881	0.055019	0.010869	0.039404	0.321936
cg00164906	C2orf80	2	209055251	7.78733	8.54782	-0.683272	0.00166314	0.00835239	0.724569	0.601477	0.123091	0.039404	0.321936
cg00172849	COL11A1	1	103574532	8.73665	9.07255	-1.07026	0.00145338	0.00751269	0.202613	0.118167	0.084446	0.000395701	0.0204673
cg00182273	CA7	16	66876847	2.45782	2.97385	-0.949292	0.0226925	0.064361	0.37111	0.236152	0.134958	0.000173851	0.0137966
cg00220102	ABAT	16	8806756	12.9217	13.8755	-0.612101	3.76732e-05	0.000392169	0.289398	0.168049	0.121349	1.76907e-05	0.00843964
cg00230074	BTBD17	17	72358042	7.76004	9.30417	-0.943405	0.00010478	0.000909124	0.13651	0.0996329	0.0368773	0.00172577	0.0483487
cg00231389	ABAT	16	8806753	12.9217	13.8755	-0.612101	3.76732e-05	0.000392169	0.191232	0.101538	0.089694	1.82762e-06	0.00843964
cg00242786	ADPRHL1	13	114108471	5.77637	6.24338	-0.469276	0.00649391	0.0243184	0.906578	0.873264	0.0333139	0.0476811	0.355756
cg00259886	MPZ	1	161279762	6.68357	6.68171	-0.945734	4.32658e-05	0.000440318	0.46055	0.257661	0.202889	1.76907e-05	0.00843964
cg00270789	GPT2	16	46919075	11.5094	12.3104	-0.503467	2.34823e-05	0.000265799	0.0684272	0.0367382	0.031689	4.78521e-05	0.0094178
cg00292971	FAM131B	7	143060536	11.1518	11.8249	-0.689032	2.78823e-06	4.65992e-05	0.728287	0.61035	0.117937	0.0159748	0.194279
cg00307214	GALNTL1	14	69726319	9.23991	9.58013	-0.348916	0.0476114	0.113445	0.0861458	0.0612374	0.0249084	0.00253056	0.0614182
cg00319595	BCAR1	16	75300861	11.7503	12.038	-0.237128	0.0228715	0.0647733	0.391587	0.208859	0.182728	0.000119837	0.0120764
cg00325149	COL11A1	1	103574072	8.73665	9.07255	-1.07026	0.00145338	0.00751269	0.060053	0.0485423	0.0115107	0.0302519	0.279414
cg00331616	MPHOSPH8	13	20207201	10.3885	10.5434	-0.192227	0.034999	0.0896532	0.595158	0.48538	0.109778	0.0420195	0.333255
cg00332048	HDAC9	7	18535072	9.81868	10.4598	-0.29761	0.0435714	0.105786	0.151278	0.0804853	0.0707926	2.37078e-05	0.00866472
cg00363845	ANO8	19	17446137	9.96733	10.6879	-0.436717	0.00146752	0.00757222	0.418682	0.30741	0.111272	0.0172025	0.203152
cg00366505	ZC3H18	16	88636230	10.5061	10.8543	-0.341621	2.82075e-07	7.33947e-06	0.022781	0.01808	0.00470102	0.014823	0.185781
cg00369716	PPRC1	10	103892708	9.82354	9.9763	-0.260296	0.00658232	0.0245803	0.0283759	0.0244187	0.00395718	0.0323538	0.29024
cg00386405	ZNF536	19	30863275	6.08557	6.45064	-0.972221	0.000334245	0.00229475	0.789299	0.637006	0.152293	0.0109	0.154361
cg00413617	KCNC1	11	17757415	7.28147	8.40979	-0.817126	0.000263816	0.00189757	0.136681	0.0483626	0.0883188	4.17169e-05	0.00926673
cg00423443	CDH13	16	82660376	9.41096	9.42091	-0.66365	0.00173016	0.00860901	0.0930307	0.0741204	0.0189103	0.0420195	0.333255
cg00424690	C6orf154	6	43478455	6.84597	7.03671	-0.405422	0.0394753	0.0981691	0.577054	0.448341	0.128712	0.0199013	0.221075
cg00439261	BCAR1	16	75273413	11.7503	12.038	-0.237128	0.0228715	0.0647733	0.692488	0.608814	0.083674	0.0199013	0.221075
cg00446413	DPP6	7	153749206	12.0051	12.989	-0.49998	0.000137453	0.00113947	0.0872053	0.0714929	0.0157125	0.00209393	0.0545765
cg00475509	ZIC1	3	147125955	11.047	11.6001	-0.486218	0.013955	0.0443163	0.228413	0.109526	0.118887	0.000353157	0.0192828
cg00509187	ENOX1	13	44362093	7.75824	8.36629	-0.480306	0.000243802	0.0017775	0.478952	0.379251	0.0997005	0.0447767	0.344482
cg00515954	ANKS1B	12	99548504	8.62657	9.0427	-0.655633	0.00305092	0.0133799	0.305459	0.155108	0.150351	7.15526e-05	0.0101898
cg00524967	RFC3	13	34391826	9.72153	10.0869	-0.560705	3.21355e-05	0.000343407	0.386689	0.233614	0.153075	0.00230304	0.0578068
cg00533390	HNRNPU	1	245028657	14.1062	14.3878	-0.200631	0.00121192	0.00650758	0.524591	0.373772	0.150819	0.0159748	0.194279
cg00539360	VEGFA	6	43737136	13.0353	14.1346	-0.833112	0.00880872	0.030893	0.356349	0.2045	0.151849	0.000119837	0.0120764
cg00552704	PPT2	6	32121420	10.0704	10.0723	-0.200661	0.00197267	0.00951203	0.100708	0.0575594	0.043149	0.000848987	0.0314462
cg00576075	C1orf52	1	85725654	10.4643	10.6575	-0.221666	0.0085136	0.0300353	0.263031	0.136196	0.126835	1.52411e-05	0.00843964
cg00600916	LOC154822	7	158800547	6.27773	7.82193	-1.91257	9.59965e-06	0.000126685	0.490524	0.341592	0.148932	0.0246205	0.24954
cg00602811	ZEB2	2	145278564	12.4799	12.6171	-0.310513	0.00371657	0.0157175	0.0680937	0.0482754	0.0198183	0.000249206	0.0163135
cg00603097	FAM69C	18	72125359	9.8367	10.7725	-0.479994	0.00439007	0.0178712	0.161049	0.107207	0.053842	0.0263901	0.259252
cg00603435	LRP1B	2	142889367	9.69286	10.1351	-0.381825	0.0390398	0.0974085	0.1904	0.0909214	0.0994782	7.15526e-05	0.0101898
cg00610692	RTKN	2	74668072	11.2205	11.2822	-0.38532	0.00506189	0.0200173	0.238636	0.186095	0.0525417	0.0172025	0.203152
cg00622166	GPT2	16	46919021	11.5094	12.3104	-0.503467	2.34823e-05	0.000265799	0.138976	0.0763472	0.0626284	5.98776e-06	0.00843964
cg00667938	EPHA10	1	38231146	4.3734	5.60266	-0.977732	0.000616884	0.0037633	0.0723423	0.0613211	0.0110212	0.0199013	0.221075
cg00685836	PPFIA2	12	82153256	7.01535	7.53391	-0.766606	0.00262487	0.0118695	0.0315004	0.0265305	0.00496991	0.00333765	0.0730764
cg00729541	FAM73B	9	131798577	9.92852	10.2161	-0.17122	0.00766758	0.0277127	0.0404908	0.034781	0.00570973	0.00930091	0.13975
cg00730561	SEC31B	10	102279703	7.45357	8.02241	-0.412421	0.0421482	0.103229	0.182042	0.139266	0.0427759	0.0229522	0.240029
cg00754357	ZCCHC11	1	53019727	10.5209	10.9076	-0.312865	0.00112784	0.00612837	0.183249	0.11339	0.0698597	0.00566161	0.102282
cg00781604	FAM117B	2	203499802	8.7863	9.26429	-0.43228	0.000148871	0.00121779	0.100026	0.0858519	0.0141744	0.0229522	0.240029
cg00789347	SYNGR3	16	2039030	7.48177	8.27819	-0.833395	0.00398981	0.0165653	0.284001	0.213496	0.0705053	0.00436495	0.086757
cg00806239	TJAP1	6	43456984	10.2379	10.3965	-0.347257	5.5608e-05	0.000539885	0.293801	0.16056	0.133241	0.000353157	0.0192828
cg00821600	LRP1B	2	142889384	9.69286	10.1351	-0.381825	0.0390398	0.0974085	0.284799	0.193063	0.0917359	0.000196277	0.0146434
cg00852549	NXPH1	7	8473457	8.13472	9.72106	-1.50773	7.44862e-10	6.47581e-08	0.0260451	0.0238578	0.00218728	0.00930091	0.13975
cg00856580	RAB3B	1	52456669	2.6254	3.56348	-1.04412	0.0014142	0.00734308	0.400588	0.340338	0.0602493	0.0420195	0.333255
cg00876678	RNPS1	16	2319586	12.2491	12.5827	-0.319259	2.60693e-09	1.76181e-07	0.318333	0.216924	0.101409	0.00858081	0.133044
cg00881010	NHLH1	1	160336712	5.85678	5.99215	-0.692022	0.0330776	0.0859014	0.260332	0.164884	0.0954478	0.000353157	0.0192828
cg00898111	BTBD17	17	72359190	7.76004	9.30417	-0.943405	0.00010478	0.000909124	0.213407	0.103211	0.110196	0.000848987	0.0314462
cg00898447	BCAR1	16	75300795	11.7503	12.038	-0.237128	0.0228715	0.0647733	0.529488	0.352119	0.177369	2.37078e-05	0.00866472
cg00909514	C1orf106	1	200860534	8.70029	9.21558	-0.642857	0.00061659	0.0037633	0.0139745	0.0124419	0.00153268	0.00858081	0.133044
cg00910127	AARS2	6	44281749	9.34804	9.44846	-0.306677	9.03521e-05	0.000803692	0.22301	0.124882	0.0981281	3.15531e-05	0.00886507
cg00910419	BCL11A	2	60780754	7.02347	7.46339	-0.708449	0.0157004	0.0486201	0.0595954	0.0359329	0.0236625	0.0263901	0.259252
cg00920348	SGIP1	1	66999304	7.99595	8.51063	-0.443251	0.010401	0.0352354	0.0467865	0.0372494	0.00953713	0.0199013	0.221075
cg00933538	PPT2	6	32121471	10.0704	10.0723	-0.200661	0.00197267	0.00951203	0.0427259	0.0318419	0.0108841	0.010073	0.146784
cg00975418	ZBTB43	9	129566028	9.48281	9.80893	-0.301549	0.000159397	0.00128326	0.930622	0.90123	0.0293923	0.0159748	0.194279
cg00994717	SEMA4G	10	102731539	7.77712	8.19647	-0.39852	0.00847119	0.0299163	0.916599	0.905167	0.0114317	0.039404	0.321936
cg01007458	SLC1A6	19	15084527	2.67033	4.26595	-0.706283	0.0370699	0.093575	0.391291	0.253181	0.13811	0.000494999	0.0230201
cg01012308	TRAP1	16	3767753	11.5321	11.8583	-0.301472	2.82678e-05	0.000309337	0.00995263	0.00940436	0.000548263	0.039404	0.321936
cg01022916	MATN1	1	31196938	3.34805	3.64486	-1.09639	1.6761e-07	4.97397e-06	0.282017	0.212282	0.0697346	0.0323538	0.29024
cg01042368	GPR179	17	36500237	3.88228	5.18235	-1.05798	0.000136728	0.00113509	0.428652	0.319147	0.109505	0.00616334	0.107977
cg01058368	CDH10	5	24645487	9.00891	10.1175	-0.553486	0.00078902	0.0045916	0.430466	0.260291	0.170176	0.00141658	0.0428622
cg01060471	NOLC1	10	103911733	11.7851	11.926	-0.168101	0.0163072	0.0499739	0.360193	0.287974	0.0722192	0.0345764	0.300534
cg01062068	SYNGR3	16	2039821	7.48177	8.27819	-0.833395	0.00398981	0.0165653	0.0942556	0.0525642	0.0416913	0.0263901	0.259252
cg01070095	SETD1A	16	30968205	10.7845	11.1104	-0.238557	0.00119421	0.00642445	0.697041	0.514873	0.182168	0.014823	0.185781
cg01071644	QSOX2	9	139138751	10.0468	10.5684	-0.443038	7.9786e-08	2.73884e-06	0.245991	0.121519	0.124472	8.15757e-05	0.0105382
cg01072639	CHGB	20	5891781	8.45843	9.35832	-0.883223	0.00240675	0.0111234	0.085736	0.0494072	0.0363288	0.000942545	0.0335297
cg01080998	LOC645323	5	87981177	11.6402	12.5926	-0.539925	0.000169478	0.00134652	0.0972212	0.0680809	0.0291403	0.00304636	0.0689778
cg01089602	F7	13	113760101	1.98389	1.55489	-1.4414	4.54457e-05	0.000458713	0.435483	0.304474	0.131009	0.00230304	0.0578068
cg01109256	RALGAPB	20	37100986	11.5835	11.8089	-0.120177	0.0205848	0.0597247	0.0821072	0.0543487	0.0277585	0.00436495	0.086757
cg01116059	SNCAIP	5	121647630	9.54139	10.6331	-0.371679	0.0237453	0.0667019	0.0170556	0.0155554	0.00150028	0.0199013	0.221075
cg01131147	MAD2L1	4	120988131	10.2431	10.3977	-0.392731	0.0406412	0.100362	0.0176895	0.0160391	0.00165042	0.00930091	0.13975
cg01136848	VPRBP	3	51535487	10.3188	10.5677	-0.205917	0.00296923	0.0130947	0.916433	0.860833	0.0556	0.0072849	0.120089
cg01141812	CLVS2	6	123317124	3.39259	4.15158	-0.950443	0.00900086	0.0314276	0.137261	0.0954653	0.0417959	0.00156435	0.0454503
cg01147995	PLCG1	20	39765948	12.5247	12.9127	-0.192405	0.0391734	0.0976148	0.0180053	0.0168158	0.0011895	0.0476811	0.355756
cg01158680	MAGI2	7	79083997	11.5966	11.9691	-0.289056	0.0076678	0.0277127	0.0573187	0.0443007	0.013018	0.00858081	0.133044
cg01173291	ZSCAN2	15	85144040	8.25461	8.43831	-0.235283	0.00845326	0.0298591	0.0372457	0.0336183	0.00362742	0.0476811	0.355756
cg01189606	PLXNB1	3	48471901	12.0908	12.8742	-0.316779	0.00931338	0.0322609	0.460068	0.342614	0.117454	0.0263901	0.259252
cg01205753	IL17RD	3	57199472	10.6942	11.4319	-0.709282	3.5147e-08	1.41414e-06	0.0304932	0.0282517	0.00224147	0.01851	0.212071
cg01227537	ZIC1	3	147127012	11.047	11.6001	-0.486218	0.013955	0.0443163	0.204739	0.139399	0.0653406	0.010073	0.146784
cg01245966	ADCY8	8	132053823	9.21226	10.4393	-0.519418	0.0218471	0.0625791	0.0576362	0.0484549	0.00918136	0.00304636	0.0689778
cg01258789	CRB1	1	197237257	9.78431	10.995	-0.809664	6.98051e-07	1.50025e-05	0.240751	0.117927	0.122824	0.000442837	0.0217073
cg01269191	KRAS	12	25404803	10.7662	11.1951	-0.238566	0.000550001	0.00343895	0.285927	0.153998	0.131928	4.17169e-05	0.00926673
cg01276475	RIMS1	6	72596176	6.31834	7.11103	-1.01997	0.000490191	0.00312829	0.0662095	0.0458405	0.0203689	0.000173851	0.0137966
cg01292475	NTRK2	9	87284571	13.6245	14.8405	-0.497251	0.0149023	0.0467583	0.0597943	0.0514158	0.00837848	0.00476459	0.0918433
cg01298514	VEGFA	6	43736807	13.0353	14.1346	-0.833112	0.00880872	0.030893	0.398992	0.230621	0.168371	0.000153781	0.013122
cg01323777	KCNAB3	17	7832943	7.20087	7.50363	-0.460428	0.00409113	0.0168928	0.28383	0.145689	0.138141	0.000686529	0.0277845
cg01328548	TRIM67	1	231297737	4.6818	6.22166	-2.32148	1.00893e-07	3.26883e-06	0.0265594	0.0241375	0.00242196	0.0420195	0.333255
cg01328833	SHD	19	4277322	8.37538	10.0093	-1.02386	0.000185595	0.00143092	0.320989	0.213471	0.107518	7.15526e-05	0.0101898
cg01338378	PRKRIP1	7	102036355	10.7867	10.9467	-0.161077	0.0167038	0.0508879	0.0939948	0.0831105	0.0108842	0.01851	0.212071
cg01353646	AGAP2	12	58132733	10.378	11.7237	-2.18866	1.42951e-16	1.6488e-13	0.293982	0.163127	0.130855	2.73739e-05	0.00876011
cg01355757	TET3	2	74272773	9.75691	10.2526	-0.442393	2.81155e-05	0.000308417	0.548434	0.374164	0.17427	0.00253056	0.0614182
cg01356044	MTSS1L	16	70720817	13.7035	14.5091	-0.510825	0.000337736	0.00230956	0.598713	0.478467	0.120246	0.014823	0.185781
cg01373024	NACAD	7	45129110	11.6735	12.1392	-0.495849	4.26131e-05	0.000434443	0.0614626	0.0481996	0.0132631	0.0109	0.154361
cg01384143	C3orf14	3	62304554	8.37735	9.69966	-0.405746	0.0268333	0.0732476	0.196715	0.0612182	0.135497	0.00253056	0.0614182
cg01395254	MYT1L	2	2336428	4.98171	6.75062	-1.03991	0.00578527	0.0222079	0.621254	0.391151	0.230103	0.00172577	0.0483487
cg01396387	CDH13	16	82660450	9.41096	9.42091	-0.66365	0.00173016	0.00860901	0.0399824	0.030045	0.0099374	0.0263901	0.259252
cg01429391	MYH7	14	23904930	6.55294	7.84799	-0.5745	0.0458603	0.110285	0.53532	0.420084	0.115236	0.0369247	0.311461
cg01459854	FLJ43390	14	62583388	5.31566	6.61163	-0.972214	0.00135919	0.00710434	0.669825	0.506991	0.162834	0.014823	0.185781
cg01518465	ARF3	12	49351708	13.87	14.0937	-0.173367	0.0466775	0.111775	0.07312	0.0517151	0.0214049	0.000196277	0.0146434
cg01556457	SNX22	15	64443744	9.65774	9.9401	-1.1669	1.42283e-06	2.71106e-05	0.0851111	0.0793377	0.00577338	0.0159748	0.194279
cg01567503	HRH3	20	60795858	3.18809	4.9985	-0.799249	0.0230633	0.0652096	0.165265	0.102219	0.0630457	0.00476459	0.0918433
cg01583940	PAQR6	1	156218009	11.542	11.8841	-0.379801	0.0420502	0.103047	0.314554	0.166425	0.14813	8.15757e-05	0.0105382
cg01598357	DLG3	X	69664317	9.66917	9.83369	-0.380986	0.0115878	0.0383696	0.164961	0.110855	0.0541068	0.0137431	0.17769
cg01693063	PRMT8	12	3600019	5.04718	5.82821	-0.809407	0.0177841	0.0532875	0.0504512	0.0405186	0.00993265	0.01851	0.212071
cg01753375	DCTN1	2	74607600	12.9834	13.1339	-0.186912	0.0373783	0.0941419	0.278786	0.18671	0.0920759	0.000314802	0.018185
cg01767885	C1QTNF8	16	1147214	1.01659	1.58119	-0.815291	0.0371719	0.0938025	0.539467	0.421106	0.118361	0.0117851	0.161729
cg01779806	ATP10B	5	160279389	7.28245	7.54017	-0.654857	0.00564978	0.0218125	0.588732	0.473794	0.114937	0.0447767	0.344482
cg01784928	TMEM63C	14	77647704	7.39258	8.14068	-0.598314	0.00377384	0.0158898	0.44801	0.321114	0.126896	0.014823	0.185781
cg01804429	YTHDC1	4	69216077	11.5438	11.7994	-0.209001	0.000608513	0.00373193	0.546325	0.400192	0.146133	0.0369247	0.311461
cg01812577	CHRM1	11	62689122	4.8223	6.3683	-0.688424	0.0404945	0.100111	0.216325	0.172536	0.0437898	0.0109	0.154361
cg01835725	PCBP4	3	52002500	11.5277	11.9328	-0.576315	2.71641e-06	4.56277e-05	0.223968	0.134108	0.0898598	5.98776e-06	0.00843964
cg01838497	RP1L1	8	10512769	3.18645	3.4669	-0.513114	0.0124426	0.0405405	0.281778	0.173924	0.107854	0.000249206	0.0163135
cg01860821	ZXDB	X	57617470	9.45841	9.80718	-0.237745	0.0012053	0.00648007	0.284838	0.178104	0.106734	0.000942545	0.0335297
cg01876288	LOC154822	7	158800934	6.27773	7.82193	-1.91257	9.59965e-06	0.000126685	0.498003	0.37894	0.119063	0.0263901	0.259252
cg01880569	CDH13	16	82660328	9.41096	9.42091	-0.66365	0.00173016	0.00860901	0.375686	0.246339	0.129347	0.00128143	0.0403615
cg01881182	ABAT	16	8806531	12.9217	13.8755	-0.612101	3.76732e-05	0.000392169	0.267937	0.14945	0.118487	0.000173851	0.0137966
cg01885635	ZNF621	3	40566085	10.9482	11.3976	-0.184429	0.0209833	0.0605862	0.141829	0.0859845	0.0558448	0.0051961	0.0969104
cg01908020	SHF	15	45494784	8.8534	9.26572	-0.280226	0.0337461	0.0872969	0.495755	0.378325	0.117431	0.0229522	0.240029
cg01910231	HDGF	1	156721823	13.2031	13.4379	-0.178925	0.00637086	0.0239405	0.0130521	0.0120953	0.000956852	0.0447767	0.344482
cg01910249	MYO5A	15	52821541	11.4992	11.7798	-0.406365	0.00954869	0.0329153	0.0169609	0.016179	0.000781882	0.0282656	0.268983
cg01929377	FAM48A	13	37634127	10.6525	10.913	-0.35862	2.56379e-06	4.37438e-05	0.0849166	0.0584546	0.026462	0.0072849	0.120089
cg01933073	SORBS2	4	186732942	9.36162	9.82522	-0.458551	0.0151073	0.0472471	0.27415	0.156812	0.117338	0.00141658	0.0428622
cg01943843	NBPF1	1	16939983	10.5295	11.1057	-0.329396	0.00139583	0.0072689	0.0328434	0.0272266	0.00561682	0.01851	0.212071
cg01959435	SYNGR1	22	39759957	10.9068	11.3182	-0.390597	0.0356967	0.0910227	0.0597422	0.046808	0.0129342	0.0323538	0.29024
cg01964562	LOC284798	20	25130549	0.567476	0.393672	-0.990404	0.0254266	0.0701268	0.378468	0.221589	0.156879	0.00128143	0.0403615
cg01965173	RIPPLY2	6	84562788	3.174	4.17629	-0.740438	0.00240996	0.0111275	0.0475427	0.0434426	0.00410006	0.00277784	0.0651852
cg01968493	ZNF804A	2	185462493	6.69856	6.83126	-0.71386	0.00228621	0.01067	0.0825428	0.0391777	0.0433652	0.010073	0.146784
cg01982835	DLGAP4	20	34995278	12.1772	12.3589	-0.156517	0.0454443	0.109549	0.355293	0.261751	0.0935418	0.0072849	0.120089
cg02010776	SMG1	16	18938091	11.4207	11.7828	-0.215754	0.0200735	0.0585357	0.0584599	0.0499244	0.00853544	0.00253056	0.0614182
cg02014003	NOVA1	14	27067707	11.8449	12.2907	-0.445357	9.48396e-05	0.000838436	0.0718974	0.0528475	0.0190499	5.48033e-05	0.00964747
cg02031392	PCYT1B	X	24691135	9.93475	10.1151	-0.274553	0.0367685	0.0930993	0.291291	0.212324	0.0789669	0.039404	0.321936
cg02063846	LOC284798	20	25130869	0.567476	0.393672	-0.990404	0.0254266	0.0701268	0.393823	0.207041	0.186782	0.000119837	0.0120764
cg02069674	CDH13	16	82660317	9.41096	9.42091	-0.66365	0.00173016	0.00860901	0.415517	0.282382	0.133135	0.00172577	0.0483487
cg02081905	NR2C2	3	14988669	10.9944	11.4492	-0.266798	0.00307393	0.0134672	0.0319857	0.0279195	0.00406613	0.0109	0.154361
cg02086431	RBP3	10	48391314	1.21677	1.82079	-1.02401	0.00595349	0.0227175	0.534601	0.414838	0.119763	0.00670362	0.113918
cg02102075	RAB11FIP3	16	474430	11.8332	12.3486	-0.35927	2.44412e-08	1.04668e-06	0.241277	0.138734	0.102543	7.15526e-05	0.0101898
cg02105326	HES6	2	239149142	11.5864	12.4747	-0.560449	0.00376033	0.0158484	0.0854538	0.0556627	0.0297912	3.63105e-05	0.00911516
cg02130905	STMN4	8	27116213	9.7017	10.5897	-1.16534	4.21488e-08	1.64609e-06	0.331454	0.231033	0.100422	0.000105568	0.0115684
cg02165355	ZNF454	5	178368071	5.95965	6.49319	-0.342897	0.0117917	0.0388884	0.0979296	0.0729196	0.0250101	0.000848987	0.0314462
cg02219159	TUSC5	17	1182702	1.61768	1.77413	-0.852299	0.0239745	0.0672312	0.372268	0.229677	0.142591	0.000221307	0.015407
cg02221302	C3orf14	3	62304629	8.37735	9.69966	-0.405746	0.0268333	0.0732476	0.148541	0.0559326	0.0926081	0.0159748	0.194279
cg02251393	DAPL1	2	159651559	4.34908	4.24402	-1.31977	0.00150912	0.00772235	0.35174	0.170311	0.181429	8.24029e-06	0.00843964
cg02253552	ZNF248	10	38147693	8.7577	9.00278	-0.400899	0.00174402	0.0086622	0.753081	0.655498	0.0975827	0.00476459	0.0918433
cg02270108	BRD2	6	32938475	12.9956	13.0326	-0.142535	0.0312098	0.0822107	0.0367053	0.0331783	0.00352703	0.0117851	0.161729
cg02282382	ZNF507	19	32836354	9.9421	10.2904	-0.206158	0.00374633	0.015824	0.0850148	0.0755808	0.00943393	0.0302519	0.279414
cg02288301	TMEFF2	2	193060811	8.08699	8.298	-0.89468	0.000361143	0.00243878	0.045425	0.0305957	0.0148293	0.00566161	0.102282
cg02291424	GTPBP3	19	17448344	9.15577	9.44552	-0.233474	0.0028512	0.0126817	0.0299864	0.0277257	0.0022607	0.0345764	0.300534
cg02338757	OPCML	11	132814117	8.52306	9.5743	-0.963014	8.01773e-05	0.000730078	0.0538617	0.0425632	0.0112986	0.0137431	0.17769
cg02341556	BCL9L	11	118781978	11.1978	11.4623	-0.243517	0.0230134	0.0651111	0.395215	0.315035	0.0801801	0.0229522	0.240029
cg02343823	ZNF300	5	150284419	9.06498	9.61703	-0.765262	3.76932e-07	9.32947e-06	0.099531	0.0986548	0.000876179	0.00790974	0.126485
cg02345991	SRRM4	12	119418676	5.52472	6.72509	-2.56361	3.55774e-13	1.12449e-10	0.156993	0.108416	0.048577	0.0420195	0.333255
cg02356111	ACTB	7	5570277	17.7342	17.9781	-0.23726	0.0131016	0.0421244	0.0118945	0.01108	0.000814542	0.0172025	0.203152
cg02376553	TFAP2A	6	10413523	6.96687	7.31313	-1.22588	2.4738e-05	0.000277868	0.160839	0.144756	0.0160832	0.0172025	0.203152
cg02379560	APBB2	4	40859280	11.7047	12.1368	-0.30943	0.00242931	0.0111899	0.051419	0.0442374	0.00718162	0.0420195	0.333255
cg02395812	C14orf80	14	105955879	8.24688	8.45912	-0.42354	0.000347463	0.00236545	0.182904	0.144656	0.0382485	0.0072849	0.120089
cg02400942	CSPG4	15	76006125	12.8539	13.4787	-0.520892	0.00922381	0.0320123	0.52849	0.406318	0.122172	0.00399517	0.0818926
cg02413187	MUM1	19	1356269	11.2033	11.5411	-0.239431	0.0108397	0.0364009	0.375294	0.233545	0.141749	0.000395701	0.0204673
cg02415029	ATXN7L2	1	110025642	8.34026	8.66827	-0.452339	0.000214105	0.00160496	0.160964	0.119212	0.0417525	0.0369247	0.311461
cg02442436	PALM2	9	112402882	7.19835	7.62397	-0.78898	0.00155739	0.00793391	0.232802	0.146332	0.08647	0.0246205	0.24954
cg02442900	DGKD	2	234296642	10.1885	10.5643	-0.339647	0.000483746	0.00309515	0.248513	0.164817	0.0836965	0.000763874	0.0295215
cg02466947	LOC645323	5	87969157	11.6402	12.5926	-0.539925	0.000169478	0.00134652	0.1429	0.0916439	0.0512559	2.73739e-05	0.00876011
cg02481307	LETM1	4	1858883	10.9232	11.1979	-0.239857	9.36629e-05	0.000830155	0.175969	0.106073	0.0698966	0.00128143	0.0403615
cg02485566	DPP6	7	153749759	12.0051	12.989	-0.49998	0.000137453	0.00113947	0.129781	0.120198	0.00958301	0.0420195	0.333255
cg02488702	LRP1B	2	142889392	9.69286	10.1351	-0.381825	0.0390398	0.0974085	0.354063	0.198065	0.155997	1.52411e-05	0.00843964
cg02503376	TNK1	17	7283817	3.77598	4.21142	-0.713172	0.00199886	0.00960886	0.175882	0.102286	0.0735963	0.000314802	0.018185
cg02506717	CREB5	7	28338790	10.8724	11.5883	-0.438229	0.0055052	0.0213699	0.210757	0.128511	0.082246	0.000353157	0.0192828
cg02513485	SPTBN1	2	54682387	14.3285	14.6828	-0.209845	0.0411084	0.101274	0.0890542	0.0344175	0.0546367	0.00566161	0.102282
cg02519286	GAPDH	12	6642354	16.9431	17.5349	-0.466914	7.60689e-06	0.000105708	0.0592384	0.0478074	0.0114309	0.0229522	0.240029
cg02519751	ZIC1	3	147126753	11.047	11.6001	-0.486218	0.013955	0.0443163	0.204634	0.110918	0.0937162	0.010073	0.146784
cg02531437	PRLHR	10	120355260	0.484554	1.73646	-1.29256	0.0127362	0.0412097	0.191037	0.138955	0.0520825	0.0323538	0.29024
cg02531908	ENO2	12	7023510	12.4943	13.31	-0.465578	0.00256931	0.0116732	0.0223987	0.0204868	0.0019119	0.0137431	0.17769
cg02547426	RGS12	4	3371236	11.109	11.4396	-0.3418	0.000160648	0.00129213	0.197518	0.102993	0.0945247	0.00115796	0.0378978
cg02549492	RHOBTB3	5	95066568	13.046	13.3226	-0.269407	0.00793821	0.0284581	0.038746	0.0225633	0.0161827	0.00253056	0.0614182
cg02572796	SORBS2	4	186732124	9.36162	9.82522	-0.458551	0.0151073	0.0472471	0.395739	0.171353	0.224386	1.31063e-05	0.00843964
cg02573557	ARMC5	16	31470209	10.0109	10.3585	-0.237752	0.00161257	0.00814097	0.0212196	0.0199518	0.00126788	0.0282656	0.268983
cg02593507	PLIN5	19	4535582	5.2992	5.82154	-0.73095	0.00385423	0.0161419	0.452766	0.296908	0.155859	0.000763874	0.0295215
cg02593924	IGFALS	16	1844998	2.54128	3.29731	-0.642871	0.00443082	0.0179947	0.810054	0.725197	0.0848574	0.0246205	0.24954
cg02613108	PCDH15	10	56561134	6.00147	7.18453	-1.65439	3.73712e-07	9.26302e-06	0.192851	0.117851	0.0749997	0.00253056	0.0614182
cg02620694	GABRA2	4	46391436	5.46858	6.9456	-0.908141	0.00927577	0.0321603	0.0137943	0.0123954	0.00139882	0.0109	0.154361
cg02622052	CNTN1	12	41086274	10.4863	11.4376	-0.785284	0.000352297	0.00239117	0.0456585	0.0398038	0.00585466	0.01851	0.212071
cg02623991	TTYH1	19	54926431	13.1839	14.2491	-0.337026	0.0259019	0.0712108	0.0316846	0.0224282	0.00925638	0.0323538	0.29024
cg02633148	GABRA2	4	46391476	5.46858	6.9456	-0.908141	0.00927577	0.0321603	0.0508344	0.0420779	0.00875654	0.0109	0.154361
cg02647628	FOXP2	7	114053988	4.41458	5.14569	-1.12213	0.000800967	0.0046455	0.40178	0.22004	0.18174	6.2668e-05	0.00989866
cg02653313	QRICH1	3	49131667	11.6202	11.8552	-0.207592	8.89999e-06	0.000119549	0.0160979	0.0147653	0.00133259	0.0127317	0.169708
cg02662277	PHYHIPL	10	60936383	11.5507	12.3351	-0.483272	0.00750321	0.0272545	0.0366312	0.0276526	0.00897864	0.00790974	0.126485
cg02679503	MTA3	2	42794680	10.7696	10.9806	-0.218914	0.0143512	0.0453588	0.358147	0.2518	0.106347	0.00156435	0.0454503
cg02701625	VWC2L	2	215275757	1.63251	2.83178	-1.32582	0.0022143	0.0103933	0.06394	0.049547	0.014393	0.0072849	0.120089
cg02726819	LOC154822	7	158800869	6.27773	7.82193	-1.91257	9.59965e-06	0.000126685	0.450043	0.335397	0.114645	0.0172025	0.203152
cg02756845	MAPK8IP2	22	51038542	9.87401	10.674	-0.483918	0.0104804	0.0354491	0.180613	0.0880495	0.0925639	1.31063e-05	0.00843964
cg02757172	GRIA2	4	158141076	10.0203	11.4323	-0.856613	4.18995e-05	0.000428888	0.275959	0.180763	0.0951962	0.0447767	0.344482
cg02789515	WSB1	17	25620677	12.307	12.6767	-0.45333	0.00502148	0.0198848	0.704568	0.558032	0.146535	0.01851	0.212071
cg02790305	SORBS2	4	186732932	9.36162	9.82522	-0.458551	0.0151073	0.0472471	0.337165	0.171275	0.16589	0.000848987	0.0314462
cg02829706	TBX2	17	59477081	10.5004	10.4033	-0.40252	0.0180987	0.0540898	0.0529327	0.0381479	0.0147848	0.000848987	0.0314462
cg02831267	SHISA6	17	11143597	4.43895	5.26219	-0.984437	0.0067079	0.0249274	0.175991	0.128031	0.0479601	0.0229522	0.240029
cg02836017	EVI5L	19	7910696	10.9025	11.1302	-0.257368	0.0103693	0.035155	0.535567	0.43817	0.0973967	0.0420195	0.333255
cg02842496	ADCY8	8	132053262	9.21226	10.4393	-0.519418	0.0218471	0.0625791	0.0718494	0.053579	0.0182704	0.00209393	0.0545765
cg02852989	SHISA7	19	55955292	6.82081	8.21712	-1.87132	1.28356e-13	4.54349e-11	0.187951	0.0717618	0.11619	0.0127317	0.169708
cg02865717	RBM16	6	155053990	11.0119	11.1403	-0.130655	0.0317403	0.0832513	0.0771214	0.0670286	0.0100929	0.0345764	0.300534
cg02870945	REEP1	2	86565124	9.8819	10.7849	-0.457697	0.0038656	0.016166	0.302306	0.217213	0.085093	0.0282656	0.268983
cg02891153	LOC100128822	7	152160229	9.05847	9.55463	-0.286078	0.0115575	0.0382986	0.105829	0.0740815	0.0317473	0.0263901	0.259252
cg02898721	RARA	17	38473222	11.2228	11.3845	-0.31948	0.00229299	0.0106959	0.42624	0.298601	0.127639	0.000395701	0.0204673
cg02965411	TSPAN8	12	71551926	3.50773	2.41705	-1.69201	6.28366e-07	1.37438e-05	0.755972	0.572379	0.183593	0.00209393	0.0545765
cg02980604	RASL10B	17	34058433	9.67316	10.314	-0.453377	0.000176255	0.00138232	0.474494	0.402231	0.0722628	0.0263901	0.259252
cg03001415	RERE	1	8877741	12.0661	12.5094	-0.29306	0.000857899	0.00491637	0.0188102	0.0177141	0.00109613	0.0420195	0.333255
cg03003745	CXCL17	19	42948167	0.227604	0.105343	-6.6722	6.5214e-05	0.00061553	0.301842	0.20036	0.101482	0.00333765	0.0730764
cg03015610	C16orf80	16	58163699	10.8402	11.1177	-0.21323	0.00339089	0.0146153	0.0523259	0.0439931	0.00833281	0.0476811	0.355756
cg03065311	ZNF512B	20	62601662	11.1284	11.553	-0.401376	1.04951e-05	0.000136319	0.0974229	0.0531253	0.0442976	0.000314802	0.018185
cg03098837	DPY19L2P4	7	89748686	5.0434	6.20918	-0.472262	0.03358	0.0869321	0.103884	0.0426685	0.0612157	0.00190191	0.0513818
cg03106958	BAHCC1	17	79372973	10.1879	10.6064	-0.34111	0.00555129	0.0215008	0.0734846	0.0530132	0.0204714	0.0282656	0.268983
cg03108827	C4orf44	4	3250295	2.40109	3.70322	-0.646374	0.00238038	0.0110262	0.663233	0.549748	0.113485	0.0213806	0.230552
cg03111114	NDST1	5	149886185	12.4253	12.5719	-0.181237	0.0492329	0.116427	0.384382	0.294963	0.0894194	0.0051961	0.0969104
cg03157591	GDAP1L1	20	42875645	7.69803	9.1511	-1.1114	4.2075e-06	6.53447e-05	0.263844	0.201019	0.0628243	0.00670362	0.113918
cg03167559	GAN	16	81347858	6.55564	7.19285	-0.352856	0.0151202	0.047256	0.129469	0.112482	0.0169872	0.00566161	0.102282
cg03173722	RUFY3	4	71587640	12.2845	12.7389	-0.531795	1.6601e-07	4.93496e-06	0.104799	0.0649952	0.0398036	0.00304636	0.0689778
cg03181582	ABCC8	11	17498530	6.33672	6.92003	-0.956395	0.0025257	0.0115032	0.0209207	0.0157143	0.00520639	0.014823	0.185781
cg03193349	REPS1	6	139309610	10.7307	10.8391	-0.20154	0.00746903	0.0271531	0.0401111	0.0363577	0.00375333	0.0369247	0.311461
cg03196669	EVI5L	19	7911206	10.9025	11.1302	-0.257368	0.0103693	0.035155	0.616319	0.496063	0.120256	0.00790974	0.126485
cg03203274	C6orf154	6	43478457	6.84597	7.03671	-0.405422	0.0394753	0.0981691	0.532426	0.430784	0.101643	0.0447767	0.344482
cg03204605	AFAP1	4	7941837	11.2574	11.6068	-0.383403	0.00233106	0.0108501	0.0415637	0.0357695	0.0057942	0.01851	0.212071
cg03212674	CLK2	1	155243807	9.85261	10.1166	-0.149024	0.039619	0.0984273	0.645211	0.467919	0.177292	0.00858081	0.133044
cg03222066	ABCG4	11	119019384	5.30554	5.77468	-0.73951	0.00790163	0.0283564	0.45947	0.368167	0.0913038	0.0229522	0.240029
cg03243226	GRIA4	11	105480979	9.40565	11.479	-0.5083	0.0174264	0.0524521	0.037017	0.0292172	0.00779988	0.0117851	0.161729
cg03264464	TRAF4	17	27070430	11.7104	12.135	-0.42443	0.0056906	0.0219272	0.0739654	0.0529071	0.0210583	0.000153781	0.013122
cg03287469	RAD18	3	9006242	9.02696	9.2712	-0.262954	0.0433139	0.105323	0.672669	0.347199	0.32547	0.000686529	0.0277845
cg03289906	PPP1R9A	7	94538408	9.71383	9.89833	-0.423943	0.00601021	0.0228885	0.253061	0.150673	0.102387	0.00104528	0.035666
cg03316098	GABBR1	6	29601398	11.3452	11.7999	-0.543662	0.0148493	0.0466258	0.175837	0.150122	0.0257148	0.0199013	0.221075
cg03323695	SLC7A5P2	16	21532809	2.24634	2.86466	-0.554305	0.00708985	0.0260574	0.441836	0.336108	0.105728	9.63747e-06	0.00843964
cg03363565	RAB11FIP3	16	474528	11.8332	12.3486	-0.35927	2.44412e-08	1.04668e-06	0.144128	0.093561	0.0505669	0.0229522	0.240029
cg03388025	SPIRE2	16	89894329	8.21021	8.76047	-0.421822	0.000939626	0.00529699	0.0700862	0.0460753	0.024011	0.0051961	0.0969104
cg03401312	PDE4C	19	18338283	5.19935	6.11827	-0.694373	0.00638535	0.0239824	0.720733	0.590794	0.12994	0.0263901	0.259252
cg03403507	AKAP6	14	32798387	10.7809	11.1493	-0.36756	0.020308	0.0590932	0.405388	0.227142	0.178246	0.00436495	0.086757
cg03412618	LOC400931	22	46481099	7.04352	7.5337	-1.0886	2.05317e-07	5.77818e-06	0.460092	0.344276	0.115816	0.000153781	0.013122
cg03422252	SPATA22	17	3375595	4.9624	4.39631	-0.711221	0.00575895	0.0221363	0.967127	0.961966	0.00516127	0.0229522	0.240029
cg03450734	OSBPL7	17	45899862	9.27745	9.64291	-0.185644	0.0282466	0.0763437	0.299172	0.153336	0.145835	6.2668e-05	0.00989866
cg03451204	BCAR1	16	75282783	11.7503	12.038	-0.237128	0.0228715	0.0647733	0.555947	0.447004	0.108943	0.0447767	0.344482
cg03454353	ZFP37	9	115819364	8.62979	8.96053	-0.3692	0.000448372	0.00291189	0.104604	0.0780128	0.0265911	0.0109	0.154361
cg03456393	OPA1	3	193310565	11.7157	11.9403	-0.228371	0.00127563	0.00675949	0.144518	0.09548	0.0490382	0.0323538	0.29024
cg03469521	CA7	16	66878810	2.45782	2.97385	-0.949292	0.0226925	0.064361	0.0177129	0.0117691	0.00594385	0.0199013	0.221075
cg03473042	WDR5	9	137000014	10.7029	11.0925	-0.352639	1.50269e-08	7.08393e-07	0.605409	0.506137	0.0992723	0.039404	0.321936
cg03486832	KDM2B	12	122019525	10.552	10.9338	-0.348126	9.68437e-07	1.98283e-05	0.113736	0.0832487	0.0304876	0.039404	0.321936
cg03500056	ABAT	16	8814507	12.9217	13.8755	-0.612101	3.76732e-05	0.000392169	0.161912	0.102226	0.0596856	5.48033e-05	0.00964747
cg03506489	KCNA4	11	30038788	2.50018	3.03126	-0.714909	0.0380369	0.0954841	0.362191	0.233818	0.128373	0.0159748	0.194279
cg03512392	CCDC150	2	197504139	5.47611	6.2122	-0.779948	0.0009338	0.00527274	0.161562	0.11705	0.0445114	0.0447767	0.344482
cg03519907	LARP1	5	154092426	12.7974	12.9577	-0.14343	0.0450677	0.108777	0.814999	0.719169	0.0958305	0.0447767	0.344482
cg03520644	COL11A1	1	103574523	8.73665	9.07255	-1.07026	0.00145338	0.00751269	0.094299	0.0445277	0.0497713	0.000353157	0.0192828
cg03552937	ZMIZ2	7	44795713	12.2195	12.5417	-0.308178	2.78025e-05	0.000307159	0.330413	0.249741	0.0806716	0.0117851	0.161729
cg03560586	ASB1	2	239334908	10.5575	10.7704	-0.275961	0.0120634	0.0396106	0.117542	0.0837612	0.0337812	4.78521e-05	0.0094178
cg03564320	RPRM	2	154336148	5.77497	7.86668	-1.45949	5.23642e-08	1.94411e-06	0.226693	0.159367	0.067326	0.014823	0.185781
cg03564620	MYH6	14	23878667	1.81553	2.55903	-0.763203	0.0310904	0.0819545	0.394726	0.323012	0.071714	0.0137431	0.17769
cg03578926	SHANK2	11	70508032	6.151	7.26734	-1.22429	1.12712e-05	0.000144876	0.089334	0.055525	0.033809	0.0117851	0.161729
cg03646916	ZNF167	3	44596538	7.89074	8.42515	-0.312263	0.00629433	0.0237355	0.314056	0.16084	0.153217	0.00790974	0.126485
cg03671597	SEZ6	17	27333463	9.16172	11.3318	-1.08614	8.19073e-06	0.000111845	0.116995	0.068761	0.0482337	2.73739e-05	0.00876011
cg03673694	ELMO1	7	37025706	11.4077	11.4412	-0.476966	0.00185358	0.00908464	0.23414	0.127831	0.106308	0.000616319	0.0260604
cg03679544	TIAM2	6	155537972	8.21012	9.16108	-0.932803	1.61479e-05	0.000194011	0.275347	0.187239	0.0881083	0.00304636	0.0689778
cg03696345	OLIG2	21	34398114	11.7191	12.67	-0.789184	7.50934e-05	0.000691427	0.0571159	0.0476631	0.00945277	0.0323538	0.29024
cg03698956	ABAT	16	8768031	12.9217	13.8755	-0.612101	3.76732e-05	0.000392169	0.0365118	0.0297782	0.00673361	0.00365335	0.0773719
cg03703356	CKB	14	103989368	14.2162	15.3113	-0.537913	7.9951e-06	0.000109606	0.0925783	0.0611672	0.0314111	0.000196277	0.0146434
cg03705396	MAP6D1	3	183543680	9.23831	9.63904	-0.427344	0.0214542	0.0616475	0.0599736	0.0425356	0.017438	0.000616319	0.0260604
cg03714991	DRP2	X	100474897	8.12113	9.0179	-0.637319	0.000423982	0.00278591	0.27273	0.206414	0.0663157	0.0476811	0.355756
cg03736789	ELMO1	7	37025810	11.4077	11.4412	-0.476966	0.00185358	0.00908464	0.33272	0.189941	0.142778	0.000942545	0.0335297
cg03767531	NEUROD1	2	182545572	6.26819	6.89614	-0.771999	0.00612438	0.0232277	0.0353077	0.0259572	0.00935056	0.0117851	0.161729
cg03772856	TMEM97	17	26645865	10.4902	10.7834	-0.309387	0.0272394	0.0741368	0.0410282	0.0315664	0.00946175	0.00930091	0.13975
cg03790075	SEMA4G	10	102732171	7.77712	8.19647	-0.39852	0.00847119	0.0299163	0.827437	0.761285	0.0661522	0.0263901	0.259252
cg03793368	MAGEC2	X	141293344	1.07814	0.864255	-3.24382	0.0181199	0.0541306	0.604036	0.462671	0.141364	0.0263901	0.259252
cg03793804	STX1B	16	31021905	8.7869	9.75409	-0.820787	0.000353341	0.00239638	0.0218275	0.0196225	0.00220498	0.0476811	0.355756
cg03795847	ZNF167	3	44596512	7.89074	8.42515	-0.312263	0.00629433	0.0237355	0.629534	0.490571	0.138963	0.0159748	0.194279
cg03827118	RAB5A	3	19987815	12.1824	12.3397	-0.188178	0.000320647	0.00221635	0.77223	0.589969	0.182261	0.0345764	0.300534
cg03856973	SCUBE1	22	43740230	1.91256	1.80051	-2.72413	5.60365e-11	8.07906e-09	0.432258	0.329945	0.102313	0.0072849	0.120089
cg03869608	PDZRN3	3	73674656	10.1392	10.4054	-0.297329	0.0367759	0.0931021	0.0379804	0.0320775	0.00590291	0.0282656	0.268983
cg03950476	ZCCHC11	1	53019814	10.5209	10.9076	-0.312865	0.00112784	0.00612837	0.24955	0.168397	0.0811527	0.000494999	0.0230201
cg03959306	PRKCZ	1	2004968	8.72036	9.37285	-0.851394	4.72002e-05	0.000472679	0.460621	0.331227	0.129395	0.000552658	0.0245445
cg03992976	FOXRED2	22	36903496	10.8929	11.3282	-0.206703	0.0335117	0.0867944	0.330249	0.202807	0.127442	0.000314802	0.018185
cg04030848	GAL3ST1	22	30960881	6.82334	7.45754	-1.04957	4.14069e-06	6.44636e-05	0.374413	0.235893	0.13852	0.000119837	0.0120764
cg04080270	RAB3B	1	52456551	2.6254	3.56348	-1.04412	0.0014142	0.00734308	0.0840907	0.0382924	0.0457983	0.0447767	0.344482
cg04084157	VGF	7	100809049	9.55817	11.3706	-2.12983	5.67804e-08	2.08127e-06	0.160409	0.116476	0.0439334	0.000942545	0.0335297
cg04086834	SMAP1	6	71377064	11.4115	11.6358	-0.192198	0.0154209	0.0479938	0.797758	0.72747	0.070288	0.0369247	0.311461
cg04105091	PPT2	6	32121355	10.0704	10.0723	-0.200661	0.00197267	0.00951203	0.0852453	0.0592741	0.0259712	0.00399517	0.0818926
cg04106785	CDK5R1	17	30813145	9.7364	10.7128	-0.885437	7.09005e-06	0.000100053	0.451687	0.325986	0.125701	0.0199013	0.221075
cg04120546	MTSS1	8	125740895	11.4063	11.5888	-0.562609	0.000176252	0.00138232	0.0607106	0.0554963	0.0052143	0.00156435	0.0454503
cg04124457	PRTG	15	56036455	7.01209	7.81754	-1.01512	8.40905e-09	4.56066e-07	0.842132	0.750213	0.0919189	0.0282656	0.268983
cg04129430	CCDC36	3	49236376	2.67528	3.03305	-0.712573	0.00267539	0.0120539	0.833703	0.744475	0.089228	0.0369247	0.311461
cg04130952	PCBP4	3	51998051	11.5277	11.9328	-0.576315	2.71641e-06	4.56277e-05	0.478245	0.398795	0.0794508	0.0369247	0.311461
cg04133673	LRP1B	2	142890490	9.69286	10.1351	-0.381825	0.0390398	0.0974085	0.42991	0.276958	0.152951	0.00399517	0.0818926
cg04134015	OPA1	3	193310532	11.7157	11.9403	-0.228371	0.00127563	0.00675949	0.32715	0.208345	0.118805	0.000221307	0.015407
cg04134279	C8orf42	8	496327	9.39755	9.78124	-0.267124	0.0231297	0.0653359	0.303425	0.187992	0.115433	0.0127317	0.169708
cg04155793	CDK10	16	89752847	10.3925	10.7309	-0.261096	0.00870984	0.0306092	0.390692	0.281772	0.10892	0.039404	0.321936
cg04166544	DNER	2	230580574	12.7502	13.6763	-0.500916	0.00038468	0.0025665	0.417708	0.275847	0.141861	0.00365335	0.0773719
cg04174180	ZNF23	16	71496383	9.27882	9.72652	-0.235906	0.000935248	0.00527919	0.0758228	0.0410466	0.0347762	0.0369247	0.311461
cg04191954	CACNG2	22	37099064	1.19136	3.04055	-1.99202	4.98549e-06	7.51341e-05	0.0569162	0.044663	0.0122531	0.00333765	0.0730764
cg04204669	TH	11	2193742	1.17608	1.56375	-1.69249	0.000173474	0.00136732	0.457636	0.340572	0.117064	0.0117851	0.161729
cg04228709	TIAM2	6	155537930	8.21012	9.16108	-0.932803	1.61479e-05	0.000194011	0.342661	0.211078	0.131583	0.000196277	0.0146434
cg04267436	ZDHHC22	14	77608303	8.53148	9.73169	-0.971135	0.00013941	0.00115348	0.0480581	0.0381469	0.00991119	0.0369247	0.311461
cg04279801	RNF112	17	19314319	9.54221	10.0896	-0.382408	0.0108202	0.0363497	0.33827	0.247203	0.0910671	0.000249206	0.0163135
cg04292941	DNHD1	11	6518485	7.98133	8.63567	-0.328868	0.0223402	0.0636333	0.426626	0.280516	0.146111	7.03142e-06	0.00843964
cg04310331	LOC100133545	11	2012332	2.91009	3.79185	-0.839695	0.00156457	0.00795542	0.19738	0.153542	0.0438373	0.00930091	0.13975
cg04329382	LOC400931	22	46480891	7.04352	7.5337	-1.0886	2.05317e-07	5.77818e-06	0.287004	0.159286	0.127718	5.48033e-05	0.00964747
cg04337534	GAL3ST3	11	65816809	8.24052	8.987	-0.319893	0.00328368	0.0142276	0.178703	0.128721	0.0499815	0.00253056	0.0614182
cg04348265	SORBS2	4	186733060	9.36162	9.82522	-0.458551	0.0151073	0.0472471	0.264122	0.125334	0.138788	0.000173851	0.0137966
cg04375683	PPP2R1A	19	52692431	13.5986	13.8356	-0.202843	0.00193839	0.00937554	0.198535	0.115455	0.0830801	0.000221307	0.015407
cg04391391	ZSWIM4	19	13904774	9.66223	9.84914	-0.250423	0.0243604	0.068065	0.313678	0.204465	0.109214	0.000173851	0.0137966
cg04392082	SORBS2	4	186732926	9.36162	9.82522	-0.458551	0.0151073	0.0472471	0.17884	0.0619438	0.116896	0.000314802	0.018185
cg04427490	PALM	19	708469	11.0165	11.9645	-0.622842	2.30738e-06	4.01016e-05	0.399402	0.294337	0.105065	0.0072849	0.120089
cg04442388	HECW1	7	43151168	5.44594	6.10391	-1.28606	2.3511e-05	0.000265859	0.137436	0.0902306	0.0472049	0.00253056	0.0614182
cg04461867	SERPINA11	14	94919295	0.3066	0.233095	-2.28467	0.0135707	0.0432865	0.544382	0.3713	0.173082	0.0159748	0.194279
cg04470971	GRM5	11	88797085	5.69113	7.33825	-0.717209	0.0220523	0.0630415	0.0929071	0.0559305	0.0369766	0.01851	0.212071
cg04496920	NOXO1	16	2032394	3.86192	4.61645	-0.379037	0.0106254	0.0358213	0.288429	0.177725	0.110704	0.000119837	0.0120764
cg04513227	GPATCH1	19	33571656	8.96547	9.06239	-0.165727	0.0285254	0.076836	0.216487	0.142065	0.0744221	0.000494999	0.0230201
cg04520793	ASB16	17	42248056	5.00511	5.27454	-0.336133	0.0300209	0.0798328	0.10142	0.0721406	0.0292793	0.00399517	0.0818926
cg04539203	H2AFY2	10	71812330	7.87319	7.96911	-0.752857	0.000630195	0.00383234	0.212992	0.0908165	0.122175	0.0369247	0.311461
cg04543865	GAN	16	81347551	6.55564	7.19285	-0.352856	0.0151202	0.047256	0.181018	0.0957314	0.0852862	0.000280267	0.0172212
cg04562491	DTX1	12	113495386	10.1987	10.7058	-0.273926	0.0310758	0.0819545	0.364007	0.260282	0.103726	0.000494999	0.0230201
cg04567445	DNAJC6	1	65730409	10.0172	10.9621	-0.492716	0.00755497	0.0274137	0.0937654	0.0583424	0.035423	0.000494999	0.0230201
cg04617001	LOC284798	20	25130794	0.567476	0.393672	-0.990404	0.0254266	0.0701268	0.378349	0.211234	0.167115	0.000314802	0.018185
cg04640109	ZFPM2	8	106330173	8.05373	8.95347	-0.561683	0.023193	0.0654481	0.0711683	0.0472328	0.0239355	0.00172577	0.0483487
cg04671541	TAGLN3	3	111717682	9.60973	10.1916	-0.619942	0.00764735	0.0276734	0.136207	0.0969004	0.0393067	0.00476459	0.0918433
cg04674060	CHD3	17	7792063	11.7116	11.933	-0.473849	0.000187033	0.00143944	0.460803	0.332888	0.127914	0.0137431	0.17769
cg04675542	ZNF300	5	150284416	9.06498	9.61703	-0.765262	3.76932e-07	9.32947e-06	0.0897958	0.0753316	0.0144642	0.00365335	0.0773719
cg04721087	C15orf23	15	40674900	9.79248	9.82082	-0.329576	0.00666185	0.0248077	0.286549	0.205015	0.0815343	0.00566161	0.102282
cg04747322	SNCAIP	5	121647308	9.54139	10.6331	-0.371679	0.0237453	0.0667019	0.106987	0.0780766	0.0289101	0.00333765	0.0730764
cg04748704	CHRM2	7	136553243	0.509884	1.56603	-2.73143	2.06955e-08	9.22213e-07	0.225154	0.149026	0.0761279	0.0476811	0.355756
cg04811762	LATS1	6	150039439	8.80085	9.03114	-0.281497	0.0412156	0.101447	0.0483585	0.0416629	0.00669555	0.0263901	0.259252
cg04818947	CRABP1	15	78631512	5.16244	4.54227	-2.28075	3.24184e-05	0.000345364	0.919833	0.866071	0.0537618	0.0302519	0.279414
cg04819775	LOC645323	5	87974436	11.6402	12.5926	-0.539925	0.000169478	0.00134652	0.148363	0.103918	0.0444444	0.000105568	0.0115684
cg04835284	SEC31B	10	102279758	7.45357	8.02241	-0.412421	0.0421482	0.103229	0.217897	0.157511	0.060386	0.00304636	0.0689778
cg04865110	JAKMIP1	4	6202558	6.14249	7.16307	-0.614943	0.0244316	0.068231	0.0368807	0.0301729	0.00670781	0.0420195	0.333255
cg04871875	SFRS13B	6	89828172	8.35606	8.70673	-0.553516	1.04396e-06	2.10753e-05	0.532772	0.396992	0.135779	0.0072849	0.120089
cg04901053	MYO15A	17	18012014	4.17841	4.07805	-0.689549	0.0116368	0.0384875	0.380311	0.274846	0.105465	0.000763874	0.0295215
cg04919519	CDC42BPB	14	103524989	12.1579	12.4009	-0.263965	0.00460927	0.0185843	0.116013	0.0785551	0.0374582	0.00104528	0.035666
cg04949149	LMBR1L	12	49505053	10.0289	10.0523	-0.16898	0.0367029	0.0930127	0.16442	0.121849	0.042571	0.0117851	0.161729
cg04951739	ZNF70	22	24093724	7.27384	7.58835	-0.274296	0.0136315	0.0434485	0.17115	0.129333	0.0418165	0.0127317	0.169708
cg04958654	ZNF550	19	58069120	8.3683	8.68261	-0.199392	0.0197107	0.0577111	0.45444	0.358351	0.096089	0.0109	0.154361
cg04971534	SEZ6	17	27333432	9.16172	11.3318	-1.08614	8.19073e-06	0.000111845	0.122496	0.0983162	0.02418	0.00115796	0.0378978
cg04985661	PHACTR1	6	12717192	7.61647	8.10284	-0.499751	0.0112369	0.0374757	0.502409	0.280712	0.221697	0.00172577	0.0483487
cg04986579	UNC13A	19	17799384	8.80467	10.1974	-1.00524	3.18137e-05	0.000340389	0.0645617	0.0419493	0.0226124	0.00104528	0.035666
cg05004108	DDAH1	1	85931167	12.2121	12.8495	-0.27899	0.0322409	0.0842476	0.0391188	0.0291494	0.00996939	0.00790974	0.126485
cg05009934	CLVS2	6	123317411	3.39259	4.15158	-0.950443	0.00900086	0.0314276	0.0209998	0.0200811	0.000918704	0.01851	0.212071
cg05021896	TRIM9	14	51562526	12.9368	13.628	-0.430204	0.000230002	0.00169982	0.068121	0.0551534	0.0129676	0.0323538	0.29024
cg05026785	KCNIP3	2	95961681	8.84355	9.37362	-0.473402	0.0377515	0.0949329	0.51524	0.411456	0.103784	0.014823	0.185781
cg05029189	ADCY5	3	123168386	7.11824	7.97112	-0.998317	1.82755e-06	3.35888e-05	0.0971695	0.0569611	0.0402084	0.0302519	0.279414
cg05064489	SEC31B	10	102279954	7.45357	8.02241	-0.412421	0.0421482	0.103229	0.502515	0.394539	0.107976	0.00253056	0.0614182
cg05080154	SALL3	18	76739409	8.75423	10.2266	-0.873484	7.60363e-05	0.000699364	0.0133906	0.00937363	0.00401693	0.014823	0.185781
cg05083414	FAM193A	4	2627039	11.0033	11.3818	-0.316649	2.96711e-07	7.61633e-06	0.560554	0.411534	0.14902	0.00230304	0.0578068
cg05090695	CDKN1C	11	2907670	9.64297	9.10244	-0.433414	0.0129565	0.0417587	0.165719	0.122352	0.0433666	0.0137431	0.17769
cg05098118	GPR123	10	134900906	8.63315	9.76872	-0.962097	1.21796e-06	2.3864e-05	0.592777	0.4914	0.101377	0.00670362	0.113918
cg05116756	TP73	1	3606702	6.54084	7.4639	-0.891182	0.00736861	0.0268445	0.62879	0.520682	0.108108	0.00616334	0.107977
cg05125809	TUBB	6	30687159	15.4437	15.6415	-0.420732	0.000433205	0.0028336	0.150889	0.0806202	0.0702687	0.00365335	0.0773719
cg05131488	ETV1	7	14031822	13.1051	13.4964	-0.478508	0.0106709	0.0359528	0.323394	0.158397	0.164998	7.03142e-06	0.00843964
cg05133205	PPT2	6	32121249	10.0704	10.0723	-0.200661	0.00197267	0.00951203	0.200705	0.103474	0.0972312	0.0127317	0.169708
cg05142982	C8orf42	8	495736	9.39755	9.78124	-0.267124	0.0231297	0.0653359	0.0638269	0.0340434	0.0297834	0.0420195	0.333255
cg05182555	GLDC	9	6645736	10.4086	11.1426	-0.498004	0.000465251	0.0030007	0.0529995	0.0463719	0.00662764	0.0302519	0.279414
cg05183271	TMPRSS5	11	113577386	7.76946	8.6001	-0.53739	0.00120868	0.0064942	0.368631	0.185162	0.183469	0.000221307	0.015407
cg05207415	MARK3	14	103851218	11.691	11.9059	-0.219491	0.000179002	0.00139627	0.0950063	0.0860819	0.00892434	0.0159748	0.194279
cg05210258	FGF14	13	102569538	8.58756	9.38184	-0.91354	3.5382e-06	5.66275e-05	0.0677795	0.0587299	0.00904957	0.01851	0.212071
cg05210497	TIGD3	11	65121660	5.88782	6.43764	-0.321652	0.0203473	0.0591645	0.13121	0.091149	0.040061	0.00476459	0.0918433
cg05211662	ADAMTS19	5	128795605	2.34956	3.01953	-0.871197	0.0137348	0.0437294	0.212166	0.166366	0.0457992	0.039404	0.321936
cg05230647	TMEM25	11	118401801	9.79699	10.2746	-0.230062	0.00914063	0.0317824	0.0131986	0.0123535	0.000845122	0.0420195	0.333255
cg05243389	MYEF2	15	48470794	11.105	11.8338	-0.450518	6.57716e-09	3.71867e-07	0.278552	0.19353	0.0850219	0.0282656	0.268983
cg05256043	DCT	13	95131951	4.22428	5.37952	-1.39015	2.63737e-06	4.46907e-05	0.332537	0.176458	0.156079	0.000119837	0.0120764
cg05256973	CYTSB	17	19989186	11.847	12.0089	-0.171898	0.0362982	0.0922032	0.460317	0.358969	0.101349	0.00436495	0.086757
cg05261411	C19orf26	19	1238398	8.55618	9.26084	-0.525473	6.79455e-06	9.65128e-05	0.134848	0.10174	0.0331075	0.0127317	0.169708
cg05286280	C3orf70	3	184872119	10.618	11.669	-0.603832	0.000294752	0.00207229	0.444164	0.252638	0.191526	9.28663e-05	0.0110569
cg05303901	CREB5	7	28338625	10.8724	11.5883	-0.438229	0.0055052	0.0213699	0.339641	0.22615	0.113491	0.000848987	0.0314462
cg05326274	NPAS3	14	33407424	11.2556	11.7299	-0.241375	0.0263289	0.0721552	0.0379741	0.0274039	0.0105702	0.00616334	0.107977
cg05343105	KIF22	16	29801371	10.9385	11.2276	-0.420321	1.51081e-05	0.000182787	0.55632	0.421009	0.135311	0.00670362	0.113918
cg05349042	BCL9	1	147013020	10.4635	10.7958	-0.442157	8.70679e-08	2.9193e-06	0.0292145	0.0260926	0.00312191	0.01851	0.212071
cg05374238	C1orf168	1	57285466	0.793416	1.35956	-1.44338	0.00140099	0.00728539	0.517835	0.393773	0.124062	0.00670362	0.113918
cg05375333	ANKS1B	12	99549023	8.62657	9.0427	-0.655633	0.00305092	0.0133799	0.40384	0.274389	0.129451	0.00277784	0.0651852
cg05386230	ZNF133	20	18268439	9.40457	9.69371	-0.202929	0.00842655	0.0298073	0.352031	0.232158	0.119873	0.00670362	0.113918
cg05396397	NPPA	1	11908164	6.18178	7.26139	-1.54685	1.77363e-06	3.27139e-05	0.298897	0.225815	0.0730819	0.00209393	0.0545765
cg05398095	YOD1	1	207224740	9.21382	9.52452	-0.29451	0.000205553	0.00155432	0.362668	0.252695	0.109973	0.0369247	0.311461
cg05401965	PCDH10	4	134070039	11.3066	12.0284	-0.340962	0.0122494	0.0400635	0.0555589	0.0470515	0.0085074	0.00616334	0.107977
cg05405594	XPO4	13	21477483	10.0751	10.3742	-0.347025	6.22332e-06	8.97996e-05	0.148048	0.0859588	0.0620893	0.039404	0.321936
cg05409597	SGOL2	2	201390524	9.41618	9.57234	-0.411367	0.017871	0.0534923	0.0398248	0.0343198	0.00550497	0.039404	0.321936
cg05412990	WDR35	2	20190169	10.5951	11.0197	-0.135946	0.044129	0.106959	0.228248	0.132662	0.0955862	0.0159748	0.194279
cg05456921	NKX6-1	4	85420487	4.6057	4.80921	-0.733616	0.0203588	0.0591808	0.147051	0.0682305	0.0788209	0.01851	0.212071
cg05458429	BAI1	8	143544026	10.0889	11.2288	-0.75334	0.00183167	0.00901281	0.281122	0.206445	0.0746775	0.00333765	0.0730764
cg05465935	C5orf34	5	43515805	7.42484	7.37462	-0.452786	0.0164144	0.0501831	0.367011	0.248705	0.118306	0.0199013	0.221075
cg05467523	SV2A	1	149889544	12.3537	12.6808	-0.367524	0.00368578	0.0156255	0.0336237	0.0283884	0.00523535	0.00858081	0.133044
cg05487635	ARMC4	10	28287999	4.24295	4.07443	-1.31146	7.81578e-05	0.000715773	0.232679	0.180349	0.0523298	0.00790974	0.126485
cg05493526	LRRC20	10	72141625	9.64983	9.98841	-0.285536	0.0157008	0.0486201	0.0284028	0.0253779	0.00302494	0.0447767	0.344482
cg05502701	PDZRN3	3	73674160	10.1392	10.4054	-0.297329	0.0367759	0.0931021	0.0148437	0.0129992	0.00184451	0.00858081	0.133044
cg05561193	DCLK2	4	150999042	12.279	13.369	-0.435618	0.000775003	0.00451763	0.350234	0.240262	0.109972	0.0199013	0.221075
cg05564831	NT5DC2	3	52568323	11.8077	12.1693	-0.438356	0.00140606	0.00730739	0.26737	0.207585	0.0597855	0.0229522	0.240029
cg05583398	LRRC3B	3	26664181	7.26377	8.50182	-0.627523	0.00311248	0.0136017	0.10137	0.0629472	0.0384228	0.0369247	0.311461
cg05607053	SOX6	11	16424708	10.4359	11.3894	-0.715896	4.19642e-05	0.000429092	0.372307	0.238695	0.133612	0.0229522	0.240029
cg05630725	SOX5	12	24104115	7.87235	8.82438	-0.772781	0.000149006	0.00121831	0.407544	0.175173	0.23237	5.98776e-06	0.00843964
cg05652533	DPYSL4	10	134000287	10.3887	11.0198	-0.902238	7.6368e-10	6.47742e-08	0.0877441	0.0546911	0.033053	0.010073	0.146784
cg05654164	C1orf52	1	85725892	10.4643	10.6575	-0.221666	0.0085136	0.0300353	0.328629	0.175971	0.152658	5.98776e-06	0.00843964
cg05676251	C16orf81	16	89225592	0.575541	1.11895	-0.772848	0.0357326	0.0910739	0.947217	0.906106	0.0411116	0.0282656	0.268983
cg05677041	SRRM4	12	119418622	5.52472	6.72509	-2.56361	3.55774e-13	1.12449e-10	0.171167	0.162136	0.00903099	0.0476811	0.355756
cg05679002	TMCC1	3	129407544	10.6089	10.9715	-0.372484	6.87739e-05	0.000643166	0.444715	0.214129	0.230586	7.15526e-05	0.0101898
cg05683445	SBK1	16	28303182	9.75906	10.8627	-1.12643	1.13764e-12	3.07535e-10	0.0997587	0.0760429	0.0237159	0.00566161	0.102282
cg05697909	HES5	1	2462364	4.94707	7.4631	-1.03627	0.000796269	0.00462445	0.0758762	0.0597031	0.0161731	0.0199013	0.221075
cg05700079	ZIC1	3	147126961	11.047	11.6001	-0.486218	0.013955	0.0443163	0.306803	0.187295	0.119507	0.010073	0.146784
cg05725090	TUBGCP3	13	113242514	10.177	10.5024	-0.297131	2.26735e-05	0.000257905	0.0147832	0.0139672	0.000816025	0.039404	0.321936
cg05741384	ODC1	2	10588838	13.133	13.5615	-0.481201	0.000130908	0.0010918	0.0594424	0.0535376	0.00590477	0.039404	0.321936
cg05746024	CHRNB2	1	154540074	7.27142	8.70918	-1.12268	3.74361e-06	5.94203e-05	0.197775	0.134553	0.0632223	0.0369247	0.311461
cg05746608	SOS2	14	50698469	11.0862	11.1667	-0.164169	0.0401161	0.0994196	0.028656	0.0263277	0.00232829	0.0420195	0.333255
cg05756220	KCNA4	11	30038685	2.50018	3.03126	-0.714909	0.0380369	0.0954841	0.40648	0.244241	0.162239	0.0263901	0.259252
cg05787209	STX1B	16	31022521	8.7869	9.75409	-0.820787	0.000353341	0.00239638	0.521149	0.396432	0.124718	0.0345764	0.300534
cg05794117	OBSCN	1	228394559	7.02962	7.16973	-0.777845	0.000347473	0.00236545	0.652852	0.517311	0.135542	0.00616334	0.107977
cg05796223	SLC7A5P2	16	21532721	2.24634	2.86466	-0.554305	0.00708985	0.0260574	0.313637	0.259232	0.0544043	0.0229522	0.240029
cg05813703	BAT3	6	31621149	13.154	13.1372	-0.153125	0.00444995	0.0180597	0.0828642	0.0513153	0.0315489	0.00128143	0.0403615
cg05831308	HSPB8	12	119616484	11.799	12.0972	-0.600207	0.00710051	0.0260819	0.0285844	0.0232525	0.00533192	0.0263901	0.259252
cg05833518	CLCN5	X	49832094	8.94907	9.13655	-0.376085	0.000299921	0.00209823	0.45807	0.324552	0.133518	0.0263901	0.259252
cg05860886	CYTSB	17	20059029	11.847	12.0089	-0.171898	0.0362982	0.0922032	0.06199	0.0600066	0.00198339	0.0447767	0.344482
cg05874888	HTT	4	3075002	11.656	12.0009	-0.192898	0.0193547	0.0569774	0.412376	0.332553	0.0798232	0.0172025	0.203152
cg05877528	HPS4	22	26875552	10.6271	10.9475	-0.202697	0.0155922	0.0483701	0.145991	0.0925036	0.053487	0.0213806	0.230552
cg05884394	DPY19L2P4	7	89748671	5.0434	6.20918	-0.472262	0.03358	0.0869321	0.0601359	0.0511887	0.00894722	0.039404	0.321936
cg05894734	APBB2	4	40859249	11.7047	12.1368	-0.30943	0.00242931	0.0111899	0.0269718	0.0236386	0.00333322	0.0172025	0.203152
cg05933736	MYO16	13	109248331	7.5587	8.55412	-0.846915	0.000281256	0.00199824	0.261118	0.150904	0.110214	0.000249206	0.0163135
cg05939560	RIMBP2	12	131003775	6.09853	7.06128	-0.80238	0.00914105	0.0317824	0.191481	0.12745	0.0640302	0.0159748	0.194279
cg05942459	GRIK2	6	101846805	8.74413	9.81938	-0.657042	0.00188298	0.00918709	0.0751549	0.0231501	0.0520048	0.0282656	0.268983
cg05952543	MKRN3	15	23810378	7.43075	8.26692	-0.803397	3.94972e-05	0.000408209	0.517405	0.333108	0.184298	0.00304636	0.0689778
cg05957285	ERC1	12	1099985	11.224	11.7119	-0.304486	0.00184538	0.00904956	0.0130883	0.0116647	0.00142362	0.0117851	0.161729
cg05982504	IGFALS	16	1844962	2.54128	3.29731	-0.642871	0.00443082	0.0179947	0.619043	0.484284	0.134759	0.014823	0.185781
cg05989669	ZNF26	12	133562672	9.50035	9.71649	-0.15276	0.0473773	0.113059	0.0972597	0.0452549	0.0520049	0.039404	0.321936
cg06026545	ACACA	17	35656860	11.6003	12.054	-0.381933	0.000175475	0.00138058	0.301011	0.158227	0.142783	3.63105e-05	0.00911516
cg06031423	LOC91316	22	24059642	8.18045	8.65406	-0.386496	0.00639668	0.0240115	0.039225	0.032274	0.00695106	0.039404	0.321936
cg06051753	GPR179	17	36499751	3.88228	5.18235	-1.05798	0.000136728	0.00113509	0.535751	0.423182	0.112569	0.0345764	0.300534
cg06090684	UTP20	12	101672472	10.1749	10.4684	-0.172565	0.0249368	0.0692507	0.43843	0.317078	0.121352	0.0282656	0.268983
cg06098585	HEATR6	17	58157281	10.0941	10.2407	-0.147622	0.01558	0.0483412	0.941041	0.902553	0.0384878	0.0072849	0.120089
cg06112894	TRAPPC9	8	141469983	10.5777	10.8368	-0.196936	0.0124222	0.0404967	0.438304	0.309258	0.129046	0.0137431	0.17769
cg06113298	SLC7A5P2	16	21532834	2.24634	2.86466	-0.554305	0.00708985	0.0260574	0.302187	0.224992	0.0771951	0.000686529	0.0277845
cg06114471	ZNF785	16	30597305	8.52935	8.92087	-0.302954	0.00157334	0.00799191	0.0810787	0.0701306	0.0109481	0.0345764	0.300534
cg06126713	SOSTDC1	7	16505617	4.35515	4.22819	-1.67086	5.486e-07	1.23264e-05	0.179402	0.130218	0.0491832	0.00476459	0.0918433
cg06163371	EPHA10	1	38230887	4.3734	5.60266	-0.977732	0.000616884	0.0037633	0.130157	0.0774521	0.0527054	0.00930091	0.13975
cg06177278	ACTN2	1	236848453	9.23029	9.99666	-0.503774	0.0019173	0.00930206	0.31466	0.234554	0.0801056	0.010073	0.146784
cg06178563	NKX2-2	20	21494712	8.68194	9.27262	-1.02921	3.47993e-09	2.17351e-07	0.050228	0.0207749	0.0294531	0.0127317	0.169708
cg06193043	NPPA	1	11908199	6.18178	7.26139	-1.54685	1.77363e-06	3.27139e-05	0.339655	0.225553	0.114102	0.000221307	0.015407
cg06211323	MYO16	13	109248488	7.5587	8.55412	-0.846915	0.000281256	0.00199824	0.355636	0.217495	0.138141	0.000119837	0.0120764
cg06239352	SRCIN1	17	36763598	8.62363	9.37951	-0.803157	0.000464023	0.00299443	0.165572	0.121554	0.0440182	0.00128143	0.0403615
cg06247406	GRIK2	6	101846791	8.74413	9.81938	-0.657042	0.00188298	0.00918709	0.124028	0.0429326	0.0810952	5.98776e-06	0.00843964
cg06264679	PPT2	6	32121433	10.0704	10.0723	-0.200661	0.00197267	0.00951203	0.132888	0.0897172	0.043171	0.0229522	0.240029
cg06269673	SHISA3	4	42399792	5.13453	5.45142	-0.910017	0.000360552	0.00243669	0.0943626	0.0123442	0.0820184	0.0263901	0.259252
cg06272678	PIK3R3	1	46599128	11.0439	11.3266	-0.345416	0.00346491	0.0148972	0.0132183	0.0125284	0.000689901	0.039404	0.321936
cg06289725	CHRM1	11	62689081	4.8223	6.3683	-0.688424	0.0404945	0.100111	0.491891	0.303713	0.188178	0.000221307	0.015407
cg06330621	ZCCHC14	16	87525461	10.4975	11.3037	-0.549606	4.63484e-08	1.76624e-06	0.202663	0.149852	0.0528112	0.000119837	0.0120764
cg06342490	MTA3	2	42795193	10.7696	10.9806	-0.218914	0.0143512	0.0453588	0.505325	0.423946	0.0813796	0.0420195	0.333255
cg06357925	PTPRO	12	15475331	10.035	10.6727	-0.463088	0.00364415	0.015487	0.0346989	0.0270692	0.00762967	0.00156435	0.0454503
cg06363129	SOSTDC1	7	16505602	4.35515	4.22819	-1.67086	5.486e-07	1.23264e-05	0.402196	0.260066	0.14213	0.00616334	0.107977
cg06372887	ZMIZ2	7	44795754	12.2195	12.5417	-0.308178	2.78025e-05	0.000307159	0.480563	0.412898	0.0676648	0.0302519	0.279414
cg06405317	LMNB1	5	126111738	11.1021	11.5683	-0.556223	0.00471805	0.0189255	0.165064	0.107881	0.0571839	0.0476811	0.355756
cg06416491	KIF21A	12	39837660	11.3936	12.2479	-0.377921	0.00126514	0.00671685	0.124476	0.0843469	0.0401287	0.000221307	0.015407
cg06421614	DLG4	17	7121116	11.3875	11.531	-0.308114	0.0489917	0.116015	0.0884956	0.0714444	0.0170512	0.00277784	0.0651852
cg06431586	KIAA0355	19	34745288	10.8119	10.9892	-0.175654	0.03699	0.0934809	0.0453512	0.0419366	0.00341465	0.039404	0.321936
cg06438797	CA7	16	66876872	2.45782	2.97385	-0.949292	0.0226925	0.064361	0.404349	0.27192	0.132429	0.000221307	0.015407
cg06440519	SYT3	19	51142375	7.2834	7.51433	-0.393423	0.032048	0.0838806	0.334349	0.207448	0.126901	0.00399517	0.0818926
cg06445343	PPP1R9A	7	94538403	9.71383	9.89833	-0.423943	0.00601021	0.0228885	0.321016	0.207598	0.113417	0.000249206	0.0163135
cg06447369	ANKRD11	16	89557420	11.5417	11.983	-0.323757	9.363e-05	0.000830155	0.011331	0.0103109	0.00102007	0.00616334	0.107977
cg06462780	IGFALS	16	1843741	2.54128	3.29731	-0.642871	0.00443082	0.0179947	0.463988	0.378954	0.0850344	0.00104528	0.035666
cg06485940	APBB2	4	40859293	11.7047	12.1368	-0.30943	0.00242931	0.0111899	0.0727901	0.0645456	0.00824448	0.0420195	0.333255
cg06502279	RAB11FIP3	16	474467	11.8332	12.3486	-0.35927	2.44412e-08	1.04668e-06	0.1999	0.121133	0.0787671	0.00253056	0.0614182
cg06528803	BCAR1	16	75273344	11.7503	12.038	-0.237128	0.0228715	0.0647733	0.828387	0.714896	0.113492	0.0159748	0.194279
cg06529761	DNASE1	16	3702486	5.98393	6.54229	-0.579898	3.58331e-06	5.72221e-05	0.632369	0.500919	0.13145	0.0109	0.154361
cg06534061	ARGLU1	13	107220663	11.7325	12.2418	-0.308322	0.0139342	0.0442583	0.03302	0.0296348	0.00338522	0.0282656	0.268983
cg06535156	TIAM2	6	155538055	8.21012	9.16108	-0.932803	1.61479e-05	0.000194011	0.253732	0.19183	0.0619019	0.00115796	0.0378978
cg06536578	JPH4	14	24048555	9.31736	10.3338	-0.942238	3.65869e-05	0.000382934	0.60183	0.428763	0.173066	0.00333765	0.0730764
cg06537333	KIAA0182	16	85643863	10.2526	10.9809	-0.565314	6.56174e-05	0.000619001	0.524183	0.450377	0.0738058	0.039404	0.321936
cg06545845	ARL8A	1	202114092	12.003	12.215	-0.2213	0.000407486	0.00269183	0.0453248	0.0372059	0.00811891	0.0117851	0.161729
cg06561329	CECR6	22	17602610	8.04459	8.64914	-0.599866	0.000248572	0.00180468	0.0972286	0.0742658	0.0229628	0.00790974	0.126485
cg06563300	SLC17A8	12	100750811	3.22782	5.04853	-1.86676	2.73726e-05	0.000303379	0.156511	0.0828889	0.0736219	0.000442837	0.0217073
cg06580419	VWC2L	2	215276156	1.63251	2.83178	-1.32582	0.0022143	0.0103933	0.33915	0.203091	0.136059	0.000616319	0.0260604
cg06618764	AMZ1	7	2719090	5.91926	6.68441	-0.706587	0.00461579	0.0186011	0.333336	0.220885	0.112451	0.000314802	0.018185
cg06624291	NKX2-2	20	21494689	8.68194	9.27262	-1.02921	3.47993e-09	2.17351e-07	0.162383	0.130589	0.031794	0.00115796	0.0378978
cg06678084	SNX32	11	65600739	6.64715	6.99344	-0.535074	0.00246366	0.0112911	0.130518	0.0973015	0.0332167	0.00156435	0.0454503
cg06688014	XPNPEP1	10	111683554	11.1899	11.1314	-0.138163	0.0254681	0.0701966	0.271004	0.165791	0.105214	0.000686529	0.0277845
cg06694137	PROX1	1	214161720	7.13709	7.56575	-0.556069	0.00708764	0.0260574	0.0636472	0.0588847	0.00476245	0.0323538	0.29024
cg06708720	ERC1	12	1099075	11.224	11.7119	-0.304486	0.00184538	0.00904956	0.154645	0.105752	0.048893	0.000353157	0.0192828
cg06723357	CUEDC1	17	55981642	10.3193	10.7853	-0.282518	0.00287687	0.0127753	0.638872	0.503616	0.135256	0.0369247	0.311461
cg06730161	CNTN1	12	41085302	10.4863	11.4376	-0.785284	0.000352297	0.00239117	0.628686	0.51295	0.115736	0.0302519	0.279414
cg06739520	CHGB	20	5891968	8.45843	9.35832	-0.883223	0.00240675	0.0111234	0.0582994	0.0292751	0.0290243	0.00930091	0.13975
cg06753901	KIAA1486	2	226265132	1.19697	2.01982	-1.85038	1.31463e-05	0.000163861	0.135499	0.095342	0.0401569	0.00566161	0.102282
cg06759518	RYBP	3	72496799	10.7659	10.8906	-0.199983	0.00719192	0.0263617	0.472316	0.372645	0.0996703	0.0447767	0.344482
cg06772295	LRRC16B	14	24520956	6.51413	7.54182	-0.659456	0.000728593	0.00430365	0.0619956	0.0529885	0.00900707	0.000848987	0.0314462
cg06777812	NAV2	11	19371800	11.0954	11.6797	-0.384604	0.00356522	0.0152113	0.637453	0.494339	0.143114	0.0263901	0.259252
cg06798749	TUT1	11	62360527	10.1657	10.2086	-0.18408	0.0297477	0.0792523	0.427823	0.304055	0.123768	0.000249206	0.0163135
cg06808585	KCNJ9	1	160051087	7.02606	7.83649	-0.954756	0.000222053	0.00165165	0.0724825	0.0585642	0.0139182	0.00566161	0.102282
cg06816235	BDNF	11	27742219	6.66633	5.86505	-0.875034	0.00638616	0.0239824	0.251381	0.149729	0.101652	0.0345764	0.300534
cg06831576	CDH8	16	62070086	5.08049	5.80399	-0.885814	0.00464785	0.0187049	0.148464	0.129007	0.0194569	0.0345764	0.300534
cg06851207	PNMAL1	19	46975138	11.5196	11.8136	-0.250021	0.0436071	0.105857	0.240341	0.16258	0.0777603	0.039404	0.321936
cg06864079	REM2	14	23352029	4.41077	4.96366	-0.628771	0.000422439	0.00277818	0.438191	0.328683	0.109508	0.00304636	0.0689778
cg06882877	PAQR6	1	156217801	11.542	11.8841	-0.379801	0.0420502	0.103047	0.315267	0.17962	0.135647	1.52411e-05	0.00843964
cg06888900	BCAR1	16	75301362	11.7503	12.038	-0.237128	0.0228715	0.0647733	0.472979	0.285979	0.187	0.000105568	0.0115684
cg06896909	TMEM196	7	19813297	3.70397	5.63835	-2.08108	7.77496e-09	4.2703e-07	0.330873	0.218184	0.112688	0.0117851	0.161729
cg06906472	ST6GAL2	2	107502801	8.06721	9.30355	-0.785169	0.0011759	0.0063358	0.0118239	0.00995043	0.00187344	0.0172025	0.203152
cg06950309	KCNN3	1	154843314	7.9147	8.48582	-0.472578	0.02867	0.0771535	0.635121	0.485849	0.149271	0.0447767	0.344482
cg06980387	LOC645323	5	87980882	11.6402	12.5926	-0.539925	0.000169478	0.00134652	0.0640086	0.0326656	0.0313429	0.00104528	0.035666
cg06982530	VAC14	16	70835118	11.0939	11.322	-0.155219	0.000741387	0.00436729	0.0155602	0.0147666	0.000793576	0.0369247	0.311461
cg06993429	IGFALS	16	1843753	2.54128	3.29731	-0.642871	0.00443082	0.0179947	0.340853	0.271135	0.0697186	0.00399517	0.0818926
cg06998765	RPS6KL1	14	75389618	7.75127	8.42266	-0.99507	8.10152e-11	1.06185e-08	0.394048	0.263111	0.130937	0.00333765	0.0730764
cg07003360	GDAP1L1	20	42875708	7.69803	9.1511	-1.1114	4.2075e-06	6.53447e-05	0.0404589	0.03637	0.00408891	0.0345764	0.300534
cg07018249	OR4N4	15	22381402	0.248932	0.429256	-1.19914	0.0360267	0.0916615	0.810489	0.69002	0.120469	0.0263901	0.259252
cg07097041	SPIRE1	18	12658644	11.601	11.9393	-0.213619	0.0482851	0.114703	0.258933	0.116666	0.142266	0.00141658	0.0428622
cg07139329	NAV1	1	201708558	11.831	12.5641	-0.628222	5.35827e-06	7.94374e-05	0.324959	0.213632	0.111328	0.00930091	0.13975
cg07218880	UPF3A	13	115046279	10.6472	11.2599	-0.322171	0.000881031	0.00502231	0.345188	0.211068	0.134119	0.0051961	0.0969104
cg07220448	SOSTDC1	7	16505592	4.35515	4.22819	-1.67086	5.486e-07	1.23264e-05	0.353587	0.22246	0.131127	0.00930091	0.13975
cg07230792	TJAP1	6	43457174	10.2379	10.3965	-0.347257	5.5608e-05	0.000539885	0.367555	0.256648	0.110907	0.000395701	0.0204673
cg07231102	RAB5A	3	19988460	12.1824	12.3397	-0.188178	0.000320647	0.00221635	0.012761	0.0110586	0.00170237	0.00930091	0.13975
cg07240423	C6orf174	6	127840528	10.5027	11.2066	-0.688463	2.40274e-05	0.000271167	0.0508823	0.0409049	0.00997734	4.78521e-05	0.0094178
cg07279321	PHACTR1	6	12717790	7.61647	8.10284	-0.499751	0.0112369	0.0374757	0.266062	0.126685	0.139377	0.000280267	0.0172212
cg07290269	FAM60A	12	31479853	10.0255	10.3452	-0.31561	0.0461414	0.110766	0.425375	0.220772	0.204603	0.000395701	0.0204673
cg07293947	SFXN1	5	174905244	11.5319	11.6285	-0.162732	0.0123276	0.0402728	0.0376547	0.0301411	0.00751354	0.00277784	0.0651852
cg07301105	C2orf52	2	232379665	3.66351	4.464	-0.343112	0.0424306	0.103729	0.25762	0.164519	0.0931006	0.00156435	0.0454503
cg07302934	GLIS2	16	4380753	10.6189	11.1621	-0.272302	0.0160523	0.049355	0.472715	0.350459	0.122256	0.00304636	0.0689778
cg07312654	ADCY8	8	132053773	9.21226	10.4393	-0.519418	0.0218471	0.0625791	0.0685862	0.0527823	0.015804	0.000848987	0.0314462
cg07317983	ZBTB20	3	114790596	5.00787	5.67664	-0.460386	0.0354654	0.0905798	0.352784	0.159101	0.193683	0.000153781	0.013122
cg07357781	SCAMP5	15	75286623	11.3835	12.1815	-0.532351	0.000564983	0.0035199	0.400357	0.291207	0.109151	0.00399517	0.0818926
cg07402062	SPIRE2	16	89894098	8.21021	8.76047	-0.421822	0.000939626	0.00529699	0.196871	0.115382	0.0814894	0.000196277	0.0146434
cg07431888	ABAT	16	8813274	12.9217	13.8755	-0.612101	3.76732e-05	0.000392169	0.359087	0.196124	0.162963	5.48033e-05	0.00964747
cg07439546	ABAT	16	8813357	12.9217	13.8755	-0.612101	3.76732e-05	0.000392169	0.409718	0.221565	0.188153	9.28663e-05	0.0110569
cg07447922	EPHA10	1	38230827	4.3734	5.60266	-0.977732	0.000616884	0.0037633	0.154792	0.0687215	0.0860709	0.0282656	0.268983
cg07448060	MAGI2	7	79083753	11.5966	11.9691	-0.289056	0.0076678	0.0277127	0.0352663	0.0268984	0.00836798	0.0229522	0.240029
cg07461772	SMPD3	16	68482809	6.85765	7.86458	-1.04356	1.88353e-06	3.42659e-05	0.0575067	0.0254711	0.0320356	0.000314802	0.018185
cg07464859	C16orf45	16	15528108	12.082	12.388	-0.411985	1.0098e-05	0.000131874	0.458337	0.258251	0.200086	9.28663e-05	0.0110569
cg07529210	KDM2B	12	122019110	10.552	10.9338	-0.348126	9.68437e-07	1.98283e-05	0.250529	0.171935	0.078594	0.010073	0.146784
cg07557260	ADCY8	8	132052870	9.21226	10.4393	-0.519418	0.0218471	0.0625791	0.018497	0.0149264	0.00357061	0.00253056	0.0614182
cg07580762	NDUFS2	1	161171810	12.3175	12.2949	-0.113907	0.0237878	0.0667781	0.119488	0.067945	0.0515434	0.000552658	0.0245445
cg07593839	NRN1	6	6007755	11.2274	11.9727	-0.498471	0.02867	0.0771535	0.0741353	0.0637219	0.0104134	0.0213806	0.230552
cg07618900	BEST3	12	70093350	8.13932	9.35858	-0.484239	0.0409948	0.101062	0.319146	0.163788	0.155358	9.28663e-05	0.0110569
cg07622996	FAM84A	2	14772564	10.4207	10.8699	-0.404482	0.0425318	0.103874	0.0550381	0.0303725	0.0246656	0.000942545	0.0335297
cg07642638	CHGB	20	5891786	8.45843	9.35832	-0.883223	0.00240675	0.0111234	0.174466	0.0965964	0.0778693	0.00104528	0.035666
cg07665387	PCDH10	4	134069388	11.3066	12.0284	-0.340962	0.0122494	0.0400635	0.0578404	0.0394477	0.0183928	0.00209393	0.0545765
cg07702888	RHBG	1	156338793	1.61042	1.60676	-5.25456	2.0291e-10	2.18046e-08	0.36031	0.289058	0.0712511	0.0051961	0.0969104
cg07712329	NRXN2	11	64490743	11.9983	12.6934	-0.739614	2.365e-06	4.09169e-05	0.049987	0.0441938	0.00579322	0.0263901	0.259252
cg07737135	MUM1	19	1356032	11.2033	11.5411	-0.239431	0.0108397	0.0364009	0.22689	0.143293	0.0835971	0.000249206	0.0163135
cg07741524	ARHGAP17	16	25026707	10.8864	11.0137	-0.136063	0.0270014	0.0736484	0.0249312	0.0226455	0.00228572	0.0229522	0.240029
cg07747970	LHX1	17	35293719	1.02082	1.95521	-2.78067	5.15813e-05	0.000506762	0.0633836	0.0369822	0.0264013	0.00141658	0.0428622
cg07793808	KDM2B	12	122019006	10.552	10.9338	-0.348126	9.68437e-07	1.98283e-05	0.0723864	0.0395924	0.032794	0.00277784	0.0651852
cg07811644	NRSN1	6	24126310	8.44197	8.84876	-0.80408	0.00148789	0.00764766	0.0629403	0.0487202	0.0142202	0.0369247	0.311461
cg07816271	DGCR10	22	19008649	2.3737	3.13184	-1.32876	4.36962e-06	6.72588e-05	0.579746	0.418229	0.161517	0.0127317	0.169708
cg07838048	MTSS1L	16	70720440	13.7035	14.5091	-0.510825	0.000337736	0.00230956	0.473743	0.347046	0.126697	0.000763874	0.0295215
cg07853758	HECW2	2	197457430	8.28199	8.43841	-0.29966	0.0476004	0.113435	0.296626	0.136717	0.15991	0.0199013	0.221075
cg07854547	SNTG1	8	50823173	6.53096	7.12602	-0.514987	0.0247036	0.0687798	0.081757	0.0597111	0.0220459	0.00230304	0.0578068
cg07889201	ZNF343	20	2490030	8.75886	8.92679	-0.202917	0.0117483	0.0387895	0.174014	0.122062	0.0519516	0.01851	0.212071
cg07918726	SCRT1	8	145559963	5.3757	6.82905	-1.49268	4.89958e-06	7.39683e-05	0.235986	0.149999	0.0859876	0.0109	0.154361
cg07930874	SLAIN1	13	78315261	11.9894	12.2128	-0.35246	0.0297072	0.0791568	0.42777	0.272143	0.155626	0.000314802	0.018185
cg07935012	DCC	18	49866407	5.22803	6.31346	-0.713912	0.0130441	0.0420018	0.0785556	0.0509294	0.0276262	0.00790974	0.126485
cg07940714	EID2B	19	40024949	7.95317	8.30614	-0.231222	0.0343415	0.0884053	0.6083	0.503003	0.105297	0.0246205	0.24954
cg07949597	ZNF75A	16	3355079	9.23914	9.71833	-0.293064	0.000180065	0.00140168	0.165261	0.114109	0.051151	0.00930091	0.13975
cg07951301	SYT3	19	51143309	7.2834	7.51433	-0.393423	0.032048	0.0838806	0.144392	0.079881	0.0645108	0.000494999	0.0230201
cg07962392	DSCAM	21	42219193	8.89217	10.0473	-0.929743	1.76274e-05	0.000208314	0.0954594	0.0757732	0.0196862	0.039404	0.321936
cg07963234	CRMP1	4	5894923	12.3813	13.1747	-0.939608	3.78191e-14	1.81752e-11	0.1948	0.134497	0.0603033	0.0213806	0.230552
cg07966910	GDF7	2	20866399	0.313653	0.620038	-1.956	0.000188508	0.00144807	0.231044	0.100691	0.130353	0.01851	0.212071
cg07977490	C16orf45	16	15527940	12.082	12.388	-0.411985	1.0098e-05	0.000131874	0.67934	0.420467	0.258872	2.04976e-05	0.00843964
cg07981109	GON4L	1	155827042	10.752	11.0773	-0.170754	0.01478	0.0464419	0.0397683	0.0343302	0.00543809	0.00930091	0.13975
cg07985720	MAGI2	7	79084127	11.5966	11.9691	-0.289056	0.0076678	0.0277127	0.0878974	0.074522	0.0133755	0.0213806	0.230552
cg08020395	C16orf92	16	30034338	0.151307	0.725423	-1.09802	0.00839327	0.02972	0.793499	0.694824	0.0986746	0.039404	0.321936
cg08030373	RAD54L2	3	51574322	8.11167	8.70592	-0.52336	0.000429471	0.00281438	0.581177	0.408664	0.172514	0.00858081	0.133044
cg08044694	BRD4	19	15391927	11.6432	11.933	-0.208678	0.00402216	0.0166756	0.0680437	0.0396732	0.0283705	3.63105e-05	0.00911516
cg08057062	DPF1	19	38720626	9.45046	9.99584	-0.717594	2.87599e-08	1.18431e-06	0.088183	0.0780832	0.0100998	0.039404	0.321936
cg08084655	BTBD17	17	72358213	7.76004	9.30417	-0.943405	0.00010478	0.000909124	0.210815	0.130731	0.0800841	0.000686529	0.0277845
cg08095204	FGF17	8	21900039	2.89353	4.11952	-1.54666	2.41826e-06	4.17132e-05	0.210282	0.182381	0.0279012	0.00190191	0.0513818
cg08134856	STMN1	1	26233709	13.6154	13.9789	-0.524421	4.13303e-05	0.000424114	0.28643	0.216112	0.0703183	0.0420195	0.333255
cg08141424	PDZRN3	3	73674087	10.1392	10.4054	-0.297329	0.0367759	0.0931021	0.0578551	0.0417156	0.0161395	0.00104528	0.035666
cg08160643	RRP15	1	218458022	10.1405	10.3228	-0.185223	0.00492399	0.0195749	0.100575	0.0628691	0.0377056	0.0447767	0.344482
cg08173404	EPHB1	3	134514124	9.02288	10.0939	-1.0567	1.77702e-06	3.27414e-05	0.0301834	0.0180233	0.0121601	0.00476459	0.0918433
cg08196561	ZCCHC14	16	87525539	10.4975	11.3037	-0.549606	4.63484e-08	1.76624e-06	0.150705	0.0901721	0.0605332	4.78521e-05	0.0094178
cg08201736	RASGRF1	15	79298769	6.7985	6.8957	-0.699615	0.0222845	0.0635304	0.910243	0.844658	0.065585	0.0345764	0.300534
cg08229532	TOPBP1	3	133381417	10.8935	11.2157	-0.390389	5.50521e-08	2.03082e-06	0.197892	0.156003	0.0418891	0.0117851	0.161729
cg08241330	ABAT	16	8806663	12.9217	13.8755	-0.612101	3.76732e-05	0.000392169	0.298519	0.149898	0.148622	3.15531e-05	0.00886507
cg08247612	NHLH1	1	160336486	5.85678	5.99215	-0.692022	0.0330776	0.0859014	0.583195	0.441308	0.141887	0.00616334	0.107977
cg08251704	DGKD	2	234296312	10.1885	10.5643	-0.339647	0.000483746	0.00309515	0.308058	0.235244	0.072814	0.014823	0.185781
cg08266168	F7	13	113760006	1.98389	1.55489	-1.4414	4.54457e-05	0.000458713	0.625231	0.515781	0.10945	0.0246205	0.24954
cg08266655	C19orf30	19	4769001	2.61278	3.83793	-1.26866	0.00244835	0.0112503	0.10746	0.0711051	0.0363549	0.00476459	0.0918433
cg08274380	GPSM2	1	109419600	11.2152	11.7784	-0.547001	1.08695e-07	3.47603e-06	0.0281366	0.0241107	0.00402592	0.0345764	0.300534
cg08284564	BCAR1	16	75301622	11.7503	12.038	-0.237128	0.0228715	0.0647733	0.639044	0.510716	0.128328	0.0213806	0.230552
cg08285383	PPP2R5B	11	64692064	10.9934	11.1429	-0.272764	0.000154133	0.00124727	0.0388082	0.034616	0.00419219	0.0263901	0.259252
cg08332071	JAM3	11	133937493	12.525	12.7939	-0.256738	0.0137168	0.0436801	0.574965	0.394084	0.180881	0.00670362	0.113918
cg08343644	GPR56	16	57662060	14.2594	15.1759	-0.600249	4.60378e-07	1.07781e-05	0.383513	0.185968	0.197545	6.2668e-05	0.00989866
cg08354889	DEPDC7	11	33037530	6.39506	6.47342	-0.558137	0.000291489	0.00205587	0.0679464	0.0270551	0.0408913	0.0229522	0.240029
cg08384171	NDRG4	16	58498534	12.2284	13.0551	-0.409846	0.0185508	0.0550793	0.108143	0.0448691	0.0632743	0.0345764	0.300534
cg08412316	MTMR2	11	95658469	11.2051	11.2582	-0.26992	0.000264106	0.00189757	0.73474	0.56825	0.16649	0.014823	0.185781
cg08423149	RNF216L	7	5013451	10.0306	10.3232	-0.273217	0.000499831	0.00317343	0.234779	0.173199	0.0615802	0.0345764	0.300534
cg08425810	AGAP2	12	58132558	10.378	11.7237	-2.18866	1.42951e-16	1.6488e-13	0.213658	0.126693	0.0869646	0.000763874	0.0295215
cg08432727	SOX11	2	5831722	10.3874	11.5833	-1.07632	2.93295e-07	7.53982e-06	0.0451657	0.0308192	0.0143465	0.000119837	0.0120764
cg08433538	RALGPS1	9	129676714	8.92833	9.81778	-0.742215	2.11595e-09	1.4702e-07	0.107488	0.062721	0.0447666	0.0302519	0.279414
cg08477779	PANK3	5	168007137	9.41969	9.52563	-0.25363	0.0251897	0.0696735	0.389106	0.282464	0.106642	0.000494999	0.0230201
cg08490115	KCNA4	11	30038675	2.50018	3.03126	-0.714909	0.0380369	0.0954841	0.454283	0.255988	0.198295	0.0447767	0.344482
cg08505473	PRIMA1	14	94255513	8.67839	9.11355	-0.629084	0.000378607	0.00253298	0.0358535	0.0309849	0.00486856	0.0447767	0.344482
cg08528626	ST6GAL2	2	107503728	8.06721	9.30355	-0.785169	0.0011759	0.0063358	0.0697151	0.0522266	0.0174885	0.00790974	0.126485
cg08532057	NUPL1	13	25875436	11.0413	11.2976	-0.331252	2.71013e-06	4.55666e-05	0.39717	0.275516	0.121654	0.0323538	0.29024
cg08535373	SLC32A1	20	37352612	3.6112	5.36389	-1.08264	0.00491759	0.0195667	0.12976	0.122845	0.00691461	0.014823	0.185781
cg08535938	USP21	1	161128985	9.77311	10.04	-0.231601	0.000141882	0.00117169	0.354159	0.278417	0.0757424	0.0137431	0.17769
cg08580836	ZNF300	5	150284448	9.06498	9.61703	-0.765262	3.76932e-07	9.32947e-06	0.120443	0.117038	0.00340583	0.00616334	0.107977
cg08605991	SIAH3	13	46426238	2.27017	3.11362	-0.791653	0.0215734	0.0619178	0.744909	0.578597	0.166311	0.0323538	0.29024
cg08620044	LOC645323	5	87980976	11.6402	12.5926	-0.539925	0.000169478	0.00134652	0.0183674	0.0147962	0.00357121	0.0109	0.154361
cg08640498	INHBC	12	57828515	1.59594	3.11944	-0.656078	0.0199646	0.0582867	0.358683	0.253737	0.104946	0.000552658	0.0245445
cg08641579	MAGI2	7	79083447	11.5966	11.9691	-0.289056	0.0076678	0.0277127	0.0270911	0.0164623	0.0106288	0.00172577	0.0483487
cg08643131	MUM1	19	1356150	11.2033	11.5411	-0.239431	0.0108397	0.0364009	0.141007	0.0809535	0.0600533	0.000153781	0.013122
cg08661007	ROBO1	3	79817232	11.8125	12.2847	-0.3252	0.0480852	0.114354	0.160583	0.0834795	0.0771038	0.0447767	0.344482
cg08681413	RNF128	X	105969177	5.31203	6.39758	-0.819612	0.026201	0.0718821	0.539074	0.385961	0.153114	0.0420195	0.333255
cg08695357	RGMA	15	93618028	13.7655	14.3539	-0.337432	0.0199574	0.0582756	0.502625	0.343668	0.158956	0.0117851	0.161729
cg08697689	SLITRK1	13	84457340	6.12266	7.71848	-1.89823	5.63019e-12	1.23301e-09	0.29207	0.21935	0.0727201	0.00436495	0.086757
cg08734918	EPHA7	6	94129481	5.1703	6.61867	-0.845024	0.00425326	0.0174208	0.151596	0.0748617	0.0767342	0.039404	0.321936
cg08742424	KLHDC5	12	27932413	11.13	11.5407	-0.272496	0.000208997	0.00157211	0.161209	0.0910794	0.0701297	0.00141658	0.0428622
cg08754967	DIP2C	10	736083	10.1748	10.6431	-0.557923	1.38982e-05	0.000171385	0.0451225	0.0324132	0.0127093	0.000249206	0.0163135
cg08761659	OR1F1	16	3254207	0.805841	1.26891	-1.41005	0.00106756	0.00588025	0.28973	0.205534	0.0841963	0.00616334	0.107977
cg08773314	ASB1	2	239334832	10.5575	10.7704	-0.275961	0.0120634	0.0396106	0.10999	0.0538743	0.0561154	1.76907e-05	0.00843964
cg08805748	ABCF1	6	30538523	11.857	11.8732	-0.183407	0.00272074	0.0122232	0.177937	0.12143	0.0565068	0.0199013	0.221075
cg08815286	CAND2	3	12838136	9.3299	9.63085	-0.280681	0.00224476	0.0105106	0.0172584	0.0154744	0.00178399	0.00304636	0.0689778
cg08822118	EIF4G1	3	184037481	13.3935	13.6124	-0.160735	0.0143243	0.045298	0.400693	0.355684	0.045009	0.00858081	0.133044
cg08830105	RAB11FIP3	16	524414	11.8332	12.3486	-0.35927	2.44412e-08	1.04668e-06	0.653797	0.50663	0.147167	0.0447767	0.344482
cg08834902	ABAT	16	8806690	12.9217	13.8755	-0.612101	3.76732e-05	0.000392169	0.323684	0.190566	0.133118	9.28663e-05	0.0110569
cg08855449	ZIC1	3	147125962	11.047	11.6001	-0.486218	0.013955	0.0443163	0.242412	0.126389	0.116023	0.000494999	0.0230201
cg08874747	FAT1	4	187645280	12.0691	12.4133	-0.378743	0.0147168	0.0462939	0.0420745	0.0330092	0.0090653	0.0117851	0.161729
cg08977371	CDH13	16	82660490	9.41096	9.42091	-0.66365	0.00173016	0.00860901	0.0901143	0.0732181	0.0168962	0.0117851	0.161729
cg09047233	NASP	1	46049707	12.4109	12.7708	-0.334687	0.00289295	0.0128204	0.0606134	0.0538625	0.00675094	0.0137431	0.17769
cg09054518	KEL	7	142660200	2.23978	3.43105	-0.654105	0.01082	0.0363497	0.362185	0.166527	0.195658	5.08817e-06	0.00843964
cg09064070	RNF144A	2	7057245	10.4955	10.7146	-0.403596	0.00248845	0.0113775	0.463801	0.362816	0.100985	0.0229522	0.240029
cg09066997	BCAR1	16	75300724	11.7503	12.038	-0.237128	0.0228715	0.0647733	0.612839	0.413098	0.199741	0.00209393	0.0545765
cg09074468	CDK20	9	90589806	9.60912	10.0425	-0.225697	0.00824807	0.0293078	0.0644492	0.0508773	0.0135719	0.0072849	0.120089
cg09084477	KBTBD7	13	41768978	8.03717	8.46459	-0.369491	0.0106917	0.0360158	0.329999	0.246434	0.0835648	0.0323538	0.29024
cg09095562	GTF3C5	9	135905090	11.1623	11.4039	-0.231612	0.000373443	0.00250813	0.519257	0.406358	0.112899	0.0447767	0.344482
cg09096950	UBE4A	11	118230095	11.8929	12.0417	-0.180911	0.000425776	0.00279558	0.280654	0.220694	0.05996	0.0246205	0.24954
cg09102447	IMPAD1	8	57907138	12.8041	12.8075	-0.124952	0.030527	0.0808059	0.257438	0.190761	0.0666768	0.0447767	0.344482
cg09119665	PNMA1	14	74181285	12.5942	12.7938	-0.282159	0.00284051	0.0126463	0.0490722	0.0417212	0.00735104	0.0323538	0.29024
cg09124223	DPP6	7	153749738	12.0051	12.989	-0.49998	0.000137453	0.00113947	0.0150095	0.0116673	0.00334215	0.00616334	0.107977
cg09146197	GFRA1	10	118033581	6.66588	7.16614	-0.791817	0.0106257	0.0358213	0.11275	0.0348884	0.0778618	0.010073	0.146784
cg09147777	GRIA4	11	105480771	9.40565	11.479	-0.5083	0.0174264	0.0524521	0.0706989	0.0576244	0.0130746	0.0323538	0.29024
cg09150450	GDF7	2	20866178	0.313653	0.620038	-1.956	0.000188508	0.00144807	0.0923304	0.0724879	0.0198425	0.0137431	0.17769
cg09153930	DPYSL5	2	27070303	11.41	12.387	-0.760681	3.96681e-06	6.21647e-05	0.279406	0.181894	0.0975118	0.0476811	0.355756
cg09168604	GRID1	10	88127188	9.46754	9.66445	-0.358353	0.0247218	0.0687975	0.084952	0.0587555	0.0261966	0.00333765	0.0730764
cg09175641	HNRNPA1L2	13	53191471	11.7145	11.8181	-0.267879	0.0023798	0.0110262	0.0350692	0.0304742	0.00459494	0.0447767	0.344482
cg09189889	DCT	13	95132211	4.22428	5.37952	-1.39015	2.63737e-06	4.46907e-05	0.308538	0.136907	0.17163	6.2668e-05	0.00989866
cg09213106	DHX35	20	37590905	9.72695	9.91375	-0.141344	0.0109715	0.0367365	0.0128123	0.0116404	0.00117185	0.0127317	0.169708
cg09241332	ZIC1	3	147126638	11.047	11.6001	-0.486218	0.013955	0.0443163	0.0838904	0.04891	0.0349804	0.000686529	0.0277845
cg09251429	ROBO3	11	124735128	9.97066	10.0675	-0.286238	0.0175886	0.0528208	0.174751	0.14718	0.0275708	0.0476811	0.355756
cg09275862	TAF1A	1	222763504	7.86754	7.98276	-0.282049	0.00228262	0.0106619	0.0466452	0.0416771	0.00496808	0.0213806	0.230552
cg09303678	C16orf11	16	609353	0.101767	0.760896	-3.82869	0.000290245	0.00204793	0.641348	0.522751	0.118596	0.0369247	0.311461
cg09313734	CNPY1	7	155327245	5.99295	5.98585	-0.862616	0.0112672	0.0375594	0.361243	0.239201	0.122042	0.00333765	0.0730764
cg09317102	UHRF1	19	4909554	9.59461	10.1129	-0.64776	0.000248238	0.00180377	0.0123705	0.0114434	0.000927093	0.00616334	0.107977
cg09323434	CCNJ	10	97802912	8.30003	8.32769	-0.359536	0.000195972	0.00149428	0.354629	0.220048	0.134582	0.0282656	0.268983
cg09324514	NDRG4	16	58498710	12.2284	13.0551	-0.409846	0.0185508	0.0550793	0.0657384	0.0558065	0.00993186	0.00365335	0.0773719
cg09328012	LOC400931	22	46481677	7.04352	7.5337	-1.0886	2.05317e-07	5.77818e-06	0.398165	0.264246	0.13392	0.000135846	0.012662
cg09332981	GPRASP1	X	101905359	10.0059	10.6052	-0.475744	0.0182602	0.0544127	0.502966	0.428957	0.0740088	0.0127317	0.169708
cg09364590	TIAM2	6	155537901	8.21012	9.16108	-0.932803	1.61479e-05	0.000194011	0.314314	0.225838	0.088476	0.000616319	0.0260604
cg09367198	ACIN1	14	23541523	12.219	12.3968	-0.243173	0.00123217	0.00658769	0.486131	0.348587	0.137544	0.00333765	0.0730764
cg09388605	XKR4	8	56013800	4.35115	5.60827	-1.20669	7.03724e-06	9.95514e-05	0.11331	0.0596367	0.0536734	0.00304636	0.0689778
cg09408143	RAB11FIP3	16	524778	11.8332	12.3486	-0.35927	2.44412e-08	1.04668e-06	0.229982	0.141558	0.0884242	0.000494999	0.0230201
cg09437135	MKRN3	15	23810163	7.43075	8.26692	-0.803397	3.94972e-05	0.000408209	0.366099	0.190497	0.175602	0.000848987	0.0314462
cg09454925	KCNH7	2	163696000	2.52237	4.61563	-2.14416	7.22867e-08	2.55231e-06	0.08553	0.0553	0.03023	0.00128143	0.0403615
cg09476950	GPR179	17	36499775	3.88228	5.18235	-1.05798	0.000136728	0.00113509	0.519188	0.407799	0.111389	0.0420195	0.333255
cg09482093	RNF112	17	19314328	9.54221	10.0896	-0.382408	0.0108202	0.0363497	0.43411	0.311653	0.122458	0.000153781	0.013122
cg09512406	C16orf11	16	609103	0.101767	0.760896	-3.82869	0.000290245	0.00204793	0.723657	0.598369	0.125288	0.014823	0.185781
cg09521647	AFF3	2	100722408	8.83072	9.46652	-0.48913	0.00500362	0.0198322	0.330985	0.226128	0.104857	0.00670362	0.113918
cg09532691	C6orf134	6	30594313	11.0052	11.4081	-0.620076	6.33658e-08	2.29013e-06	0.283091	0.135214	0.147877	0.000153781	0.013122
cg09533708	KCNIP3	2	95961703	8.84355	9.37362	-0.473402	0.0377515	0.0949329	0.493786	0.309798	0.183988	0.00566161	0.102282
cg09555736	RAB11FIP3	16	474271	11.8332	12.3486	-0.35927	2.44412e-08	1.04668e-06	0.222636	0.110982	0.111655	1.31063e-05	0.00843964
cg09557034	THSD7A	7	11872059	7.75386	8.59216	-0.645857	0.00278763	0.0124687	0.0881457	0.0568876	0.0312581	0.00253056	0.0614182
cg09581940	SYT5	19	55692526	7.58063	8.16971	-0.625932	0.0306481	0.081052	0.602099	0.470514	0.131585	0.0137431	0.17769
cg09589443	C20orf117	20	35489221	9.21203	9.96013	-0.630077	0.000177476	0.00138874	0.475483	0.34262	0.132863	0.0072849	0.120089
cg09596958	AGAP2	12	58132105	10.378	11.7237	-2.18866	1.42951e-16	1.6488e-13	0.3521	0.157481	0.194619	2.73739e-05	0.00876011
cg09610578	TMCC1	3	129407542	10.6089	10.9715	-0.372484	6.87739e-05	0.000643166	0.482072	0.241297	0.240776	9.63747e-06	0.00843964
cg09679234	GABRA2	4	46392417	5.46858	6.9456	-0.908141	0.00927577	0.0321603	0.0982525	0.0373927	0.0608598	0.00172577	0.0483487
cg09692695	RTKN	2	74668286	11.2205	11.2822	-0.38532	0.00506189	0.0200173	0.407804	0.321989	0.0858149	0.0302519	0.279414
cg09697403	RIMS1	6	72595944	6.31834	7.11103	-1.01997	0.000490191	0.00312829	0.252854	0.12216	0.130694	0.00141658	0.0428622
cg09700701	GAL3ST3	11	65816819	8.24052	8.987	-0.319893	0.00328368	0.0142276	0.0984676	0.0662284	0.0322392	6.2668e-05	0.00989866
cg09708959	COL11A2	6	33161107	6.90346	7.81058	-1.77712	4.8037e-16	4.61715e-13	0.0244374	0.0202673	0.00417004	0.00365335	0.0773719
cg09720117	KCNA5	12	5152546	3.69434	4.81138	-1.35708	7.05576e-06	9.96504e-05	0.302644	0.220652	0.081992	0.00333765	0.0730764
cg09825093	CDH13	16	82660505	9.41096	9.42091	-0.66365	0.00173016	0.00860901	0.0694548	0.0370506	0.0324042	0.00365335	0.0773719
cg09829700	SPIRE1	18	12657749	11.601	11.9393	-0.213619	0.0482851	0.114703	0.044248	0.039696	0.00455196	0.0282656	0.268983
cg09844474	COL11A2	6	33161276	6.90346	7.81058	-1.77712	4.8037e-16	4.61715e-13	0.0298137	0.0230067	0.00680707	0.000942545	0.0335297
cg09852693	DCLK2	4	150999899	12.279	13.369	-0.435618	0.000775003	0.00451763	0.0255584	0.0231567	0.00240169	0.0345764	0.300534
cg09861346	GPRIN1	5	176037510	9.78389	10.4216	-0.737794	4.54578e-05	0.000458713	0.0505726	0.0368652	0.0137073	0.0282656	0.268983
cg09879797	WSB2	12	118500366	12.7035	12.8474	-0.202547	0.00789044	0.028328	0.0851159	0.0561486	0.0289673	0.00304636	0.0689778
cg09884341	LOC645323	5	87974464	11.6402	12.5926	-0.539925	0.000169478	0.00134652	0.0653843	0.0443024	0.0210818	0.010073	0.146784
cg09898138	CCDC64	12	120426550	5.23597	5.54951	-0.602799	0.026673	0.0729481	0.0980522	0.0375828	0.0604694	0.0117851	0.161729
cg09902061	NAT10	11	34126957	11.4242	11.4414	-0.119327	0.0429842	0.104742	0.0484069	0.043369	0.00503794	0.0137431	0.17769
cg09907720	VAX2	2	71127565	7.2624	7.71112	-0.696763	0.000663379	0.00398373	0.0201608	0.0145357	0.00562503	0.0476811	0.355756
cg09912793	PHC1	12	9066382	10.878	11.469	-0.355279	0.000241556	0.00176556	0.250972	0.151914	0.0990578	3.63105e-05	0.00911516
cg09963640	ASXL3	18	31157661	5.77497	6.80266	-0.813374	0.000142905	0.00117902	0.0347192	0.0265908	0.00812846	0.0213806	0.230552
cg09967834	HEATR6	17	58157213	10.0941	10.2407	-0.147622	0.01558	0.0483412	0.795982	0.665971	0.130011	0.0127317	0.169708
cg10030921	MORN4	10	99393523	9.30686	9.67984	-0.275757	0.0118428	0.0390047	0.269885	0.134415	0.13547	0.00790974	0.126485
cg10046892	PAQR6	1	156217942	11.542	11.8841	-0.379801	0.0420502	0.103047	0.371145	0.245968	0.125177	7.15526e-05	0.0101898
cg10059450	RBM4	11	66405549	12.4699	12.5243	-0.229748	0.000661998	0.00398061	0.0992743	0.075781	0.0234933	0.000686529	0.0277845
cg10068408	SLC22A8	11	62783394	0.184189	0.0839306	-1.92812	0.0119927	0.0394236	0.605834	0.495322	0.110512	0.0476811	0.355756
cg10073842	MAGEL2	15	23894198	6.17747	7.03396	-1.11157	2.56247e-08	1.08927e-06	0.201434	0.111137	0.0902969	0.00190191	0.0513818
cg10107050	ZIC1	3	147126244	11.047	11.6001	-0.486218	0.013955	0.0443163	0.0923368	0.0619568	0.03038	0.039404	0.321936
cg10111115	PDZRN3	3	73674146	10.1392	10.4054	-0.297329	0.0367759	0.0931021	0.123827	0.0862203	0.0376063	0.000763874	0.0295215
cg10115858	VPS53	17	618160	10.8711	11.1458	-0.279376	0.000184567	0.00142426	0.0132889	0.0125615	0.000727381	0.0476811	0.355756
cg10122452	SMARCB1	22	24128767	11.6617	11.8558	-0.297804	9.74242e-06	0.000128471	0.37921	0.243701	0.13551	0.000848987	0.0314462
cg10128806	FRAS1	4	78977322	5.33029	6.46729	-1.42851	7.65594e-07	1.63324e-05	0.547578	0.362496	0.185082	0.0476811	0.355756
cg10138494	FAM84A	2	14772562	10.4207	10.8699	-0.404482	0.0425318	0.103874	0.0553164	0.0358002	0.0195162	0.010073	0.146784
cg10151162	PDIA2	16	333104	5.06634	6.32545	-0.872864	0.000686371	0.00409762	0.191079	0.143087	0.0479919	0.000280267	0.0172212
cg10151196	EVI5L	19	7911120	10.9025	11.1302	-0.257368	0.0103693	0.035155	0.456146	0.331736	0.12441	0.000616319	0.0260604
cg10159215	LPPR5	1	99470560	7.61446	8.59798	-0.719395	0.000195446	0.00149092	0.0394084	0.0279352	0.0114732	0.0369247	0.311461
cg10187559	TTYH1	19	54926277	13.1839	14.2491	-0.337026	0.0259019	0.0712108	0.414777	0.281316	0.133461	0.00930091	0.13975
cg10207277	CSMD3	8	114449243	4.38804	5.75862	-1.38129	5.37353e-05	0.000524943	0.0695957	0.0415113	0.0280844	0.00436495	0.086757
cg10217445	OLIG2	21	34397784	11.7191	12.67	-0.789184	7.50934e-05	0.000691427	0.0767924	0.0491957	0.0275967	0.000314802	0.018185
cg10217975	DUSP7	3	52091484	9.49904	9.65913	-0.30495	0.00597768	0.0227948	0.0163892	0.0148766	0.00151263	0.0420195	0.333255
cg10234998	GABBR1	6	29601491	11.3452	11.7999	-0.543662	0.0148493	0.0466258	0.132365	0.0953352	0.0370295	0.0447767	0.344482
cg10325224	IGFALS	16	1843751	2.54128	3.29731	-0.642871	0.00443082	0.0179947	0.335755	0.263829	0.0719261	0.000763874	0.0295215
cg10331779	CTNND2	5	11904811	12.8847	13.9434	-0.419113	0.000289451	0.00204317	0.112607	0.0961083	0.0164988	0.0072849	0.120089
cg10332616	LRRC3B	3	26663805	7.26377	8.50182	-0.627523	0.00311248	0.0136017	0.121878	0.0612264	0.0606519	0.0229522	0.240029
cg10343901	RAB6A	11	73472211	13.267	13.3672	-0.213085	0.000691639	0.00412037	0.0221321	0.0200405	0.00209161	0.039404	0.321936
cg10352237	LOC400931	22	46481248	7.04352	7.5337	-1.0886	2.05317e-07	5.77818e-06	0.501283	0.33922	0.162063	0.000153781	0.013122
cg10352418	CA7	16	66876938	2.45782	2.97385	-0.949292	0.0226925	0.064361	0.45021	0.315253	0.134957	0.00156435	0.0454503
cg10377921	BRD4	19	15391946	11.6432	11.933	-0.208678	0.00402216	0.0166756	0.135056	0.0731068	0.0619495	3.65042e-06	0.00843964
cg10381071	TLE3	15	70391035	10.9389	11.2306	-0.251141	0.0163283	0.0499808	0.0311136	0.0169942	0.0141194	0.00436495	0.086757
cg10387551	KCNA4	11	30038615	2.50018	3.03126	-0.714909	0.0380369	0.0954841	0.334552	0.199815	0.134738	0.0229522	0.240029
cg10400707	VANGL2	1	160369840	11.4919	12.2033	-0.41484	0.000203241	0.0015402	0.268032	0.103256	0.164776	7.15526e-05	0.0101898
cg10426893	SMPD3	16	68482821	6.85765	7.86458	-1.04356	1.88353e-06	3.42659e-05	0.132858	0.0882505	0.044608	0.000686529	0.0277845
cg10433128	MTSS1L	16	70720314	13.7035	14.5091	-0.510825	0.000337736	0.00230956	0.19987	0.150202	0.0496681	0.0117851	0.161729
cg10479629	GPR179	17	36499845	3.88228	5.18235	-1.05798	0.000136728	0.00113509	0.442603	0.315284	0.127319	0.0172025	0.203152
cg10529796	MYO15A	17	18012011	4.17841	4.07805	-0.689549	0.0116368	0.0384875	0.38994	0.248668	0.141272	0.000135846	0.012662
cg10538146	KLHDC5	12	27932471	11.13	11.5407	-0.272496	0.000208997	0.00157211	0.266673	0.207736	0.0589366	0.00141658	0.0428622
cg10539507	NKX6-1	4	85420782	4.6057	4.80921	-0.733616	0.0203588	0.0591808	0.357443	0.193233	0.164209	0.0369247	0.311461
cg10553596	NEU4	2	242751847	8.62226	9.95693	-0.928828	0.000180528	0.00140193	0.289575	0.149708	0.139867	0.000395701	0.0204673
cg10562586	MAP2	2	210444154	13.4161	14.3771	-0.689562	3.33566e-05	0.000353617	0.149019	0.086728	0.0622906	0.000442837	0.0217073
cg10565256	CCDC14	3	123681688	10.5169	11.1953	-0.482866	2.61938e-05	0.000291997	0.559224	0.466825	0.0923984	0.00566161	0.102282
cg10565589	NFIB	9	14314066	12.017	12.9576	-0.548578	2.46979e-06	4.24165e-05	0.233616	0.124346	0.10927	3.63105e-05	0.00911516
cg10568297	SLC29A4	7	5321676	11.074	11.1494	-0.707614	1.57892e-06	2.96923e-05	0.423729	0.364247	0.059482	0.0420195	0.333255
cg10661615	PRLHR	10	120355262	0.484554	1.73646	-1.29256	0.0127362	0.0412097	0.257891	0.205576	0.0523157	0.0127317	0.169708
cg10670310	DTX1	12	113494422	10.1987	10.7058	-0.273926	0.0310758	0.0819545	0.038572	0.0294017	0.00917025	0.0476811	0.355756
cg10681483	MGAM	7	141695533	4.85349	4.94082	-0.816411	0.00366066	0.0155344	0.427234	0.293246	0.133988	0.00304636	0.0689778
cg10684802	MAP6	11	75379491	11.1461	11.5094	-0.347914	0.00198059	0.0095449	0.0577244	0.0488362	0.00888815	0.0199013	0.221075
cg10727171	NPAS3	14	33407334	11.2556	11.7299	-0.241375	0.0263289	0.0721552	0.0943526	0.0469595	0.0473932	0.000249206	0.0163135
cg10728104	UFSP2	4	186347211	10.712	10.8609	-0.160075	0.0327035	0.0851536	0.0803742	0.0734759	0.00689829	0.0302519	0.279414
cg10775991	CHD8	14	21905945	11.5899	11.8383	-0.265831	0.00111713	0.00609122	0.388193	0.300108	0.0880846	0.0229522	0.240029
cg10776533	EIF4G1	3	184037459	13.3935	13.6124	-0.160735	0.0143243	0.045298	0.424141	0.328335	0.0958058	0.00365335	0.0773719
cg10778249	LIG1	19	48674746	9.96095	10.324	-0.357977	0.00273282	0.0122679	0.444542	0.337696	0.106846	0.0117851	0.161729
cg10794799	HECW2	2	197457393	8.28199	8.43841	-0.29966	0.0476004	0.113435	0.30144	0.16046	0.14098	0.0263901	0.259252
cg10796099	C5orf30	5	102594140	9.32502	9.80831	-0.421415	0.000125979	0.00105752	0.0667668	0.0566749	0.0100919	0.00436495	0.086757
cg10798664	B4GALNT4	11	368440	10.8924	11.4597	-0.412182	0.00110098	0.00602024	0.12729	0.0779583	0.0493321	0.000135846	0.012662
cg10822172	CREB5	7	28338757	10.8724	11.5883	-0.438229	0.0055052	0.0213699	0.209124	0.121923	0.0872007	0.000153781	0.013122
cg10851715	C8orf22	8	49984830	2.03858	3.46728	-2.20716	0.0169878	0.0514554	0.325577	0.179478	0.146099	5.48033e-05	0.00964747
cg10861541	MAP2	2	210444201	13.4161	14.3771	-0.689562	3.33566e-05	0.000353617	0.297005	0.216497	0.0805079	0.0159748	0.194279
cg10866062	BTBD17	17	72358370	7.76004	9.30417	-0.943405	0.00010478	0.000909124	0.145774	0.0757453	0.0700289	0.00156435	0.0454503
cg10878287	NAE1	16	66864990	11.2635	11.4634	-0.190054	0.000613816	0.00375648	0.0380743	0.0339398	0.00413449	0.0282656	0.268983
cg10898212	CDK5R1	17	30813178	9.7364	10.7128	-0.885437	7.09005e-06	0.000100053	0.290042	0.205645	0.0843973	0.00209393	0.0545765
cg10919177	ZNF445	3	44519663	10.092	10.7557	-0.456801	3.39288e-07	8.54442e-06	0.35639	0.306094	0.0502959	0.0172025	0.203152
cg10930156	TBX2	17	59477146	10.5004	10.4033	-0.40252	0.0180987	0.0540898	0.0347599	0.0262553	0.00850456	0.00156435	0.0454503
cg10945917	C1orf61	1	156400160	14.2895	15.308	-0.51016	0.00103673	0.00574482	0.074895	0.0458053	0.0290897	0.0213806	0.230552
cg10946435	KCNN3	1	154843044	7.9147	8.48582	-0.472578	0.02867	0.0771535	0.0388216	0.0335116	0.00530996	0.010073	0.146784
cg10951619	FAM5C	1	190447232	9.77386	10.4143	-0.459192	0.0131169	0.0421422	0.046699	0.0359873	0.0107118	0.0117851	0.161729
cg10976861	HES6	2	239149937	11.5864	12.4747	-0.560449	0.00376033	0.0158484	0.270897	0.220242	0.0506552	0.0302519	0.279414
cg10995873	ZBTB20	3	114102615	5.00787	5.67664	-0.460386	0.0354654	0.0905798	0.425771	0.228749	0.197021	0.000353157	0.0192828
cg11007406	SPTBN1	2	54682859	14.3285	14.6828	-0.209845	0.0411084	0.101274	0.0621483	0.042982	0.0191663	0.00616334	0.107977
cg11019211	PPM1E	17	56833043	8.96807	9.90743	-0.714401	2.85505e-07	7.40557e-06	0.0199217	0.016667	0.00325465	0.0476811	0.355756
cg11057897	APC	5	112042966	12.139	12.7556	-0.223832	0.0349569	0.0895956	0.239625	0.151156	0.0884686	0.00436495	0.086757
cg11104313	TAGLN3	3	111717534	9.60973	10.1916	-0.619942	0.00764735	0.0276734	0.126937	0.0786085	0.0483286	0.000494999	0.0230201
cg11120913	C3orf14	3	62304470	8.37735	9.69966	-0.405746	0.0268333	0.0732476	0.166654	0.0705378	0.0961162	0.0051961	0.0969104
cg11151929	LRRC58	3	120068323	11.4351	11.7708	-0.223061	0.00422084	0.017325	0.0603299	0.0551084	0.00522154	0.0323538	0.29024
cg11152302	NYNRIN	14	24867472	9.46864	9.23336	-0.682895	1.08952e-05	0.000140671	0.444408	0.33606	0.108347	0.0159748	0.194279
cg11163997	OLFM1	9	137967072	11.134	12.0565	-1.1493	6.74108e-07	1.45602e-05	0.120472	0.0974022	0.0230694	0.00858081	0.133044
cg11210878	CHRM1	11	62689065	4.8223	6.3683	-0.688424	0.0404945	0.100111	0.332914	0.184382	0.148532	0.000616319	0.0260604
cg11219614	C8orf22	8	49984776	2.03858	3.46728	-2.20716	0.0169878	0.0514554	0.292031	0.142451	0.14958	0.000173851	0.0137966
cg11235291	SMARCE1	17	38804673	12.7231	12.8258	-0.172902	0.0163085	0.0499739	0.0729578	0.0619568	0.011001	0.0476811	0.355756
cg11276198	KRAS	12	25404189	10.7662	11.1951	-0.238566	0.000550001	0.00343895	0.0116543	0.0105766	0.00107768	0.00190191	0.0513818
cg11290922	LHX1	17	35293632	1.02082	1.95521	-2.78067	5.15813e-05	0.000506762	0.0682685	0.0545199	0.0137486	0.0282656	0.268983
cg11294835	CELSR3	3	48701061	8.20398	10.1826	-1.31466	9.46505e-09	4.99253e-07	0.0497374	0.0436077	0.00612972	0.0137431	0.17769
cg11308643	GRIA4	11	105480788	9.40565	11.479	-0.5083	0.0174264	0.0524521	0.0833957	0.0589462	0.0244495	0.00476459	0.0918433
cg11337388	B4GALT2	1	44446092	11.9705	12.181	-0.168403	0.0281125	0.0760911	0.346004	0.247421	0.0985833	0.00128143	0.0403615
cg11339341	LOC645323	5	87969330	11.6402	12.5926	-0.539925	0.000169478	0.00134652	0.0352022	0.0189204	0.0162818	0.00670362	0.113918
cg11351987	C19orf30	19	4769047	2.61278	3.83793	-1.26866	0.00244835	0.0112503	0.481191	0.356845	0.124346	0.0476811	0.355756
cg11354105	DNMT3A	2	25475805	9.73251	9.84329	-0.396638	0.000346769	0.00236292	0.419097	0.289665	0.129432	0.00230304	0.0578068
cg11354629	GSX1	13	28366598	3.98952	5.8669	-1.4125	0.000183822	0.00142	0.0350862	0.0188908	0.0161954	0.000221307	0.015407
cg11393119	DDX18	2	118572118	11.8032	11.8301	-0.109374	0.0323997	0.0845215	0.043707	0.0390694	0.00463756	0.0302519	0.279414
cg11398680	PTK2	8	142011853	12.4378	12.5469	-0.196974	0.00393609	0.0163974	0.041408	0.0343593	0.00704871	0.014823	0.185781
cg11404544	ELAVL4	1	50571816	6.58902	7.78059	-1.39967	7.6445e-08	2.65577e-06	0.599049	0.395413	0.203637	0.00858081	0.133044
cg11417025	SOSTDC1	7	16505589	4.35515	4.22819	-1.67086	5.486e-07	1.23264e-05	0.278614	0.179751	0.0988628	0.00858081	0.133044
cg11468522	CKB	14	103989789	14.2162	15.3113	-0.537913	7.9951e-06	0.000109606	0.12441	0.0860754	0.0383346	5.08817e-06	0.00843964
cg11487037	MATR3	5	138629089	14.1811	14.4026	-0.213833	0.000162333	0.00130371	0.254634	0.180603	0.0740307	0.0137431	0.17769
cg11500774	SYT3	19	51142285	7.2834	7.51433	-0.393423	0.032048	0.0838806	0.209115	0.103276	0.10584	0.000763874	0.0295215
cg11508413	GSX1	13	28365853	3.98952	5.8669	-1.4125	0.000183822	0.00142	0.054872	0.0327891	0.0220829	7.15526e-05	0.0101898
cg11537619	PMP2	8	82359759	14.8264	15.4487	-0.323859	0.0382797	0.0959684	0.517023	0.388066	0.128957	0.00277784	0.0651852
cg11541486	BTBD17	17	72358055	7.76004	9.30417	-0.943405	0.00010478	0.000909124	0.0945481	0.0564161	0.038132	0.00333765	0.0730764
cg11571585	GSX1	13	28365638	3.98952	5.8669	-1.4125	0.000183822	0.00142	0.0603375	0.0352271	0.0251103	0.000173851	0.0137966
cg11577174	CECR7	22	17517373	4.50331	4.80322	-0.648765	0.043355	0.105393	0.561414	0.464733	0.0966805	0.010073	0.146784
cg11577355	AFF3	2	100722474	8.83072	9.46652	-0.48913	0.00500362	0.0198322	0.461014	0.363339	0.0976749	0.01851	0.212071
cg11648968	DDAH1	1	85931116	12.2121	12.8495	-0.27899	0.0322409	0.0842476	0.0158676	0.0144222	0.00144538	0.0369247	0.311461
cg11651285	NKX2-2	20	21494762	8.68194	9.27262	-1.02921	3.47993e-09	2.17351e-07	0.094012	0.059089	0.034923	0.000686529	0.0277845
cg11659961	VANGL2	1	160369972	11.4919	12.2033	-0.41484	0.000203241	0.0015402	0.0405242	0.0330401	0.00748408	0.0051961	0.0969104
cg11688568	PHACTR3	20	58179414	8.81859	9.23029	-0.866103	4.68863e-05	0.00047057	0.0509519	0.0422746	0.00867732	0.0109	0.154361
cg11688949	STMN4	8	27115956	9.7017	10.5897	-1.16534	4.21488e-08	1.64609e-06	0.187617	0.0905979	0.0970196	0.000153781	0.013122
cg11700429	ANAPC1	2	112641892	10.0162	10.2547	-0.353171	8.89385e-06	0.000119549	0.0222231	0.0185901	0.00363297	0.00104528	0.035666
cg11709225	FBRSL1	12	133066762	9.63204	10.0887	-0.329163	0.000170802	0.0013549	0.0173444	0.0162456	0.00109878	0.0117851	0.161729
cg11723066	JAM3	11	133937475	12.525	12.7939	-0.256738	0.0137168	0.0436801	0.654571	0.435908	0.218663	0.000848987	0.0314462
cg11732492	NXPH3	17	47652515	9.00839	9.56922	-0.412872	0.0117796	0.0388631	0.353895	0.250633	0.103261	0.00365335	0.0773719
cg11744767	CDKN1C	11	2907672	9.64297	9.10244	-0.433414	0.0129565	0.0417587	0.144824	0.106216	0.0386075	0.010073	0.146784
cg11762213	LINGO3	19	2308653	5.76579	6.94376	-1.19313	1.62405e-05	0.000194987	0.416448	0.350318	0.0661296	0.0345764	0.300534
cg11765288	HDAC9	7	18535767	9.81868	10.4598	-0.29761	0.0435714	0.105786	0.0956426	0.0596568	0.0359858	0.000616319	0.0260604
cg11772799	LOC154822	7	158799715	6.27773	7.82193	-1.91257	9.59965e-06	0.000126685	0.475613	0.329911	0.145702	0.00566161	0.102282
cg11814655	PI4KAP1	22	20399601	8.17461	9.08517	-0.615351	8.41712e-05	0.000759252	0.394671	0.2368	0.157872	0.000196277	0.0146434
cg11817892	ANKRD23	2	97510370	5.77856	6.11812	-0.610921	4.53588e-06	6.92453e-05	0.447003	0.363547	0.0834556	0.0420195	0.333255
cg11863248	EXOC4	7	132937434	12.4114	12.5553	-0.128141	0.0354532	0.090562	0.869151	0.790821	0.0783299	0.039404	0.321936
cg11885098	EFNA2	19	1285397	3.84671	4.55562	-0.895725	0.000204565	0.00154806	0.289133	0.233384	0.0557489	0.0420195	0.333255
cg11897909	FGF14	13	102570476	8.58756	9.38184	-0.91354	3.5382e-06	5.66275e-05	0.104364	0.0666307	0.0377337	0.0323538	0.29024
cg11910652	TJAP1	6	43457274	10.2379	10.3965	-0.347257	5.5608e-05	0.000539885	0.369562	0.256462	0.113099	0.00104528	0.035666
cg11939071	DTX1	12	113494429	10.1987	10.7058	-0.273926	0.0310758	0.0819545	0.0218823	0.0185437	0.00333865	0.0302519	0.279414
cg11950778	UGT8	4	115519006	8.66225	9.1705	-0.924998	0.00017672	0.0013847	0.386016	0.189696	0.19632	0.000153781	0.013122
cg11955641	GLRA1	5	151304999	0.00564816	0.225185	-1.45482	0.0155646	0.0483107	0.171706	0.0838851	0.0878208	0.000848987	0.0314462
cg12026956	TNPO1	5	72112008	13.0013	13.1963	-0.184607	0.00443194	0.0179951	0.0751049	0.0602968	0.0148081	0.014823	0.185781
cg12066473	SORBS2	4	186733331	9.36162	9.82522	-0.458551	0.0151073	0.0472471	0.337295	0.146705	0.19059	7.03142e-06	0.00843964
cg12075497	KCTD1	18	24130267	9.60259	10.0187	-0.25937	0.0250702	0.0694984	0.0888918	0.0662027	0.0226891	0.00365335	0.0773719
cg12077319	ZNF704	8	81787141	8.06083	8.57213	-0.704405	5.38973e-05	0.000525932	0.420675	0.305531	0.115144	0.0213806	0.230552
cg12087304	TRPC3	4	122873018	5.16787	5.83395	-0.551732	0.0169096	0.0513161	0.0130335	0.0123036	0.000729867	0.0072849	0.120089
cg12087643	GFRA1	10	118033370	6.66588	7.16614	-0.791817	0.0106257	0.0358213	0.139734	0.0627117	0.0770225	0.014823	0.185781
cg12091542	CELSR3	3	48700425	8.20398	10.1826	-1.31466	9.46505e-09	4.99253e-07	0.0700811	0.057498	0.0125831	0.00253056	0.0614182
cg12102320	RRP15	1	218458020	10.1405	10.3228	-0.185223	0.00492399	0.0195749	0.179929	0.108752	0.0711763	0.0172025	0.203152
cg12135856	DSCAM	21	42219139	8.89217	10.0473	-0.929743	1.76274e-05	0.000208314	0.103517	0.0725807	0.0309364	0.0263901	0.259252
cg12159215	UPK2	11	118826779	3.51684	3.90496	-0.776585	0.00125747	0.00669196	0.386738	0.308832	0.0779059	0.00616334	0.107977
cg12163823	D2HGDH	2	242673721	9.45659	9.80015	-0.270886	0.0290403	0.0778834	0.0916824	0.0369727	0.0547097	0.0172025	0.203152
cg12166018	PARP6	15	72564196	11.0428	11.4828	-0.297429	0.000294955	0.00207229	0.187658	0.126657	0.0610011	0.00190191	0.0513818
cg12191285	CEP164	11	117197731	10.0043	10.2008	-0.249479	0.00399294	0.0165743	0.909141	0.886949	0.0221925	0.00790974	0.126485
cg12201779	DSCAM	21	42219202	8.89217	10.0473	-0.929743	1.76274e-05	0.000208314	0.300181	0.216774	0.0834068	0.0302519	0.279414
cg12217987	UGT8	4	115519436	8.66225	9.1705	-0.924998	0.00017672	0.0013847	0.113939	0.053974	0.0599652	0.0323538	0.29024
cg12229082	ATG9B	7	150721650	6.46203	6.81052	-0.516747	0.0467533	0.111925	0.420752	0.321306	0.0994463	0.00670362	0.113918
cg12238812	CHFR	12	133464892	10.1593	10.2262	-0.201199	0.00404672	0.0167494	0.157522	0.0704255	0.0870962	0.0229522	0.240029
cg12253175	AGAP2	12	58132093	10.378	11.7237	-2.18866	1.42951e-16	1.6488e-13	0.359434	0.167032	0.192402	2.37078e-05	0.00866472
cg12258607	PHACTR1	6	12717138	7.61647	8.10284	-0.499751	0.0112369	0.0374757	0.746763	0.556759	0.190004	0.000942545	0.0335297
cg12270485	ADAMTS8	11	130299947	6.88691	7.10425	-0.625863	0.00389094	0.0162523	0.173592	0.0951144	0.0784775	0.000848987	0.0314462
cg12279877	LHX1	17	35294230	1.02082	1.95521	-2.78067	5.15813e-05	0.000506762	0.0444494	0.0220298	0.0224195	0.0263901	0.259252
cg12302070	KCNH7	2	163695776	2.52237	4.61563	-2.14416	7.22867e-08	2.55231e-06	0.0608523	0.0509974	0.00985496	0.0072849	0.120089
cg12303685	PAQR6	1	156218094	11.542	11.8841	-0.379801	0.0420502	0.103047	0.32697	0.189141	0.137829	3.15531e-05	0.00886507
cg12392528	CAND2	3	12838028	9.3299	9.63085	-0.280681	0.00224476	0.0105106	0.0212135	0.0183744	0.00283909	0.000353157	0.0192828
cg12393318	LOC645323	5	87981068	11.6402	12.5926	-0.539925	0.000169478	0.00134652	0.0253263	0.0228701	0.00245615	0.00104528	0.035666
cg12400556	RBAK	7	5085482	10.1938	10.6191	-0.283389	0.000199506	0.00151454	0.0148021	0.0132989	0.00150311	0.0263901	0.259252
cg12427941	TJAP1	6	43457177	10.2379	10.3965	-0.347257	5.5608e-05	0.000539885	0.364441	0.27241	0.0920312	0.000848987	0.0314462
cg12428447	SLC22A6	11	62753072	2.03607	1.9805	-0.902988	0.0175377	0.0526975	0.384508	0.216051	0.168458	0.000848987	0.0314462
cg12443604	BTBD17	17	72357992	7.76004	9.30417	-0.943405	0.00010478	0.000909124	0.207555	0.121369	0.0861859	0.000119837	0.0120764
cg12468255	NAV1	1	201617056	11.831	12.5641	-0.628222	5.35827e-06	7.94374e-05	0.366778	0.179824	0.186954	0.000353157	0.0192828
cg12477716	IGF2BP1	17	47073436	2.70547	2.13461	-2.74536	0.0163557	0.0500299	0.220438	0.109783	0.110655	0.014823	0.185781
cg12550731	C1orf21	1	184355219	11.8532	11.9562	-0.205907	0.0320618	0.0838806	0.660149	0.532225	0.127924	0.0369247	0.311461
cg12573849	POU3F3	2	105470711	9.31982	10.2721	-0.42835	0.000430948	0.00282097	0.0198548	0.0171091	0.00274575	0.00790974	0.126485
cg12574296	NCCRP1	19	39687098	0.820911	0.579966	-1.74269	0.000769828	0.00449959	0.10622	0.0739651	0.0322553	0.0263901	0.259252
cg12585943	PPT2	6	32121368	10.0704	10.0723	-0.200661	0.00197267	0.00951203	0.136178	0.0820179	0.0541597	0.00104528	0.035666
cg12620743	LOC645323	5	87969299	11.6402	12.5926	-0.539925	0.000169478	0.00134652	0.0998446	0.0557271	0.0441175	0.0246205	0.24954
cg12639453	PRKCZ	1	2035780	8.72036	9.37285	-0.851394	4.72002e-05	0.000472679	0.364114	0.281651	0.0824625	0.0117851	0.161729
cg12644696	HECW2	2	197458104	8.28199	8.43841	-0.29966	0.0476004	0.113435	0.348063	0.170269	0.177794	0.0229522	0.240029
cg12663855	IPPK	9	95432560	9.40846	9.51846	-0.194103	0.00235398	0.0109332	0.0451688	0.039683	0.00548582	0.0127317	0.169708
cg12664038	BCAN	1	156611194	14.7199	16.2725	-0.740214	0.000772368	0.00450835	0.11268	0.0717371	0.0409433	0.00277784	0.0651852
cg12671744	FAAH	1	46859774	8.02231	8.09278	-0.46463	0.0105248	0.0355703	0.447277	0.311979	0.135298	0.039404	0.321936
cg12688670	KIF22	16	29801602	10.9385	11.2276	-0.420321	1.51081e-05	0.000182787	0.127413	0.112313	0.0150996	0.0323538	0.29024
cg12689285	GDAP1L1	20	42875765	7.69803	9.1511	-1.1114	4.2075e-06	6.53447e-05	0.0697121	0.0516041	0.018108	0.0159748	0.194279
cg12712768	HNF1A	12	121416315	6.00802	6.36081	-0.484367	9.93479e-06	0.000130115	0.539565	0.446683	0.0928817	0.0172025	0.203152
cg12811157	B4GALNT4	11	368902	10.8924	11.4597	-0.412182	0.00110098	0.00602024	0.0422785	0.0204426	0.0218358	0.0117851	0.161729
cg12818557	MMP16	8	89340139	9.31275	9.85722	-0.506008	0.0091808	0.0318815	0.0391249	0.0292635	0.00986139	0.00670362	0.113918
cg12828073	MYT1	20	62795688	6.73204	8.57296	-1.67168	2.89354e-09	1.89626e-07	0.571159	0.434211	0.136948	0.0476811	0.355756
cg12846139	BAHCC1	17	79372242	10.1879	10.6064	-0.34111	0.00555129	0.0215008	0.19363	0.100731	0.0928996	0.0117851	0.161729
cg12867448	ODF2	9	131217480	10.7505	11.0348	-0.267313	0.00190896	0.00927203	0.830889	0.7541	0.076789	0.0476811	0.355756
cg12874035	CAMKV	3	49908776	7.04264	8.12525	-0.96952	0.0018363	0.00902387	0.420595	0.272199	0.148395	0.000173851	0.0137966
cg12883250	TMEM185A	X	148713830	10.2197	10.3659	-0.142708	0.0112264	0.0374525	0.360564	0.228178	0.132386	0.0127317	0.169708
cg12914362	FZD8	10	35930479	8.37782	8.26208	-0.924257	3.14769e-05	0.000337989	0.0473955	0.0395448	0.00785068	0.0323538	0.29024
cg12928668	SEMA6A	5	115910729	12.0894	12.6249	-0.343627	0.00215707	0.010191	0.0476845	0.0389253	0.00875925	0.00104528	0.035666
cg12931029	MNX1	7	156803562	2.41396	4.28001	-1.76285	0.000275163	0.00196058	0.251461	0.132674	0.118787	0.00304636	0.0689778
cg12965599	ZIC1	3	147125924	11.047	11.6001	-0.486218	0.013955	0.0443163	0.126463	0.0890833	0.0373799	0.0213806	0.230552
cg13029847	SEZ6	17	27333273	9.16172	11.3318	-1.08614	8.19073e-06	0.000111845	0.0382239	0.0327604	0.00546351	0.01851	0.212071
cg13052965	SIX2	2	45237232	4.50044	4.49366	-2.16059	2.65355e-09	1.78635e-07	0.074542	0.0652084	0.00933359	0.0420195	0.333255
cg13069910	CSRNP2	12	51477358	11.1469	11.3384	-0.261195	0.000104004	0.000905241	0.0098212	0.00917962	0.000641578	0.0447767	0.344482
cg13076718	ZNF77	19	2945492	8.08422	8.30388	-0.275711	0.00882741	0.0309406	0.183166	0.114106	0.0690601	0.00115796	0.0378978
cg13080565	GRIK2	6	101846797	8.74413	9.81938	-0.657042	0.00188298	0.00918709	0.0893624	0.0523156	0.0370468	0.00156435	0.0454503
cg13084994	LOC643677	13	103412085	1.91891	2.57148	-0.638123	0.028125	0.0760952	0.903541	0.830945	0.0725963	0.0476811	0.355756
cg13094036	CRHR2	7	30722359	0.382532	0.596429	-1.29089	0.0357434	0.091088	0.0801611	0.0509744	0.0291867	0.039404	0.321936
cg13096701	RAPGEF2	4	160188727	10.9229	11.315	-0.256865	0.0203623	0.0591808	0.297006	0.124466	0.172541	0.000616319	0.0260604
cg13102133	ELMO1	7	37025796	11.4077	11.4412	-0.476966	0.00185358	0.00908464	0.236531	0.13248	0.104051	0.00128143	0.0403615
cg13102294	PPT2	6	32121393	10.0704	10.0723	-0.200661	0.00197267	0.00951203	0.172832	0.114979	0.0578528	0.00115796	0.0378978
cg13102889	HES5	1	2463136	4.94707	7.4631	-1.03627	0.000796269	0.00462445	0.511793	0.398424	0.113369	0.00365335	0.0773719
cg13107973	KCNK2	1	215178658	7.69454	8.04362	-0.560326	0.00805181	0.0287463	0.636582	0.466208	0.170374	0.0137431	0.17769
cg13110334	DGCR9	22	19003848	5.17002	6.18309	-0.839882	0.000397794	0.00264092	0.409259	0.278949	0.130311	0.000353157	0.0192828
cg13157793	C15orf2	15	24920450	0.0978809	0.140963	-2.33969	0.00128117	0.00678052	0.842929	0.681354	0.161575	0.0072849	0.120089
cg13161658	KCNA4	11	30038797	2.50018	3.03126	-0.714909	0.0380369	0.0954841	0.353715	0.232082	0.121633	0.0302519	0.279414
cg13181251	KCTD1	18	24130450	9.60259	10.0187	-0.25937	0.0250702	0.0694984	0.0928521	0.0485106	0.0443415	0.00230304	0.0578068
cg13192013	RAPGEF2	4	160188736	10.9229	11.315	-0.256865	0.0203623	0.0591808	0.215889	0.0947564	0.121133	0.000616319	0.0260604
cg13195895	BCL9	1	147012788	10.4635	10.7958	-0.442157	8.70679e-08	2.9193e-06	0.0969297	0.0562348	0.0406949	0.000314802	0.018185
cg13202410	PMP2	8	82359719	14.8264	15.4487	-0.323859	0.0382797	0.0959684	0.4335	0.248498	0.185003	0.00365335	0.0773719
cg13233929	CARKD	13	111267830	11.1622	11.8074	-0.260996	0.0038749	0.016201	0.182324	0.0311029	0.151221	0.0109	0.154361
cg13236659	ZNF343	20	2490040	8.75886	8.92679	-0.202917	0.0117483	0.0387895	0.087964	0.0676612	0.0203028	0.0263901	0.259252
cg13239572	WIZ	19	15560960	11.8124	12.0435	-0.262235	0.000462854	0.00298912	0.0540151	0.0470213	0.00699382	0.039404	0.321936
cg13267177	TNKS	8	9413405	11.9972	12.4242	-0.290095	0.00280664	0.012531	0.0151082	0.0139145	0.0011937	0.0345764	0.300534
cg13280043	CRMP1	4	5895913	12.3813	13.1747	-0.939608	3.78191e-14	1.81752e-11	0.281246	0.213366	0.0678798	0.00333765	0.0730764
cg13291394	USP46	4	53526629	10.8474	11.2101	-0.439641	0.00025348	0.00183492	0.683851	0.540632	0.143219	0.00858081	0.133044
cg13330868	MAGI2	7	79084196	11.5966	11.9691	-0.289056	0.0076678	0.0277127	0.484954	0.377458	0.107496	0.0137431	0.17769
cg13344757	ALDOC	17	26904381	12.8241	13.682	-0.489126	0.0194518	0.057166	0.308729	0.207285	0.101444	0.000552658	0.0245445
cg13346013	GFRA1	10	118032872	6.66588	7.16614	-0.791817	0.0106257	0.0358213	0.199117	0.102064	0.0970529	0.0229522	0.240029
cg13350940	MRFAP1	4	6642382	13.945	14.1435	-0.184428	0.0018214	0.00897779	0.025062	0.02051	0.00455195	0.0447767	0.344482
cg13355047	FSD1	19	4304554	9.1221	9.86299	-0.658938	3.00395e-06	4.92985e-05	0.0422017	0.0183184	0.0238832	0.0117851	0.161729
cg13377102	KCNAB3	17	7832764	7.20087	7.50363	-0.460428	0.00409113	0.0168928	0.459705	0.308959	0.150746	0.000442837	0.0217073
cg13381486	FAM123C	2	131513632	3.66913	4.83072	-1.36493	0.000180512	0.00140193	0.150536	0.103162	0.0473738	0.00277784	0.0651852
cg13407335	KCNAB3	17	7832852	7.20087	7.50363	-0.460428	0.00409113	0.0168928	0.34256	0.189657	0.152903	0.000942545	0.0335297
cg13423282	SLC25A42	19	19174731	9.30462	9.51631	-0.159268	0.0283832	0.0765882	0.0533467	0.0388803	0.0144665	0.00209393	0.0545765
cg13423770	RHBG	1	156338775	1.61042	1.60676	-5.25456	2.0291e-10	2.18046e-08	0.287517	0.207075	0.0804415	5.48033e-05	0.00964747
cg13442749	PHF2	9	96337681	11.2075	11.6403	-0.446089	4.09141e-07	9.94179e-06	0.188403	0.1156	0.0728033	0.000552658	0.0245445
cg13465995	SURF6	9	136203387	10.3063	10.6815	-0.327453	3.89834e-05	0.000404105	0.184272	0.116208	0.0680643	0.000280267	0.0172212
cg13470673	ZBTB20	3	114790477	5.00787	5.67664	-0.460386	0.0354654	0.0905798	0.349297	0.180634	0.168663	0.000442837	0.0217073
cg13475578	ANKS1B	12	99548550	8.62657	9.0427	-0.655633	0.00305092	0.0133799	0.386504	0.227962	0.158543	9.63747e-06	0.00843964
cg13482209	CELSR3	3	48700475	8.20398	10.1826	-1.31466	9.46505e-09	4.99253e-07	0.0373094	0.0318616	0.0054478	0.0282656	0.268983
cg13524180	ETV1	7	14031049	13.1051	13.4964	-0.478508	0.0106709	0.0359528	0.0527933	0.0493096	0.00348374	0.0420195	0.333255
cg13530039	CHRM1	11	62689557	4.8223	6.3683	-0.688424	0.0404945	0.100111	0.366794	0.292964	0.0738297	0.0213806	0.230552
cg13560436	MIER3	5	56248587	10.3135	10.5911	-0.167675	0.00135511	0.0070881	0.176698	0.088741	0.0879566	0.00190191	0.0513818
cg13575682	SMCP	1	152850698	0.182461	0.330843	-1.13606	0.0468453	0.112086	0.0994525	0.0816996	0.0177529	0.0137431	0.17769
cg13594075	NRXN1	2	51259807	10.3242	11.1609	-0.75102	0.00025617	0.00185129	0.0973081	0.0767995	0.0205087	0.0420195	0.333255
cg13603510	C19orf29	19	3626908	10.6534	10.9061	-0.166014	0.00381091	0.0160069	0.0146435	0.0135879	0.00105561	0.0476811	0.355756
cg13624528	GRIK2	6	101846409	8.74413	9.81938	-0.657042	0.00188298	0.00918709	0.453392	0.269755	0.183637	0.000616319	0.0260604
cg13646005	MUM1	19	1356304	11.2033	11.5411	-0.239431	0.0108397	0.0364009	0.291337	0.153751	0.137586	3.63105e-05	0.00911516
cg13661908	FAM171A2	17	42441775	8.89227	9.35269	-0.693623	3.80958e-06	6.01365e-05	0.434706	0.363032	0.0716741	0.0109	0.154361
cg13682735	TMCC1	3	129407530	10.6089	10.9715	-0.372484	6.87739e-05	0.000643166	0.287328	0.14351	0.143818	8.15757e-05	0.0105382
cg13683990	COL11A2	6	33161292	6.90346	7.81058	-1.77712	4.8037e-16	4.61715e-13	0.0579013	0.0362969	0.0216044	0.0263901	0.259252
cg13688769	PDZRN3	3	73674363	10.1392	10.4054	-0.297329	0.0367759	0.0931021	0.0722217	0.0457697	0.0264519	0.000119837	0.0120764
cg13689261	LRRC3B	3	26663740	7.26377	8.50182	-0.627523	0.00311248	0.0136017	0.306687	0.182587	0.1241	0.0159748	0.194279
cg13761440	MPPED2	11	30608165	8.11781	9.47775	-0.628186	0.000140316	0.00116043	0.0848875	0.0690594	0.0158281	0.039404	0.321936
cg13770361	BAT3	6	31621369	13.154	13.1372	-0.153125	0.00444995	0.0180597	0.192322	0.163558	0.0287639	0.0476811	0.355756
cg13787438	LRRC3B	3	26664115	7.26377	8.50182	-0.627523	0.00311248	0.0136017	0.140461	0.0755167	0.0649446	0.0302519	0.279414
cg13788479	CSPG4	15	76005247	12.8539	13.4787	-0.520892	0.00922381	0.0320123	0.037878	0.0323004	0.00557759	0.000249206	0.0163135
cg13792714	ZBTB20	3	114103345	5.00787	5.67664	-0.460386	0.0354654	0.0905798	0.373899	0.228421	0.145478	8.15757e-05	0.0105382
cg13816423	FOXP4	6	41513166	9.86982	9.80526	-0.421351	0.000949981	0.00534318	0.396605	0.334076	0.0625293	0.014823	0.185781
cg13852486	TMCC2	1	205195627	9.20149	9.62707	-0.62585	0.000254552	0.00184191	0.214499	0.149062	0.0654372	0.010073	0.146784
cg13861294	SLC17A8	12	100750473	3.22782	5.04853	-1.86676	2.73726e-05	0.000303379	0.369406	0.239116	0.13029	0.014823	0.185781
cg13864794	SOSTDC1	7	16505664	4.35515	4.22819	-1.67086	5.486e-07	1.23264e-05	0.154291	0.115482	0.0388096	0.00172577	0.0483487
cg13869872	HECW2	2	197457420	8.28199	8.43841	-0.29966	0.0476004	0.113435	0.291206	0.151037	0.140169	0.00858081	0.133044
cg13879455	AGAP2	12	58133008	10.378	11.7237	-2.18866	1.42951e-16	1.6488e-13	0.367495	0.198288	0.169207	0.000119837	0.0120764
cg13921444	SORBS2	4	186733024	9.36162	9.82522	-0.458551	0.0151073	0.0472471	0.380283	0.189702	0.190581	0.000135846	0.012662
cg13924974	SPIRE1	18	12656824	11.601	11.9393	-0.213619	0.0482851	0.114703	0.129919	0.0981324	0.0317868	0.039404	0.321936
cg13936874	DCX	X	110654436	8.55451	10.5852	-1.49282	2.99133e-08	1.22347e-06	0.281877	0.180114	0.101763	0.000686529	0.0277845
cg13937040	RASGRF1	15	79383560	6.7985	6.8957	-0.699615	0.0222845	0.0635304	0.0661612	0.0557326	0.0104286	0.0447767	0.344482
cg13940125	CRB1	1	197237119	9.78431	10.995	-0.809664	6.98051e-07	1.50025e-05	0.581041	0.390093	0.190948	0.0072849	0.120089
cg13963553	SCN3B	11	123525669	8.61633	9.34763	-0.679762	0.0163237	0.0499808	0.0592583	0.0580672	0.0011911	0.01851	0.212071
cg13964105	LRRC3B	3	26663885	7.26377	8.50182	-0.627523	0.00311248	0.0136017	0.17912	0.0708173	0.108302	0.000314802	0.018185
cg13982529	LOC645323	5	87974398	11.6402	12.5926	-0.539925	0.000169478	0.00134652	0.0266239	0.0175641	0.0090598	0.00365335	0.0773719
cg13982823	HMGB1	13	31040574	14.1619	14.2912	-0.244439	0.000862647	0.00493377	0.0463318	0.0349267	0.0114051	0.0127317	0.169708
cg13983182	SLC25A25	9	130853333	10.864	11.1263	-0.296606	0.00144607	0.00748157	0.308816	0.208847	0.0999684	0.000280267	0.0172212
cg13992678	NHLH1	1	160336590	5.85678	5.99215	-0.692022	0.0330776	0.0859014	0.345532	0.290986	0.0545455	0.0345764	0.300534
cg14002622	CDK5R2	2	219824053	7.68397	8.48385	-0.61635	0.0248017	0.0689528	0.0889138	0.0637785	0.0251353	0.00128143	0.0403615
cg14016390	C1QTNF8	16	1146277	1.01659	1.58119	-0.815291	0.0371719	0.0938025	0.473844	0.392867	0.0809764	0.00616334	0.107977
cg14017193	C4orf44	4	3250726	2.40109	3.70322	-0.646374	0.00238038	0.0110262	0.660959	0.567359	0.0936006	0.0117851	0.161729
cg14077898	SLC17A8	12	100750695	3.22782	5.04853	-1.86676	2.73726e-05	0.000303379	0.338985	0.169822	0.169162	7.15526e-05	0.0101898
cg14086013	MDFI	6	41604740	10.889	10.7541	-0.566054	0.00807733	0.0288139	0.605617	0.501723	0.103895	0.0447767	0.344482
cg14124917	GRHL1	2	10090974	5.33186	6.03205	-0.545566	0.00270586	0.0121753	0.0919209	0.0741185	0.0178024	0.0420195	0.333255
cg14130039	PPT2	6	32121225	10.0704	10.0723	-0.200661	0.00197267	0.00951203	0.141562	0.0785399	0.0630221	0.014823	0.185781
cg14141448	ABCF1	6	30538684	11.857	11.8732	-0.183407	0.00272074	0.0122232	0.0802421	0.0576567	0.0225854	0.00277784	0.0651852
cg14156381	FBN3	19	8212675	5.7543	7.58492	-1.92311	9.84709e-08	3.19633e-06	0.380022	0.3098	0.0702218	0.00190191	0.0513818
cg14194983	NPPA	1	11908298	6.18178	7.26139	-1.54685	1.77363e-06	3.27139e-05	0.157901	0.11188	0.0460211	0.000763874	0.0295215
cg14204430	NDST4	4	116035217	1.03667	1.14523	-1.64366	0.001271	0.00673907	0.375512	0.207343	0.168169	0.000353157	0.0192828
cg14207210	PPM1E	17	56833195	8.96807	9.90743	-0.714401	2.85505e-07	7.40557e-06	0.0152551	0.0140704	0.00118471	0.0323538	0.29024
cg14225485	FAM84A	2	14772568	10.4207	10.8699	-0.404482	0.0425318	0.103874	0.0520958	0.0375996	0.0144962	0.0447767	0.344482
cg14238662	ZDHHC22	14	77608299	8.53148	9.73169	-0.971135	0.00013941	0.00115348	0.126693	0.0784116	0.0482815	9.28663e-05	0.0110569
cg14253327	LPPR1	9	103790197	8.41406	9.68882	-1.3086	2.89913e-07	7.47509e-06	0.24657	0.177178	0.0693923	0.0213806	0.230552
cg14266287	ASB1	2	239334506	10.5575	10.7704	-0.275961	0.0120634	0.0396106	0.614706	0.437994	0.176712	0.0345764	0.300534
cg14322224	DDAH1	1	85931226	12.2121	12.8495	-0.27899	0.0322409	0.0842476	0.152511	0.104185	0.0483268	0.000848987	0.0314462
cg14370752	DNHD1	11	6518438	7.98133	8.63567	-0.328868	0.0223402	0.0636333	0.651313	0.524762	0.126551	0.00858081	0.133044
cg14396117	MYO16	13	109248047	7.5587	8.55412	-0.846915	0.000281256	0.00199824	0.27075	0.199039	0.0717111	0.0051961	0.0969104
cg14404746	RNF208	9	140116137	9.1502	9.69887	-0.338169	0.00298877	0.0131641	0.259056	0.206819	0.0522371	0.039404	0.321936
cg14454798	CPEB4	5	173314559	11.465	11.7751	-0.209907	0.0328127	0.0853288	0.650368	0.53594	0.114427	0.0345764	0.300534
cg14455421	ASB16	17	42247696	5.00511	5.27454	-0.336133	0.0300209	0.0798328	0.333387	0.208296	0.12509	0.000552658	0.0245445
cg14456683	ZIC1	3	147127010	11.047	11.6001	-0.486218	0.013955	0.0443163	0.352904	0.212558	0.140346	0.0051961	0.0969104
cg14473568	ROBO2	3	77088570	10.1259	11.234	-0.554334	0.00688173	0.0254403	0.127695	0.100244	0.0274511	0.000494999	0.0230201
cg14473924	PDZRN3	3	73674170	10.1392	10.4054	-0.297329	0.0367759	0.0931021	0.110175	0.0602684	0.0499065	1.82762e-06	0.00843964
cg14483935	TUBA1B	12	49526778	16.1921	16.305	-0.320859	0.0137735	0.0438283	0.291438	0.193549	0.0978887	0.00209393	0.0545765
cg14507146	C1QTNF3	5	34043333	9.23928	9.39825	-0.51529	0.00833172	0.0295383	0.382265	0.275403	0.106862	0.00230304	0.0578068
cg14518948	CENPH	5	68484768	9.05627	9.36084	-0.467293	0.00946159	0.0326813	0.432134	0.324543	0.107591	0.0199013	0.221075
cg14528835	ALG9	11	111742798	10.4837	10.5245	-0.227631	4.79661e-05	0.000478858	0.554808	0.356267	0.198541	0.000616319	0.0260604
cg14537332	SHANK2	11	70508113	6.151	7.26734	-1.22429	1.12712e-05	0.000144876	0.110985	0.0737337	0.0372513	0.0137431	0.17769
cg14560040	SURF6	9	136203305	10.3063	10.6815	-0.327453	3.89834e-05	0.000404105	0.102661	0.0843619	0.0182989	0.010073	0.146784
cg14576062	DPY19L2P4	7	89748674	5.0434	6.20918	-0.472262	0.03358	0.0869321	0.155792	0.068825	0.0869674	0.00616334	0.107977
cg14592491	PFKFB4	3	48594229	9.77382	10.0982	-0.32925	0.00453451	0.0183341	0.0128816	0.0115666	0.00131501	0.0263901	0.259252
cg14601444	DCTN1	2	74607536	12.9834	13.1339	-0.186912	0.0373783	0.0941419	0.45405	0.314777	0.139272	0.00858081	0.133044
cg14632941	BEND4	4	42156182	2.39955	3.2962	-2.27764	2.53187e-10	2.63879e-08	0.220327	0.13026	0.0900671	0.000249206	0.0163135
cg14692882	VPRBP	3	51535197	10.3188	10.5677	-0.205917	0.00296923	0.0130947	0.918333	0.852532	0.0658016	0.010073	0.146784
cg14707948	TRAPPC9	8	141468900	10.5777	10.8368	-0.196936	0.0124222	0.0404967	0.443175	0.26997	0.173204	0.000153781	0.013122
cg14710465	VANGL2	1	160369869	11.4919	12.2033	-0.41484	0.000203241	0.0015402	0.3963	0.215311	0.180989	0.000135846	0.012662
cg14753334	PDZRN3	3	73674702	10.1392	10.4054	-0.297329	0.0367759	0.0931021	0.104655	0.0494201	0.0552348	0.000249206	0.0163135
cg14756795	BAT3	6	31621299	13.154	13.1372	-0.153125	0.00444995	0.0180597	0.1497	0.0896306	0.0600694	0.00670362	0.113918
cg14769207	SIM2	21	38071807	7.67943	8.55637	-1.03091	1.61069e-07	4.80458e-06	0.124221	0.103454	0.020767	0.0302519	0.279414
cg14778074	GABRA2	4	46391448	5.46858	6.9456	-0.908141	0.00927577	0.0321603	0.0752958	0.0562818	0.019014	0.000314802	0.018185
cg14779329	SNX19	11	130786720	12.1486	12.2864	-0.149538	0.0336086	0.0869933	0.166876	0.105776	0.0610995	0.0213806	0.230552
cg14814331	DRP2	X	100474543	8.12113	9.0179	-0.637319	0.000423982	0.00278591	0.371419	0.250329	0.121089	0.0199013	0.221075
cg14833706	ZXDB	X	57617561	9.45841	9.80718	-0.237745	0.0012053	0.00648007	0.2803	0.193715	0.086585	0.00304636	0.0689778
cg14866200	SHISA3	4	42399843	5.13453	5.45142	-0.910017	0.000360552	0.00243669	0.193447	0.0155501	0.177897	0.00104528	0.035666
cg14896516	CRHR2	7	30722361	0.382532	0.596429	-1.29089	0.0357434	0.091088	0.125214	0.0725374	0.0526762	0.0420195	0.333255
cg14918082	KCNAB3	17	7833237	7.20087	7.50363	-0.460428	0.00409113	0.0168928	0.284422	0.175371	0.109051	0.000442837	0.0217073
cg14931071	PHACTR1	6	12717776	7.61647	8.10284	-0.499751	0.0112369	0.0374757	0.342482	0.21728	0.125202	0.00253056	0.0614182
cg14945774	LRP5L	22	25758621	5.5349	5.41318	-0.682955	3.0613e-05	0.000330609	0.691021	0.542053	0.148968	0.0213806	0.230552
cg14953762	PRSS12	4	119274837	6.36778	6.51545	-0.629999	0.0232411	0.0655405	0.232576	0.167136	0.0654397	0.00128143	0.0403615
cg14973588	GSX1	13	28366427	3.98952	5.8669	-1.4125	0.000183822	0.00142	0.117478	0.0875388	0.0299387	0.039404	0.321936
cg14995214	CHD5	1	6240463	5.90185	7.17284	-0.71725	0.0370709	0.093575	0.120575	0.0731	0.0474749	0.000249206	0.0163135
cg14995803	C17orf51	17	21455116	10.0812	10.3105	-0.409572	0.000675215	0.00403799	0.0564876	0.0514768	0.00501081	0.00476459	0.0918433
cg14998896	MAP3K13	3	185080218	5.25997	5.89516	-0.373912	0.0211559	0.0609612	0.532366	0.429091	0.103274	0.0282656	0.268983
cg15002294	ZIC1	3	147126444	11.047	11.6001	-0.486218	0.013955	0.0443163	0.104538	0.0705098	0.0340283	0.00476459	0.0918433
cg15044957	KCNA4	11	30038672	2.50018	3.03126	-0.714909	0.0380369	0.0954841	0.458024	0.249259	0.208765	0.0345764	0.300534
cg15065139	GALNTL1	14	69726620	9.23991	9.58013	-0.348916	0.0476114	0.113445	0.0867878	0.0708877	0.0159	0.0051961	0.0969104
cg15089370	ZDHHC11	5	851458	5.97544	6.36391	-0.505839	0.0168516	0.0512029	0.618211	0.52185	0.096361	0.039404	0.321936
cg15090509	THSD7A	7	11872073	7.75386	8.59216	-0.645857	0.00278763	0.0124687	0.101463	0.0714585	0.0300042	0.00858081	0.133044
cg15104158	FGF12	3	192445388	8.33515	9.21839	-0.51708	0.0108859	0.0365205	0.0466327	0.0322583	0.0143744	0.00128143	0.0403615
cg15171982	NCKAP1	2	183903302	13.3977	13.6304	-0.155298	0.0088665	0.0310462	0.0345035	0.0300693	0.00443415	0.00790974	0.126485
cg15191648	SALL3	18	76740262	8.75423	10.2266	-0.873484	7.60363e-05	0.000699364	0.0713909	0.0558105	0.0155804	0.0476811	0.355756
cg15217187	TMEM120B	12	122150491	9.00962	9.39322	-0.334255	0.000228657	0.00169167	0.0316112	0.0281171	0.00349405	0.0302519	0.279414
cg15225042	FARSA	19	13044582	11.6516	11.7715	-0.159941	0.00260056	0.0117904	0.0599421	0.0564927	0.00344939	0.039404	0.321936
cg15234492	KDM2B	12	122019076	10.552	10.9338	-0.348126	9.68437e-07	1.98283e-05	0.138015	0.0773032	0.0607116	0.00436495	0.086757
cg15237923	CSMD1	8	4852424	7.26621	8.71525	-1.23683	3.34682e-07	8.45303e-06	0.109515	0.0775575	0.0319578	0.0282656	0.268983
cg15256387	ETV1	7	14031941	13.1051	13.4964	-0.478508	0.0106709	0.0359528	0.393815	0.214792	0.179024	4.17169e-05	0.00926673
cg15262352	RNF216L	7	5013468	10.0306	10.3232	-0.273217	0.000499831	0.00317343	0.169345	0.112277	0.0570673	0.0345764	0.300534
cg15277914	DHX36	3	154042611	11.2011	11.3241	-0.135548	0.00631395	0.0237835	0.139096	0.0951667	0.0439297	0.000848987	0.0314462
cg15283373	DTX3	12	57998317	11.8602	12.5316	-1.1987	1.65759e-10	1.8622e-08	0.0439478	0.0365237	0.00742404	0.01851	0.212071
cg15310492	KCNA4	11	30038677	2.50018	3.03126	-0.714909	0.0380369	0.0954841	0.406413	0.230514	0.175899	0.0263901	0.259252
cg15310568	MAP2	2	210443311	13.4161	14.3771	-0.689562	3.33566e-05	0.000353617	0.282849	0.170843	0.112005	0.000221307	0.015407
cg15322801	ELAVL4	1	50571943	6.58902	7.78059	-1.39967	7.6445e-08	2.65577e-06	0.507849	0.384277	0.123572	0.0159748	0.194279
cg15334207	DCX	X	110654829	8.55451	10.5852	-1.49282	2.99133e-08	1.22347e-06	0.303953	0.172647	0.131306	9.28663e-05	0.0110569
cg15340178	SEMA4G	10	102731946	7.77712	8.19647	-0.39852	0.00847119	0.0299163	0.523877	0.382391	0.141486	0.00190191	0.0513818
cg15355387	CADM2	3	85007817	9.65455	10.4207	-0.860521	1.82883e-06	3.35888e-05	0.0765207	0.0507526	0.025768	0.01851	0.212071
cg15366555	DCTN1	2	74601926	12.9834	13.1339	-0.186912	0.0373783	0.0941419	0.302765	0.233107	0.0696584	0.000552658	0.0245445
cg15377585	TMEM196	7	19813079	3.70397	5.63835	-2.08108	7.77496e-09	4.2703e-07	0.127547	0.117616	0.00993019	0.01851	0.212071
cg15379237	B4GALT2	1	44445539	11.9705	12.181	-0.168403	0.0281125	0.0760911	0.0468034	0.0402814	0.00652199	0.0345764	0.300534
cg15425280	GRIA2	4	158141492	10.0203	11.4323	-0.856613	4.18995e-05	0.000428888	0.0844559	0.062124	0.0223319	0.00104528	0.035666
cg15448975	CRMP1	4	5894930	12.3813	13.1747	-0.939608	3.78191e-14	1.81752e-11	0.245501	0.169105	0.076396	0.0213806	0.230552
cg15457899	SCN3B	11	123525665	8.61633	9.34763	-0.679762	0.0163237	0.0499808	0.0862909	0.0766918	0.00959913	0.00930091	0.13975
cg15463775	MTF2	1	93544534	9.72878	9.93514	-0.292271	0.000920506	0.00521982	0.0428298	0.0367529	0.00607693	0.039404	0.321936
cg15480475	TUB	11	8060060	10.3029	10.9826	-0.598877	0.000970085	0.00544034	0.408344	0.269024	0.13932	0.000616319	0.0260604
cg15485859	C1orf116	1	207206447	3.47577	3.36748	-0.400787	0.024733	0.0688062	0.914423	0.865321	0.0491018	0.039404	0.321936
cg15493780	PRLHR	10	120355201	0.484554	1.73646	-1.29256	0.0127362	0.0412097	0.330938	0.232898	0.0980398	0.0246205	0.24954
cg15495463	MBP	18	74729151	13.9502	14.1103	-1.01026	0.00271666	0.012208	0.781296	0.680076	0.101219	0.0213806	0.230552
cg15529542	KLHL25	15	86338692	10.2314	10.9387	-0.496073	0.000373183	0.00250735	0.292884	0.19842	0.0944642	0.00399517	0.0818926
cg15549927	DPP6	7	153749756	12.0051	12.989	-0.49998	0.000137453	0.00113947	0.0595926	0.0424326	0.01716	0.0051961	0.0969104
cg15552249	SPARCL1	4	88450824	16.2653	16.7294	-0.352026	0.035126	0.0899386	0.365581	0.216358	0.149223	0.00172577	0.0483487
cg15554875	SIX2	2	45236686	4.50044	4.49366	-2.16059	2.65355e-09	1.78635e-07	0.159542	0.121101	0.038441	0.0447767	0.344482
cg15585794	NTM	11	131780329	10.424	10.708	-0.371113	0.0222296	0.0633911	0.0370538	0.0295868	0.00746708	0.0109	0.154361
cg15602735	MAGEC2	X	141293333	1.07814	0.864255	-3.24382	0.0181199	0.0541306	0.689687	0.551765	0.137922	0.0199013	0.221075
cg15677364	TUBB	6	30687221	15.4437	15.6415	-0.420732	0.000433205	0.0028336	0.110085	0.070353	0.0397323	0.0420195	0.333255
cg15687973	PDE9A	21	44073219	9.72234	9.9316	-0.367025	0.000776974	0.00452759	0.0898211	0.0625841	0.0272371	0.000942545	0.0335297
cg15696906	TRPC4	13	38444134	6.48073	6.50989	-0.733644	0.00324985	0.0140881	0.128779	0.0539699	0.0748087	0.00616334	0.107977
cg15698171	MYT1	20	62795464	6.73204	8.57296	-1.67168	2.89354e-09	1.89626e-07	0.52885	0.365696	0.163155	0.010073	0.146784
cg15738315	NCAPG2	7	158497553	10.6692	10.9338	-0.360157	0.00794661	0.0284824	0.0248591	0.0241345	0.000724631	0.0345764	0.300534
cg15762098	B4GALNT4	11	368943	10.8924	11.4597	-0.412182	0.00110098	0.00602024	0.0593153	0.0460636	0.0132517	0.0051961	0.0969104
cg15787985	MAP6D1	3	183544049	9.23831	9.63904	-0.427344	0.0214542	0.0616475	0.631634	0.511604	0.12003	0.0369247	0.311461
cg15803221	RARA	17	38473166	11.2228	11.3845	-0.31948	0.00229299	0.0106959	0.481657	0.354781	0.126875	0.000494999	0.0230201
cg15805162	ZNF682	19	20150317	8.21677	8.74075	-0.568279	8.93431e-08	2.96684e-06	0.0692499	0.0560111	0.0132388	0.0159748	0.194279
cg15827779	CDC42BPB	14	103524899	12.1579	12.4009	-0.263965	0.00460927	0.0185843	0.374108	0.258439	0.115669	0.0282656	0.268983
cg15832662	RTN3	11	63448437	14.2505	14.5759	-0.349912	0.000872101	0.00497961	0.0676853	0.0492073	0.0184781	0.0229522	0.240029
cg15844374	TMPRSS5	11	113577071	7.76946	8.6001	-0.53739	0.00120868	0.0064942	0.384457	0.217644	0.166813	0.000196277	0.0146434
cg15852572	PAQR9	3	142682288	3.16028	4.58873	-1.38056	4.20157e-07	1.01242e-05	0.120311	0.0599544	0.0603563	0.0476811	0.355756
cg15885337	OPCML	11	132813819	8.52306	9.5743	-0.963014	8.01773e-05	0.000730078	0.0315766	0.0169719	0.0146048	0.0447767	0.344482
cg15890075	MYO15A	17	18011923	4.17841	4.07805	-0.689549	0.0116368	0.0384875	0.323646	0.193931	0.129715	5.48033e-05	0.00964747
cg15936121	INTS3	1	153700431	12.1169	12.3883	-0.156798	0.0250187	0.0694098	0.0202648	0.0173281	0.00293671	0.0072849	0.120089
cg15957394	AFAP1	4	7941823	11.2574	11.6068	-0.383403	0.00233106	0.0108501	0.0605317	0.0428513	0.0176804	0.000353157	0.0192828
cg15971656	B4GALNT4	11	368366	10.8924	11.4597	-0.412182	0.00110098	0.00602024	0.193865	0.151935	0.0419303	0.0246205	0.24954
cg15981305	LOC645323	5	87981894	11.6402	12.5926	-0.539925	0.000169478	0.00134652	0.077671	0.068951	0.00872004	0.0420195	0.333255
cg15991175	WDR82	3	52313923	12.9275	13.2644	-0.255098	3.26515e-06	5.28441e-05	0.364065	0.222736	0.141329	0.0051961	0.0969104
cg16003238	IGDCC3	15	65670876	7.39114	8.07769	-0.901791	1.95433e-06	3.52574e-05	0.303874	0.173877	0.129997	0.00253056	0.0614182
cg16009558	GRIK2	6	101846707	8.74413	9.81938	-0.657042	0.00188298	0.00918709	0.0606306	0.0322637	0.0283669	0.00436495	0.086757
cg16010433	HCN2	19	588603	9.52437	9.93326	-0.355976	0.0446673	0.108067	0.102385	0.080443	0.021942	0.0302519	0.279414
cg16014085	ZNF48	16	30406122	9.40472	9.77154	-0.330506	1.83545e-05	0.000215581	0.20124	0.118761	0.0824796	0.000442837	0.0217073
cg16019612	PALM	19	708568	11.0165	11.9645	-0.622842	2.30738e-06	4.01016e-05	0.463127	0.254941	0.208186	0.000249206	0.0163135
cg16023545	GBX2	2	237076726	4.59169	6.19575	-0.725848	0.0222858	0.0635304	0.214727	0.118652	0.0960759	0.0109	0.154361
cg16044595	GPR137B	1	236304396	11.3773	11.5112	-0.261899	0.0247833	0.0689241	0.218237	0.165304	0.0529331	0.0323538	0.29024
cg16124934	RPS6KL1	14	75389480	7.75127	8.42266	-0.99507	8.10152e-11	1.06185e-08	0.467268	0.350187	0.117081	0.0302519	0.279414
cg16127759	ALX3	1	110613596	6.80988	7.32138	-0.852616	7.10139e-08	2.52282e-06	0.20187	0.155612	0.0462579	0.00156435	0.0454503
cg16131766	MKRN3	15	23810280	7.43075	8.26692	-0.803397	3.94972e-05	0.000408209	0.401694	0.208067	0.193627	0.00209393	0.0545765
cg16181396	ZIC1	3	147126206	11.047	11.6001	-0.486218	0.013955	0.0443163	0.138499	0.0877752	0.0507233	0.0420195	0.333255
cg16265707	NCALD	8	102804916	11.385	11.9866	-0.463261	0.00571912	0.0220126	0.778919	0.661955	0.116963	0.0447767	0.344482
cg16290737	CHGA	14	93389246	6.06557	7.9573	-0.821331	0.0171112	0.0517553	0.287097	0.193749	0.0933483	0.039404	0.321936
cg16353632	KRT5	12	52914330	2.52423	3.90531	-1.03444	0.0351714	0.0900147	0.651864	0.573301	0.0785635	0.01851	0.212071
cg16360971	BAT2L2	1	171454651	12.2303	12.491	-0.220065	0.00354248	0.0151479	0.0187391	0.017192	0.0015471	0.0345764	0.300534
cg16364495	APBB2	4	40859251	11.7047	12.1368	-0.30943	0.00242931	0.0111899	0.0342354	0.0272604	0.00697507	0.00115796	0.0378978
cg16385571	KCNK10	14	88790315	7.91775	7.80477	-0.453493	0.0457728	0.110157	0.0705598	0.0600436	0.0105162	0.0447767	0.344482
cg16405637	SHISA3	4	42399703	5.13453	5.45142	-0.910017	0.000360552	0.00243669	0.0700358	0.0223567	0.0476791	0.0229522	0.240029
cg16409955	TRPC4	13	38444227	6.48073	6.50989	-0.733644	0.00324985	0.0140881	0.0926675	0.0451166	0.0475509	0.0263901	0.259252
cg16426537	PTPN5	11	18813556	6.61665	7.13754	-0.694887	0.0392524	0.0977413	0.0615514	0.0155759	0.0459755	0.0172025	0.203152
cg16454426	C8orf22	8	49984564	2.03858	3.46728	-2.20716	0.0169878	0.0514554	0.311858	0.214121	0.0977375	0.0229522	0.240029
cg16477091	PPM1E	17	56833000	8.96807	9.90743	-0.714401	2.85505e-07	7.40557e-06	0.0767761	0.0537327	0.0230434	0.00104528	0.035666
cg16489360	TMEM209	7	129845574	10.892	10.9868	-0.379728	0.0020883	0.00993631	0.450053	0.363744	0.0863091	0.0447767	0.344482
cg16494747	CDH13	16	82660206	9.41096	9.42091	-0.66365	0.00173016	0.00860901	0.522475	0.37984	0.142635	0.00230304	0.0578068
cg16513459	KCNAB3	17	7832932	7.20087	7.50363	-0.460428	0.00409113	0.0168928	0.295961	0.155065	0.140896	0.000153781	0.013122
cg16524928	NKX2-2	20	21494679	8.68194	9.27262	-1.02921	3.47993e-09	2.17351e-07	0.100935	0.050831	0.0501044	0.000494999	0.0230201
cg16566391	CRABP1	15	78631277	5.16244	4.54227	-2.28075	3.24184e-05	0.000345364	0.357364	0.162659	0.194704	2.59531e-06	0.00843964
cg16586594	ABAT	16	8806569	12.9217	13.8755	-0.612101	3.76732e-05	0.000392169	0.208986	0.11312	0.0958661	0.000105568	0.0115684
cg16605942	SEZ6L	22	26565137	8.71008	10.4338	-1.1794	3.47853e-05	0.000366516	0.0526921	0.039089	0.0136032	0.00115796	0.0378978
cg16607065	TP73	1	3607222	6.54084	7.4639	-0.891182	0.00736861	0.0268445	0.731092	0.551038	0.180055	0.0345764	0.300534
cg16617366	KIAA0427	18	46064816	10.3868	10.7427	-0.379831	0.00480383	0.0191987	0.290935	0.170256	0.120679	0.000552658	0.0245445
cg16631088	C16orf45	16	15528133	12.082	12.388	-0.411985	1.0098e-05	0.000131874	0.404227	0.204911	0.199316	3.63105e-05	0.00911516
cg16652937	UBE2E2	3	23243625	9.83184	10.0275	-0.227583	0.0340043	0.0877417	0.60931	0.482696	0.126614	0.0199013	0.221075
cg16674433	RNF112	17	19314408	9.54221	10.0896	-0.382408	0.0108202	0.0363497	0.248302	0.143239	0.105062	2.37078e-05	0.00866472
cg16678522	CBFA2T2	20	32149963	10.2983	10.6468	-0.249437	0.00122439	0.00655419	0.314916	0.181004	0.133912	5.08817e-06	0.00843964
cg16683572	AKAP6	14	32798409	10.7809	11.1493	-0.36756	0.020308	0.0590932	0.43692	0.2691	0.16782	0.0263901	0.259252
cg16696270	ADCY8	8	132052934	9.21226	10.4393	-0.519418	0.0218471	0.0625791	0.0493212	0.0342887	0.0150325	0.0263901	0.259252
cg16699074	CEACAM7	19	42192347	0.0032889	0.00211717	-3.09793	0.0203164	0.0591045	0.391512	0.265395	0.126117	0.00365335	0.0773719
cg16731488	PTBP2	1	97186897	9.68085	10.1993	-0.517346	1.90957e-06	3.46304e-05	0.0467822	0.0388597	0.00792255	0.0345764	0.300534
cg16745446	FAM189A1	15	29863648	7.19339	8.17106	-0.511695	0.0207481	0.0600773	0.165384	0.117332	0.0480528	0.0117851	0.161729
cg16772207	MYT1	20	62795807	6.73204	8.57296	-1.67168	2.89354e-09	1.89626e-07	0.712455	0.534425	0.17803	0.0159748	0.194279
cg16786712	DCP1A	3	53381977	10.3761	10.6159	-0.160838	0.00748557	0.0271961	0.0492799	0.0320531	0.0172268	0.0117851	0.161729
cg16798247	ELMO1	7	37026686	11.4077	11.4412	-0.476966	0.00185358	0.00908464	0.325654	0.213078	0.112576	0.00115796	0.0378978
cg16812519	NDRG4	16	58498754	12.2284	13.0551	-0.409846	0.0185508	0.0550793	0.311105	0.201971	0.109133	0.0109	0.154361
cg16831185	ATAD5	17	29158530	7.38557	7.62329	-0.582652	0.000190086	0.00145775	0.142271	0.0669763	0.0752951	0.0282656	0.268983
cg16840745	DUSP7	3	52091829	9.49904	9.65913	-0.30495	0.00597768	0.0227948	0.180841	0.118968	0.0618736	0.0137431	0.17769
cg16872106	ZNF133	20	18268459	9.40457	9.69371	-0.202929	0.00842655	0.0298073	0.181397	0.112331	0.0690656	0.0420195	0.333255
cg16953067	RAD18	3	9005230	9.02696	9.2712	-0.262954	0.0433139	0.105323	0.0140141	0.0129642	0.00104991	0.0246205	0.24954
cg16968885	COL11A1	1	103574619	8.73665	9.07255	-1.07026	0.00145338	0.00751269	0.556327	0.38542	0.170908	0.014823	0.185781
cg16988970	ASB16	17	42248062	5.00511	5.27454	-0.336133	0.0300209	0.0798328	0.333063	0.262562	0.0705012	0.00436495	0.086757
cg17045389	KATNAL1	13	30882067	10.2676	10.5148	-0.250027	0.00245266	0.0112629	0.149364	0.11168	0.0376845	0.0302519	0.279414
cg17066973	VBP1	X	154444148	12.2668	12.3227	-0.156479	0.0158361	0.0489008	0.243556	0.171111	0.072445	0.0282656	0.268983
cg17073891	PLAC1	X	133792876	2.91332	2.30207	-1.45969	4.95134e-05	0.000492034	0.727004	0.577103	0.149901	0.014823	0.185781
cg17093267	XPNPEP1	10	111683654	11.1899	11.1314	-0.138163	0.0254681	0.0701966	0.348706	0.211457	0.137248	0.00858081	0.133044
cg17099072	GABBR1	6	29601489	11.3452	11.7999	-0.543662	0.0148493	0.0466258	0.135941	0.0927359	0.0432051	0.0345764	0.300534
cg17123029	KIF18B	17	43025585	8.63864	9.2322	-0.747572	0.00163794	0.00823777	0.171931	0.0977129	0.0742184	0.00399517	0.0818926
cg17128799	PANK4	1	2458466	9.66353	9.8241	-0.207013	0.00785587	0.0282522	0.371038	0.303395	0.0676431	0.0282656	0.268983
cg17136126	ZNF71	19	57106501	8.67432	8.90542	-0.226933	0.00769596	0.0278029	0.0534687	0.0482872	0.00518146	0.0213806	0.230552
cg17170190	B4GALT2	1	44445979	11.9705	12.181	-0.168403	0.0281125	0.0760911	0.337292	0.226692	0.110601	9.28663e-05	0.0110569
cg17187287	UGT8	4	115519593	8.66225	9.1705	-0.924998	0.00017672	0.0013847	0.123104	0.0351529	0.0879515	0.00436495	0.086757
cg17201651	XPNPEP1	10	111683631	11.1899	11.1314	-0.138163	0.0254681	0.0701966	0.38123	0.169029	0.212201	0.000280267	0.0172212
cg17222500	SLC6A15	12	85306741	5.75691	6.45306	-1.08085	0.00150276	0.00770472	0.389651	0.22404	0.165611	0.0159748	0.194279
cg17229678	PPT2	6	32121555	10.0704	10.0723	-0.200661	0.00197267	0.00951203	0.0651246	0.0452785	0.0198461	0.00566161	0.102282
cg17249268	C18orf45	18	21018724	8.22193	8.28475	-0.218085	0.0496387	0.117146	0.793332	0.625921	0.167411	0.0199013	0.221075
cg17272126	HPX	11	6462828	4.3347	5.03135	-0.50239	0.0237746	0.0667518	0.638166	0.508911	0.129255	0.0199013	0.221075
cg17280346	ZIC1	3	147126703	11.047	11.6001	-0.486218	0.013955	0.0443163	0.15925	0.0866439	0.072606	0.000616319	0.0260604
cg17284609	SOX6	11	16424673	10.4359	11.3894	-0.715896	4.19642e-05	0.000429092	0.264464	0.158324	0.106141	0.01851	0.212071
cg17295489	DTX3	12	57998192	11.8602	12.5316	-1.1987	1.65759e-10	1.8622e-08	0.204469	0.122147	0.0823212	0.000763874	0.0295215
cg17329164	PPT2	6	32121259	10.0704	10.0723	-0.200661	0.00197267	0.00951203	0.159929	0.0809005	0.0790282	0.00253056	0.0614182
cg17333051	SGTA	19	2783644	12.7821	13.0883	-0.185814	0.000753886	0.00442735	0.0821684	0.062079	0.0200894	0.0051961	0.0969104
cg17352540	GSX1	13	28365723	3.98952	5.8669	-1.4125	0.000183822	0.00142	0.0644753	0.0433396	0.0211357	0.000196277	0.0146434
cg17372806	RTN3	11	63448356	14.2505	14.5759	-0.349912	0.000872101	0.00497961	0.27576	0.166099	0.109661	0.000616319	0.0260604
cg17437852	ZNF343	20	2490109	8.75886	8.92679	-0.202917	0.0117483	0.0387895	0.0579532	0.0442077	0.0137455	0.0345764	0.300534
cg17452615	KDM2B	12	122019080	10.552	10.9338	-0.348126	9.68437e-07	1.98283e-05	0.0991844	0.0510847	0.0480997	0.00253056	0.0614182
cg17461278	MATN1	1	31196527	3.34805	3.64486	-1.09639	1.6761e-07	4.97397e-06	0.786813	0.708986	0.0778268	0.0117851	0.161729
cg17466131	SORBS2	4	186578190	9.36162	9.82522	-0.458551	0.0151073	0.0472471	0.399629	0.272323	0.127306	0.00172577	0.0483487
cg17516577	LRRC20	10	72141424	9.64983	9.98841	-0.285536	0.0157008	0.0486201	0.107297	0.0490941	0.0582032	5.48033e-05	0.00964747
cg17520256	APPBP2	17	58603657	11.7056	11.8635	-0.117713	0.0174148	0.0524417	0.0370306	0.0315141	0.00551651	0.0109	0.154361
cg17523501	C19orf29	19	3627580	10.6534	10.9061	-0.166014	0.00381091	0.0160069	0.559655	0.442481	0.117174	0.0229522	0.240029
cg17523769	CDH18	5	19988666	3.30833	4.53708	-0.984074	0.00481243	0.0192286	0.151153	0.0964105	0.0547423	0.0323538	0.29024
cg17569842	RGS12	4	3371566	11.109	11.4396	-0.3418	0.000160648	0.00129213	0.0990677	0.0737028	0.0253649	0.0263901	0.259252
cg17580331	CACNG2	22	37099037	1.19136	3.04055	-1.99202	4.98549e-06	7.51341e-05	0.247038	0.147369	0.0996696	0.010073	0.146784
cg17611475	AGAP2	12	58137179	10.378	11.7237	-2.18866	1.42951e-16	1.6488e-13	0.867431	0.75413	0.113301	0.0345764	0.300534
cg17631779	LARP1	5	154090989	12.7974	12.9577	-0.14343	0.0450677	0.108777	0.936134	0.926175	0.0099586	0.0345764	0.300534
cg17677402	INCENP	11	61889979	9.54629	9.79228	-0.457548	2.43577e-05	0.000274	0.88248	0.836381	0.0460992	0.0369247	0.311461
cg17691880	ZNF562	19	9786115	9.98791	10.1059	-0.136004	0.00918967	0.0319002	0.0945717	0.0651612	0.0294105	0.00399517	0.0818926
cg17698886	PTPRS	19	5341265	12.2557	12.9657	-0.601317	4.18026e-08	1.63997e-06	0.179776	0.108372	0.0714042	0.00209393	0.0545765
cg17714025	KCNA4	11	30038619	2.50018	3.03126	-0.714909	0.0380369	0.0954841	0.349353	0.215416	0.133937	0.0282656	0.268983
cg17718377	DTX1	12	113495619	10.1987	10.7058	-0.273926	0.0310758	0.0819545	0.542805	0.431069	0.111736	0.01851	0.212071
cg17749443	ZFP37	9	115819190	8.62979	8.96053	-0.3692	0.000448372	0.00291189	0.0666857	0.0442323	0.0224534	0.00128143	0.0403615
cg17779676	CUEDC1	17	55982124	10.3193	10.7853	-0.282518	0.00287687	0.0127753	0.452172	0.304155	0.148017	0.000395701	0.0204673
cg17793286	MYO15A	17	18011879	4.17841	4.07805	-0.689549	0.0116368	0.0384875	0.468489	0.316569	0.151919	0.000105568	0.0115684
cg17865033	ARNT2	15	80695761	13.2352	13.4616	-0.29932	0.00703691	0.0259309	0.697768	0.593999	0.103769	0.0420195	0.333255
cg17903544	PGAM5	12	133286774	9.68627	9.88884	-0.214329	0.0113623	0.0377819	0.0230648	0.0216824	0.00138237	0.0213806	0.230552
cg17935233	RHBG	1	156338826	1.61042	1.60676	-5.25456	2.0291e-10	2.18046e-08	0.211146	0.165933	0.0452128	0.000942545	0.0335297
cg17938867	GPSM2	1	109418898	11.2152	11.7784	-0.547001	1.08695e-07	3.47603e-06	0.449053	0.314562	0.134491	0.0159748	0.194279
cg17976635	ORAOV1	11	69490191	8.74197	9.03935	-0.215546	0.00128806	0.00680863	0.0118131	0.011695	0.000118127	0.0229522	0.240029
cg17976873	REM2	14	23352295	4.41077	4.96366	-0.628771	0.000422439	0.00277818	0.248101	0.121152	0.126949	0.000353157	0.0192828
cg17977273	SEZ6	17	27333515	9.16172	11.3318	-1.08614	8.19073e-06	0.000111845	0.643666	0.476568	0.167097	0.014823	0.185781
cg17978425	TATDN2	3	10289658	11.6242	11.9935	-0.212587	2.97667e-05	0.000323285	0.389914	0.22325	0.166664	0.0072849	0.120089
cg17998333	TIAL1	10	121356721	11.2787	11.4058	-0.159294	0.0337169	0.0872473	0.039551	0.0353778	0.00417317	0.0246205	0.24954
cg18009000	H2AFY2	10	71811927	7.87319	7.96911	-0.752857	0.000630195	0.00383234	0.523845	0.360945	0.1629	0.00190191	0.0513818
cg18022921	VEGFA	6	43736973	13.0353	14.1346	-0.833112	0.00880872	0.030893	0.300223	0.177286	0.122937	0.000119837	0.0120764
cg18023842	NHLH1	1	160336475	5.85678	5.99215	-0.692022	0.0330776	0.0859014	0.532747	0.420311	0.112436	0.0072849	0.120089
cg18039296	LPPR2	19	11465809	12.3116	12.3606	-0.184954	0.0122491	0.0400635	0.350809	0.245182	0.105627	0.000173851	0.0137966
cg18048405	SEZ6	17	27333617	9.16172	11.3318	-1.08614	8.19073e-06	0.000111845	0.285489	0.175143	0.110347	0.000173851	0.0137966
cg18049167	PPT2	6	32121261	10.0704	10.0723	-0.200661	0.00197267	0.00951203	0.127821	0.0635053	0.0643154	0.00141658	0.0428622
cg18054943	TNK1	17	7283897	3.77598	4.21142	-0.713172	0.00199886	0.00960886	0.143139	0.101159	0.0419797	0.00230304	0.0578068
cg18086761	TDRKH	1	151763997	9.1186	9.40879	-0.264209	0.0163216	0.0499808	0.0214966	0.0185942	0.00290236	0.00399517	0.0818926
cg18097532	ABCC8	11	17498541	6.33672	6.92003	-0.956395	0.0025257	0.0115032	0.038675	0.0230197	0.0156553	0.00930091	0.13975
cg18097850	SELV	19	40005602	3.00021	4.08508	-0.637344	0.0326683	0.0850939	0.119319	0.0931673	0.0261513	0.0051961	0.0969104
cg18100532	TRPV1	17	3500408	7.61347	7.98363	-0.335603	0.00756882	0.0274582	0.832736	0.751412	0.081324	0.039404	0.321936
cg18105315	MANEAL	1	38260283	10.321	10.8689	-0.344802	0.000990923	0.00553031	0.0670613	0.0542914	0.0127699	0.0323538	0.29024
cg18117669	TCF12	15	57510284	13.4209	13.8772	-0.380301	0.0127511	0.0412504	0.31548	0.24537	0.0701105	0.0199013	0.221075
cg18122767	DLK1	14	101191872	3.26769	3.35799	-1.90915	0.0270904	0.0738445	0.458706	0.344573	0.114133	0.0117851	0.161729
cg18123344	NCKAP5	2	134326055	8.28404	8.64737	-0.27461	0.0499479	0.117709	0.0648796	0.0538305	0.011049	0.0369247	0.311461
cg18137704	CECR6	22	17602681	8.04459	8.64914	-0.599866	0.000248572	0.00180468	0.114126	0.0946104	0.0195152	0.00209393	0.0545765
cg18144815	RAB3C	5	57878188	3.64971	4.51949	-1.51421	1.33769e-06	2.57148e-05	0.128492	0.0725769	0.0559155	0.014823	0.185781
cg18160402	SHISA6	17	11144509	4.43895	5.26219	-0.984437	0.0067079	0.0249274	0.163918	0.10495	0.0589681	0.0369247	0.311461
cg18165914	TMPRSS5	11	113577118	7.76946	8.6001	-0.53739	0.00120868	0.0064942	0.410378	0.24937	0.161008	0.000173851	0.0137966
cg18194535	LOC154822	7	158800132	6.27773	7.82193	-1.91257	9.59965e-06	0.000126685	0.32644	0.208318	0.118121	0.0137431	0.17769
cg18196535	EXOC4	7	132937634	12.4114	12.5553	-0.128141	0.0354532	0.090562	0.0254973	0.0233634	0.00213387	0.039404	0.321936
cg18250646	YLPM1	14	75229271	11.5488	11.8178	-0.287273	0.00254648	0.0115816	0.84173	0.733709	0.108021	0.0476811	0.355756
cg18253629	ZNF507	19	32836317	9.9421	10.2904	-0.206158	0.00374633	0.015824	0.0376133	0.0250084	0.0126049	0.000119837	0.0120764
cg18253764	MAGEL2	15	23893040	6.17747	7.03396	-1.11157	2.56247e-08	1.08927e-06	0.387472	0.288368	0.0991041	0.0117851	0.161729
cg18296036	KCNH2	7	150653115	10.8443	11.1651	-0.375044	0.00801906	0.0286672	0.0928707	0.077712	0.0151586	0.039404	0.321936
cg18305416	SLC22A8	11	62783361	0.184189	0.0839306	-1.92812	0.0119927	0.0394236	0.517454	0.37282	0.144635	0.0172025	0.203152
cg18313899	SLC35F1	6	118228498	10.9698	11.506	-0.698066	0.000287055	0.00203123	0.0665296	0.0577212	0.00880843	0.00436495	0.086757
cg18329187	CKB	14	103989711	14.2162	15.3113	-0.537913	7.9951e-06	0.000109606	0.100908	0.0565032	0.0444051	0.000135846	0.012662
cg18353196	MNX1	7	156802502	2.41396	4.28001	-1.76285	0.000275163	0.00196058	0.0612644	0.0528025	0.00846195	0.00930091	0.13975
cg18354462	UPK2	11	118826751	3.51684	3.90496	-0.776585	0.00125747	0.00669196	0.447306	0.335001	0.112304	0.0263901	0.259252
cg18366209	CLVS2	6	123317408	3.39259	4.15158	-0.950443	0.00900086	0.0314276	0.0553856	0.0427458	0.0126399	0.000314802	0.018185
cg18403551	SPSB4	3	140770306	8.73339	9.4484	-0.644725	0.000354729	0.0024039	0.0238672	0.0223556	0.00151161	0.0127317	0.169708
cg18422654	MYH7	14	23905273	6.55294	7.84799	-0.5745	0.0458603	0.110285	0.47966	0.370664	0.108995	0.00670362	0.113918
cg18439358	MPP3	17	41910968	6.36762	6.74294	-0.583209	0.000402095	0.00266436	0.0321572	0.0267571	0.00540006	0.0117851	0.161729
cg18457433	RUNX1T1	8	93075534	5.25464	5.5943	-0.623709	0.00562039	0.0217244	0.525852	0.402888	0.122964	0.0282656	0.268983
cg18477009	CABP1	12	121087777	5.94134	7.22261	-0.818163	0.0108471	0.0364118	0.140266	0.0956172	0.0446487	0.0476811	0.355756
cg18491775	MYST4	10	76586186	9.88858	10.2546	-0.374484	0.00704863	0.0259686	0.066629	0.0610963	0.00553275	0.010073	0.146784
cg18500192	KCNH8	3	19189930	5.57165	7.12727	-1.0905	1.33572e-05	0.000166015	0.050236	0.0167093	0.0335267	0.00399517	0.0818926
cg18507707	GABBR2	9	101471553	9.06303	10.3491	-0.762219	0.00356457	0.0152113	0.146683	0.0641006	0.0825821	0.010073	0.146784
cg18524739	POU3F3	2	105471348	9.31982	10.2721	-0.42835	0.000430948	0.00282097	0.0803265	0.0616982	0.0186283	0.000494999	0.0230201
cg18530324	KIAA0427	18	46064992	10.3868	10.7427	-0.379831	0.00480383	0.0191987	0.208079	0.119954	0.0881246	0.000314802	0.018185
cg18534345	PRLHR	10	120355342	0.484554	1.73646	-1.29256	0.0127362	0.0412097	0.150265	0.10703	0.0432349	0.00277784	0.0651852
cg18547659	SRRM3	7	75830863	7.67429	8.21667	-0.92703	0.000249979	0.00181261	0.0810736	0.0349933	0.0460803	0.000942545	0.0335297
cg18566313	SORBS2	4	186733428	9.36162	9.82522	-0.458551	0.0151073	0.0472471	0.360581	0.177436	0.183145	9.28663e-05	0.0110569
cg18569182	TRAIP	3	49894380	7.91163	8.25369	-0.525541	0.00160479	0.00811368	0.244096	0.174757	0.0693382	0.00253056	0.0614182
cg18578096	DSCAML1	11	117668140	7.36041	8.42522	-1.48103	2.64573e-08	1.11372e-06	0.417075	0.323887	0.093188	0.0345764	0.300534
cg18585693	DSCAML1	11	117668161	7.36041	8.42522	-1.48103	2.64573e-08	1.11372e-06	0.250076	0.159925	0.0901506	0.0072849	0.120089
cg18637698	SNCAIP	5	121647154	9.54139	10.6331	-0.371679	0.0237453	0.0667019	0.147457	0.0985082	0.0489483	0.00156435	0.0454503
cg18689130	FYN	6	112194717	13.6096	13.7578	-0.292405	0.00108325	0.00594019	0.0619604	0.0570587	0.0049017	0.0199013	0.221075
cg18710784	OPCML	11	132813563	8.52306	9.5743	-0.963014	8.01773e-05	0.000730078	0.105602	0.0678301	0.037772	0.039404	0.321936
cg18718102	SURF6	9	136203289	10.3063	10.6815	-0.327453	3.89834e-05	0.000404105	0.0708289	0.0516497	0.0191792	0.0109	0.154361
cg18722124	ZNF536	19	30862050	6.08557	6.45064	-0.972221	0.000334245	0.00229475	0.504706	0.331715	0.172991	0.00253056	0.0614182
cg18740839	ZNF30	19	35417443	8.20765	8.36996	-0.246295	0.00288646	0.0128081	0.391004	0.279134	0.11187	0.00365335	0.0773719
cg18752880	C1QTNF3	5	34043509	9.23928	9.39825	-0.51529	0.00833172	0.0295383	0.113651	0.0787018	0.0349495	0.00141658	0.0428622
cg18753928	CCDC52	3	113234510	8.85488	9.12073	-0.221945	0.00876126	0.0307544	0.308428	0.150223	0.158205	0.00230304	0.0578068
cg18763911	WIZ	19	15561037	11.8124	12.0435	-0.262235	0.000462854	0.00298912	0.197277	0.119948	0.0773284	0.000173851	0.0137966
cg18794839	KCNK2	1	215256262	7.69454	8.04362	-0.560326	0.00805181	0.0287463	0.0179998	0.015778	0.00222179	0.0323538	0.29024
cg18813158	NKX6-1	4	85420311	4.6057	4.80921	-0.733616	0.0203588	0.0591808	0.229928	0.141569	0.088359	0.0213806	0.230552
cg18828861	TSPYL4	6	116576566	11.6575	12.0663	-0.33368	0.00554337	0.0214795	0.364638	0.250164	0.114474	0.0109	0.154361
cg18839609	PHYHIPL	10	60936070	11.5507	12.3351	-0.483272	0.00750321	0.0272545	0.0644821	0.0416285	0.0228536	4.17169e-05	0.00926673
cg18840273	CRMP1	4	5890631	12.3813	13.1747	-0.939608	3.78191e-14	1.81752e-11	0.0483626	0.0373825	0.0109801	0.0302519	0.279414
cg18879646	LRRC8B	1	89990278	10.0639	10.4715	-0.352902	0.00497749	0.0197422	0.0304198	0.0257942	0.00462558	0.0213806	0.230552
cg18894648	LOC645323	5	87974446	11.6402	12.5926	-0.539925	0.000169478	0.00134652	0.0473595	0.0386842	0.00867529	0.039404	0.321936
cg18900591	SALL4	20	50419193	3.99847	3.86605	-1.68468	5.62822e-07	1.26132e-05	0.798328	0.662389	0.135939	0.039404	0.321936
cg18917853	TMEM59L	19	18723119	12.198	12.4414	-0.271833	0.0460808	0.110667	0.0602278	0.0499008	0.010327	0.0282656	0.268983
cg18919684	SCAMP5	15	75287548	11.3835	12.1815	-0.532351	0.000564983	0.0035199	0.357737	0.193926	0.163811	2.73739e-05	0.00876011
cg18923051	MEX3A	1	156053080	9.79482	10.9664	-1.16611	9.41298e-11	1.21533e-08	0.156568	0.10675	0.0498176	9.28663e-05	0.0110569
cg18940047	DPP6	7	153749736	12.0051	12.989	-0.49998	0.000137453	0.00113947	0.0223331	0.0136915	0.00864155	0.000196277	0.0146434
cg18946478	GDF7	2	20866414	0.313653	0.620038	-1.956	0.000188508	0.00144807	0.169482	0.0708243	0.0986574	0.0345764	0.300534
cg18953011	CACNG1	17	65040616	3.47652	5.26844	-0.80079	0.00205651	0.00980695	0.64366	0.495195	0.148465	0.0127317	0.169708
cg18984282	NCKAP5	2	134326172	8.28404	8.64737	-0.27461	0.0499479	0.117709	0.174388	0.0926775	0.0817108	0.00790974	0.126485
cg19014419	ZNF300	5	150284504	9.06498	9.61703	-0.765262	3.76932e-07	9.32947e-06	0.130921	0.130302	0.000618927	0.00436495	0.086757
cg19042459	DCC	18	49866371	5.22803	6.31346	-0.713912	0.0130441	0.0420018	0.088848	0.0485319	0.0403162	0.00365335	0.0773719
cg19055936	JAM3	11	133938676	12.525	12.7939	-0.256738	0.0137168	0.0436801	0.111991	0.0868411	0.0251503	0.0302519	0.279414
cg19113641	GDF7	2	20866242	0.313653	0.620038	-1.956	0.000188508	0.00144807	0.200956	0.0600869	0.140869	0.0302519	0.279414
cg19160482	AP3B2	15	83378810	9.17699	9.87035	-0.675956	0.000121952	0.00103022	0.0261845	0.0238851	0.00229943	0.014823	0.185781
cg19161124	DPP6	7	153583563	12.0051	12.989	-0.49998	0.000137453	0.00113947	0.110377	0.0846601	0.0257173	0.0109	0.154361
cg19272592	TMCC1	3	129408521	10.6089	10.9715	-0.372484	6.87739e-05	0.000643166	0.472107	0.205802	0.266305	2.04976e-05	0.00843964
cg19284211	INSM1	20	20347495	8.52205	9.18116	-0.891343	0.000671908	0.00402656	0.159722	0.159191	0.000530897	0.0323538	0.29024
cg19287817	BRD4	19	15391339	11.6432	11.933	-0.208678	0.00402216	0.0166756	0.65438	0.525583	0.128797	0.00209393	0.0545765
cg19321979	BCAN	1	156610966	14.7199	16.2725	-0.740214	0.000772368	0.00450835	0.320985	0.166809	0.154176	0.000105568	0.0115684
cg19392831	PRLHR	10	120355756	0.484554	1.73646	-1.29256	0.0127362	0.0412097	0.284272	0.226589	0.0576829	0.00115796	0.0378978
cg19393006	TSC1	9	135820767	10.6058	11.0834	-0.388289	7.18934e-05	0.000668006	0.597906	0.443607	0.154299	0.00115796	0.0378978
cg19401340	PPM1E	17	56833197	8.96807	9.90743	-0.714401	2.85505e-07	7.40557e-06	0.0205404	0.0170363	0.00350413	0.00930091	0.13975
cg19402885	PTPRO	12	15475236	10.035	10.6727	-0.463088	0.00364415	0.015487	0.0445719	0.0406319	0.00393998	0.00277784	0.0651852
cg19403534	PRLHR	10	120355419	0.484554	1.73646	-1.29256	0.0127362	0.0412097	0.415616	0.301525	0.114091	0.0447767	0.344482
cg19414040	HMP19	5	173472066	8.32999	10.0978	-1.71558	3.36821e-08	1.36471e-06	0.510387	0.364427	0.145959	0.00616334	0.107977
cg19425332	VAX1	10	118898869	2.46698	2.69854	-2.3646	2.02246e-10	2.18046e-08	0.133153	0.0812432	0.0519095	0.00333765	0.0730764
cg19428336	FAT1	4	187645448	12.0691	12.4133	-0.378743	0.0147168	0.0462939	0.0426416	0.0347528	0.00788881	0.0345764	0.300534
cg19443920	ACLY	17	40075879	13.189	13.4696	-0.355094	6.62997e-06	9.44852e-05	0.370309	0.209386	0.160923	0.00141658	0.0428622
cg19458020	RARA	17	38473119	11.2228	11.3845	-0.31948	0.00229299	0.0106959	0.34622	0.159165	0.187055	0.000353157	0.0192828
cg19472098	IQSEC3	12	175809	5.93505	7.02364	-0.857901	0.00914647	0.0317949	0.0283301	0.0234513	0.00487887	0.01851	0.212071
cg19500479	GDF7	2	20865674	0.313653	0.620038	-1.956	0.000188508	0.00144807	0.310756	0.184251	0.126505	0.00930091	0.13975
cg19523667	ZMIZ2	7	44795780	12.2195	12.5417	-0.308178	2.78025e-05	0.000307159	0.525109	0.428414	0.0966951	0.0476811	0.355756
cg19529551	RAB6B	3	133615241	11.8025	12.5947	-0.425138	0.0074732	0.0271626	0.24582	0.18585	0.0599707	0.01851	0.212071
cg19536559	VWC2L	2	215276325	1.63251	2.83178	-1.32582	0.0022143	0.0103933	0.866311	0.725304	0.141007	0.00209393	0.0545765
cg19545258	CLIP2	7	73703601	13.7228	14.2503	-0.403145	8.05514e-05	0.000732712	0.0201626	0.0188692	0.00129338	0.0246205	0.24954
cg19565710	FOXP4	6	41513963	9.86982	9.80526	-0.421351	0.000949981	0.00534318	0.023336	0.0210044	0.00233156	0.039404	0.321936
cg19566414	IGSF1	X	130423448	8.42185	8.44887	-0.611965	0.0369944	0.0934809	0.220211	0.132605	0.0876068	0.0420195	0.333255
cg19593762	CTDSP2	12	58240809	13.2079	13.7109	-0.73667	6.29377e-07	1.37485e-05	0.0204505	0.0174367	0.00301379	0.0476811	0.355756
cg19613194	NBEA	13	35516223	9.31437	9.99899	-0.710507	2.00944e-05	0.000232699	0.0405974	0.0337348	0.00686251	0.0476811	0.355756
cg19613722	DCC	18	49866361	5.22803	6.31346	-0.713912	0.0130441	0.0420018	0.0995019	0.0521735	0.0473284	0.00190191	0.0513818
cg19684083	LNX1	4	54424596	8.24948	8.81165	-1.17994	1.66805e-05	0.00019889	0.509107	0.286301	0.222806	0.00230304	0.0578068
cg19687985	C6orf154	6	43478500	6.84597	7.03671	-0.405422	0.0394753	0.0981691	0.690122	0.596253	0.0938687	0.0447767	0.344482
cg19688887	ZNF682	19	20150441	8.21677	8.74075	-0.568279	8.93431e-08	2.96684e-06	0.0271934	0.0247841	0.00240931	0.0369247	0.311461
cg19701264	FBN3	19	8212385	5.7543	7.58492	-1.92311	9.84709e-08	3.19633e-06	0.479606	0.356156	0.12345	0.000616319	0.0260604
cg19708337	MTF2	1	93544307	9.72878	9.93514	-0.292271	0.000920506	0.00521982	0.130296	0.0952718	0.0350242	0.0420195	0.333255
cg19711579	NEUROD1	2	182545562	6.26819	6.89614	-0.771999	0.00612438	0.0232277	0.0480826	0.0382123	0.00987024	0.0263901	0.259252
cg19713175	CHKA	11	67888961	10.2685	10.6262	-0.230271	0.00769524	0.0278029	0.0230823	0.0195347	0.00354759	0.0369247	0.311461
cg19722181	MDM2	12	69202047	12.5822	12.4353	-0.864969	0.0014239	0.00738898	0.0189032	0.0167497	0.00215349	0.0323538	0.29024
cg19729188	C1orf52	1	85725931	10.4643	10.6575	-0.221666	0.0085136	0.0300353	0.401594	0.209576	0.192018	0.000153781	0.013122
cg19730798	DRD2	11	113346201	4.73398	6.1925	-1.21302	1.88073e-06	3.4251e-05	0.0169415	0.0156672	0.00127428	0.014823	0.185781
cg19743522	DTX1	12	113495566	10.1987	10.7058	-0.273926	0.0310758	0.0819545	0.72194	0.580741	0.141199	0.01851	0.212071
cg19752891	FSD1	19	4304573	9.1221	9.86299	-0.658938	3.00395e-06	4.92985e-05	0.049678	0.0145079	0.0351702	0.010073	0.146784
cg19761848	GBX2	2	237076815	4.59169	6.19575	-0.725848	0.0222858	0.0635304	0.338212	0.169416	0.168797	0.0447767	0.344482
cg19772011	GLP1R	6	39015339	1.11293	1.27746	-1.56393	0.00361726	0.0153916	0.203399	0.125662	0.0777364	0.0137431	0.17769
cg19789505	OBSCN	1	228394509	7.02962	7.16973	-0.777845	0.000347473	0.00236545	0.445204	0.339841	0.105363	0.00304636	0.0689778
cg19803052	TMEM196	7	19813244	3.70397	5.63835	-2.08108	7.77496e-09	4.2703e-07	0.220909	0.199734	0.0211746	0.0199013	0.221075
cg19803651	PHACTR3	20	58179426	8.81859	9.23029	-0.866103	4.68863e-05	0.00047057	0.0400987	0.0354384	0.00466029	0.0199013	0.221075
cg19824396	PPFIA4	1	203018871	8.34346	9.32498	-0.835034	6.45146e-05	0.000610261	0.639628	0.436921	0.202707	0.00858081	0.133044
cg19860178	SENP5	3	196594579	10.5665	10.7666	-0.197317	0.00105713	0.00583021	0.012122	0.011295	0.000826957	0.0420195	0.333255
cg19942459	SHANK2	11	70508110	6.151	7.26734	-1.22429	1.12712e-05	0.000144876	0.0676874	0.0508307	0.0168567	0.0263901	0.259252
cg19947104	KCNC1	11	17757342	7.28147	8.40979	-0.817126	0.000263816	0.00189757	0.0699566	0.0261839	0.0437727	5.98776e-06	0.00843964
cg19947611	C15orf23	15	40674910	9.79248	9.82082	-0.329576	0.00666185	0.0248077	0.292943	0.173065	0.119878	0.0109	0.154361
cg19961998	MAGEL2	15	23893025	6.17747	7.03396	-1.11157	2.56247e-08	1.08927e-06	0.265678	0.197926	0.0677523	0.0282656	0.268983
cg19965810	KCNH7	2	163695793	2.52237	4.61563	-2.14416	7.22867e-08	2.55231e-06	0.0732665	0.0518383	0.0214282	0.000135846	0.012662
cg19981243	ZBTB20	3	114478256	5.00787	5.67664	-0.460386	0.0354654	0.0905798	0.310479	0.158044	0.152435	0.000105568	0.0115684
cg19989018	POU6F1	12	51592080	9.98673	10.3667	-0.229072	0.0302616	0.0803123	0.719201	0.638791	0.0804096	0.0447767	0.344482
cg20050108	FOXP2	7	114053894	4.41458	5.14569	-1.12213	0.000800967	0.0046455	0.643512	0.491523	0.151989	0.0345764	0.300534
cg20051530	GAL3ST3	11	65816935	8.24052	8.987	-0.319893	0.00328368	0.0142276	0.455949	0.357255	0.0986936	0.0476811	0.355756
cg20056324	NEUROD4	12	55413610	2.21206	2.74401	-1.36659	0.00335811	0.0145065	0.0347755	0.0208995	0.013876	0.00128143	0.0403615
cg20058667	ADAMTS8	11	130298693	6.88691	7.10425	-0.625863	0.00389094	0.0162523	0.0256284	0.0234791	0.00214929	0.0420195	0.333255
cg20066612	KCNJ9	1	160050948	7.02606	7.83649	-0.954756	0.000222053	0.00165165	0.347794	0.261948	0.0858469	0.00566161	0.102282
cg20074699	KRAS	12	25404488	10.7662	11.1951	-0.238566	0.000550001	0.00343895	0.0362534	0.0300307	0.00622272	0.0263901	0.259252
cg20076516	LOC400931	22	46481816	7.04352	7.5337	-1.0886	2.05317e-07	5.77818e-06	0.605691	0.407721	0.19797	0.000119837	0.0120764
cg20078972	BRD4	19	15391832	11.6432	11.933	-0.208678	0.00402216	0.0166756	0.0619983	0.0350143	0.026984	0.000314802	0.018185
cg20169062	HSPB3	5	53751411	2.8851	3.32935	-1.37199	0.000454874	0.00294859	0.409024	0.246751	0.162272	0.00436495	0.086757
cg20170687	F7	13	113758738	1.98389	1.55489	-1.4414	4.54457e-05	0.000458713	0.836585	0.647853	0.188732	0.00476459	0.0918433
cg20202438	NPPA	1	11907986	6.18178	7.26139	-1.54685	1.77363e-06	3.27139e-05	0.411135	0.253912	0.157223	7.15526e-05	0.0101898
cg20258486	LOC154822	7	158800888	6.27773	7.82193	-1.91257	9.59965e-06	0.000126685	0.595388	0.462356	0.133032	0.0476811	0.355756
cg20303028	DCTN1	2	74607507	12.9834	13.1339	-0.186912	0.0373783	0.0941419	0.154041	0.0814235	0.0726178	8.15757e-05	0.0105382
cg20305005	SCN2A	2	166151648	8.91632	9.89346	-0.507407	0.034611	0.0888435	0.411443	0.270959	0.140484	0.0072849	0.120089
cg20314918	SCN2A	2	166151447	8.91632	9.89346	-0.507407	0.034611	0.0888435	0.492949	0.342226	0.150723	0.014823	0.185781
cg20318845	SIX2	2	45237781	4.50044	4.49366	-2.16059	2.65355e-09	1.78635e-07	0.208805	0.137134	0.0716708	0.0302519	0.279414
cg20328588	FXYD6	11	117747934	13.7389	14.6711	-0.669745	6.61765e-05	0.000622062	0.212461	0.167215	0.0452452	0.00476459	0.0918433
cg20371765	ICA1	7	8302271	8.44093	8.79588	-0.326424	0.0206034	0.0597584	0.579457	0.440249	0.139208	0.0420195	0.333255
cg20372759	CYP27B1	12	58162287	5.22289	6.78011	-1.69921	0.000143145	0.00118	0.905204	0.880008	0.0251967	0.0369247	0.311461
cg20413471	ADAMTS19	5	128796079	2.34956	3.01953	-0.871197	0.0137348	0.0437294	0.0507115	0.0205251	0.0301864	0.0302519	0.279414
cg20419110	C6orf154	6	43478491	6.84597	7.03671	-0.405422	0.0394753	0.0981691	0.6611	0.554677	0.106423	0.0246205	0.24954
cg20441701	SP4	7	21466380	9.51139	10.1282	-0.339163	3.22267e-05	0.000343688	0.143303	0.111353	0.0319503	0.010073	0.146784
cg20450764	TSPAN7	X	38420326	13.526	13.8981	-0.309138	0.0222217	0.0633791	0.222057	0.158212	0.063845	0.0246205	0.24954
cg20488857	SPATA22	17	3375601	4.9624	4.39631	-0.711221	0.00575895	0.0221363	0.979058	0.974686	0.00437238	0.0302519	0.279414
cg20491914	KCNK3	2	26915349	6.7166	7.15994	-0.671677	0.0212375	0.0611161	0.167418	0.111529	0.055889	0.000686529	0.0277845
cg20492912	UBE4A	11	118230053	11.8929	12.0417	-0.180911	0.000425776	0.00279558	0.360342	0.255898	0.104444	0.000686529	0.0277845
cg20494635	LOC100133545	11	2012071	2.91009	3.79185	-0.839695	0.00156457	0.00795542	0.391999	0.270528	0.12147	0.000848987	0.0314462
cg20495365	RGS12	4	3371291	11.109	11.4396	-0.3418	0.000160648	0.00129213	0.111226	0.0576115	0.0536142	0.00190191	0.0513818
cg20511089	FXYD6	11	117747829	13.7389	14.6711	-0.669745	6.61765e-05	0.000622062	0.0447046	0.031794	0.0129105	0.00253056	0.0614182
cg20544651	SCG3	15	51973534	11.6766	12.7007	-0.714784	0.00191883	0.00930428	0.137918	0.125346	0.0125714	0.0051961	0.0969104
cg20588045	PCDH15	10	56561096	6.00147	7.18453	-1.65439	3.73712e-07	9.26302e-06	0.143176	0.0871936	0.0559821	0.00930091	0.13975
cg20603888	MYEF2	15	48470973	11.105	11.8338	-0.450518	6.57716e-09	3.71867e-07	0.909566	0.854731	0.0548357	0.039404	0.321936
cg20624923	PRLHR	10	120355427	0.484554	1.73646	-1.29256	0.0127362	0.0412097	0.3389	0.17625	0.16265	0.0072849	0.120089
cg20629183	MPP2	17	41985830	9.66894	10.3636	-0.69636	2.30473e-07	6.3092e-06	0.249217	0.149981	0.0992361	0.00277784	0.0651852
cg20652899	FXYD6	11	117747940	13.7389	14.6711	-0.669745	6.61765e-05	0.000622062	0.459758	0.339096	0.120662	0.00156435	0.0454503
cg20686828	TDRKH	1	151764147	9.1186	9.40879	-0.264209	0.0163216	0.0499808	0.0956794	0.0607638	0.0349155	7.15526e-05	0.0101898
cg20708711	FREM2	13	39261109	9.28325	10.5676	-0.598472	0.0467705	0.11195	0.0750453	0.065266	0.00977937	0.0282656	0.268983
cg20734996	NEURL4	17	7234027	10.271	10.6229	-0.362277	6.07829e-05	0.000579396	0.391989	0.256483	0.135506	0.00104528	0.035666
cg20747739	FAM132A	1	1183257	2.33963	2.3966	-1.04168	0.000584357	0.00361327	0.519309	0.407496	0.111813	0.039404	0.321936
cg20752795	GDF7	2	20866407	0.313653	0.620038	-1.956	0.000188508	0.00144807	0.127358	0.0488986	0.0784598	0.00858081	0.133044
cg20761840	SORBS2	4	186732153	9.36162	9.82522	-0.458551	0.0151073	0.0472471	0.373326	0.188794	0.184532	3.63105e-05	0.00911516
cg20769842	MKRN3	15	23810238	7.43075	8.26692	-0.803397	3.94972e-05	0.000408209	0.399482	0.198858	0.200625	8.15757e-05	0.0105382
cg20778451	ZNF454	5	178368205	5.95965	6.49319	-0.342897	0.0117917	0.0388884	0.0945347	0.0613843	0.0331504	0.0137431	0.17769
cg20791593	NEU4	2	242751796	8.62226	9.95693	-0.928828	0.000180528	0.00140193	0.391222	0.199776	0.191447	7.15526e-05	0.0101898
cg20792895	MKRN3	15	23810334	7.43075	8.26692	-0.803397	3.94972e-05	0.000408209	0.473673	0.298573	0.1751	0.00253056	0.0614182
cg20806180	MGAT3	22	39852862	9.79354	10.314	-0.519625	0.00110614	0.00604271	0.499182	0.32098	0.178202	0.01851	0.212071
cg20911718	NYNRIN	14	24867491	9.46864	9.23336	-0.682895	1.08952e-05	0.000140671	0.517216	0.426237	0.0909793	0.0369247	0.311461
cg20925462	TAGLN3	3	111717806	9.60973	10.1916	-0.619942	0.00764735	0.0276734	0.0785444	0.0540933	0.0244511	0.0213806	0.230552
cg20948740	DNMT3A	2	25475726	9.73251	9.84329	-0.396638	0.000346769	0.00236292	0.19622	0.159547	0.036673	0.00333765	0.0730764
cg20948997	XKR4	8	56014433	4.35115	5.60827	-1.20669	7.03724e-06	9.95514e-05	0.0212418	0.0186068	0.00263493	0.0282656	0.268983
cg20951555	PRTG	15	56035616	7.01209	7.81754	-1.01512	8.40905e-09	4.56066e-07	0.0930105	0.0677171	0.0252934	0.010073	0.146784
cg20984053	MNX1	7	156803578	2.41396	4.28001	-1.76285	0.000275163	0.00196058	0.240429	0.0857441	0.154685	0.00156435	0.0454503
cg20997268	CREB5	7	28338584	10.8724	11.5883	-0.438229	0.0055052	0.0213699	0.363677	0.223206	0.140471	0.00172577	0.0483487
cg21039778	GDF7	2	20866231	0.313653	0.620038	-1.956	0.000188508	0.00144807	0.189755	0.0876882	0.102067	0.0263901	0.259252
cg21088983	CLVS1	8	62200463	5.82578	6.97698	-0.849127	0.00439181	0.0178741	0.238551	0.139906	0.0986453	0.0159748	0.194279
cg21093033	TRAPPC9	8	141468743	10.5777	10.8368	-0.196936	0.0124222	0.0404967	0.0800654	0.0426364	0.037429	0.0476811	0.355756
cg21094022	LOC400931	22	46481603	7.04352	7.5337	-1.0886	2.05317e-07	5.77818e-06	0.382196	0.259656	0.12254	4.78521e-05	0.0094178
cg21097036	C6orf174	6	127840640	10.5027	11.2066	-0.688463	2.40274e-05	0.000271167	0.0780206	0.0420268	0.0359938	0.000442837	0.0217073
cg21105875	KDM5B	1	202778869	11.1409	11.521	-0.457666	5.03718e-06	7.58471e-05	0.428535	0.278806	0.149728	0.00333765	0.0730764
cg21116900	SLC17A8	12	100750760	3.22782	5.04853	-1.86676	2.73726e-05	0.000303379	0.155572	0.114741	0.0408319	0.00209393	0.0545765
cg21182322	POU2F1	1	167189623	6.45929	6.84898	-0.340603	0.0243122	0.0679959	0.02448	0.0218742	0.00260584	0.0447767	0.344482
cg21202716	SHANK2	11	70508022	6.151	7.26734	-1.22429	1.12712e-05	0.000144876	0.0606768	0.0510795	0.00959727	0.0420195	0.333255
cg21211748	E2F2	1	23858035	7.71495	8.2151	-0.708773	0.0133424	0.0426922	0.0537104	0.04667	0.00704041	0.0172025	0.203152
cg21216118	CNRIP1	2	68547655	10.8818	11.1709	-0.409367	0.000981139	0.00548854	0.14016	0.100492	0.0396674	0.0282656	0.268983
cg21230745	LOC645323	5	87974414	11.6402	12.5926	-0.539925	0.000169478	0.00134652	0.0777521	0.0476303	0.0301218	0.0172025	0.203152
cg21231944	PPFIA2	12	82153410	7.01535	7.53391	-0.766606	0.00262487	0.0118695	0.0604593	0.044176	0.0162833	0.0199013	0.221075
cg21249371	KDM2B	12	122019117	10.552	10.9338	-0.348126	9.68437e-07	1.98283e-05	0.165929	0.0717659	0.0941629	0.00156435	0.0454503
cg21258987	GSPT2	X	51485834	10.4069	10.7134	-0.244914	0.00016527	0.00132036	0.388917	0.242276	0.14664	0.000395701	0.0204673
cg21275283	MYO15A	17	18011513	4.17841	4.07805	-0.689549	0.0116368	0.0384875	0.357016	0.225191	0.131825	5.48033e-05	0.00964747
cg21285383	SPIRE2	16	89894308	8.21021	8.76047	-0.421822	0.000939626	0.00529699	0.122982	0.10426	0.0187213	0.0051961	0.0969104
cg21302951	KCNH7	2	163695965	2.52237	4.61563	-2.14416	7.22867e-08	2.55231e-06	0.0750032	0.0497602	0.025243	0.0172025	0.203152
cg21306240	EPHA10	1	38230845	4.3734	5.60266	-0.977732	0.000616884	0.0037633	0.113015	0.0565054	0.0565096	0.0282656	0.268983
cg21328033	CA10	17	50236765	5.59385	7.98664	-1.63319	3.28476e-07	8.32059e-06	0.209683	0.134932	0.0747512	0.00253056	0.0614182
cg21367256	MYT1	20	62795658	6.73204	8.57296	-1.67168	2.89354e-09	1.89626e-07	0.465788	0.335973	0.129815	0.0447767	0.344482
cg21368354	CARKD	13	111267856	11.1622	11.8074	-0.260996	0.0038749	0.016201	0.195799	0.0419941	0.153805	0.0127317	0.169708
cg21381065	DCC	18	49866304	5.22803	6.31346	-0.713912	0.0130441	0.0420018	0.141449	0.07547	0.0659787	0.000280267	0.0172212
cg21389569	CPLX3	15	75118456	3.15987	4.33325	-0.984477	0.00719502	0.0263675	0.202823	0.149604	0.0532196	0.0117851	0.161729
cg21398469	CCNG2	4	78077358	10.6223	10.7385	-0.325447	0.000849817	0.00487166	0.51016	0.27539	0.23477	0.00230304	0.0578068
cg21406518	MYT1	20	62794798	6.73204	8.57296	-1.67168	2.89354e-09	1.89626e-07	0.389665	0.237776	0.151888	3.63105e-05	0.00911516
cg21431832	HPS4	22	26875652	10.6271	10.9475	-0.202697	0.0155922	0.0483701	0.162294	0.101855	0.0604392	0.0476811	0.355756
cg21433125	HDAC9	7	18535786	9.81868	10.4598	-0.29761	0.0435714	0.105786	0.125767	0.108936	0.0168312	0.0323538	0.29024
cg21439231	EPHA10	1	38231542	4.3734	5.60266	-0.977732	0.000616884	0.0037633	0.0350962	0.0326963	0.00239998	0.0420195	0.333255
cg21446345	TLE3	15	70390985	10.9389	11.2306	-0.251141	0.0163283	0.0499808	0.0558533	0.0486643	0.00718905	0.0420195	0.333255
cg21461100	NOVA2	19	46477338	9.38312	9.7068	-0.422485	3.16784e-05	0.000339361	0.0385456	0.033307	0.00523858	0.0420195	0.333255
cg21465180	SPTBN1	2	54682970	14.3285	14.6828	-0.209845	0.0411084	0.101274	0.0566232	0.049275	0.00734822	0.01851	0.212071
cg21475610	CCNG2	4	78077151	10.6223	10.7385	-0.325447	0.000849817	0.00487166	0.487723	0.286505	0.201218	0.00141658	0.0428622
cg21481950	GABBR1	6	29601498	11.3452	11.7999	-0.543662	0.0148493	0.0466258	0.203123	0.146489	0.0566334	0.0051961	0.0969104
cg21483092	RGS12	4	3371520	11.109	11.4396	-0.3418	0.000160648	0.00129213	0.131546	0.0618445	0.0697012	0.000135846	0.012662
cg21486954	RUNDC3A	17	42385289	9.49177	10.3611	-0.766991	0.000375935	0.00251982	0.0358349	0.0288528	0.00698212	0.00209393	0.0545765
cg21517792	MTA1	14	105885531	11.0632	11.3718	-0.348735	0.000176217	0.00138232	0.539612	0.431267	0.108344	0.00670362	0.113918
cg21521779	ZNF300	5	150284514	9.06498	9.61703	-0.765262	3.76932e-07	9.32947e-06	0.100065	0.0897357	0.0103297	0.00209393	0.0545765
cg21551549	RBM16	6	155053894	11.0119	11.1403	-0.130655	0.0317403	0.0832513	0.0968502	0.0552532	0.041597	6.2668e-05	0.00989866
cg21557231	MCF2	X	138725077	3.27062	4.5568	-0.647827	0.0388612	0.0970526	0.39376	0.255161	0.138598	0.0109	0.154361
cg21579912	NPR3	5	32710815	1.89084	2.4512	-1.18931	0.00649691	0.0243244	0.268822	0.166718	0.102105	0.014823	0.185781
cg21580089	LNX1	4	54424476	8.24948	8.81165	-1.17994	1.66805e-05	0.00019889	0.42485	0.248186	0.176665	0.00141658	0.0428622
cg21597684	HECW2	2	197457400	8.28199	8.43841	-0.29966	0.0476004	0.113435	0.265086	0.143632	0.121454	0.0369247	0.311461
cg21629895	DNMT3A	2	25565795	9.73251	9.84329	-0.396638	0.000346769	0.00236292	0.67143	0.590079	0.0813515	0.0420195	0.333255
cg21647257	CLIP3	19	36523945	13.0885	13.4263	-0.313562	0.00347489	0.0149253	0.0983098	0.0833519	0.0149579	0.00399517	0.0818926
cg21649258	ST6GAL2	2	107503672	8.06721	9.30355	-0.785169	0.0011759	0.0063358	0.0201815	0.0176427	0.00253883	0.00365335	0.0773719
cg21649520	PMP2	8	82359799	14.8264	15.4487	-0.323859	0.0382797	0.0959684	0.516926	0.315004	0.201922	0.000763874	0.0295215
cg21667836	PRMT8	12	3599355	5.04718	5.82821	-0.809407	0.0177841	0.0532875	0.146537	0.0994388	0.047098	0.039404	0.321936
cg21691116	NDUFS2	1	161171819	12.3175	12.2949	-0.113907	0.0237878	0.0667781	0.126027	0.0807222	0.0453051	0.0420195	0.333255
cg21701379	TSPAN11	12	31079694	10.717	10.8246	-0.405211	0.0175384	0.0526975	0.0505344	0.0450265	0.00550794	0.014823	0.185781
cg21707172	TIAM2	6	155537944	8.21012	9.16108	-0.932803	1.61479e-05	0.000194011	0.227269	0.143483	0.0837863	0.00230304	0.0578068
cg21711214	HPS4	22	26875806	10.6271	10.9475	-0.202697	0.0155922	0.0483701	0.417519	0.265847	0.151672	0.0127317	0.169708
cg21727532	CLVS2	6	123317212	3.39259	4.15158	-0.950443	0.00900086	0.0314276	0.052294	0.035523	0.0167711	0.0420195	0.333255
cg21739754	ZNF804A	2	185462847	6.69856	6.83126	-0.71386	0.00228621	0.01067	0.0781682	0.0248831	0.053285	0.0476811	0.355756
cg21775245	TMCC1	3	129407548	10.6089	10.9715	-0.372484	6.87739e-05	0.000643166	0.384129	0.162309	0.22182	2.04976e-05	0.00843964
cg21800400	AKAP11	13	42845622	11.5289	11.9084	-0.299299	0.00908377	0.0316523	0.108007	0.0516926	0.056314	0.000848987	0.0314462
cg21859781	GDF6	8	97173034	2.3255	3.28999	-1.76657	1.84274e-07	5.40359e-06	0.18501	0.0452081	0.139802	0.0051961	0.0969104
cg21862372	SOX5	12	24104007	7.87235	8.82438	-0.772781	0.000149006	0.00121831	0.330045	0.163306	0.166738	2.37078e-05	0.00866472
cg21867345	ZNF167	3	44596536	7.89074	8.42515	-0.312263	0.00629433	0.0237355	0.292465	0.181086	0.11138	0.00156435	0.0454503
cg21880328	CTTNBP2	7	117514017	9.43375	10.227	-0.661907	0.000234046	0.00172381	0.259981	0.201459	0.0585224	0.0109	0.154361
cg21961771	SLC17A8	12	100750652	3.22782	5.04853	-1.86676	2.73726e-05	0.000303379	0.302389	0.184212	0.118177	4.17169e-05	0.00926673
cg21971621	SNX32	11	65600773	6.64715	6.99344	-0.535074	0.00246366	0.0112911	0.117544	0.0499291	0.0676144	0.0246205	0.24954
cg21992932	DAPL1	2	159651813	4.34908	4.24402	-1.31977	0.00150912	0.00772235	0.140288	0.07745	0.0628378	0.0127317	0.169708
cg21993406	CENPH	5	68484783	9.05627	9.36084	-0.467293	0.00946159	0.0326813	0.276905	0.208045	0.0688606	0.0369247	0.311461
cg21996245	B4GALNT4	11	368473	10.8924	11.4597	-0.412182	0.00110098	0.00602024	0.25468	0.165495	0.0891848	0.000552658	0.0245445
cg22062555	NKPD1	19	45664251	4.19095	4.87413	-1.03802	1.48442e-07	4.5056e-06	0.480738	0.318075	0.162663	0.000196277	0.0146434
cg22064451	TUBA1A	12	49583496	16.7421	17.1574	-0.690082	7.74156e-06	0.000107064	0.34703	0.188641	0.158389	2.37078e-05	0.00866472
cg22077701	SMARCA5	4	144434441	12.5085	12.7104	-0.262027	4.87111e-05	0.000485735	0.0135369	0.0123674	0.00116943	0.0345764	0.300534
cg22088594	FAM48A	13	37634133	10.6525	10.913	-0.35862	2.56379e-06	4.37438e-05	0.0781293	0.0523131	0.0258162	0.00190191	0.0513818
cg22126047	DGCR9	22	19003887	5.17002	6.18309	-0.839882	0.000397794	0.00264092	0.479313	0.291297	0.188016	0.000119837	0.0120764
cg22154024	ASCL1	12	103351180	9.8326	11.2342	-0.930704	4.8765e-07	1.12341e-05	0.010552	0.00955975	0.000992252	0.0117851	0.161729
cg22165175	KCNA2	1	111148915	5.83439	7.0045	-0.832023	9.7359e-05	0.00085707	0.0873453	0.0607841	0.0265612	0.00304636	0.0689778
cg22193247	STK25	2	242448557	12.5749	12.7036	-0.116151	0.0130924	0.0421183	0.0801905	0.0676751	0.0125154	0.00790974	0.126485
cg22193350	SGTA	19	2783409	12.7821	13.0883	-0.185814	0.000753886	0.00442735	0.0523127	0.0463977	0.00591503	0.0447767	0.344482
cg22219587	PCBP2	12	53845791	14.358	14.5054	-0.135087	0.0158402	0.0489027	0.0186281	0.0170046	0.00162348	0.039404	0.321936
cg22239325	MBP	18	74729251	13.9502	14.1103	-1.01026	0.00271666	0.012208	0.704606	0.548065	0.156541	0.00304636	0.0689778
cg22247748	NCKAP5	2	134326204	8.28404	8.64737	-0.27461	0.0499479	0.117709	0.337956	0.183195	0.154761	0.000686529	0.0277845
cg22265644	NKX2-2	20	21494716	8.68194	9.27262	-1.02921	3.47993e-09	2.17351e-07	0.137058	0.0923898	0.0446681	0.0109	0.154361
cg22274049	RUNDC3A	17	42385143	9.49177	10.3611	-0.766991	0.000375935	0.00251982	0.0804918	0.0491751	0.0313166	0.00156435	0.0454503
cg22311507	MYCN	2	16079921	7.66522	9.07226	-1.07123	1.72246e-07	5.08538e-06	0.0149952	0.0138654	0.00112975	0.0447767	0.344482
cg22315164	MYO15A	17	18012007	4.17841	4.07805	-0.689549	0.0116368	0.0384875	0.5001	0.366634	0.133466	0.00172577	0.0483487
cg22328746	SORBS2	4	186578455	9.36162	9.82522	-0.458551	0.0151073	0.0472471	0.317047	0.173442	0.143605	5.48033e-05	0.00964747
cg22350910	MYT1L	2	2335761	4.98171	6.75062	-1.03991	0.00578527	0.0222079	0.506552	0.366141	0.140411	0.00253056	0.0614182
cg22363327	SFRS13B	6	89828097	8.35606	8.70673	-0.553516	1.04396e-06	2.10753e-05	0.237245	0.147206	0.0900393	0.000616319	0.0260604
cg22365906	ANKS1B	12	99548546	8.62657	9.0427	-0.655633	0.00305092	0.0133799	0.288212	0.18203	0.106182	0.000280267	0.0172212
cg22367727	ZBTB20	3	114102609	5.00787	5.67664	-0.460386	0.0354654	0.0905798	0.446327	0.233445	0.212882	0.000119837	0.0120764
cg22392178	RPRM	2	154336306	5.77497	7.86668	-1.45949	5.23642e-08	1.94411e-06	0.571582	0.433758	0.137823	0.0369247	0.311461
cg22436229	PDIK1L	1	26437241	9.52551	9.83936	-0.22794	0.00342588	0.0147551	0.0726983	0.0628136	0.00988476	0.01851	0.212071
cg22437987	P2RX1	17	3820910	3.92383	3.52738	-0.670031	0.0182757	0.0544411	0.0775944	0.0553412	0.0222532	0.00566161	0.102282
cg22471112	TRIM2	4	154125453	12.2553	12.8683	-0.371118	0.000755313	0.00443423	0.227903	0.195025	0.032878	0.0369247	0.311461
cg22518769	SLC29A4	7	5321662	11.074	11.1494	-0.707614	1.57892e-06	2.96923e-05	0.35946	0.30531	0.0541502	0.00399517	0.0818926
cg22529396	MYO7B	2	128293186	5.18408	6.31899	-1.19179	1.48557e-05	0.000180491	0.427144	0.354545	0.0725994	0.0246205	0.24954
cg22541254	GRIK2	6	101846779	8.74413	9.81938	-0.657042	0.00188298	0.00918709	0.116201	0.0584817	0.0577192	0.000395701	0.0204673
cg22575681	GOPC	6	117923806	10.9539	10.9587	-0.201416	0.00778822	0.0280658	0.0430549	0.0358922	0.00716272	0.0369247	0.311461
cg22609233	UGT8	4	115518992	8.66225	9.1705	-0.924998	0.00017672	0.0013847	0.653578	0.40489	0.248688	0.00128143	0.0403615
cg22620221	DPP6	7	153584416	12.0051	12.989	-0.49998	0.000137453	0.00113947	0.0228188	0.0140586	0.00876022	8.24029e-06	0.00843964
cg22646210	PDE2A	11	72380726	8.79379	9.27064	-0.596879	0.0148523	0.0466268	0.327115	0.195643	0.131473	0.000353157	0.0192828
cg22660578	LHX1	17	35294029	1.02082	1.95521	-2.78067	5.15813e-05	0.000506762	0.108881	0.03579	0.0730907	0.000942545	0.0335297
cg22681934	NCAN	19	19322563	12.5833	14.413	-0.721213	0.000994154	0.00554476	0.191408	0.0560098	0.135398	0.00277784	0.0651852
cg22682373	KIAA0528	12	22697774	10.3348	10.7083	-0.17461	0.0439654	0.106608	0.135525	0.0937841	0.0417413	0.00399517	0.0818926
cg22682751	CDC25A	3	48230398	8.25772	9.04232	-0.89396	3.90526e-06	6.14226e-05	0.704997	0.570548	0.134448	0.0159748	0.194279
cg22685409	KCNA4	11	30038692	2.50018	3.03126	-0.714909	0.0380369	0.0954841	0.384388	0.22547	0.158918	0.0137431	0.17769
cg22685502	RYBP	3	72496851	10.7659	10.8906	-0.199983	0.00719192	0.0263617	0.487159	0.38364	0.10352	0.0369247	0.311461
cg22685966	ZNF781	19	38183418	6.80034	7.71139	-0.321055	0.0146937	0.0462462	0.180349	0.119446	0.060903	0.0109	0.154361
cg22719241	CLIP3	19	36524058	13.0885	13.4263	-0.313562	0.00347489	0.0149253	0.124503	0.069886	0.0546169	0.000552658	0.0245445
cg22731525	DNMT3A	2	25566228	9.73251	9.84329	-0.396638	0.000346769	0.00236292	0.830545	0.763351	0.0671936	0.0420195	0.333255
cg22748407	USP22	17	20947311	13.6116	13.9207	-0.350629	4.16313e-07	1.00736e-05	0.146704	0.0821947	0.0645092	0.00209393	0.0545765
cg22759096	C6orf134	6	30594296	11.0052	11.4081	-0.620076	6.33658e-08	2.29013e-06	0.307403	0.227685	0.0797183	7.15526e-05	0.0101898
cg22780731	EVI5L	19	7910811	10.9025	11.1302	-0.257368	0.0103693	0.035155	0.511783	0.402492	0.10929	0.0172025	0.203152
cg22796572	ATCAY	19	3880544	9.34825	10.5764	-1.36932	4.47095e-07	1.05241e-05	0.0705427	0.0569497	0.013593	0.00790974	0.126485
cg22796958	VEPH1	3	157221260	4.80811	6.32661	-1.65494	1.20472e-05	0.000152807	0.529021	0.394038	0.134982	0.00616334	0.107977
cg22798885	NT5C3	7	33102694	10.4195	10.504	-0.169585	0.0381506	0.0957002	0.0638316	0.0446609	0.0191708	0.00476459	0.0918433
cg22824998	PNMAL1	19	46974972	11.5196	11.8136	-0.250021	0.0436071	0.105857	0.0689432	0.0497957	0.0191476	0.0072849	0.120089
cg22855255	CA10	17	50237267	5.59385	7.98664	-1.63319	3.28476e-07	8.32059e-06	0.282489	0.181056	0.101433	0.0229522	0.240029
cg22930275	TARSL2	15	102265145	9.18813	9.40953	-0.267057	0.0321531	0.0840811	0.640918	0.47138	0.169538	0.0302519	0.279414
cg22977254	ENO2	12	7023515	12.4943	13.31	-0.465578	0.00256931	0.0116732	0.0167595	0.0150482	0.00171137	0.039404	0.321936
cg22979422	CS	12	56694490	12.7921	12.9242	-0.112826	0.0448879	0.10848	0.204883	0.130683	0.0741998	0.00670362	0.113918
cg22998028	ASB16	17	42247910	5.00511	5.27454	-0.336133	0.0300209	0.0798328	0.348773	0.238542	0.110231	0.000686529	0.0277845
cg23016734	ROBO2	3	77088563	10.1259	11.234	-0.554334	0.00688173	0.0254403	0.0833708	0.06049	0.0228809	3.15531e-05	0.00886507
cg23032674	COL9A1	6	70992911	6.37576	7.26209	-0.940532	0.00546358	0.021258	0.135172	0.127468	0.0077035	0.0172025	0.203152
cg23044903	CPLX3	15	75118427	3.15987	4.33325	-0.984477	0.00719502	0.0263675	0.524433	0.420522	0.103911	0.0172025	0.203152
cg23051392	C1QTNF3	5	34043481	9.23928	9.39825	-0.51529	0.00833172	0.0295383	0.364271	0.217951	0.14632	0.00141658	0.0428622
cg23057220	MUM1	19	1356315	11.2033	11.5411	-0.239431	0.0108397	0.0364009	0.119212	0.0692522	0.0499602	0.00476459	0.0918433
cg23091057	ZDHHC11	5	851225	5.97544	6.36391	-0.505839	0.0168516	0.0512029	0.593869	0.448979	0.14489	0.0199013	0.221075
cg23109344	C8orf42	8	496440	9.39755	9.78124	-0.267124	0.0231297	0.0653359	0.472297	0.352149	0.120149	0.014823	0.185781
cg23116658	EEF1A2	20	62130877	11.8558	12.4345	-0.582617	0.0129544	0.0417587	0.0204361	0.0191222	0.00131391	0.0282656	0.268983
cg23158483	GLRA1	5	151305528	0.00564816	0.225185	-1.45482	0.0155646	0.0483107	0.392622	0.273148	0.119473	0.00399517	0.0818926
cg23195753	AMZ1	7	2718696	5.91926	6.68441	-0.706587	0.00461579	0.0186011	0.335049	0.237792	0.0972567	0.00172577	0.0483487
cg23196584	ZNF711	X	84497869	9.96154	11.0605	-0.708432	4.48625e-08	1.72481e-06	0.595547	0.421958	0.173588	0.0420195	0.333255
cg23210109	C4orf44	4	3250690	2.40109	3.70322	-0.646374	0.00238038	0.0110262	0.978621	0.963942	0.0146796	0.0302519	0.279414
cg23244095	C1orf70	1	1476269	7.15923	7.72699	-0.265402	0.0440896	0.106894	0.207958	0.15466	0.0532976	0.0172025	0.203152
cg23271556	FAT1	4	187646055	12.0691	12.4133	-0.378743	0.0147168	0.0462939	0.0534839	0.0426075	0.0108764	0.00670362	0.113918
cg23337382	GPR125	4	22517965	11.4922	11.9	-0.213313	0.0379899	0.09538	0.0671476	0.0574885	0.00965908	0.0302519	0.279414
cg23365801	KCNAB3	17	7832909	7.20087	7.50363	-0.460428	0.00409113	0.0168928	0.222874	0.112575	0.110299	0.000942545	0.0335297
cg23400208	PHYHIPL	10	60936031	11.5507	12.3351	-0.483272	0.00750321	0.0272545	0.108868	0.0952958	0.0135722	0.0447767	0.344482
cg23418219	CREB5	7	28338684	10.8724	11.5883	-0.438229	0.0055052	0.0213699	0.110483	0.0736876	0.0367959	0.000196277	0.0146434
cg23425374	TUB	11	8060031	10.3029	10.9826	-0.598877	0.000970085	0.00544034	0.343789	0.250893	0.0928964	0.00104528	0.035666
cg23449696	ZIC1	3	147125942	11.047	11.6001	-0.486218	0.013955	0.0443163	0.150769	0.0553115	0.095458	0.000848987	0.0314462
cg23452259	CDK5R2	2	219823559	7.68397	8.48385	-0.61635	0.0248017	0.0689528	0.658109	0.488702	0.169407	0.014823	0.185781
cg23452458	OSBPL7	17	45899388	9.27745	9.64291	-0.185644	0.0282466	0.0763437	0.0380552	0.0299747	0.00808047	0.0345764	0.300534
cg23455602	UGT8	4	115519578	8.66225	9.1705	-0.924998	0.00017672	0.0013847	0.100063	0.045794	0.0542687	0.0302519	0.279414
cg23464698	SLC22A17	14	23822265	13.0449	13.3978	-0.32136	0.00517039	0.0203765	0.0729762	0.054809	0.0181673	0.000395701	0.0204673
cg23473819	PALM	19	708670	11.0165	11.9645	-0.622842	2.30738e-06	4.01016e-05	0.229703	0.0682337	0.161469	1.76907e-05	0.00843964
cg23489627	PDZRN3	3	73674339	10.1392	10.4054	-0.297329	0.0367759	0.0931021	0.149793	0.0898816	0.0599116	0.000119837	0.0120764
cg23502772	MGC42105	5	43191975	9.67987	10.0276	-0.199766	0.020259	0.058987	0.0380451	0.0314358	0.00660935	0.0229522	0.240029
cg23517605	TUBB2B	6	3228365	13.4377	14.1972	-0.525165	3.75433e-06	5.95359e-05	0.0834578	0.0482994	0.0351584	0.000153781	0.013122
cg23548201	TNK2	3	195623792	11.8199	12.4052	-0.602965	0.00149738	0.00768501	0.199838	0.163042	0.0367957	0.0282656	0.268983
cg23575876	SLITRK4	X	142723112	3.94511	4.96731	-0.976985	0.00268666	0.0120984	0.544196	0.373765	0.170431	0.0476811	0.355756
cg23606623	BAHCC1	17	79373017	10.1879	10.6064	-0.34111	0.00555129	0.0215008	0.0648943	0.0405131	0.0243813	0.01851	0.212071
cg23633543	GPR123	10	134901208	8.63315	9.76872	-0.962097	1.21796e-06	2.3864e-05	0.206927	0.1195	0.087427	3.15531e-05	0.00886507
cg23646820	GPR137B	1	236304503	11.3773	11.5112	-0.261899	0.0247833	0.0689241	0.286831	0.203884	0.0829467	0.039404	0.321936
cg23671921	CCDC88A	2	55647123	12.3392	12.7571	-0.419629	1.76897e-06	3.26627e-05	0.0234096	0.0200552	0.00335437	0.00253056	0.0614182
cg23673107	ZNF491	19	11908712	7.01631	7.36782	-0.276131	0.0188851	0.0558419	0.190953	0.139689	0.0512642	0.0051961	0.0969104
cg23674169	MUM1	19	1356278	11.2033	11.5411	-0.239431	0.0108397	0.0364009	0.406914	0.271363	0.135551	0.00128143	0.0403615
cg23683058	KIAA0427	18	46065067	10.3868	10.7427	-0.379831	0.00480383	0.0191987	0.083837	0.0661177	0.0177193	0.000221307	0.015407
cg23725321	SEC31B	10	102279690	7.45357	8.02241	-0.412421	0.0421482	0.103229	0.13275	0.0792675	0.0534826	0.00476459	0.0918433
cg23779890	GDAP1	8	75262522	10.1812	10.7084	-0.450958	0.000542009	0.00339634	0.123087	0.0891664	0.0339203	0.000686529	0.0277845
cg23820816	TRIM2	4	154125594	12.2553	12.8683	-0.371118	0.000755313	0.00443423	0.187925	0.121546	0.0663789	0.0172025	0.203152
cg23824801	CBX5	12	54653403	13.0787	13.7374	-0.405506	8.33499e-07	1.75005e-05	0.127985	0.106522	0.0214631	0.0246205	0.24954
cg23859635	MTA3	2	42795262	10.7696	10.9806	-0.218914	0.0143512	0.0453588	0.394127	0.259514	0.134613	0.000353157	0.0192828
cg23871994	TMPRSS5	11	113577434	7.76946	8.6001	-0.53739	0.00120868	0.0064942	0.362862	0.198022	0.16484	0.000353157	0.0192828
cg23873430	DCX	X	110655626	8.55451	10.5852	-1.49282	2.99133e-08	1.22347e-06	0.321097	0.232901	0.0881954	0.00253056	0.0614182
cg23898073	GFRA1	10	118032948	6.66588	7.16614	-0.791817	0.0106257	0.0358213	0.0941738	0.0372141	0.0569597	0.0229522	0.240029
cg23932873	LRIG2	1	113615136	8.07599	8.38856	-0.277323	0.00800568	0.0286288	0.744604	0.632192	0.112413	0.0476811	0.355756
cg23959605	SYT2	1	202679768	4.32347	5.6672	-0.713127	0.0499825	0.117749	0.0620488	0.0452483	0.0168005	0.00858081	0.133044
cg23992808	MTF2	1	93544692	9.72878	9.93514	-0.292271	0.000920506	0.00521982	0.0118443	0.0108311	0.0010132	0.010073	0.146784
cg23997339	BCL9	1	147012684	10.4635	10.7958	-0.442157	8.70679e-08	2.9193e-06	0.10327	0.071607	0.0316632	0.000105568	0.0115684
cg24021130	PCDH15	10	56561213	6.00147	7.18453	-1.65439	3.73712e-07	9.26302e-06	0.316819	0.18117	0.135649	0.00304636	0.0689778
cg24040043	YOD1	1	207224982	9.21382	9.52452	-0.29451	0.000205553	0.00155432	0.709856	0.570615	0.139241	0.0127317	0.169708
cg24048517	ZNF652	17	47440172	10.4636	10.8733	-0.225941	0.0132508	0.0424383	0.0323867	0.021623	0.0107637	0.0447767	0.344482
cg24100636	PRMT8	12	3600087	5.04718	5.82821	-0.809407	0.0177841	0.0532875	0.0203165	0.0129216	0.00739484	8.15757e-05	0.0105382
cg24118715	DNA2	10	70232072	7.08002	7.26583	-0.493378	0.00097764	0.00547384	0.298962	0.202879	0.0960829	0.00190191	0.0513818
cg24127874	HES6	2	239149859	11.5864	12.4747	-0.560449	0.00376033	0.0158484	0.0711711	0.0496872	0.0214839	0.0109	0.154361
cg24151926	CHD5	1	6240455	5.90185	7.17284	-0.71725	0.0370709	0.093575	0.05423	0.0182749	0.0359551	0.000686529	0.0277845
cg24176566	ATP2A2	12	110718749	13.9303	14.1939	-0.284821	0.00116854	0.00631383	0.0223005	0.0201402	0.00216031	0.0117851	0.161729
cg24194132	B4GALNT4	11	368966	10.8924	11.4597	-0.412182	0.00110098	0.00602024	0.0491518	0.0315708	0.017581	0.00190191	0.0513818
cg24198584	LHX4	1	180198528	2.03355	3.08707	-1.04345	2.69855e-05	0.000299969	0.0430894	0.037179	0.00591045	0.039404	0.321936
cg24203315	CCND1	11	69455488	11.229	11.852	-1.00252	3.65471e-07	9.09785e-06	0.0410457	0.0338686	0.00717719	0.014823	0.185781
cg24237081	SOX5	12	24102807	7.87235	8.82438	-0.772781	0.000149006	0.00121831	0.0644358	0.0538243	0.0106115	0.0172025	0.203152
cg24237862	ELMO1	7	37026842	11.4077	11.4412	-0.476966	0.00185358	0.00908464	0.0858718	0.0605764	0.0252953	0.00858081	0.133044
cg24250669	OPCML	11	133402589	8.52306	9.5743	-0.963014	8.01773e-05	0.000730078	0.287776	0.219553	0.0682223	0.00930091	0.13975
cg24266238	PFN2	3	149689668	13.771	14.0941	-0.436152	9.7396e-05	0.00085707	0.0385452	0.0327793	0.00576584	0.0420195	0.333255
cg24292016	CABP1	12	121087689	5.94134	7.22261	-0.818163	0.0108471	0.0364118	0.109199	0.0851311	0.0240682	0.010073	0.146784
cg24297727	ABCF1	6	30538686	11.857	11.8732	-0.183407	0.00272074	0.0122232	0.0846579	0.065726	0.0189319	0.0127317	0.169708
cg24303559	MYT1L	2	2335769	4.98171	6.75062	-1.03991	0.00578527	0.0222079	0.429575	0.277561	0.152013	0.00172577	0.0483487
cg24307292	BCL9	1	147012802	10.4635	10.7958	-0.442157	8.70679e-08	2.9193e-06	0.10948	0.0692952	0.0401843	1.31063e-05	0.00843964
cg24347663	ADD2	2	70995349	10.0373	10.7077	-0.614876	3.27309e-05	0.00034805	0.0121689	0.0114103	0.000758569	0.0229522	0.240029
cg24390932	SLC18A1	8	20040785	1.9555	3.37065	-1.19521	0.0014612	0.00754409	0.520618	0.3209	0.199718	0.000395701	0.0204673
cg24391460	MAGI2	7	79084166	11.5966	11.9691	-0.289056	0.0076678	0.0277127	0.229013	0.136685	0.0923283	0.0117851	0.161729
cg24392970	SLITRK6	13	86373600	0.922519	1.48278	-2.7208	8.96983e-09	4.78972e-07	0.142446	0.0834437	0.0590024	0.000494999	0.0230201
cg24402128	MST1P9	1	17092279	3.98786	5.09956	-0.514474	0.0286602	0.0771511	0.474384	0.322769	0.151615	1.12497e-05	0.00843964
cg24408057	SHD	19	4277333	8.37538	10.0093	-1.02386	0.000185595	0.00143092	0.254474	0.162514	0.09196	0.000196277	0.0146434
cg24410535	FAT1	4	187645144	12.0691	12.4133	-0.378743	0.0147168	0.0462939	0.0501731	0.0397836	0.0103895	0.000763874	0.0295215
cg24446178	SLC17A8	12	100750702	3.22782	5.04853	-1.86676	2.73726e-05	0.000303379	0.34546	0.198859	0.146601	4.17169e-05	0.00926673
cg24447890	LMAN1L	15	75105144	0.64677	1.10765	-1.21498	0.0115793	0.038356	0.458006	0.360478	0.0975281	0.00670362	0.113918
cg24456365	MMP16	8	89340480	9.31275	9.85722	-0.506008	0.0091808	0.0318815	0.105796	0.0926856	0.0131108	0.014823	0.185781
cg24476103	RUNX1T1	8	93108011	5.25464	5.5943	-0.623709	0.00562039	0.0217244	0.620359	0.540521	0.0798378	0.0282656	0.268983
cg24483247	CRMP1	4	5890411	12.3813	13.1747	-0.939608	3.78191e-14	1.81752e-11	0.030537	0.0250657	0.00547127	0.0127317	0.169708
cg24497836	MYEF2	15	48470678	11.105	11.8338	-0.450518	6.57716e-09	3.71867e-07	0.0684215	0.0540512	0.0143703	0.0051961	0.0969104
cg24509168	KCNJ9	1	160051356	7.02606	7.83649	-0.954756	0.000222053	0.00165165	0.280364	0.213783	0.0665807	0.00156435	0.0454503
cg24598126	CRABP2	1	156675388	8.14742	7.85606	-0.667065	0.0251703	0.0696421	0.0689534	0.0565707	0.0123827	0.0213806	0.230552
cg24617008	TRAPPC9	8	141468762	10.5777	10.8368	-0.196936	0.0124222	0.0404967	0.361069	0.200992	0.160077	0.000353157	0.0192828
cg24676244	THSD7A	7	11872050	7.75386	8.59216	-0.645857	0.00278763	0.0124687	0.110459	0.0649725	0.0454865	8.15757e-05	0.0105382
cg24690588	C1orf168	1	57285399	0.793416	1.35956	-1.44338	0.00140099	0.00728539	0.543514	0.457386	0.0861279	0.0420195	0.333255
cg24705960	FEZF2	3	62359456	3.49076	4.49142	-0.738328	0.0151056	0.0472471	0.0235071	0.0170127	0.00649438	0.01851	0.212071
cg24711993	LINGO3	19	2308475	5.76579	6.94376	-1.19313	1.62405e-05	0.000194987	0.130581	0.0853483	0.0452325	0.00333765	0.0730764
cg24719984	PPFIA2	12	82153464	7.01535	7.53391	-0.766606	0.00262487	0.0118695	0.0905554	0.0797626	0.0107928	0.010073	0.146784
cg24729928	FAM60A	12	31480184	10.0255	10.3452	-0.31561	0.0461414	0.110766	0.356764	0.260433	0.0963303	0.0369247	0.311461
cg24731441	LOC400931	22	46481822	7.04352	7.5337	-1.0886	2.05317e-07	5.77818e-06	0.34843	0.221718	0.126712	0.000153781	0.013122
cg24753760	GRIK2	6	101846767	8.74413	9.81938	-0.657042	0.00188298	0.00918709	0.105579	0.048987	0.0565925	0.0213806	0.230552
cg24765394	FAM125B	9	129088647	11.0333	11.4185	-0.586171	4.23248e-07	1.01812e-05	0.314312	0.239158	0.0751544	0.0229522	0.240029
cg24799830	ELMO1	7	37025890	11.4077	11.4412	-0.476966	0.00185358	0.00908464	0.208927	0.102964	0.105964	0.000153781	0.013122
cg24827660	PHACTR3	20	58179538	8.81859	9.23029	-0.866103	4.68863e-05	0.00047057	0.0621456	0.0450333	0.0171124	0.039404	0.321936
cg24830730	KCNH2	7	150653195	10.8443	11.1651	-0.375044	0.00801906	0.0286672	0.254051	0.151535	0.102516	0.0447767	0.344482
cg24844545	NPPA	1	11908347	6.18178	7.26139	-1.54685	1.77363e-06	3.27139e-05	0.367915	0.269605	0.0983095	0.00104528	0.035666
cg24863642	NDUFS2	1	161171902	12.3175	12.2949	-0.113907	0.0237878	0.0667781	0.015915	0.011793	0.00412201	0.00930091	0.13975
cg24875029	POU3F3	2	105471438	9.31982	10.2721	-0.42835	0.000430948	0.00282097	0.147694	0.0896109	0.0580828	0.000119837	0.0120764
cg24880056	ASXL3	18	31158234	5.77497	6.80266	-0.813374	0.000142905	0.00117902	0.022716	0.0192837	0.00343228	0.0369247	0.311461
cg24899626	RP1L1	8	10512724	3.18645	3.4669	-0.513114	0.0124426	0.0405405	0.446178	0.327263	0.118915	0.00616334	0.107977
cg24938830	UNC80	2	210636539	8.33642	9.58963	-0.45329	0.0395498	0.0982838	0.0341475	0.0292585	0.00488903	0.000686529	0.0277845
cg24943329	TRNP1	1	27319836	8.31368	8.65273	-0.371194	0.0417568	0.102473	0.0795794	0.0572319	0.0223475	0.00858081	0.133044
cg24952744	ATP2B2	3	10547584	9.10707	10.5312	-0.574004	0.00967333	0.0332522	0.16494	0.115913	0.0490272	0.00365335	0.0773719
cg24992471	NGFR	17	47571963	10.3388	10.5087	-0.726992	0.0109176	0.0366057	0.679893	0.572367	0.107527	0.0369247	0.311461
cg24994249	UBE4A	11	118230048	11.8929	12.0417	-0.180911	0.000425776	0.00279558	0.209617	0.142076	0.0675417	0.000249206	0.0163135
cg25011257	TH	11	2193187	1.17608	1.56375	-1.69249	0.000173474	0.00136732	0.38393	0.268645	0.115285	0.00616334	0.107977
cg25020933	B4GALNT4	11	368900	10.8924	11.4597	-0.412182	0.00110098	0.00602024	0.0755141	0.050997	0.024517	0.00253056	0.0614182
cg25022687	GFRA1	10	118032987	6.66588	7.16614	-0.791817	0.0106257	0.0358213	0.0925109	0.0517464	0.0407644	0.0447767	0.344482
cg25030832	NEU4	2	242751949	8.62226	9.95693	-0.928828	0.000180528	0.00140193	0.3209	0.184959	0.135941	8.15757e-05	0.0105382
cg25033993	STX1B	16	31022372	8.7869	9.75409	-0.820787	0.000353341	0.00239638	0.0857993	0.0637681	0.0220312	0.000173851	0.0137966
cg25039722	CA10	17	50236344	5.59385	7.98664	-1.63319	3.28476e-07	8.32059e-06	0.121601	0.0279341	0.0936672	0.00365335	0.0773719
cg25040783	APPL1	3	57261306	11.587	11.7913	-0.148381	0.0152231	0.0474892	0.0548107	0.0393153	0.0154954	0.0369247	0.311461
cg25044635	DNMT3A	2	25565267	9.73251	9.84329	-0.396638	0.000346769	0.00236292	0.0175423	0.0161303	0.00141196	0.0172025	0.203152
cg25078649	C6orf154	6	43478829	6.84597	7.03671	-0.405422	0.0394753	0.0981691	0.964742	0.942905	0.0218366	0.0369247	0.311461
cg25087049	SNX25	4	186130781	8.97103	9.22579	-0.206542	0.0194504	0.057166	0.126857	0.114737	0.0121198	0.0447767	0.344482
cg25109663	ZBTB20	3	114102785	5.00787	5.67664	-0.460386	0.0354654	0.0905798	0.0700585	0.0557464	0.0143121	0.0323538	0.29024
cg25122395	DCC	18	49866002	5.22803	6.31346	-0.713912	0.0130441	0.0420018	0.146351	0.102186	0.0441659	0.014823	0.185781
cg25133016	PIP4K2C	12	57984719	10.9846	11.266	-0.91861	1.96541e-06	3.53844e-05	0.100137	0.0694387	0.0306979	0.0199013	0.221075
cg25153340	RTKN2	10	64029004	7.73943	8.07115	-0.738808	0.000631607	0.0038371	0.0347271	0.0335505	0.00117658	0.0323538	0.29024
cg25157280	CELSR3	3	48700498	8.20398	10.1826	-1.31466	9.46505e-09	4.99253e-07	0.0176012	0.016405	0.00119621	0.00190191	0.0513818
cg25160978	GDF7	2	20866107	0.313653	0.620038	-1.956	0.000188508	0.00144807	0.119489	0.0586951	0.0607935	0.0263901	0.259252
cg25167447	NAV1	1	201617042	11.831	12.5641	-0.628222	5.35827e-06	7.94374e-05	0.28372	0.136916	0.146804	0.000353157	0.0192828
cg25183613	TAGLN3	3	111717557	9.60973	10.1916	-0.619942	0.00764735	0.0276734	0.0371306	0.029453	0.00767756	0.00277784	0.0651852
cg25287474	ZDHHC21	9	14693538	8.38117	8.85061	-0.414478	0.000650743	0.00392488	0.0283738	0.0191947	0.00917913	0.0447767	0.344482
cg25299371	KIAA1486	2	226264545	1.19697	2.01982	-1.85038	1.31463e-05	0.000163861	0.338675	0.216331	0.122344	0.00230304	0.0578068
cg25315362	LSAMP	3	116164576	11.0849	11.7164	-0.628645	1.00142e-06	2.04195e-05	0.14322	0.0884564	0.0547641	0.0345764	0.300534
cg25340881	ZNF3	7	99679378	11.1692	11.4121	-0.223658	0.00386385	0.0161654	0.0154153	0.0143583	0.00105696	0.0172025	0.203152
cg25341925	NPPA	1	11908058	6.18178	7.26139	-1.54685	1.77363e-06	3.27139e-05	0.490004	0.309506	0.180498	0.00115796	0.0378978
cg25353308	ZNF697	1	120191124	7.63804	7.93388	-0.571418	1.35259e-05	0.000167511	0.0133101	0.0123642	0.00094588	0.0263901	0.259252
cg25383605	TIAM2	6	155538047	8.21012	9.16108	-0.932803	1.61479e-05	0.000194011	0.407731	0.324076	0.0836542	0.00304636	0.0689778
cg25387624	LARP1	5	154133459	12.7974	12.9577	-0.14343	0.0450677	0.108777	0.33556	0.216274	0.119286	0.00209393	0.0545765
cg25412831	BDNF	11	27742138	6.66633	5.86505	-0.875034	0.00638616	0.0239824	0.309676	0.175171	0.134505	0.0447767	0.344482
cg25436157	C18orf45	18	21018562	8.22193	8.28475	-0.218085	0.0496387	0.117146	0.244183	0.192836	0.0513471	0.014823	0.185781
cg25460340	TMPRSS5	11	113577120	7.76946	8.6001	-0.53739	0.00120868	0.0064942	0.441512	0.264006	0.177506	0.000442837	0.0217073
cg25486757	PDZRN3	3	73674074	10.1392	10.4054	-0.297329	0.0367759	0.0931021	0.0519284	0.040835	0.0110935	0.0282656	0.268983
cg25494605	HMP19	5	173472097	8.32999	10.0978	-1.71558	3.36821e-08	1.36471e-06	0.426206	0.22566	0.200546	6.2668e-05	0.00989866
cg25502399	DPP6	7	153748370	12.0051	12.989	-0.49998	0.000137453	0.00113947	0.088571	0.0581515	0.0304195	0.00670362	0.113918
cg25511429	NRN1	6	6008125	11.2274	11.9727	-0.498471	0.02867	0.0771535	0.109627	0.0824491	0.0271781	0.00333765	0.0730764
cg25541928	SCG3	15	51973199	11.6766	12.7007	-0.714784	0.00191883	0.00930428	0.192423	0.13343	0.058993	0.0282656	0.268983
cg25592910	PCDH15	10	56561124	6.00147	7.18453	-1.65439	3.73712e-07	9.26302e-06	0.263014	0.157833	0.105181	0.00128143	0.0403615
cg25631092	TBC1D5	3	17785312	11.8064	12.173	-0.206256	0.011551	0.0382841	0.755698	0.646102	0.109596	0.00365335	0.0773719
cg25651984	MAGEC1	X	140991592	0.613501	0.725149	-2.50501	0.0219321	0.0627809	0.66507	0.528405	0.136665	0.0420195	0.333255
cg25660890	NPW	16	2069394	4.0313	4.78021	-0.959334	0.00343274	0.0147736	0.883602	0.835073	0.0485299	0.0476811	0.355756
cg25668368	KCNH7	2	163695882	2.52237	4.61563	-2.14416	7.22867e-08	2.55231e-06	0.0729938	0.061661	0.0113327	0.0420195	0.333255
cg25686172	LOC150622	2	6072801	7.85103	8.45705	-1.31074	7.33628e-08	2.58503e-06	0.415965	0.251389	0.164576	1.31063e-05	0.00843964
cg25687894	ACLY	17	40075716	13.189	13.4696	-0.355094	6.62997e-06	9.44852e-05	0.0927855	0.0609581	0.0318274	0.0159748	0.194279
cg25688583	TCF12	15	57510460	13.4209	13.8772	-0.380301	0.0127511	0.0412504	0.16984	0.107167	0.0626726	0.01851	0.212071
cg25734490	ASCL1	12	103351188	9.8326	11.2342	-0.930704	4.8765e-07	1.12341e-05	0.0138752	0.0118868	0.00198836	0.000942545	0.0335297
cg25759064	ARHGEF7	13	111805337	11.9126	12.5273	-0.509977	1.83896e-06	3.37326e-05	0.286673	0.155689	0.130984	0.00566161	0.102282
cg25783099	MTA3	2	42795486	10.7696	10.9806	-0.218914	0.0143512	0.0453588	0.387297	0.299641	0.087656	0.01851	0.212071
cg25799864	GDAP1L1	20	42875721	7.69803	9.1511	-1.1114	4.2075e-06	6.53447e-05	0.0839727	0.0581157	0.025857	0.0447767	0.344482
cg25803107	LOC150622	2	6072744	7.85103	8.45705	-1.31074	7.33628e-08	2.58503e-06	0.342923	0.20569	0.137233	2.04976e-05	0.00843964
cg25905052	MPRIP	17	16945298	12.1636	12.2691	-0.222366	0.0107189	0.0360863	0.054803	0.0483146	0.00648837	0.0323538	0.29024
cg25923214	MGAT5B	17	74864205	8.60056	9.55381	-0.486122	0.0224574	0.0638619	0.374664	0.291393	0.0832716	0.0476811	0.355756
cg25948980	CAPN5	11	76777325	12.1211	12.1684	-0.490286	0.00583075	0.0223545	0.0702605	0.0513122	0.0189484	0.0323538	0.29024
cg25958561	PAK3	X	110187179	4.06154	5.38167	-1.33079	2.30477e-05	0.000261474	0.793362	0.602628	0.190733	0.00365335	0.0773719
cg25962210	BDNF	11	27721222	6.66633	5.86505	-0.875034	0.00638616	0.0239824	0.0654509	0.0536795	0.0117714	0.0199013	0.221075
cg25970230	POU4F2	4	147558544	0.497428	1.8038	-2.80886	7.40565e-06	0.000103745	0.176815	0.175772	0.00104316	0.0447767	0.344482
cg25970533	ZFYVE9	1	52607933	10.4049	10.778	-0.216529	0.0252931	0.0698477	0.0142928	0.0136015	0.000691267	0.0476811	0.355756
cg26009801	PDE4C	19	18338153	5.19935	6.11827	-0.694373	0.00638535	0.0239824	0.476872	0.388387	0.0884859	0.0246205	0.24954
cg26014538	ZIC1	3	147126763	11.047	11.6001	-0.486218	0.013955	0.0443163	0.200542	0.136768	0.0637748	0.0229522	0.240029
cg26094984	HECW2	2	197457425	8.28199	8.43841	-0.29966	0.0476004	0.113435	0.218793	0.116556	0.102238	0.0345764	0.300534
cg26112929	RNF216	7	5821500	12.1785	12.3875	-0.186592	0.00162961	0.00821606	0.212566	0.158048	0.0545176	0.0369247	0.311461
cg26114570	TMEM201	1	9648299	10.604	10.9448	-0.175118	0.0365799	0.0927527	0.578767	0.425539	0.153228	0.0137431	0.17769
cg26118131	TMPRSS4	11	117947214	0.49954	0.55294	-1.4879	0.0315357	0.0828171	0.40757	0.281038	0.126532	0.000153781	0.013122
cg26139949	DGKD	2	234296280	10.1885	10.5643	-0.339647	0.000483746	0.00309515	0.423377	0.276044	0.147333	0.000552658	0.0245445
cg26144658	SNCAIP	5	121647642	9.54139	10.6331	-0.371679	0.0237453	0.0667019	0.0205803	0.0168976	0.00368279	0.000848987	0.0314462
cg26157333	ALG9	11	111742790	10.4837	10.5245	-0.227631	4.79661e-05	0.000478858	0.697639	0.487328	0.210311	0.000942545	0.0335297
cg26161329	PPM1E	17	56832991	8.96807	9.90743	-0.714401	2.85505e-07	7.40557e-06	0.0411835	0.0234728	0.0177107	0.00115796	0.0378978
cg26174752	GPR63	6	97285948	3.83804	4.79819	-0.818615	0.000477708	0.00306559	0.2756	0.181696	0.093904	0.0302519	0.279414
cg26200580	FAM120B	6	170615273	10.5645	10.7823	-0.430675	2.17177e-06	3.81459e-05	0.135458	0.0754688	0.0599889	3.65042e-06	0.00843964
cg26229201	LOC150568	2	105049568	7.04245	7.562	-0.743154	0.000182294	0.00141302	0.429646	0.281484	0.148162	0.00209393	0.0545765
cg26256793	COL11A1	1	103574469	8.73665	9.07255	-1.07026	0.00145338	0.00751269	0.14518	0.091753	0.0534275	0.000221307	0.015407
cg26270746	GSX1	13	28366498	3.98952	5.8669	-1.4125	0.000183822	0.00142	0.0765599	0.0640889	0.012471	0.039404	0.321936
cg26304237	DNAJC6	1	65730384	10.0172	10.9621	-0.492716	0.00755497	0.0274137	0.0443495	0.0218892	0.0224602	0.000173851	0.0137966
cg26332560	ADCY8	8	132052887	9.21226	10.4393	-0.519418	0.0218471	0.0625791	0.0228426	0.0172731	0.00556948	0.0172025	0.203152
cg26351229	ADCY8	8	132053780	9.21226	10.4393	-0.519418	0.0218471	0.0625791	0.0722238	0.0584028	0.013821	0.0137431	0.17769
cg26354439	DYNC1H1	14	102430244	13.4937	13.9761	-0.410591	0.000304792	0.00212629	0.768436	0.670756	0.0976803	0.0263901	0.259252
cg26413942	ZNF608	5	124081751	10.8374	11.1847	-0.203489	0.0264853	0.0725265	0.105854	0.0837987	0.0220558	0.0172025	0.203152
cg26422762	LOC400931	22	46481785	7.04352	7.5337	-1.0886	2.05317e-07	5.77818e-06	0.447629	0.295869	0.15176	0.000942545	0.0335297
cg26428069	NCKAP5	2	134326273	8.28404	8.64737	-0.27461	0.0499479	0.117709	0.236596	0.136051	0.100545	0.0229522	0.240029
cg26458072	SEC31B	10	102279694	7.45357	8.02241	-0.412421	0.0421482	0.103229	0.0997706	0.081739	0.0180316	0.0213806	0.230552
cg26512283	GPR56	16	57672401	14.2594	15.1759	-0.600249	4.60378e-07	1.07781e-05	0.488488	0.416436	0.0720525	0.039404	0.321936
cg26522894	TMEM132D	12	130389541	3.01094	4.05342	-0.889656	0.0296227	0.0789802	0.332647	0.204039	0.128608	0.00128143	0.0403615
cg26541780	PAQR6	1	156217981	11.542	11.8841	-0.379801	0.0420502	0.103047	0.384407	0.17876	0.205647	0.000119837	0.0120764
cg26551843	RPS6KL1	14	75390007	7.75127	8.42266	-0.99507	8.10152e-11	1.06185e-08	0.0764646	0.0565728	0.0198918	0.0229522	0.240029
cg26565099	TADA1	1	166846182	10.3078	10.5228	-0.216415	0.00166686	0.00836602	0.746447	0.67299	0.0734569	0.0345764	0.300534
cg26575389	FAM131B	7	143060150	11.1518	11.8249	-0.689032	2.78823e-06	4.65992e-05	0.102703	0.0416701	0.0610331	0.00104528	0.035666
cg26616609	MTX3	5	79288180	10.375	10.7002	-0.181036	0.0113922	0.037845	0.938765	0.911965	0.0267993	0.0051961	0.0969104
cg26660541	RNF216L	7	5013536	10.0306	10.3232	-0.273217	0.000499831	0.00317343	0.016167	0.0141711	0.00199594	0.0476811	0.355756
cg26670875	MYH7	14	23906084	6.55294	7.84799	-0.5745	0.0458603	0.110285	0.542219	0.38471	0.157508	0.000395701	0.0204673
cg26675382	NUP43	6	150067846	10.5277	10.6503	-0.18596	0.0112809	0.0375688	0.134879	0.0727558	0.062123	0.014823	0.185781
cg26705561	SEC31B	10	102279791	7.45357	8.02241	-0.412421	0.0421482	0.103229	0.463111	0.3844	0.0787112	0.00858081	0.133044
cg26734350	GPR56	16	57662008	14.2594	15.1759	-0.600249	4.60378e-07	1.07781e-05	0.187757	0.0808469	0.10691	1.52411e-05	0.00843964
cg26756396	ARHGEF18	19	7459296	10.9955	11.2406	-0.132752	0.0213873	0.0614859	0.233275	0.116015	0.11726	0.000552658	0.0245445
cg26760212	ZNF512B	20	62601743	11.1284	11.553	-0.401376	1.04951e-05	0.000136319	0.271465	0.183	0.0884649	0.000552658	0.0245445
cg26778345	ABAT	16	8806586	12.9217	13.8755	-0.612101	3.76732e-05	0.000392169	0.196708	0.146674	0.0500341	0.00230304	0.0578068
cg26785346	SORBS2	4	186732936	9.36162	9.82522	-0.458551	0.0151073	0.0472471	0.35459	0.216619	0.137971	0.000153781	0.013122
cg26789489	NBPF1	1	16941426	10.5295	11.1057	-0.329396	0.00139583	0.0072689	0.62324	0.564524	0.0587157	0.0447767	0.344482
cg26789732	KCNB2	8	73449127	1.18458	2.23965	-1.26295	0.00396028	0.0164744	0.201776	0.0759457	0.12583	0.0476811	0.355756
cg26811852	HNRNPH1	5	179051885	13.4157	13.6211	-0.213589	0.00828726	0.0294169	0.903249	0.839562	0.0636873	0.00858081	0.133044
cg26813693	ZNF507	19	32836297	9.9421	10.2904	-0.206158	0.00374633	0.015824	0.38731	0.291126	0.0961848	0.0302519	0.279414
cg26853855	CSRNP3	2	166428866	5.31431	6.08215	-0.807987	0.00079992	0.00464254	0.476042	0.301396	0.174645	0.00277784	0.0651852
cg26869131	NDST4	4	116035082	1.03667	1.14523	-1.64366	0.001271	0.00673907	0.390164	0.263062	0.127102	0.0109	0.154361
cg26888153	ELAVL4	1	50571845	6.58902	7.78059	-1.39967	7.6445e-08	2.65577e-06	0.643241	0.447368	0.195873	0.00790974	0.126485
cg26888530	AFAP1	4	7941792	11.2574	11.6068	-0.383403	0.00233106	0.0108501	0.0243172	0.0214232	0.00289406	0.0323538	0.29024
cg26892635	OR1F1	16	3253043	0.805841	1.26891	-1.41005	0.00106756	0.00588025	0.116511	0.0586679	0.0578432	0.000552658	0.0245445
cg26929536	SCG3	15	51973460	11.6766	12.7007	-0.714784	0.00191883	0.00930428	0.159676	0.0768125	0.0828635	0.000395701	0.0204673
cg26932779	TBX2	17	59476790	10.5004	10.4033	-0.40252	0.0180987	0.0540898	0.0174987	0.0129481	0.00455064	0.00670362	0.113918
cg26939946	RNF112	17	19314395	9.54221	10.0896	-0.382408	0.0108202	0.0363497	0.355692	0.166384	0.189308	2.04976e-05	0.00843964
cg26974327	KCNH7	2	163695408	2.52237	4.61563	-2.14416	7.22867e-08	2.55231e-06	0.0261984	0.0172013	0.00899708	0.000494999	0.0230201
cg27063986	NDST4	4	116035232	1.03667	1.14523	-1.64366	0.001271	0.00673907	0.437318	0.236637	0.200682	5.48033e-05	0.00964747
cg27087377	HPS4	22	26875563	10.6271	10.9475	-0.202697	0.0155922	0.0483701	0.0792295	0.0449737	0.0342558	0.0263901	0.259252
cg27109482	PALM	19	708643	11.0165	11.9645	-0.622842	2.30738e-06	4.01016e-05	0.187092	0.09295	0.0941421	0.0051961	0.0969104
cg27147000	SCD5	4	83720626	14.4917	15.0157	-0.375615	0.00594597	0.0226989	0.191967	0.119713	0.072254	0.00190191	0.0513818
cg27162435	KCNAB3	17	7833163	7.20087	7.50363	-0.460428	0.00409113	0.0168928	0.382	0.222734	0.159266	0.000249206	0.0163135
cg27184585	C18orf45	18	21018217	8.22193	8.28475	-0.218085	0.0496387	0.117146	0.267149	0.1901	0.0770481	0.0302519	0.279414
cg27196745	PTPRO	12	15475319	10.035	10.6727	-0.463088	0.00364415	0.015487	0.0537307	0.0380581	0.0156727	1.52411e-05	0.00843964
cg27196999	YTHDC1	4	69216111	11.5438	11.7994	-0.209001	0.000608513	0.00373193	0.758331	0.60739	0.150942	0.0345764	0.300534
cg27229823	GPR45	2	105858015	3.36498	3.87046	-0.992651	0.000182912	0.00141591	0.849279	0.782811	0.0664681	0.00616334	0.107977
cg27236973	KRT17	17	39781997	4.80996	4.29091	-1.1751	0.00832359	0.0295216	0.282947	0.190443	0.0925034	0.0159748	0.194279
cg27254482	OLIG2	21	34398085	11.7191	12.67	-0.789184	7.50934e-05	0.000691427	0.0116561	0.00999868	0.00165744	0.00230304	0.0578068
cg27292230	GPATCH4	1	156571424	10.486	10.5697	-0.179389	0.0328818	0.0854958	0.0196458	0.0172412	0.00240463	0.0369247	0.311461
cg27295594	SNX4	3	125239309	11.3184	11.4453	-0.149532	0.012594	0.040881	0.0371137	0.033789	0.00332464	0.0172025	0.203152
cg27299616	DYNC1H1	14	102430437	13.4937	13.9761	-0.410591	0.000304792	0.00212629	0.21533	0.160878	0.0544526	0.0072849	0.120089
cg27306243	ANKRD28	3	15902307	10.7361	11.2188	-0.23201	0.0160749	0.0493983	0.0509304	0.0418428	0.00908765	0.0172025	0.203152
cg27313492	WFIKKN1	16	679543	5.365	6.34255	-0.875961	1.25949e-06	2.45112e-05	0.489708	0.407763	0.0819454	0.0447767	0.344482
cg27315635	KCNJ9	1	160050381	7.02606	7.83649	-0.954756	0.000222053	0.00165165	0.427666	0.318187	0.109479	0.0127317	0.169708
cg27316886	PRMT8	12	3600106	5.04718	5.82821	-0.809407	0.0177841	0.0532875	0.0376709	0.0192292	0.0184417	0.00436495	0.086757
cg27335600	CACNA1D	3	53528857	6.75814	7.41671	-0.667373	0.00034585	0.00235945	0.0776929	0.0413269	0.0363661	0.01851	0.212071
cg27436286	IGDCC3	15	65670863	7.39114	8.07769	-0.901791	1.95433e-06	3.52574e-05	0.172257	0.0816403	0.0906167	0.000135846	0.012662
cg27438889	TACC2	10	123922704	9.35603	9.7804	-0.44592	0.00200381	0.00961931	0.150387	0.0775468	0.0728404	0.0282656	0.268983
cg27468704	HPS4	22	26875823	10.6271	10.9475	-0.202697	0.0155922	0.0483701	0.240115	0.167023	0.0730918	0.0213806	0.230552
cg27488648	PHLDB1	11	118477034	12.7671	12.8798	-0.358512	0.000526035	0.00330823	0.522715	0.427587	0.0951279	0.0282656	0.268983
cg27493997	CRABP2	1	156675392	8.14742	7.85606	-0.667065	0.0251703	0.0696421	0.071131	0.0597982	0.0113328	0.00858081	0.133044
cg27504802	TRIM67	1	231298651	4.6818	6.22166	-2.32148	1.00893e-07	3.26883e-06	0.0575822	0.0187109	0.0388714	0.000686529	0.0277845
cg27505349	TUBB	6	30687197	15.4437	15.6415	-0.420732	0.000433205	0.0028336	0.363541	0.221961	0.141581	0.00399517	0.0818926
cg27508071	C7orf26	7	6629350	10.7111	10.8434	-0.172785	0.00599932	0.0228573	0.418844	0.354353	0.0644909	0.01851	0.212071
cg27540189	CROCCL2	1	16819659	6.80664	7.57426	-0.373593	0.00504454	0.0199533	0.505489	0.417701	0.0877872	0.0117851	0.161729
cg27560922	ARHGDIG	16	330267	6.45384	7.68865	-0.585771	0.0337621	0.0873253	0.0824202	0.0382502	0.04417	0.00209393	0.0545765
cg27569858	ALX3	1	110614161	6.80988	7.32138	-0.852616	7.10139e-08	2.52282e-06	0.647817	0.553391	0.094426	0.0282656	0.268983
cg27584146	PIK3R3	1	46599915	11.0439	11.3266	-0.345416	0.00346491	0.0148972	0.909455	0.831776	0.0776784	0.00436495	0.086757
cg27584713	PHACTR1	6	12717016	7.61647	8.10284	-0.499751	0.0112369	0.0374757	0.494277	0.344254	0.150023	0.00304636	0.0689778
cg27621340	ACAN	15	89346269	6.17684	7.5821	-1.71419	3.39947e-06	5.47619e-05	0.149399	0.123682	0.0257174	0.0420195	0.333255
cg27626318	VAC14	16	70835285	11.0939	11.322	-0.155219	0.000741387	0.00436729	0.0477193	0.0256116	0.0221077	0.0420195	0.333255
