# Supplementary material for: The combination of neoantigen quality and T lymphocyte infiltrates identifies glioblastomas with the longest survival
Source: Commun Biol. 2019 Apr 23;2:135. doi: 10.1038/s42003-019-0369-7 (PMC6478916; doi:10.1038/s42003-019-0369-7)
Supplement: Supplementary file 5 — Supplementary Data 4 [file 42003_2019_369_MOESM5_ESM.xlsx]

## Sheet: Supplementary Data 4a
Supplementary Data 4. The lists of differentially methylated and differentially expressed genes in tumors analyzed by Agilent microarray.
Supplementary Data 4a. The lists of hypo-methylated and up-regulated genes in tumors having high CD8 T cells compared with tumors with low CD8 T cells.
Probe (methylation array)	Gene Symbol	Chromosome	Genomic Coordinate	wilcox.p_de (Agilent)	meanExp_highCD8Tcells (Agilent)	meanExp_lowCD8Tcells (Agilent)	fc (Agilent)	fdr (Agilent)	avgML_highCD8T (methylation array)	avgML_lowCD8T (methylation array)	diffML (methylation array)	wilcox.p (methylation array)	bhp (methylation array)
cg00140447	IRF5	7	128580709	1.29099e-06	0.612531	0.20288	0.409652	1.71497e-05	0.6524	0.738473	-0.0860732	0.000800128	0.0105885
cg00143527	MESDC1	15	81292171	0.031825	-0.841854	-0.994315	0.152462	0.0705403	0.589477	0.682757	-0.0932806	0.00426771	0.0331012
cg00226306	C20orf111	20	42839587	0.0142068	0.428556	0.264404	0.164152	0.0369351	0.0190668	0.021345	-0.0022782	0.0404123	0.14671
cg00242597	RPS6	9	19380425	0.00304027	-0.42974	-0.678142	0.248402	0.0103973	0.0606011	0.081712	-0.0211109	0.00830911	0.0518883
cg00291003	CHCHD1	10	75541506	0.00014358	-0.211804	-0.403787	0.191983	0.000836955	0.0856583	0.104134	-0.0184754	0.0228933	0.101249
cg00293996	CLDN14	21	37915391	0.00611679	-1.4411	-1.73918	0.29808	0.0185221	0.764818	0.827406	-0.0625886	5.58117e-05	0.00178453
cg00328227	C1orf59	1	109204325	2.98513e-05	-1.93319	-2.27154	0.33835	0.000233041	0.677616	0.759565	-0.081949	0.00118054	0.0138179
cg00353139	CYP1A1	15	75017914	0.0154021	-0.915617	-1.09237	0.176757	0.039365	0.0468608	0.06655	-0.0196892	0.0286811	0.117323
cg00375105	RPL10	X	153625785	0.00630055	-0.436643	-0.576734	0.140091	0.0190009	0.174873	0.290172	-0.115299	0.00924548	0.0556784
cg00384539	PRDM14	8	70983567	0.0223827	-1.28625	-1.48083	0.19458	0.0531496	0.344277	0.4876	-0.143323	0.00547658	0.0391953
cg00396677	HIPK3	11	33278679	0.0180182	0.353533	0.24143	0.112103	0.0447477	0.0476569	0.0572393	-0.00958237	0.0228933	0.101249
cg00404025	WDFY4	10	49892741	9.92681e-08	3.6666	3.19575	0.470849	2.03027e-06	0.594856	0.698341	-0.103485	2.0185e-05	0.000948035
cg00404641	NUDT16P	3	131080516	1.71346e-09	0.394848	0.0457222	0.349125	5.98502e-08	0.654515	0.721371	-0.0668556	0.0281548	0.115942
cg00436476	HIST1H4F	6	26240505	0.00984482	0.227048	0.0708912	0.156157	0.027424	0.145504	0.275196	-0.129692	0.00625904	0.0428798
cg00490406	AIM2	1	159046773	0.00243103	1.1939	0.68356	0.510343	0.00867167	0.775142	0.844116	-0.0689741	0.00118054	0.0138179
cg00499822	CXCL12	10	44881551	9.03211e-05	0.09266	-0.557921	0.650581	0.000573611	0.580977	0.644313	-0.0633358	0.0376511	0.140121
cg00512404	ARHGDIB	12	15114732	1.81697e-10	0.0177155	-0.537042	0.554757	8.89216e-09	0.824528	0.861557	-0.0370285	0.00015538	0.00347581
cg00513205	NEUROG1	5	134872649	0.000422308	0.709932	0.404874	0.305058	0.00205379	0.763033	0.836322	-0.0732893	0.000336134	0.00585054
cg00514575	MGAT1	5	180231155	3.70184e-07	0.722862	0.44374	0.279122	6.10034e-06	0.651448	0.741042	-0.0895937	0.000232886	0.00455349
cg00521598	MYCBP	1	39339413	0.000257208	-1.02203	-1.28755	0.265519	0.00135199	0.0449784	0.0514738	-0.00649539	0.0397064	0.145016
cg00539174	CTSZ	20	57583434	3.70114e-07	3.77082	3.03071	0.740111	6.10034e-06	0.794868	0.861006	-0.0661376	6.71487e-05	0.00200153
cg00579105	CLIC1	6	31704587	3.5258e-06	-0.693601	-1.06047	0.36687	3.98532e-05	0.117174	0.14846	-0.0312868	0.0464518	0.160494
cg00581731	NPAS2	2	101435167	0.0260555	0.019607	-0.125705	0.145312	0.0601236	0.0326848	0.0332903	-0.000605434	0.049746	0.16765
cg00591844	CXCR4	2	136875905	9.55039e-08	0.734796	0.16885	0.565945	1.96456e-06	0.0380673	0.100249	-0.0621813	0.0292158	0.118731
cg00607627	LAT	16	28995994	0.000522217	-1.89453	-2.10693	0.212398	0.00244433	0.639605	0.710179	-0.0705732	0.00225629	0.0214422
cg00629585	GFI1B	9	135853992	0.036702	-0.701071	-0.835525	0.134455	0.0791156	0.54347	0.663453	-0.119983	0.039011	0.143374
cg00645365	HIST1H2AG	6	27099719	0.0060839	-1.12828	-1.29607	0.167788	0.018438	0.0838935	0.0971447	-0.0132511	0.00639881	0.0435017
cg00646492	GSTO1	10	106014296	3.72825e-08	-0.379705	-0.832298	0.452593	8.72733e-07	0.0969054	0.144892	-0.047987	0.00209738	0.0204185
cg00655982	MYBPC2	19	50936038	0.0035574	-1.04317	-1.24586	0.202693	0.0118696	0.0622573	0.0643869	-0.00212965	0.039011	0.143374
cg00673251	ECHDC3	10	11784140	9.68282e-05	-1.07807	-1.45931	0.381238	0.000608215	0.305368	0.402187	-0.096819	0.00944368	0.0564932
cg00765254	C10orf76	10	103815936	0.000669414	0.193426	0.0992165	0.0942098	0.00300151	0.0354412	0.0385342	-0.00309305	0.0303111	0.121597
cg00808730	LGMN	14	93215038	1.70672e-06	-0.144542	-0.402217	0.257675	2.1517e-05	0.0568215	0.066597	-0.00977552	0.0433433	0.153503
cg00821731	WNT10A	2	219744626	0.00205439	0.178577	-0.0942302	0.272807	0.00755513	0.620478	0.673256	-0.0527777	0.0383259	0.14173
cg00855901	IFI44L	1	79085765	3.51211e-05	3.99589	3.33812	0.657775	0.000266152	0.088339	0.104802	-0.0164627	0.0271271	0.113145
cg00948524	RNF135	17	29297757	1.98723e-07	0.467184	0.154238	0.312946	3.67606e-06	0.107466	0.178824	-0.0713584	0.00236828	0.0221718
cg00965748	MAFB	20	39319235	5.51623e-09	3.05144	2.29854	0.752905	1.67119e-07	0.4549	0.531974	-0.0770738	0.0276368	0.114531
cg00985729	IER3	6	30712559	9.21389e-06	-1.75203	-2.3825	0.63047	8.83915e-05	0.38713	0.463477	-0.0763466	0.0224603	0.0999471
cg00990740	ERG	21	39871287	0.0184974	0.471383	0.338066	0.133317	0.0456518	0.689499	0.769939	-0.0804392	0.0126444	0.0684847
cg01027750	POU2F2	19	42636639	0.0160129	1.17686	1.0001	0.176763	0.0406001	0.120125	0.175825	-0.0556997	0.0157982	0.0793413
cg01029985	SERTAD1	19	40932112	5.4121e-07	0.967569	0.560495	0.407074	8.31857e-06	0.119329	0.141974	-0.0226458	0.0356871	0.135255
cg01061890	TXNDC11	16	11836724	0.0311262	-0.458592	-0.572335	0.113743	0.069311	0.0233192	0.0265248	-0.0032057	0.0196242	0.0914839
cg01089639	JAK3	19	17959046	6.84199e-08	0.198944	-0.0532735	0.252217	1.46848e-06	0.634249	0.698185	-0.0639366	0.0271271	0.113145
cg01092213	UPP1	7	48127925	0.000142559	0.266545	-0.171103	0.437648	0.000832093	0.55694	0.661975	-0.105035	0.00148287	0.0161421
cg01134967	SFTPA1	10	81370414	0.00201202	-0.686812	-0.955057	0.268245	0.00741773	0.612042	0.699934	-0.0878914	0.000300516	0.00542314
cg01148741	DUSP2	2	96811453	2.30582e-05	-0.888696	-1.13635	0.247651	0.000189902	0.699273	0.77282	-0.073547	0.00231167	0.021806
cg01149192	MGAT1	5	180231058	3.70184e-07	0.722862	0.44374	0.279122	6.10034e-06	0.659623	0.735795	-0.0761715	8.56824e-05	0.00234933
cg01163369	RPN1	3	128370232	0.00477242	0.301429	0.152869	0.14856	0.0151598	0.836396	0.880971	-0.0445756	9.38048e-05	0.00249947
cg01212326	POU2AF1	11	111250286	3.97647e-07	-4.27452	-4.76696	0.492435	6.48095e-06	0.561755	0.633099	-0.0713441	0.0134439	0.0713339
cg01274715	HTR7	10	92618033	6.64247e-08	-0.830848	-1.1276	0.296748	1.44305e-06	0.0837802	0.0990443	-0.0152641	0.023781	0.103752
cg01289902	ANXA7	10	75174282	6.32576e-07	0.249253	-0.0264405	0.275694	9.44568e-06	0.050946	0.0610963	-0.0101504	0.0338112	0.130621
cg01314252	IL17RE	3	9943828	0.00430695	0.0678082	-0.0622567	0.130065	0.0138666	0.628707	0.717172	-0.0884644	0.002869	0.0253017
cg01343206	EHBP1	2	62932967	0.00618307	0.261741	0.103917	0.157824	0.018694	0.0463283	0.0526937	-0.00636543	0.0464518	0.160494
cg01346152	DHRS3	1	12678761	2.87463e-07	1.21748	0.722664	0.494813	4.9669e-06	0.553177	0.699872	-0.146695	3.07033e-05	0.00122293
cg01347228	RNF135	17	29297391	1.98723e-07	0.467184	0.154238	0.312946	3.67606e-06	0.433271	0.559482	-0.126212	0.020799	0.0950311
cg01437204	PTPN7	1	202130344	4.72801e-14	-0.548033	-0.938369	0.390336	8.33908e-12	0.736534	0.823283	-0.0867485	0.00010577	0.00271485
cg01440333	CHI3L2	1	111770111	5.48664e-05	3.28896	2.50691	0.782048	0.000382738	0.63948	0.695941	-0.0564615	0.00964566	0.0572632
cg01462053	ARRDC2	19	18118298	0.00551867	0.184319	-0.0485617	0.232881	0.0170588	0.0587061	0.0972644	-0.0385583	0.0220345	0.0986928
cg01471232	SIGIRR	11	415430	2.68816e-06	-0.485908	-0.872269	0.386361	3.15876e-05	0.734491	0.787877	-0.0533863	0.0074585	0.0482054
cg01499197	CDX2	13	28544814	0.00106574	-0.551329	-0.732011	0.180682	0.00439166	0.31767	0.42686	-0.10919	0.0107145	0.0613665
cg01561916	HAAO	2	43020169	5.60518e-09	0.0678361	-0.189927	0.257763	1.69238e-07	0.373424	0.486545	-0.113121	0.00944368	0.0564932
cg01564135	EVX1	7	27281216	0.00920759	1.00682	0.715491	0.291331	0.025978	0.740076	0.803189	-0.0631133	0.0489046	0.165855
cg01581098	SYPL1	7	105754353	0.0124266	-0.231267	-0.440697	0.20943	0.0331238	0.929374	0.944358	-0.0149842	0.0126444	0.0684847
cg01586609	HTR3A	11	113846937	0.00213525	-0.354736	-0.521422	0.166686	0.00780417	0.721722	0.773059	-0.0513368	0.0100612	0.0588802
cg01587550	LNPEP	5	96271216	1.94784e-08	-0.478953	-0.776479	0.297526	4.96408e-07	0.0251535	0.0282379	-0.00308441	0.0161167	0.0804185
cg01623438	CTSZ	20	57582894	3.70114e-07	3.77082	3.03071	0.740111	6.10034e-06	0.70702	0.796313	-0.0892933	0.000196041	0.00405379
cg01644611	OXT	20	3052253	2.95065e-05	0.531351	0.412545	0.118806	0.000231049	0.904478	0.956337	-0.0518593	3.34017e-06	0.000354848
cg01646461	CCR6	6	167536086	0.000133175	-1.48472	-1.79757	0.312843	0.00079002	0.812232	0.88316	-0.0709277	1.49636e-07	0.000101321
cg01646784	LGALS2	22	37976725	8.42401e-07	-2.47196	-3.12234	0.65038	1.19005e-05	0.885618	0.914185	-0.0285676	0.00511946	0.0374491
cg01656168	HAS3	16	69141437	0.000254556	-0.457981	-0.781668	0.323687	0.00134082	0.0233908	0.0373552	-0.0139644	0.0145792	0.075197
cg01665212	IER3	6	30712373	9.21389e-06	-1.75203	-2.3825	0.63047	8.83915e-05	0.175038	0.272555	-0.0975164	0.0126444	0.0684847
cg01697163	SH3BP1	22	38035301	2.37026e-05	0.360801	0.182128	0.178673	0.0001944	0.637862	0.747041	-0.109179	0.000284063	0.00521812
cg01798375	CFP	X	47489719	0.000103021	1.71733	1.43127	0.286062	0.000640146	0.711636	0.811465	-0.0998293	0.0017657	0.0181735
cg01835695	MGAT1	5	180230959	3.70184e-07	0.722862	0.44374	0.279122	6.10034e-06	0.598889	0.684116	-0.0852274	0.000960714	0.0119889
cg01851450	RAB32	6	146864335	1.05824e-10	0.537237	-0.10759	0.644827	5.51211e-09	0.594105	0.673569	-0.0794637	0.00964566	0.0572632
cg01862418	CRIP1	14	105953145	1.16792e-05	-0.601337	-1.08911	0.48777	0.000108137	0.07431	0.124748	-0.0504384	0.0251685	0.10775
cg01885503	IRX3	16	54321848	0.000384465	-1.02266	-1.43094	0.408282	0.00189824	0.44175	0.524607	-0.0828564	0.0369865	0.138478
cg01935060	CTBS	1	85040339	5.12111e-07	0.575208	0.138127	0.437081	7.93973e-06	0.0414222	0.0563867	-0.0149645	0.0383259	0.14173
cg01970336	EPS15	1	51986254	0.00362871	1.11934	0.956546	0.162792	0.0120668	0.648454	0.70405	-0.0555965	0.0251685	0.10775
cg01971137	HS3ST3B1	17	14203189	0.0353687	0.549532	0.270186	0.279346	0.076771	0.105613	0.176744	-0.0711317	0.000507963	0.00776206
cg01971407	IFITM1	11	313624	1.51894e-11	0.177117	-0.57427	0.751386	1.09107e-09	0.729828	0.76915	-0.0393215	0.0425942	0.151726
cg01978549	PRRG4	11	32851087	1.89676e-06	0.174498	-0.186716	0.361213	2.35956e-05	0.0613219	0.0678192	-0.00649726	0.0114051	0.0639358
cg02016178	NLRC3	16	3628416	0.000948674	-0.09615	-0.27709	0.18094	0.00398389	0.569874	0.670106	-0.100232	2.15424e-05	0.000985484
cg02026204	OSM	22	30663007	7.19056e-06	3.08886	2.46261	0.626253	7.17284e-05	0.627019	0.756636	-0.129617	1.15133e-05	0.000683455
cg02033258	PDLIM4	5	131593261	2.0321e-05	1.07197	0.290642	0.781327	0.000171158	0.115916	0.158949	-0.0430328	0.0216158	0.0974105
cg02052217	PILRA	7	99970869	0.00729582	-0.589087	-0.807125	0.218039	0.0215144	0.773318	0.805742	-0.0324242	0.00848929	0.0526551
cg02122525	PDCD1	2	242801252	3.53842e-15	-0.160742	-0.75072	0.589977	8.75464e-13	0.567681	0.656776	-0.0890954	0.00964566	0.0572632
cg02132560	MT1M	16	56666049	0.0279523	3.05987	2.75102	0.308846	0.0635882	0.510054	0.578612	-0.0685581	0.0338112	0.130621
cg02157306	ELMOD2	4	141445059	3.37134e-08	-0.00262812	-0.30506	0.302432	7.97571e-07	0.0460637	0.0502979	-0.00423415	0.0308719	0.123052
cg02167021	HCLS1	3	121379791	1.33112e-09	1.31361	0.717653	0.595955	4.8993e-08	0.572145	0.670237	-0.0980926	0.00118054	0.0138179
cg02183170	LGALS3	14	55595698	0.000128942	0.356897	-0.317796	0.674692	0.000771571	0.453539	0.585161	-0.131622	0.000912025	0.0115805
cg02225485	GSTO1	10	106014562	3.72825e-08	-0.379705	-0.832298	0.452593	8.72733e-07	0.0769213	0.0932456	-0.0163242	0.00457078	0.0346791
cg02237342	ADORA2A	22	24823519	0.00123753	-1.00414	-1.15319	0.149054	0.00496865	0.759862	0.854436	-0.0945741	8.79526e-06	0.000585216
cg02240622	PLCB2	15	40601467	2.5916e-07	0.730479	0.422885	0.307594	4.59371e-06	0.714237	0.79264	-0.0784024	0.000292181	0.0053173
cg02249390	LTB	6	31550612	9.67717e-27	1.40457	0.288005	1.11656	2.4627e-23	0.82474	0.843811	-0.019071	0.000800128	0.0105885
cg02251172	PAOX	10	135192226	2.9969e-05	0.752944	0.522558	0.230386	0.000233642	0.0197251	0.0214501	-0.00172502	0.0204007	0.0938202
cg02283238	TNFAIP8	5	118691126	7.83311e-15	-1.231	-2.05217	0.821173	1.74424e-12	0.88206	0.893554	-0.0114947	0.0251685	0.10775
cg02337166	NR1D1	17	38257303	1.84006e-05	-0.279487	-0.572343	0.292856	0.000158047	0.0302348	0.0353938	-0.00515901	0.00436665	0.0336142
cg02346790	PARP15	3	122296409	0.00128037	0.329761	0.109767	0.219994	0.00511174	0.764089	0.833284	-0.0691942	0.0037156	0.030167
cg02374486	PRF1	10	72362809	3.72732e-06	1.0765	0.749772	0.326725	4.17076e-05	0.786388	0.823053	-0.0366652	0.00585604	0.0410137
cg02387510	KRT80	12	52586810	0.00937478	-2.46139	-2.61667	0.155281	0.0263971	0.914633	0.924247	-0.00961383	0.0204007	0.0938202
cg02390801	CCDC33	15	74528565	1.34974e-06	0.442069	0.180026	0.262043	1.77842e-05	0.680794	0.748329	-0.0675347	0.00500518	0.03687
cg02400092	ZBTB44	11	130185384	0.0131591	-0.330009	-0.424044	0.0940354	0.0347335	0.396939	0.470088	-0.0731485	0.0308719	0.123052
cg02452627	ZNF438	10	31321325	0.000268981	1.17103	0.990793	0.18024	0.00140317	0.0572826	0.0722674	-0.0149848	0.00729806	0.0475031
cg02454890	ZNF710	15	90544015	1.48255e-05	-0.344817	-0.541755	0.196938	0.000131722	0.0320108	0.0348873	-0.00287654	0.0242359	0.105058
cg02482603	RABGAP1L	1	174843754	5.81697e-09	-0.622896	-1.0777	0.454808	1.75336e-07	0.706205	0.786652	-0.0804468	0.000701087	0.00966452
cg02526277	LOC494141	11	18230620	0.0275144	-0.621862	-0.757389	0.135527	0.0627908	0.664977	0.742572	-0.0775947	0.0480752	0.164043
cg02531437	PRLHR	10	120355260	0.00118866	0.293673	0.148384	0.14529	0.00480699	0.161253	0.164336	-0.00308248	0.0177948	0.0857764
cg02538681	ANKRD22	10	90611911	6.64352e-05	3.35456	2.73997	0.614592	0.000448138	0.785138	0.847055	-0.0619172	0.0102749	0.059665
cg02597698	OSM	22	30662987	7.19056e-06	3.08886	2.46261	0.626253	7.17284e-05	0.667713	0.746223	-0.0785097	0.00134063	0.0150657
cg02615352	NAT8B	2	73928500	1.73232e-09	0.115195	-0.143507	0.258701	6.01552e-08	0.661279	0.695299	-0.0340202	0.0065414	0.0441695
cg02635407	SH3TC1	4	8200549	1.52994e-08	0.314297	-0.143681	0.457978	4.04367e-07	0.591899	0.642971	-0.0510718	0.00813235	0.0511543
cg02641560	RCAN3	1	24828811	6.62148e-07	-0.714182	-1.22076	0.506578	9.82146e-06	0.0608712	0.115302	-0.0544312	0.00346464	0.0287684
cg02657012	PSMB8	6	32812965	1.44364e-12	1.04597	0.44362	0.602354	1.59733e-10	0.705919	0.791505	-0.085586	0.000821433	0.0107768
cg02661372	IER5	1	181056912	0.0015721	0.584705	0.313108	0.271596	0.00607097	0.695253	0.772965	-0.0777122	0.00209738	0.0204185
cg02692052	TNFRSF10A	8	23082876	3.90089e-09	-1.39466	-1.76915	0.374482	1.23648e-07	0.465888	0.531561	-0.0656728	0.0216158	0.0974105
cg02695343	LAG3	12	6881595	9.6597e-10	-0.0412121	-0.607008	0.565796	3.7006e-08	0.644295	0.731074	-0.0867792	0.000345636	0.00595726
cg02703728	UPP1	7	48127997	0.000142559	0.266545	-0.171103	0.437648	0.000832093	0.511623	0.60654	-0.0949164	0.00886018	0.0541261
cg02733266	GSTO1	10	106014410	3.72825e-08	-0.379705	-0.832298	0.452593	8.72733e-07	0.0702869	0.0859228	-0.0156359	0.00478352	0.0357602
cg02739870	SLC12A7	5	1113320	0.00018084	-0.316879	-0.545688	0.228809	0.00100671	0.557081	0.602628	-0.0455464	0.0376511	0.140121
cg02744249	CTSZ	20	57582918	3.70114e-07	3.77082	3.03071	0.740111	6.10034e-06	0.617623	0.691266	-0.0736427	0.0286811	0.117323
cg02779667	C19orf51	19	55678336	0.00147466	-0.968331	-1.19167	0.223342	0.00575206	0.0274187	0.0485749	-0.0211561	0.0181483	0.0868672
cg02780269	SECTM1	17	80292252	5.7936e-14	0.102991	-0.395126	0.498117	1.01183e-11	0.722321	0.777131	-0.0548094	0.0204007	0.0938202
cg02792780	STAB1	3	52529341	1.75748e-08	3.01243	2.62813	0.384298	4.54394e-07	0.53381	0.574329	-0.0405188	0.0404123	0.14671
cg02797271	GPR132	14	105532159	5.52985e-17	0.801091	0.434036	0.367055	1.97018e-14	0.539705	0.605049	-0.0653438	0.0332049	0.129074
cg02839123	FAM83F	22	40390264	0.00183942	-1.05431	-1.264	0.209689	0.0069042	0.578852	0.644861	-0.0660097	0.0404123	0.14671
cg02844611	KLHL6	3	183273894	2.02927e-08	-0.318448	-0.884064	0.565616	5.14217e-07	0.587031	0.665961	-0.0789298	0.000134149	0.00316034
cg02852407	CD34	1	208085455	0.00474591	3.06843	2.85143	0.216996	0.0150844	0.781419	0.839207	-0.0577886	0.00190146	0.0191113
cg02879453	ADCY7	16	50321818	9.87629e-10	-0.2402	-0.622776	0.382576	3.75932e-08	0.751611	0.776765	-0.0251539	0.0192457	0.0903337
cg02891332	TWSG1	18	9334497	0.00129628	0.578629	0.288715	0.289915	0.0051602	0.0340681	0.0375841	-0.00351607	0.00795896	0.0504134
cg02892189	GPR153	1	6321676	0.0265342	1.15121	0.788273	0.362934	0.0609519	0.111167	0.141346	-0.0301789	0.0344269	0.132133
cg02902865	DHRS3	1	12679132	2.87463e-07	1.21748	0.722664	0.494813	4.9669e-06	0.472259	0.623204	-0.150945	6.92382e-05	0.00204217
cg02914427	SPN	16	29674184	4.80065e-07	-0.332875	-0.616214	0.28334	7.51495e-06	0.729855	0.806091	-0.0762363	0.00106539	0.0128661
cg02968854	NOD1	7	30518406	2.16863e-08	0.0462022	-0.359846	0.406049	5.4488e-07	0.0123141	0.0172645	-0.00495041	0.0192457	0.0903337
cg02972356	CREM	10	35484792	2.5073e-07	0.227395	-0.148921	0.376315	4.47105e-06	0.0539092	0.060824	-0.00691479	0.0397064	0.145016
cg02983911	BPI	20	36932397	7.38706e-07	0.237494	0.0406765	0.196817	1.07335e-05	0.756785	0.864539	-0.107754	7.58822e-05	0.00216665
cg03021496	OGFRL1	6	71997462	1.70565e-07	1.10615	0.61148	0.494674	3.23583e-06	0.890217	0.910672	-0.0204554	0.0276368	0.114531
cg03065612	NLRC3	16	3627730	0.000948674	-0.09615	-0.27709	0.18094	0.00398389	0.556757	0.627695	-0.0709388	0.00729806	0.0475031
cg03198372	KREMEN1	22	29468588	0.0232293	0.0765732	-0.07313	0.149703	0.0547364	0.376141	0.430191	-0.0540492	0.0256463	0.109084
cg03238738	TMEM50B	21	34852281	0.00196458	1.29332	1.07084	0.222477	0.00727297	0.0300065	0.0332391	-0.00323262	0.0256463	0.109084
cg03249630	ANKRD22	10	90611782	6.64352e-05	3.35456	2.73997	0.614592	0.000448138	0.720681	0.80405	-0.0833689	0.00130709	0.0148128
cg03267697	GMPPA	2	220362212	0.000488854	-0.645777	-0.831352	0.185575	0.00231488	0.678082	0.73636	-0.0582782	0.0142877	0.0742261
cg03302259	ACP5	19	11689855	1.62213e-09	-0.505957	-1.34582	0.839864	5.72212e-08	0.714211	0.80316	-0.0889492	0.00144607	0.015861
cg03337243	PTGER4	5	40679733	8.63971e-12	-0.0871816	-0.796132	0.70895	6.84034e-10	0.0176329	0.0183766	-0.000743742	0.0456576	0.158669
cg03345668	MOBKL2C	1	47081524	9.64e-06	0.579849	0.324978	0.254871	9.18326e-05	0.745386	0.794245	-0.0488582	0.00260767	0.02368
cg03368362	MT1X	16	56716011	0.01926	1.6328	1.34193	0.290869	0.0471874	0.0542671	0.0573747	-0.00310753	0.0344269	0.132133
cg03400374	KCNAB2	1	6086275	5.88621e-06	-0.0724024	-0.287483	0.215081	6.09634e-05	0.506494	0.571979	-0.0654854	0.0326079	0.127512
cg03406535	RBP7	1	10056957	0.0375062	1.04624	0.738819	0.307417	0.080508	0.555311	0.633857	-0.0785457	0.0369865	0.138478
cg03448202	MYBPH	1	203145064	0.000488854	1.66077	0.921418	0.739351	0.00231488	0.664373	0.722366	-0.0579928	0.000550947	0.00820574
cg03462322	MPG	16	126397	0.0475836	-0.0525192	-0.19535	0.142831	0.0976111	0.638696	0.724082	-0.0853866	0.00867297	0.0534092
cg03484490	TCTN3	10	97454076	0.000716404	0.0227219	-0.107318	0.13004	0.00317152	0.179788	0.221841	-0.0420526	0.049746	0.16765
cg03485694	EFCAB4B	12	3862473	0.0445891	-0.515547	-0.625205	0.109658	0.0925232	0.348593	0.452759	-0.104165	0.0376511	0.140121
cg03583857	CD34	1	208085022	0.00474591	3.06843	2.85143	0.216996	0.0150844	0.781653	0.850695	-0.0690423	0.000468122	0.00734433
cg03585969	CREM	10	35415529	2.5073e-07	0.227395	-0.148921	0.376315	4.47105e-06	0.367377	0.524874	-0.157497	0.000408134	0.00667582
cg03623835	CLDN1	3	190040974	0.00357759	-1.82692	-2.11427	0.287356	0.0119283	0.640671	0.728097	-0.0874262	0.00547658	0.0391953
cg03624899	RPS15A	16	18802161	0.00282868	-0.312165	-0.517451	0.205286	0.00981121	0.938362	0.95038	-0.0120188	0.0320202	0.125993
cg03701992	C21orf88	21	40984886	0.0184094	0.483641	0.292129	0.191513	0.0454851	0.0272993	0.0287846	-0.0014853	0.0196242	0.0914839
cg03719155	ACP5	19	11689880	1.62213e-09	-0.505957	-1.34582	0.839864	5.72212e-08	0.683186	0.750253	-0.067067	0.0350522	0.133717
cg03753191	EPSTI1	13	43566902	2.60482e-08	0.675176	0.169722	0.505454	6.3915e-07	0.539894	0.675071	-0.135177	6.71487e-05	0.00200153
cg03760483	ALOX12	17	6899297	0.0277018	-0.611655	-0.728861	0.117206	0.0631293	0.56319	0.630867	-0.0676772	0.0216158	0.0974105
cg03762994	ALOX12	17	6899332	0.0277018	-0.611655	-0.728861	0.117206	0.0631293	0.678611	0.765472	-0.0868611	0.00204674	0.0200919
cg03818992	HDLBP	2	242212477	0.0195357	0.116326	0.0180188	0.0983068	0.0477315	0.0329569	0.0344947	-0.00153787	0.0356871	0.135255
cg03852144	GLRX	5	95159639	1.31019e-08	1.01829	0.429174	0.589113	3.55246e-07	0.466709	0.639597	-0.172888	0.000276157	0.00511457
cg03892838	LRRFIP1	2	238599734	0.00304024	-0.25365	-0.385032	0.131382	0.0103973	0.772476	0.871892	-0.0994165	4.08427e-05	0.00146151
cg03950000	SLAMF1	1	160617327	2.43027e-16	0.964781	0.408156	0.556624	7.73086e-14	0.762322	0.795102	-0.0327798	0.0167705	0.0825551
cg03995631	BTLA	3	112218510	8.77312e-09	0.725636	0.382488	0.343149	2.50456e-07	0.842159	0.903255	-0.0610967	9.66702e-05	0.00255112
cg04074140	COL12A1	6	75915780	0.0223827	-1.8613	-2.14763	0.286334	0.0531496	0.0147258	0.0225281	-0.00780234	0.000292181	0.0053173
cg04129469	PAX7	1	18956762	0.00039229	0.0257903	-0.054607	0.0803973	0.00192892	0.580787	0.715786	-0.134999	0.00363017	0.0296974
cg04134048	TNFRSF10D	8	23021610	0.000756685	-0.282518	-0.421487	0.138969	0.00332419	0.498541	0.600041	-0.1015	0.00535512	0.0386165
cg04142296	PLEKHA2	8	38757532	0.00171124	-0.453973	-0.608707	0.154733	0.00651368	0.710522	0.807273	-0.0967512	0.000115674	0.00287577
cg04144603	CFP	X	47489551	0.000103021	1.71733	1.43127	0.286062	0.000640146	0.643047	0.705792	-0.062745	0.0261319	0.110441
cg04163967	ERG	21	39870627	0.0184974	0.471383	0.338066	0.133317	0.0456518	0.67632	0.7394	-0.0630804	0.0148759	0.0762172
cg04165120	TBC1D20	20	443331	0.0402669	-0.0455169	-0.0972525	0.0517356	0.0851514	0.0761558	0.109784	-0.0336284	0.0196242	0.0914839
cg04188351	CD59	11	33744823	0.000631432	0.541349	0.319165	0.222184	0.00286363	0.42249	0.488367	-0.0658772	0.0276368	0.114531
cg04193820	RNF135	17	29297414	1.98723e-07	0.467184	0.154238	0.312946	3.67606e-06	0.475492	0.589311	-0.113819	0.0369865	0.138478
cg04212021	MGAT1	5	180231084	3.70184e-07	0.722862	0.44374	0.279122	6.10034e-06	0.678621	0.786387	-0.107766	7.6779e-06	0.000545638
cg04240373	PSMA5	1	109969611	0.00690028	-0.276019	-0.395896	0.119877	0.0205383	0.0766812	0.0849545	-0.00827332	0.0369865	0.138478
cg04257263	MPG	16	127088	0.0475836	-0.0525192	-0.19535	0.142831	0.0976111	0.615154	0.67244	-0.0572861	0.00729806	0.0475031
cg04275362	RCSD1	1	167598560	9.70138e-13	0.341031	-0.28228	0.623311	1.1837e-10	0.772008	0.838089	-0.0660809	3.37826e-05	0.00129395
cg04341806	LCP1	13	46757395	1.82961e-09	-0.883602	-1.38055	0.496953	6.30418e-08	0.851755	0.909668	-0.0579126	2.7892e-05	0.0011529
cg04343794	TNFRSF18	1	1142132	2.26969e-05	-1.81329	-2.06431	0.251024	0.000187447	0.290976	0.404559	-0.113583	0.0131726	0.0703808
cg04414720	GOLPH3L	1	150670196	0.000191988	-0.133823	-0.314906	0.181084	0.00105852	0.0981886	0.152068	-0.0538795	0.049746	0.16765
cg04454050	TREML1	6	41122081	0.0183656	0.512909	0.42053	0.0923792	0.0454142	0.600982	0.658068	-0.0570854	0.0118873	0.0657217
cg04513185	CXCR4	2	136876652	9.55039e-08	0.734796	0.16885	0.565945	1.96456e-06	0.181122	0.287954	-0.106833	0.000985952	0.012207
cg04517263	TRAF1	9	123689193	0.00311097	0.27642	0.0577986	0.218621	0.0105963	0.853893	0.920255	-0.0663619	1.49636e-07	0.000101321
cg04518342	PDLIM4	5	131593106	2.0321e-05	1.07197	0.290642	0.781327	0.000171158	0.355173	0.573778	-0.218606	0.000936076	0.0117845
cg04535521	GABRP	5	170210440	0.0438426	-0.556716	-0.663879	0.107163	0.0913149	0.910233	0.931257	-0.0210236	0.00535512	0.0386165
cg04552852	TSPAN4	11	844390	0.0111814	-1.29298	-1.44886	0.155876	0.0302857	0.441172	0.526536	-0.0853649	0.00585604	0.0410137
cg04590184	RNF135	17	29297604	1.98723e-07	0.467184	0.154238	0.312946	3.67606e-06	0.199699	0.26816	-0.0684615	0.0489046	0.165855
cg04606170	NLRC3	16	3628412	0.000948674	-0.09615	-0.27709	0.18094	0.00398389	0.63429	0.709839	-0.0755488	0.00547658	0.0391953
cg04608356	SYTL1	1	27668433	1.14871e-05	-2.72332	-2.98649	0.263165	0.000106613	0.53428	0.607601	-0.0733212	0.00398298	0.0315845
cg04626878	PTK6	20	62168809	2.81594e-05	-0.715504	-0.988221	0.272717	0.000222256	0.568327	0.628514	-0.0601866	0.00924548	0.0556784
cg04632887	AVP	20	3065559	0.00125685	1.21997	0.738005	0.481963	0.00503474	0.753004	0.815225	-0.0622215	0.00109316	0.0130984
cg04657044	ITM2B	13	48806707	6.48024e-06	1.87042	1.55926	0.311168	6.60429e-05	0.681771	0.768837	-0.087066	0.00254584	0.0233096
cg04749316	WDFY4	10	49893346	9.92681e-08	3.6666	3.19575	0.470849	2.03027e-06	0.796332	0.877035	-0.0807028	0.000581459	0.00851117
cg04777348	GFI1	1	92952897	1.25757e-15	-2.36313	-2.82739	0.464257	3.34364e-13	0.889378	0.911583	-0.0222048	0.00886018	0.0541261
cg04842522	PHF15	5	133860686	0.000213998	-0.790639	-1.04888	0.258246	0.00116083	0.0399456	0.0416666	-0.00172096	0.00867297	0.0534092
cg04864179	IRF5	7	128579964	1.29099e-06	0.612531	0.20288	0.409652	1.71497e-05	0.74992	0.791437	-0.0415166	0.0188736	0.0891508
cg04917472	CTSZ	20	57583286	3.70114e-07	3.77082	3.03071	0.740111	6.10034e-06	0.678533	0.764618	-0.0860854	7.42054e-06	0.000536048
cg04983977	GPR25	1	200842145	0.000609205	0.407707	0.290867	0.11684	0.00277839	0.816533	0.834679	-0.0181458	0.0397064	0.145016
cg05044173	CD4	12	6898500	6.07022e-12	1.46508	1.12255	0.342527	5.2239e-10	0.69445	0.745251	-0.0508013	0.000843263	0.0109632
cg05050042	SFRP2	4	154711563	0.0323203	-2.46274	-2.89342	0.430681	0.0713932	0.722749	0.786653	-0.0639039	0.0228933	0.101249
cg05050341	ENG	9	130617534	3.40338e-07	-0.508421	-0.804103	0.295682	5.67675e-06	0.789885	0.842412	-0.0525268	0.00511946	0.0374491
cg05110225	SUMF2	7	56131707	0.00324751	2.3444	2.07411	0.270295	0.0109902	0.233995	0.282065	-0.0480702	0.0303111	0.121597
cg05117208	STAT5A	17	40438312	1.17525e-10	-1.55145	-1.90292	0.351468	6.086e-09	0.773725	0.825886	-0.0521605	0.017106	0.0836215
cg05124129	CPNE8	12	39299501	0.0106017	0.0323621	-0.323588	0.35595	0.0290061	0.301422	0.409709	-0.108288	0.0200092	0.0926175
cg05159188	HIST1H4F	6	26240579	0.00984482	0.227048	0.0708912	0.156157	0.027424	0.177658	0.296418	-0.11876	0.0161167	0.0804185
cg05180856	FES	15	91428056	1.94388e-14	0.46137	-0.108909	0.570279	3.93503e-12	0.510908	0.594977	-0.0840691	0.000468122	0.00734433
cg05193211	ZFAND1	8	82633727	0.0447774	-0.792322	-0.959675	0.167353	0.0928491	0.0537126	0.0598408	-0.00612823	0.023781	0.103752
cg05227350	ZBTB44	11	130185670	0.0131591	-0.330009	-0.424044	0.0940354	0.0347335	0.722326	0.80524	-0.0829143	0.00190146	0.0191113
cg05343404	TBXA2R	19	3608327	0.00381799	0.529698	0.379193	0.150505	0.0125858	0.477115	0.528834	-0.0517195	0.0297592	0.120188
cg05382012	AGRP	16	67517841	0.00214794	0.737991	0.55428	0.183711	0.00784247	0.766638	0.821604	-0.0549657	0.00729806	0.0475031
cg05445326	TM4SF19	3	196065569	0.0108465	-1.88219	-2.13504	0.252851	0.0295271	0.871973	0.929812	-0.0578391	6.47975e-07	0.000173992
cg05538432	C1S	12	7167751	7.00119e-12	3.22405	2.16966	1.05439	5.80155e-10	0.717363	0.760631	-0.0432672	0.0246984	0.106387
cg05547778	PLCB2	15	40600279	2.5916e-07	0.730479	0.422885	0.307594	4.59371e-06	0.689045	0.775792	-0.0867465	0.00106539	0.0128661
cg05548425	RILP	17	1553415	7.31227e-12	0.407738	-0.108751	0.516489	6.0028e-10	0.751115	0.822856	-0.0717402	0.00118054	0.0138179
cg05583848	DEF6	6	35265411	4.94511e-11	-0.76655	-1.33855	0.571995	2.92665e-09	0.520995	0.587549	-0.0665544	0.0134439	0.0713339
cg05613063	FOXD4L1	2	114256454	0.007393	0.274299	0.0919407	0.182358	0.021754	0.73866	0.780646	-0.0419857	0.017106	0.0836215
cg05628549	PRKCDBP	11	6341895	0.000142049	-0.560945	-0.936909	0.375964	0.000829392	0.421125	0.499197	-0.0780713	0.0286811	0.117323
cg05659526	FCER1G	1	161184528	4.54881e-11	2.71082	2.17964	0.531185	2.74686e-09	0.847832	0.886811	-0.0389793	0.000682699	0.00949495
cg05697726	PSMB8	6	32812933	1.44364e-12	1.04597	0.44362	0.602354	1.59733e-10	0.65405	0.746844	-0.0927945	9.9618e-05	0.00260536
cg05702218	RABGAP1L	1	174843909	5.81697e-09	-0.622896	-1.0777	0.454808	1.75336e-07	0.77056	0.835525	-0.0649656	0.00137496	0.0153268
cg05775809	LDB1	10	103880419	0.000901837	-0.344514	-0.485753	0.141239	0.00382144	0.0207716	0.0229627	-0.00219112	0.0404123	0.14671
cg05859264	MAPK13	6	36097692	1.5022e-09	-1.39132	-1.87571	0.484392	5.39522e-08	0.870377	0.904888	-0.0345113	0.000468122	0.00734433
cg05904013	IRF5	7	128579933	1.29099e-06	0.612531	0.20288	0.409652	1.71497e-05	0.701795	0.75601	-0.0542157	0.00500518	0.03687
cg05945615	SH3BP1	22	38035456	2.37026e-05	0.360801	0.182128	0.178673	0.0001944	0.158647	0.238524	-0.0798773	0.0177948	0.0857764
cg05986933	HAAO	2	43020457	5.60518e-09	0.0678361	-0.189927	0.257763	1.69238e-07	0.436815	0.521779	-0.0849637	0.0126444	0.0684847
cg06064964	PRIC285	20	62199181	0.0131918	0.00418095	-0.121228	0.125409	0.034794	0.696892	0.80331	-0.106418	1.23088e-05	0.000709793
cg06079428	ADA	20	43280462	0.035599	-2.84769	-2.99777	0.150072	0.0771246	0.0155627	0.0168512	-0.00128844	0.0320202	0.125993
cg06094615	C10orf53	10	50887578	0.0496038	0.18462	-0.0056042	0.190224	0.100792	0.186402	0.336601	-0.150198	0.00535512	0.0386165
cg06125903	CTSZ	20	57583328	3.70114e-07	3.77082	3.03071	0.740111	6.10034e-06	0.787913	0.889332	-0.101419	4.27087e-06	0.000398946
cg06159340	CTF1	16	30907560	0.01252	0.220732	0.163645	0.0570872	0.0333381	0.585839	0.659849	-0.0740109	0.0276368	0.114531
cg06279471	TCIRG1	11	67806118	2.78026e-10	-0.556559	-1.11605	0.559488	1.25069e-08	0.627812	0.695626	-0.0678143	0.0433433	0.153503
cg06303168	WIBG	12	56322959	0.0125826	-0.0862182	-0.189075	0.102857	0.0334749	0.879064	0.901843	-0.0227789	0.0134439	0.0713339
cg06332859	CXCR4	2	136876188	9.55039e-08	0.734796	0.16885	0.565945	1.96456e-06	0.111904	0.22621	-0.114306	0.0065414	0.0441695
cg06336792	CREM	10	35415599	2.5073e-07	0.227395	-0.148921	0.376315	4.47105e-06	0.394327	0.507089	-0.112761	0.000843263	0.0109632
cg06337239	DDX58	9	32526578	6.97355e-05	0.972353	0.563733	0.408619	0.000465967	0.0604387	0.0702331	-0.0097944	0.0224603	0.0999471
cg06359968	ZFPM1	16	88518730	0.00197048	0.936332	0.613359	0.322974	0.00728865	0.65379	0.737068	-0.0832785	0.000179743	0.00382581
cg06380123	BIN2	12	51717978	4.19106e-05	0.27571	-0.0838235	0.359533	0.000307494	0.721688	0.794909	-0.0732209	0.000201775	0.00413332
cg06420834	MYL9	20	35169380	0.00171639	1.29662	1.01295	0.283677	0.00653051	0.871959	0.909682	-0.0377235	0.0177948	0.0857764
cg06439941	GNG11	7	93550756	3.09974e-06	0.535666	0.0661444	0.469521	3.5648e-05	0.755505	0.80545	-0.0499456	0.0286811	0.117323
cg06443542	HPS1	10	100206752	3.36648e-05	-0.128371	-0.411104	0.282732	0.000256945	0.230286	0.273272	-0.0429859	0.0320202	0.125993
cg06477663	LCP1	13	46757415	1.82961e-09	-0.883602	-1.38055	0.496953	6.30418e-08	0.783932	0.851077	-0.0671453	0.00280152	0.0248797
cg06492744	SIPA1	11	65406254	5.79831e-07	0.424499	0.0934071	0.331092	8.81323e-06	0.0666563	0.10491	-0.0382536	0.0369865	0.138478
cg06544111	EVX1	7	27281344	0.00920759	1.00682	0.715491	0.291331	0.025978	0.720029	0.796399	-0.0763698	0.00338448	0.0283102
cg06549955	GIT2	12	110434341	0.0454417	0.038473	-0.0479067	0.0863797	0.0939639	0.0411348	0.0458372	-0.00470239	0.0314415	0.124502
cg06611115	ESR1	6	152011200	0.00223832	-3.57558	-3.85222	0.276637	0.00810596	0.890579	0.899915	-0.0093355	0.015178	0.0772521
cg06643849	AURKC	19	57742421	0.0316842	-0.647636	-0.761259	0.113623	0.0703154	0.8659	0.915834	-0.0499337	0.00280152	0.0248797
cg06679534	CXCR4	2	136877039	9.55039e-08	0.734796	0.16885	0.565945	1.96456e-06	0.154993	0.258971	-0.103978	0.0228933	0.101249
cg06787669	MYO1G	7	45018789	4.0376e-11	-1.48819	-1.96252	0.474321	2.47168e-09	0.708429	0.796344	-0.0879155	0.000102651	0.00265851
cg06798642	TEC	4	48272082	3.3209e-09	-1.29767	-1.64606	0.348389	1.06784e-07	0.534222	0.646223	-0.112001	0.0129061	0.0694094
cg06854353	CD164	6	109704291	6.53479e-06	-0.165481	-0.412592	0.247111	6.64445e-05	0.041933	0.0477132	-0.00578022	0.0350522	0.133717
cg06912182	FOXD3	1	63787586	0.0116129	0.43191	0.248181	0.183729	0.0312591	0.517977	0.600597	-0.0826201	0.0344269	0.132133
cg06913600	HAAO	2	43020682	5.60518e-09	0.0678361	-0.189927	0.257763	1.69238e-07	0.615715	0.673297	-0.0575815	0.00625904	0.0428798
cg06942450	CTSZ	20	57583520	3.70114e-07	3.77082	3.03071	0.740111	6.10034e-06	0.847998	0.887497	-0.039499	5.08479e-05	0.00167933
cg07023915	TBC1D2B	15	78370148	5.40508e-05	-0.232934	-0.47562	0.242686	0.000378484	0.0272525	0.0313817	-0.00412912	0.0167705	0.0825551
cg07041323	LAT	16	28996044	0.000522217	-1.89453	-2.10693	0.212398	0.00244433	0.566425	0.649752	-0.083327	0.0114051	0.0639358
cg07058109	DHX58	17	40264861	4.90716e-10	1.40507	0.761575	0.643491	2.04722e-08	0.152816	0.252236	-0.0994193	0.00063019	0.00899185
cg07119472	BIN2	12	51718011	4.19106e-05	0.27571	-0.0838235	0.359533	0.000307494	0.706031	0.78377	-0.0777381	0.000550947	0.00820574
cg07155664	RPS14	5	149829590	0.000356986	0.26215	0.0154854	0.246665	0.00178133	0.0717557	0.0730911	-0.00133538	0.0344269	0.132133
cg07187268	C22orf15	22	24105186	3.92699e-05	-0.167879	-0.429602	0.261723	0.000291359	0.753599	0.824229	-0.0706294	9.41063e-06	0.000607897
cg07215695	CAPG	2	85637834	1.78545e-13	1.62314	1.00452	0.618617	2.76574e-11	0.694539	0.761754	-0.0672156	0.000408134	0.00667582
cg07294870	PIGT	20	44044586	0.0352146	0.20974	0.0939539	0.115786	0.0765296	0.103244	0.121975	-0.0187309	0.0404123	0.14671
cg07310984	IFIT3	10	91087591	3.05985e-06	2.35979	1.83289	0.526899	3.53045e-05	0.0605607	0.0652154	-0.00465467	0.0246984	0.106387
cg07313709	RAB11FIP1	8	37757338	4.43206e-10	-2.07947	-2.58719	0.50772	1.87536e-08	0.45395	0.531005	-0.0770552	0.0404123	0.14671
cg07345108	WDFY4	10	49893463	9.92681e-08	3.6666	3.19575	0.470849	2.03027e-06	0.510725	0.590988	-0.0802626	0.0212039	0.0962117
cg07370771	VENTX	10	135050957	1.57551e-11	0.372709	-0.0986693	0.471378	1.12715e-09	0.102537	0.105224	-0.00268696	0.00063019	0.00899185
cg07386190	GLUL	1	182361453	0.00874272	2.09002	1.86702	0.223	0.0249311	0.0330465	0.0379521	-0.00490561	0.0220345	0.0986928
cg07440264	CD59	11	33744977	0.000631432	0.541349	0.319165	0.222184	0.00286363	0.672552	0.754981	-0.0824294	0.00338448	0.0283102
cg07464217	CTSZ	20	57583263	3.70114e-07	3.77082	3.03071	0.740111	6.10034e-06	0.653339	0.724484	-0.0711451	9.09798e-06	0.000595588
cg07572131	HCP5	6	31430791	5.84708e-16	1.03117	0.50915	0.522023	1.70754e-13	0.0798275	0.140681	-0.0608536	0.00944368	0.0564932
cg07623567	HLA-DMB	6	32909523	1.05881e-12	5.23549	4.61376	0.621736	1.26589e-10	0.711309	0.805518	-0.0942086	8.21845e-06	0.000564681
cg07631828	CTSZ	20	57582581	3.70114e-07	3.77082	3.03071	0.740111	6.10034e-06	0.528377	0.668987	-0.14061	1.83005e-05	0.000896574
cg07696006	CCDC33	15	74528563	1.34974e-06	0.442069	0.180026	0.262043	1.77842e-05	0.646473	0.724856	-0.0783839	2.45224e-05	0.00106829
cg07719679	STEAP4	7	87936392	0.00232622	-0.523755	-0.783644	0.259889	0.00836486	0.614526	0.67816	-0.0636338	0.0464518	0.160494
cg07747220	OXT	20	3052115	2.95065e-05	0.531351	0.412545	0.118806	0.000231049	0.864353	0.922402	-0.0580489	0.000779337	0.0103976
cg07780669	TMCO6	5	140018814	0.010204	-0.624746	-0.754437	0.129691	0.0281514	0.130471	0.188081	-0.0576102	0.0137201	0.0722743
cg07819987	CCPG1	15	55700894	0.00196461	0.112798	-0.0560608	0.168859	0.00727297	0.0369625	0.0413168	-0.00435434	0.0480752	0.164043
cg07824564	TOR3A	1	179050911	0.0273903	-0.387444	-0.5137	0.126256	0.0625875	0.0290643	0.0325525	-0.00348819	0.039011	0.143374
cg07835094	CABC1	1	227127075	0.00418842	-0.508214	-0.706677	0.198463	0.0135585	0.0499755	0.0590047	-0.00902926	0.00523609	0.0380208
cg07839457	NLRC5	16	57023022	7.6955e-07	0.572892	0.340924	0.231967	1.11092e-05	0.510959	0.57964	-0.0686811	0.0433433	0.153503
cg07844977	SERPINB9	6	2903699	6.86984e-06	-0.614335	-0.946762	0.332428	6.91019e-05	0.629945	0.781805	-0.151861	7.82277e-05	0.00220745
cg07865607	GNA15	19	3136076	2.22467e-08	-0.97615	-1.45507	0.47892	5.56609e-07	0.6673	0.737736	-0.0704364	0.0185079	0.0879893
cg07870757	CREM	10	35415603	2.5073e-07	0.227395	-0.148921	0.376315	4.47105e-06	0.272569	0.377408	-0.104839	0.00315403	0.0270123
cg07884764	CCDC88B	11	64107517	2.26768e-11	0.0931429	-0.420311	0.513454	1.53017e-09	0.761821	0.830421	-0.0686002	0.000276157	0.00511457
cg07942479	ACSL1	4	185747981	0.0013999	0.843697	0.489525	0.354171	0.00550867	0.546932	0.614429	-0.0674962	0.0344269	0.132133
cg07961887	FABP5	8	82192601	0.0146316	1.95743	1.49762	0.459814	0.0378244	0.429183	0.545003	-0.115819	0.00560053	0.0397846
cg07997936	HIST1H2BE	6	26183678	0.0340021	-1.32834	-1.48978	0.161443	0.074376	0.091222	0.0931455	-0.00192345	0.00560053	0.0397846
cg07998461	CREM	10	35415601	2.5073e-07	0.227395	-0.148921	0.376315	4.47105e-06	0.450192	0.567753	-0.117561	0.000566012	0.0083616
cg08000847	C10orf78	10	105880925	0.00263831	-0.221351	-0.476457	0.255106	0.0092828	0.0443793	0.0501811	-0.00580186	0.0167705	0.0825551
cg08025954	ADORA2A	22	24823455	0.00123753	-1.00414	-1.15319	0.149054	0.00496865	0.609289	0.705902	-0.0966125	6.12322e-05	0.00188812
cg08038054	GNG11	7	93550781	3.09974e-06	0.535666	0.0661444	0.469521	3.5648e-05	0.519363	0.603425	-0.0840626	0.0286811	0.117323
cg08075204	BIN2	12	51718112	4.19106e-05	0.27571	-0.0838235	0.359533	0.000307494	0.804938	0.904922	-0.099984	1.88665e-06	0.000272987
cg08083041	KIAA1199	15	81070337	7.21089e-05	-0.213984	-0.755242	0.541259	0.000477172	0.872877	0.896422	-0.0235444	0.0019488	0.019434
cg08099293	HCP5	6	31430860	5.84708e-16	1.03117	0.50915	0.522023	1.70754e-13	0.202011	0.283384	-0.0813729	0.0251685	0.10775
cg08106792	S100A6	1	153509323	2.98189e-06	1.22919	0.721876	0.507311	3.45604e-05	0.638364	0.697444	-0.0590809	0.00330601	0.0278643
cg08131309	BMF	15	40399131	4.06018e-08	0.0277028	-0.350996	0.378699	9.42999e-07	0.78318	0.843665	-0.0604848	0.00225629	0.0214422
cg08137948	LGALS8	1	236686804	9.71818e-05	-1.09589	-1.40382	0.307932	0.000609806	0.557526	0.644186	-0.0866593	0.0220345	0.0986928
cg08144586	TNFSF10	3	172241384	3.52268e-21	1.15714	0.326234	0.830902	2.98824e-18	0.0614697	0.0701099	-0.00864012	0.0326079	0.127512
cg08159663	NLRC5	16	57022486	7.6955e-07	0.572892	0.340924	0.231967	1.11092e-05	0.671435	0.733312	-0.061877	0.0015591	0.0166903
cg08177833	CYBA	16	88717537	2.68642e-10	-0.303578	-0.917726	0.614148	1.21771e-08	0.24382	0.321776	-0.077956	0.0489046	0.165855
cg08234927	NFKB2	10	104155285	2.5638e-05	-0.80647	-1.03442	0.227946	0.000207129	0.0582327	0.0653389	-0.00710622	0.0456576	0.158669
cg08244262	MX1	21	42797939	2.81898e-06	3.19324	2.59999	0.593252	3.29103e-05	0.134578	0.190383	-0.0558045	0.0148759	0.0762172
cg08251901	ARHGDIB	12	15114904	1.81697e-10	0.0177155	-0.537042	0.554757	8.89216e-09	0.725679	0.784925	-0.0592464	0.00199721	0.0197619
cg08279757	NFE2	12	54694795	0.0075688	-3.79334	-3.99428	0.200949	0.0221797	0.0702276	0.0743632	-0.00413553	0.0246984	0.106387
cg08287724	KCNE1	21	35832141	0.000233453	0.395043	0.148989	0.246054	0.00124364	0.666009	0.748992	-0.0829824	0.00639881	0.0435017
cg08331345	LAT	16	28995882	0.000522217	-1.89453	-2.10693	0.212398	0.00244433	0.600582	0.673159	-0.0725764	0.00254584	0.0233096
cg08368934	GPR97	16	57701455	0.000118254	0.22811	0.0906906	0.137419	0.000719215	0.715973	0.756231	-0.0402581	0.0192457	0.0903337
cg08415592	APOL1	22	36648973	6.15886e-11	-0.296036	-0.965793	0.669757	3.51647e-09	0.701186	0.806304	-0.105118	6.69703e-06	0.000505287
cg08421126	HAAO	2	43019854	5.60518e-09	0.0678361	-0.189927	0.257763	1.69238e-07	0.529394	0.643427	-0.114034	0.0350522	0.133717
cg08451957	FOXD4L1	2	114256406	0.007393	0.274299	0.0919407	0.182358	0.021754	0.6688	0.692498	-0.023698	0.0233335	0.102503
cg08463932	LAPTM5	1	31231488	2.21003e-10	2.24722	1.54556	0.701655	1.03604e-08	0.785267	0.826379	-0.0411123	0.00236828	0.0221718
cg08545593	CTSZ	20	57582856	3.70114e-07	3.77082	3.03071	0.740111	6.10034e-06	0.770074	0.858313	-0.0882392	0.00010577	0.00271485
cg08583001	PVRL2	19	45348226	0.00346767	-0.883872	-1.06206	0.178192	0.0116093	0.0349425	0.0710786	-0.0361361	0.0228933	0.101249
cg08590601	FLI1	11	128563634	9.03208e-05	0.54114	0.211475	0.329665	0.000573611	0.0407985	0.066859	-0.0260605	0.0192457	0.0903337
cg08608126	CD59	11	33744567	0.000631432	0.541349	0.319165	0.222184	0.00286363	0.855978	0.900365	-0.0443873	9.41063e-06	0.000607897
cg08625564	RILP	17	1553453	7.31227e-12	0.407738	-0.108751	0.516489	6.0028e-10	0.611406	0.670491	-0.0590849	0.0157982	0.0793413
cg08633074	TXNDC11	16	11837719	0.0311262	-0.458592	-0.572335	0.113743	0.069311	0.71914	0.777695	-0.0585546	0.0118873	0.0657217
cg08642285	CALML4	15	68498589	3.04679e-06	-0.437053	-0.810103	0.37305	3.52214e-05	0.611706	0.668025	-0.0563199	0.00964566	0.0572632
cg08678925	ALPK3	15	85358595	0.00595394	0.305193	0.173813	0.13138	0.0181462	0.83169	0.859395	-0.027705	0.0233335	0.102503
cg08759026	MYEOV	11	69061454	0.0100743	-1.52364	-1.74044	0.216803	0.0278847	0.613951	0.667036	-0.0530846	0.0196242	0.0914839
cg08779777	PIK3CG	7	106505772	4.60401e-11	-0.637419	-1.11095	0.473527	2.77081e-09	0.770764	0.840978	-0.0702149	0.00190146	0.0191113
cg08806632	LYL1	19	13214412	1.37267e-08	-0.453833	-0.909978	0.456144	3.6827e-07	0.666715	0.730394	-0.0636789	0.0425942	0.151726
cg08843517	CYBA	16	88717464	2.68642e-10	-0.303578	-0.917726	0.614148	1.21771e-08	0.37134	0.528507	-0.157168	0.0123874	0.0675514
cg08865099	EVX1	7	27281581	0.00920759	1.00682	0.715491	0.291331	0.025978	0.798284	0.857169	-0.0588846	0.0129061	0.0694094
cg08905114	NINJ1	9	95897015	0.000193341	0.669838	0.348401	0.321437	0.00106467	0.186453	0.294002	-0.107548	2.15424e-05	0.000985484
cg08917933	AKR7A3	1	19615303	0.0103614	-0.186876	-0.318559	0.131683	0.0284976	0.394456	0.442088	-0.0476317	0.0456576	0.158669
cg08923160	APOB48R	16	28505487	0.000132223	1.21344	0.91958	0.29386	0.000785671	0.716527	0.771741	-0.0552135	0.0109404	0.0622123
cg08985336	CLIC1	6	31704539	3.5258e-06	-0.693601	-1.06047	0.36687	3.98532e-05	0.0921076	0.132955	-0.0408471	0.039011	0.143374
cg08987892	BLOC1S1	12	56109767	0.0212134	1.32536	1.12756	0.197801	0.050998	0.0414469	0.0451611	-0.00371418	0.0376511	0.140121
cg09007163	FAM46B	1	27339621	0.0400948	-0.80742	-1.05	0.242578	0.0848483	0.0635992	0.0833581	-0.0197589	0.0129061	0.0694094
cg09053081	CD40	20	44746392	1.45304e-13	-0.0402539	-0.599744	0.55949	2.31111e-11	0.333243	0.422264	-0.0890207	0.0418561	0.1501
cg09080114	SPSB2	12	6983111	4.2071e-05	0.316714	0.022164	0.29455	0.000308417	0.0952022	0.120769	-0.0255666	0.0181483	0.0868672
cg09080522	PARVG	22	44568387	1.07919e-09	1.48959	0.954388	0.535198	4.06441e-08	0.432688	0.516868	-0.0841802	0.0174475	0.0847091
cg09127400	IER3	6	30712331	9.21389e-06	-1.75203	-2.3825	0.63047	8.83915e-05	0.240311	0.325489	-0.0851777	0.0363319	0.136857
cg09218250	IL17RE	3	9943848	0.00430695	0.0678082	-0.0622567	0.130065	0.0138666	0.540738	0.626914	-0.0861764	0.00103828	0.01265
cg09228833	ZNF217	20	52199778	0.0483831	-1.56017	-1.78244	0.222273	0.0988643	0.282502	0.432176	-0.149674	2.0185e-05	0.000948035
cg09251764	XAF1	17	6659070	3.013e-07	2.11721	1.367	0.750205	5.15101e-06	0.25169	0.330231	-0.0785409	0.00148287	0.0161421
cg09285418	TBC1D8	2	101768973	0.00263828	-0.619327	-0.867855	0.248528	0.0092828	0.136058	0.179078	-0.0430194	0.0276368	0.114531
cg09288606	HAS3	16	69141391	0.000254556	-0.457981	-0.781668	0.323687	0.00134082	0.0317154	0.0413821	-0.00966669	0.0216158	0.0974105
cg09292875	LRP10	14	23340566	0.0342269	-0.0806359	-0.238366	0.15773	0.074812	0.0580424	0.0730276	-0.0149852	0.0356871	0.135255
cg09293816	FCGRT	19	50015532	1.4776e-09	2.45008	1.9382	0.511877	5.33913e-08	0.60205	0.677553	-0.0755034	0.023781	0.103752
cg09302474	PIK3R5	17	8869948	0.000948672	0.622283	0.40988	0.212403	0.00398389	0.718547	0.760311	-0.041764	0.0220345	0.0986928
cg09334514	LGALS8	1	236686671	9.71818e-05	-1.09589	-1.40382	0.307932	0.000609806	0.691268	0.759647	-0.0683791	0.0118873	0.0657217
cg09348985	CXCL12	10	44881750	9.03211e-05	0.09266	-0.557921	0.650581	0.000573611	0.646175	0.72694	-0.0807646	0.0011216	0.0133363
cg09351894	CREM	10	35415820	2.5073e-07	0.227395	-0.148921	0.376315	4.47105e-06	0.0344921	0.039765	-0.00527291	0.0212039	0.0962117
cg09360321	APLP2	11	129939700	0.0287839	0.285311	0.131225	0.154086	0.0651036	0.0272213	0.0300336	-0.0028123	0.0411288	0.148397
cg09379385	HIST1H2AI	6	27774865	0.0382423	-1.4537	-1.62895	0.175243	0.0818226	0.449101	0.554096	-0.104995	0.0356871	0.135255
cg09383860	IL18BP	11	71709837	1.71339e-09	1.50839	1.16394	0.344448	5.98502e-08	0.685674	0.752176	-0.0665015	0.00489322	0.0362978
cg09386954	FXYD5	19	35645620	4.69035e-10	-0.851073	-1.45584	0.604763	1.97061e-08	0.0416916	0.060238	-0.0185464	0.020799	0.0950311
cg09406238	MTMR8	X	63615383	0.0444952	-0.620479	-0.754167	0.133688	0.0923604	0.59125	0.698907	-0.107657	0.00762209	0.0489271
cg09460983	BTN3A3	6	26440610	1.44877e-07	1.08117	0.698397	0.382774	2.8176e-06	0.0608992	0.0712508	-0.0103516	0.0192457	0.0903337
cg09480054	HAAO	2	43020129	5.60518e-09	0.0678361	-0.189927	0.257763	1.69238e-07	0.338574	0.438715	-0.100141	0.0292158	0.118731
cg09483067	TNFRSF1A	12	6451298	1.21633e-05	0.990524	0.633662	0.356862	0.000112094	0.0835051	0.0983059	-0.0148008	0.0418561	0.1501
cg09540612	C20orf135	20	62492233	0.0052255	-0.152801	-0.234204	0.0814027	0.0163168	0.725116	0.79396	-0.0688446	0.00148287	0.0161421
cg09541256	RUNX2	6	45388522	8.32098e-11	0.4512	0.0556205	0.39558	4.53303e-09	0.167329	0.243678	-0.0763488	0.0185079	0.0879893
cg09547190	C9orf89	9	95857577	0.0491941	0.758813	0.608522	0.150291	0.100062	0.550229	0.6	-0.049771	0.0281548	0.115942
cg09563120	KAZALD1	10	102819893	0.042381	-1.46088	-1.5904	0.129519	0.088759	0.0486872	0.0537059	-0.00501868	0.0489046	0.165855
cg09606470	KLHL6	3	183273557	2.02927e-08	-0.318448	-0.884064	0.565616	5.14217e-07	0.403878	0.487604	-0.0837253	0.00248534	0.0229219
cg09624565	NCF4	22	37256900	5.31032e-10	0.364932	-0.337834	0.702766	2.17968e-08	0.574347	0.633905	-0.0595579	0.0185079	0.0879893
cg09639931	ZPBP2	17	38024394	0.00170607	0.269678	0.11749	0.152188	0.00650652	0.485572	0.562984	-0.077412	0.00180993	0.0184781
cg09659697	CCNO	5	54529994	0.00200603	-1.01047	-1.21274	0.202271	0.00740029	0.0548241	0.0680338	-0.0132097	0.0369865	0.138478
cg09737584	IDE	10	94333943	0.0447767	-1.61221	-1.6922	0.0799895	0.0928491	0.0238465	0.0248237	-0.000977193	0.0332049	0.129074
cg09761080	LST1	6	31554548	3.26705e-09	3.66411	3.18451	0.479599	1.05275e-07	0.543954	0.60553	-0.0615764	0.0456576	0.158669
cg09797645	CREM	10	35415606	2.5073e-07	0.227395	-0.148921	0.376315	4.47105e-06	0.35765	0.44931	-0.0916603	0.000719934	0.00984019
cg09844573	PRIC285	20	62199190	0.0131918	0.00418095	-0.121228	0.125409	0.034794	0.624486	0.712199	-0.0877132	2.29865e-05	0.00102573
cg09868035	C20orf135	20	62492074	0.0052255	-0.152801	-0.234204	0.0814027	0.0163168	0.509233	0.56811	-0.0588766	0.0338112	0.130621
cg09869729	HK3	5	176326528	3.34901e-06	1.03227	0.70116	0.331115	3.81453e-05	0.6748	0.769663	-0.0948625	3.2725e-05	0.0012701
cg09877947	PDLIM4	5	131593287	2.0321e-05	1.07197	0.290642	0.781327	0.000171158	0.208488	0.354041	-0.145553	0.0118873	0.0657217
cg09882656	DAB2	5	39425549	7.47688e-10	0.398617	-0.152446	0.551063	2.94025e-08	0.0997674	0.116252	-0.0164844	0.00924548	0.0556784
cg09889350	CETP	16	56995813	0.0321083	0.315158	0.107493	0.207664	0.0709914	0.728146	0.764281	-0.036135	0.00964566	0.0572632
cg09933726	AIP	11	67250445	0.0397524	-0.409621	-0.532111	0.12249	0.0843441	0.0239374	0.0268081	-0.00287066	0.0242359	0.105058
cg09948419	MYO1G	7	45019965	4.0376e-11	-1.48819	-1.96252	0.474321	2.47168e-09	0.818455	0.884529	-0.0660739	0.000159989	0.00354089
cg09952395	HRASLS5	11	63258712	0.00062529	1.5294	1.31948	0.209921	0.00284233	0.0431227	0.0446354	-0.0015127	0.0363319	0.136857
cg09993699	BST2	19	17517008	8.36937e-08	-0.412928	-1.12332	0.710391	1.74377e-06	0.632436	0.686418	-0.0539819	0.0464518	0.160494
cg09997676	PHF11	13	50070482	8.92855e-11	1.39794	0.862773	0.535169	4.79076e-09	0.433252	0.490986	-0.0577345	0.0344269	0.132133
cg10001720	LAPTM5	1	31231363	2.21003e-10	2.24722	1.54556	0.701655	1.03604e-08	0.767967	0.854872	-0.0869054	7.13892e-05	0.00208328
cg10002977	SOD2	6	160114859	2.53383e-05	1.78904	1.16923	0.619813	0.000205173	0.0496905	0.0641969	-0.0145064	0.0177948	0.0857764
cg10006762	EHBP1L1	11	65342202	2.21681e-07	-1.32086	-1.71967	0.398812	4.02146e-06	0.377931	0.482151	-0.10422	0.000246548	0.00473649
cg10022788	GNA15	19	3136019	2.22467e-08	-0.97615	-1.45507	0.47892	5.56609e-07	0.642262	0.703446	-0.0611842	0.0129061	0.0694094
cg10046620	HIST1H2AI	6	27775042	0.0382423	-1.4537	-1.62895	0.175243	0.0818226	0.500443	0.604709	-0.104266	0.0251685	0.10775
cg10107725	LY75	2	160761556	5.00415e-11	1.44669	0.598813	0.847881	2.93239e-09	0.578915	0.663686	-0.0847715	0.00204674	0.0200919
cg10219840	ANXA7	10	75173939	6.32576e-07	0.249253	-0.0264405	0.275694	9.44568e-06	0.0228395	0.0252294	-0.00238986	0.0233335	0.102503
cg10227705	FXYD5	19	35645712	4.69035e-10	-0.851073	-1.45584	0.604763	1.97061e-08	0.0763598	0.0886248	-0.012265	0.0376511	0.140121
cg10246531	CYBA	16	88717628	2.68642e-10	-0.303578	-0.917726	0.614148	1.21771e-08	0.476185	0.615076	-0.138891	0.0037156	0.030167
cg10287137	P2RY2	11	72929054	0.000793952	-1.3132	-1.68683	0.373628	0.00345047	0.785661	0.869514	-0.0838528	0.00015538	0.00347581
cg10307548	SOD3	4	24795830	7.21084e-05	0.503074	0.0126706	0.490404	0.000477172	0.691634	0.775273	-0.0836397	0.000142291	0.00327954
cg10367730	PRDX3	10	120938495	0.00149734	-0.642778	-0.84464	0.201862	0.00582904	0.0707887	0.0731392	-0.00235052	0.0286811	0.117323
cg10375192	PLEKHN1	1	901799	0.000276484	-1.51482	-1.87252	0.357691	0.00143431	0.324329	0.395712	-0.071384	0.00280152	0.0248797
cg10500147	LAG3	12	6881601	9.6597e-10	-0.0412121	-0.607008	0.565796	3.7006e-08	0.591438	0.699446	-0.108008	0.00137496	0.0153268
cg10523140	TBC1D8	2	101768941	0.00263828	-0.619327	-0.867855	0.248528	0.0092828	0.317314	0.396897	-0.0795833	0.0261319	0.110441
cg10543035	NPHS2	1	179545790	0.0269593	0.202903	0.0979707	0.104933	0.0617374	0.696791	0.773584	-0.076793	0.023781	0.103752
cg10543363	ECHDC3	10	11784253	9.68282e-05	-1.07807	-1.45931	0.381238	0.000608215	0.344056	0.493235	-0.149179	0.00225629	0.0214422
cg10563714	FABP5	8	82192519	0.0146316	1.95743	1.49762	0.459814	0.0378244	0.569706	0.677075	-0.107368	0.00015538	0.00347581
cg10584042	SGMS1	10	52383933	0.00751109	-0.251788	-0.443014	0.191226	0.022036	0.0659928	0.0737353	-0.00774251	0.0480752	0.164043
cg10585161	COMMD10	5	115420544	0.0164055	0.529274	0.332081	0.197194	0.0414243	0.0420581	0.0498696	-0.00781145	0.0157982	0.0793413
cg10627354	CBR3	21	37506434	4.0337e-05	0.897917	0.54096	0.356956	0.00029779	0.815257	0.846374	-0.0311174	0.0338112	0.130621
cg10657547	GM2A	5	150632246	6.00553e-05	0.236954	0.000446357	0.236507	0.000412264	0.0179617	0.0191713	-0.00120966	0.0350522	0.133717
cg10667970	FBXO6	1	11724057	5.45795e-06	0.490554	0.163959	0.326595	5.73618e-05	0.574642	0.683372	-0.10873	0.00137496	0.0153268
cg10673833	MYO1G	7	45018849	4.0376e-11	-1.48819	-1.96252	0.474321	2.47168e-09	0.79415	0.877033	-0.0828829	3.48727e-05	0.00132125
cg10679688	ZIC5	13	100624965	0.0273285	0.00813537	-0.182431	0.190566	0.0624781	0.731472	0.77861	-0.0471382	0.0326079	0.127512
cg10694914	POU2AF1	11	111250431	3.97647e-07	-4.27452	-4.76696	0.492435	6.48095e-06	0.869722	0.90785	-0.0381278	0.00199721	0.0197619
cg10761804	KLF16	19	1865012	0.00183391	0.604343	0.354158	0.250186	0.00688935	0.360665	0.475491	-0.114826	0.00225629	0.0214422
cg10796749	RBP7	1	10056837	0.0375062	1.04624	0.738819	0.307417	0.080508	0.704619	0.796704	-0.0920846	0.00180993	0.0184781
cg10825040	ZFAND1	8	82633715	0.0447774	-0.792322	-0.959675	0.167353	0.0928491	0.0633975	0.0648362	-0.00143868	0.00886018	0.0541261
cg10844844	KCNK5	6	39197502	7.90977e-05	-2.29127	-2.52374	0.232469	0.000515062	0.258153	0.369936	-0.111783	0.0065414	0.0441695
cg10861599	TNFSF4	1	173176523	0.000189975	0.370254	-0.0348214	0.405075	0.00104872	0.173814	0.238168	-0.0643543	0.0174475	0.0847091
cg10887366	WDFY4	10	49892861	9.92681e-08	3.6666	3.19575	0.470849	2.03027e-06	0.63069	0.747689	-0.116999	9.38048e-05	0.00249947
cg10894697	CASP7	10	115439008	9.1964e-09	0.0921431	-0.398281	0.490424	2.60867e-07	0.039301	0.0443058	-0.00500482	0.0242359	0.105058
cg10908953	SORL1	11	121322456	0.00483859	2.11006	1.81953	0.290526	0.0153403	0.53688	0.592359	-0.0554788	0.039011	0.143374
cg10909152	SIVA1	14	105218528	0.00013953	0.321416	0.0551901	0.266226	0.000817904	0.872106	0.901589	-0.0294833	0.0356871	0.135255
cg10925082	ARHGDIB	12	15114703	1.81697e-10	0.0177155	-0.537042	0.554757	8.89216e-09	0.667467	0.749785	-0.0823181	0.0109404	0.0622123
cg10949007	GLRX	5	95159614	1.31019e-08	1.01829	0.429174	0.589113	3.55246e-07	0.442271	0.612154	-0.169883	0.000536256	0.00805669
cg10953410	HTR3A	11	113846918	0.00213525	-0.354736	-0.521422	0.166686	0.00780417	0.770674	0.82961	-0.0589359	0.0137201	0.0722743
cg10978799	IL10	1	206945924	2.29984e-09	1.1475	0.640726	0.506776	7.71551e-08	0.625392	0.706018	-0.0806257	0.020799	0.0950311
cg10979742	TYSND1	10	71906521	1.61285e-05	-1.33482	-1.55893	0.224107	0.000141748	0.0388111	0.054173	-0.0153619	0.0369865	0.138478
cg11007423	SPPL2A	15	51058114	2.14443e-07	-0.188678	-0.530217	0.341539	3.92609e-06	0.0715461	0.0782963	-0.00675019	0.0376511	0.140121
cg11090409	KRT83	12	52716545	0.00363882	-1.91606	-2.09146	0.175405	0.0120898	0.824604	0.843925	-0.019321	0.00944368	0.0564932
cg11207307	SLC2A14	12	8025593	0.0275768	-0.908984	-1.02219	0.113207	0.0629169	0.532533	0.642038	-0.109504	0.00204674	0.0200919
cg11207353	LRRC25	19	18508493	4.6929e-08	3.0364	2.43154	0.604862	1.06225e-06	0.365014	0.446927	-0.0819131	0.0332049	0.129074
cg11213574	TRABD	22	50623692	0.000835587	0.147992	-0.0944197	0.242412	0.00360241	0.377027	0.496038	-0.119012	0.0350522	0.133717
cg11257888	RCAN3	1	24828096	6.62148e-07	-0.714182	-1.22076	0.506578	9.82146e-06	0.825396	0.843634	-0.0182379	0.0418561	0.1501
cg11267527	CXCL12	10	44881934	9.03211e-05	0.09266	-0.557921	0.650581	0.000573611	0.54977	0.637851	-0.0880815	0.00500518	0.03687
cg11306361	APOL1	22	36649077	6.15886e-11	-0.296036	-0.965793	0.669757	3.51647e-09	0.386235	0.438944	-0.0527094	0.00168021	0.0175519
cg11316131	MGAT1	5	180230767	3.70184e-07	0.722862	0.44374	0.279122	6.10034e-06	0.625199	0.708937	-0.0837374	0.00106539	0.0128661
cg11328127	SIGIRR	11	415441	2.68816e-06	-0.485908	-0.872269	0.386361	3.15876e-05	0.803175	0.85266	-0.0494856	0.0104926	0.0604989
cg11337018	IL28RA	1	24513944	0.00299682	0.130544	-0.0140793	0.144624	0.0102783	0.0278333	0.0473337	-0.0195004	0.0114051	0.0639358
cg11362935	POU2AF1	11	111250201	3.97647e-07	-4.27452	-4.76696	0.492435	6.48095e-06	0.641031	0.686839	-0.0458075	0.0350522	0.133717
cg11393995	SERPINB1	6	2842359	5.34019e-10	-0.154202	-0.844383	0.690181	2.18192e-08	0.560881	0.706317	-0.145437	0.00118054	0.0138179
cg11432797	SPN	16	29674487	4.80065e-07	-0.332875	-0.616214	0.28334	7.51495e-06	0.570329	0.616583	-0.0462536	0.0134439	0.0713339
cg11465939	IGLL1	22	23923462	3.32744e-05	-1.58072	-1.82828	0.247562	0.000254727	0.749159	0.815219	-0.0660605	0.00152055	0.0164016
cg11494773	UPP1	7	48128242	0.000142559	0.266545	-0.171103	0.437648	0.000832093	0.0666743	0.0852929	-0.0186186	0.0266255	0.111794
cg11499984	BLOC1S2	10	102046232	0.0215132	0.823133	0.651813	0.171321	0.0514897	0.035982	0.0431379	-0.00715588	0.00346464	0.0287684
cg11502597	KIAA1217	10	24497713	0.00874283	-0.423559	-0.65008	0.22652	0.0249311	0.0914929	0.107058	-0.0155655	0.015178	0.0772521
cg11558551	BST2	19	17516442	8.36937e-08	-0.412928	-1.12332	0.710391	1.74377e-06	0.088873	0.116324	-0.0274515	0.0433433	0.153503
cg11558856	IL2RB	22	37546124	3.96915e-19	0.30292	-0.314136	0.617056	2.28085e-16	0.46567	0.534426	-0.0687566	0.0200092	0.0926175
cg11589536	CCR1	3	46250518	9.76759e-10	0.585526	-0.0183564	0.603882	3.72591e-08	0.690827	0.756852	-0.0660247	0.0011216	0.0133363
cg11683242	LCK	1	32716557	3.70046e-21	-2.791	-3.46688	0.675886	2.99636e-18	0.924794	0.926596	-0.00180165	0.00598769	0.0415978
cg11692409	SERPINF1	17	1665181	4.89022e-07	-0.615148	-1.17495	0.559805	7.62155e-06	0.691301	0.728738	-0.0374368	0.0456576	0.158669
cg11701621	WNT1	12	49371751	0.00022548	0.29735	0.213677	0.0836728	0.00121278	0.329292	0.410151	-0.0808585	0.0212039	0.0962117
cg11779113	PRIC285	20	62199156	0.0131918	0.00418095	-0.121228	0.125409	0.034794	0.635123	0.720542	-0.0854186	0.000719934	0.00984019
cg11804789	CST7	20	24929716	2.07941e-13	-0.119826	-0.743577	0.623751	3.06138e-11	0.74363	0.824871	-0.0812411	0.00330601	0.0278643
cg11809157	BBC3	19	47734715	0.00899584	-0.242909	-0.428343	0.185434	0.0255137	0.0297292	0.032865	-0.00313582	0.009051	0.0548898
cg11811510	CEACAM1	19	43032683	9.9561e-07	-1.95789	-2.3251	0.367216	1.37487e-05	0.664455	0.752104	-0.0876489	0.00273549	0.0244676
cg11843238	PDLIM4	5	131593191	2.0321e-05	1.07197	0.290642	0.781327	0.000171158	0.245961	0.430156	-0.184194	0.00848929	0.0526551
cg11844042	TMEM154	4	153602251	0.000306399	0.501483	0.0688722	0.432611	0.00157161	0.827093	0.870569	-0.0434762	0.0204007	0.0938202
cg11847636	FCGRT	19	50015523	1.4776e-09	2.45008	1.9382	0.511877	5.33913e-08	0.675643	0.750208	-0.0745641	0.00209738	0.0204185
cg11866943	STAB1	3	52529351	1.75748e-08	3.01243	2.62813	0.384298	4.54394e-07	0.50936	0.554426	-0.0450656	0.0314415	0.124502
cg11926473	IMPA2	18	11980297	1.65466e-06	-1.97052	-2.35563	0.385108	2.10561e-05	0.653848	0.735513	-0.0816653	0.0242359	0.105058
cg11928275	NFATC1	18	77159786	0.0129001	-0.0713704	-0.227817	0.156446	0.0341612	0.180639	0.298513	-0.117874	0.0326079	0.127512
cg12006375	GUCY1B2	13	51640315	0.000846268	-1.89625	-2.07835	0.182095	0.00363805	0.639043	0.730514	-0.0914706	2.08532e-05	0.000965764
cg12014818	WNT10A	2	219744634	0.00205439	0.178577	-0.0942302	0.272807	0.00755513	0.64279	0.713043	-0.070253	0.0148759	0.0762172
cg12024826	WDFY4	10	49893336	9.92681e-08	3.6666	3.19575	0.470849	2.03027e-06	0.505532	0.604035	-0.0985032	0.005727	0.0404022
cg12031840	COMMD9	11	36311375	0.0228555	1.30158	1.18108	0.120499	0.054013	0.0374163	0.0433919	-0.00597556	0.0286811	0.117323
cg12034118	IRF6	1	209979487	0.000578193	-0.479436	-0.696921	0.217485	0.00265668	0.504298	0.5946	-0.090302	0.0425942	0.151726
cg12037947	CD93	20	23067752	0.00799949	4.49535	4.21287	0.282471	0.0232271	0.709174	0.784047	-0.0748729	3.48727e-05	0.00132125
cg12043428	GALM	2	38892958	2.78017e-10	-0.438122	-0.857223	0.419101	1.25069e-08	0.106957	0.129463	-0.0225061	0.049746	0.16765
cg12068816	FAM83F	22	40390595	0.00183942	-1.05431	-1.264	0.209689	0.0069042	0.611135	0.673312	-0.0621773	0.009051	0.0548898
cg12100791	PYCARD	16	31214417	7.38781e-14	0.154438	-0.537595	0.692032	1.26545e-11	0.731351	0.789669	-0.0583186	0.0196242	0.0914839
cg12118246	CD300A	17	72462441	1.46963e-09	1.16747	0.661397	0.506074	5.32115e-08	0.511614	0.588979	-0.0773655	0.0464518	0.160494
cg12125117	GPR97	16	57701461	0.000118254	0.22811	0.0906906	0.137419	0.000719215	0.619538	0.668703	-0.0491646	0.0121351	0.0666422
cg12138678	EPSTI1	13	43566618	2.60482e-08	0.675176	0.169722	0.505454	6.3915e-07	0.138265	0.202631	-0.0643659	0.0181483	0.0868672
cg12168153	SAPS1	19	55770892	0.0340024	0.741197	0.380174	0.361023	0.074376	0.0622036	0.0781798	-0.0159762	0.0397064	0.145016
cg12173498	ETV7	6	36355764	4.64781e-07	1.97335	1.39284	0.580507	7.33373e-06	0.122426	0.172916	-0.0504898	0.0185079	0.0879893
cg12182124	LAMA3	18	21451563	0.0165249	-1.01054	-1.16711	0.156575	0.0416784	0.726798	0.774515	-0.0477163	0.0261319	0.110441
cg12229841	STAP2	19	4338852	4.404e-05	-1.46945	-1.71715	0.247702	0.000320477	0.383463	0.462187	-0.0787236	0.009051	0.0548898
cg12260798	HIST1H4F	6	26240519	0.00984482	0.227048	0.0708912	0.156157	0.027424	0.283439	0.434025	-0.150586	0.00398298	0.0315845
cg12273325	PIK3IP1	22	31689831	0.0451556	1.39168	1.18902	0.202666	0.0934483	0.424772	0.515064	-0.0902924	0.0114051	0.0639358
cg12277627	ELF4	X	129245225	6.17084e-13	-0.592549	-0.974569	0.38202	8.3914e-11	0.598629	0.73308	-0.134451	0.00144607	0.015861
cg12305753	KCNE1	21	35883992	0.000233453	0.395043	0.148989	0.246054	0.00124364	0.810126	0.819088	-0.00896252	0.0332049	0.129074
cg12325285	IER3	6	30712499	9.21389e-06	-1.75203	-2.3825	0.63047	8.83915e-05	0.123238	0.130012	-0.00677431	0.0142877	0.0742261
cg12332902	ZAP70	2	98330020	6.99755e-05	-2.90948	-3.0904	0.18092	0.000467178	0.640036	0.679628	-0.0395923	0.0376511	0.140121
cg12333707	DUSP1	5	172199303	5.27732e-06	1.68768	1.15442	0.533254	5.57596e-05	0.521197	0.576464	-0.0552665	0.017106	0.0836215
cg12359279	MX1	21	42797953	2.81898e-06	3.19324	2.59999	0.593252	3.29103e-05	0.234741	0.309314	-0.0745735	0.00500518	0.03687
cg12382398	ANPEP	15	90358537	2.84759e-07	-1.28666	-1.7709	0.484244	4.93005e-06	0.638501	0.706744	-0.068243	0.0145792	0.075197
cg12401842	CLEC4A	12	8276175	4.40395e-15	2.72482	1.97696	0.747867	1.04603e-12	0.86276	0.894334	-0.0315739	0.0303111	0.121597
cg12433559	PRF1	10	72362730	3.72732e-06	1.0765	0.749772	0.326725	4.17076e-05	0.825864	0.851579	-0.0257149	0.0167705	0.0825551
cg12436568	PTPN7	1	202130728	4.72801e-14	-0.548033	-0.938369	0.390336	8.33908e-12	0.605906	0.673284	-0.0673779	0.000800128	0.0105885
cg12459932	RUNX3	1	25292018	2.14196e-12	-0.653109	-1.23783	0.584719	2.2056e-10	0.847376	0.890451	-0.0430751	0.000300516	0.00542314
cg12461141	TRIM22	11	5710654	3.2378e-08	2.93916	2.30805	0.631107	7.68017e-07	0.708481	0.785851	-0.0773695	9.66702e-05	0.00255112
cg12463100	TYSND1	10	71906585	1.61285e-05	-1.33482	-1.55893	0.224107	0.000141748	0.0229109	0.0382571	-0.0153463	0.0456576	0.158669
cg12464638	TSPAN4	11	844400	0.0111814	-1.29298	-1.44886	0.155876	0.0302857	0.47537	0.553857	-0.0784872	0.0220345	0.0986928
cg12538369	SERTAD1	19	40932019	5.4121e-07	0.967569	0.560495	0.407074	8.31857e-06	0.0636351	0.077511	-0.0138759	0.015178	0.0772521
cg12555844	PARVG	22	44568337	1.07919e-09	1.48959	0.954388	0.535198	4.06441e-08	0.535169	0.634368	-0.0991998	0.00066476	0.00932659
cg12564285	PDLIM4	5	131593104	2.0321e-05	1.07197	0.290642	0.781327	0.000171158	0.381314	0.505859	-0.124545	0.00144607	0.015861
cg12604162	KCNAB2	1	6086148	5.88621e-06	-0.0724024	-0.287483	0.215081	6.09634e-05	0.471801	0.53196	-0.060159	0.0411288	0.148397
cg12663811	PLEKHN1	1	901685	0.000276484	-1.51482	-1.87252	0.357691	0.00143431	0.536462	0.622104	-0.0856423	0.00322921	0.0274463
cg12690127	PTPN6	12	7055683	1.93793e-08	0.106608	-0.332051	0.438658	4.94589e-07	0.611768	0.751478	-0.13971	1.406e-05	0.000768018
cg12708994	DSE	6	116691460	7.1496e-10	1.97542	1.36187	0.61355	2.81777e-08	0.575126	0.698215	-0.123089	0.00204674	0.0200919
cg12782180	LEP	7	127880932	0.00659424	0.52345	0.311853	0.211598	0.0197597	0.713031	0.776	-0.0629693	0.0276368	0.114531
cg12792363	LGALS12	11	63274030	3.84944e-12	-0.923969	-1.39863	0.474657	3.62832e-10	0.715949	0.784166	-0.0682167	0.00199721	0.0197619
cg12831034	CTSZ	20	57582971	3.70114e-07	3.77082	3.03071	0.740111	6.10034e-06	0.650344	0.714256	-0.0639112	0.0276368	0.114531
cg12832565	CD160	1	145715672	0.0132573	0.197978	0.0913015	0.106677	0.0349461	0.889647	0.924878	-0.035231	0.00944368	0.0564932
cg12873119	CD93	20	23067771	0.00799949	4.49535	4.21287	0.282471	0.0232271	0.752569	0.814533	-0.0619641	0.000843263	0.0109632
cg12886694	HIST1H2AL	6	27832992	0.017804	-0.552505	-0.699489	0.146984	0.0442839	0.0407274	0.0596618	-0.0189344	0.00338448	0.0283102
cg12919135	C15orf44	15	65903447	0.0356008	-0.0255245	-0.136133	0.110608	0.0771246	0.0203456	0.030759	-0.0104133	0.049746	0.16765
cg12924262	CHPT1	12	102091054	9.16556e-05	0.401697	0.0577237	0.343974	0.000580435	0.0855633	0.104337	-0.0187739	0.0196242	0.0914839
cg12930714	NFATC4	14	24835006	0.00122231	-0.0729587	-0.257822	0.184864	0.00492297	0.317571	0.420007	-0.102436	0.0326079	0.127512
cg12944530	CFLAR	2	201982310	0.00302283	0.333431	0.152276	0.181155	0.0103516	0.0901192	0.17777	-0.087651	0.00683516	0.0454804
cg12983285	PTK6	20	62168794	2.81594e-05	-0.715504	-0.988221	0.272717	0.000222256	0.667994	0.721767	-0.0537732	0.0077889	0.0496652
cg12991125	PLA2R1	2	160919431	0.030509	0.276362	0.111831	0.164531	0.0682087	0.440284	0.545881	-0.105596	0.0383259	0.14173
cg13012868	GPR68	14	91720578	0.000723361	-0.879921	-1.12335	0.243425	0.00319758	0.893375	0.898897	-0.00552209	0.0383259	0.14173
cg13175778	RPH3AL	17	202759	0.0164056	-0.116505	-0.287059	0.170554	0.0414243	0.808363	0.852871	-0.0445085	0.00300844	0.026149
cg13204568	DHRS3	1	12679255	2.87463e-07	1.21748	0.722664	0.494813	4.9669e-06	0.468448	0.617593	-0.149145	4.90939e-06	0.000428759
cg13214190	PIK3CG	7	106505914	4.60401e-11	-0.637419	-1.11095	0.473527	2.77081e-09	0.67177	0.742544	-0.0707732	0.0177948	0.0857764
cg13267264	PRDM14	8	70983600	0.0223827	-1.28625	-1.48083	0.19458	0.0531496	0.339533	0.507538	-0.168005	0.0126444	0.0684847
cg13270625	LAMA3	18	21452819	0.0165249	-1.01054	-1.16711	0.156575	0.0416784	0.897966	0.907983	-0.0100165	0.0326079	0.127512
cg13277939	CTAGE5	14	39735211	0.00292849	-0.565613	-0.686623	0.121011	0.0100965	0.613528	0.721999	-0.108472	0.00813235	0.0511543
cg13285174	OXT	20	3052221	2.95065e-05	0.531351	0.412545	0.118806	0.000231049	0.865179	0.935531	-0.0703521	2.89922e-06	0.000332578
cg13311930	CFLAR	2	201980854	0.00302283	0.333431	0.152276	0.181155	0.0103516	0.125776	0.173847	-0.048071	0.0100612	0.0588802
cg13314965	TM4SF19	3	196065506	0.0108465	-1.88219	-2.13504	0.252851	0.0295271	0.711397	0.751635	-0.0402381	0.0356871	0.135255
cg13320138	PLEKHG6	12	6419575	2.27429e-16	0.481674	0.0957179	0.385956	7.36623e-14	0.166193	0.169669	-0.00347609	0.0303111	0.121597
cg13336665	NEUROG1	5	134872610	0.000422308	0.709932	0.404874	0.305058	0.00205379	0.811569	0.844493	-0.0329243	0.0200092	0.0926175
cg13389958	EVX1	7	27280924	0.00920759	1.00682	0.715491	0.291331	0.025978	0.715185	0.785504	-0.0703193	0.0111706	0.0630533
cg13420744	DHRS3	1	12679306	2.87463e-07	1.21748	0.722664	0.494813	4.9669e-06	0.52567	0.658377	-0.132707	4.92884e-05	0.00164674
cg13424229	CPA3	3	148581837	0.000512005	1.10347	0.609588	0.493882	0.00240657	0.917388	0.934013	-0.0166251	0.0448748	0.156961
cg13448978	FGR	1	27961796	0.000781321	1.62178	1.48263	0.139146	0.00340221	0.630787	0.751536	-0.120748	0.00134063	0.0150657
cg13465955	LRRC8E	19	7953354	0.001884	-1.92393	-2.26431	0.340379	0.00703622	0.0436105	0.0886778	-0.0450673	0.00639881	0.0435017
cg13483727	CLUL1	18	615471	0.0294371	0.938398	0.61443	0.323968	0.0663116	0.808116	0.852477	-0.0443615	0.00204674	0.0200919
cg13520342	LOC494141	11	18230799	0.0275144	-0.621862	-0.757389	0.135527	0.0627908	0.742583	0.793787	-0.0512037	0.00698644	0.0461404
cg13617204	HIST1H2AL	6	27832869	0.017804	-0.552505	-0.699489	0.146984	0.0442839	0.0441546	0.0596722	-0.0155176	0.00985149	0.0580629
cg13617248	DSCR3	21	38640479	7.53915e-05	-0.387932	-0.541219	0.153287	0.00049485	0.185116	0.22256	-0.037444	0.0204007	0.0938202
cg13672800	C20orf141	20	2795194	0.000148268	0.51156	0.369634	0.141927	0.000859222	0.811809	0.852804	-0.0409945	0.0286811	0.117323
cg13725599	OXT	20	3052262	2.95065e-05	0.531351	0.412545	0.118806	0.000231049	0.930796	0.965986	-0.03519	3.98224e-06	0.000386119
cg13725803	GUCY1B2	13	51640297	0.000846268	-1.89625	-2.07835	0.182095	0.00363805	0.504319	0.587718	-0.0833985	0.00180993	0.0184781
cg13781869	HSD11B1	1	209877614	1.93763e-05	2.03047	1.37944	0.651028	0.000164602	0.850314	0.895321	-0.0450071	0.0397064	0.145016
cg13782919	SYK	9	93588842	1.25974e-09	1.81107	1.23937	0.571699	4.67521e-08	0.829262	0.862851	-0.0335891	0.00389197	0.0310983
cg13784557	HCP5	6	31430916	5.84708e-16	1.03117	0.50915	0.522023	1.70754e-13	0.223232	0.322148	-0.098916	0.0433433	0.153503
cg13795831	CTSZ	20	57582706	3.70114e-07	3.77082	3.03071	0.740111	6.10034e-06	0.759524	0.860966	-0.101442	3.71538e-05	0.00137523
cg13877315	C9orf167	9	140172089	2.3909e-06	-1.39311	-1.8219	0.428787	2.87203e-05	0.196214	0.249313	-0.0530993	0.0369865	0.138478
cg13885965	IER3	6	30712409	9.21389e-06	-1.75203	-2.3825	0.63047	8.83915e-05	0.240465	0.323769	-0.0833037	0.0425942	0.151726
cg13888509	STRA6	15	74495603	2.41187e-06	-0.466093	-0.968123	0.50203	2.89522e-05	0.832	0.87154	-0.0395404	0.0148759	0.0762172
cg13914531	IRF5	7	128579876	1.29099e-06	0.612531	0.20288	0.409652	1.71497e-05	0.667083	0.738181	-0.0710981	0.00308045	0.0265788
cg13920824	RPP30	10	92631648	0.0459212	-0.395522	-0.467168	0.0716455	0.0947465	0.0488017	0.0609012	-0.0120995	0.0308719	0.123052
cg13947995	FES	15	91427821	1.94388e-14	0.46137	-0.108909	0.570279	3.93503e-12	0.0476277	0.0871971	-0.0395694	0.00683516	0.0454804
cg13990355	POU2F2	19	42636817	0.0160129	1.17686	1.0001	0.176763	0.0406001	0.374695	0.452492	-0.0777963	0.0425942	0.151726
cg13996510	EFHC2	X	44203674	0.00631745	1.63352	1.27483	0.35869	0.0190359	0.664675	0.758267	-0.0935923	0.00322921	0.0274463
cg14010720	PTK6	20	62168878	2.81594e-05	-0.715504	-0.988221	0.272717	0.000222256	0.71076	0.807479	-0.0967198	1.60473e-05	0.000827976
cg14076977	PLCB2	15	40600284	2.5916e-07	0.730479	0.422885	0.307594	4.59371e-06	0.665278	0.764811	-0.0995327	2.61557e-05	0.00111129
cg14138132	CLIC1	6	31704375	3.5258e-06	-0.693601	-1.06047	0.36687	3.98532e-05	0.0432113	0.0849509	-0.0417396	0.0464518	0.160494
cg14189782	EHBP1L1	11	65342283	2.21681e-07	-1.32086	-1.71967	0.398812	4.02146e-06	0.47665	0.641879	-0.165229	3.71538e-05	0.00137523
cg14202757	RBP7	1	10056846	0.0375062	1.04624	0.738819	0.307417	0.080508	0.563432	0.633594	-0.0701617	0.0376511	0.140121
cg14204735	CYB561	17	61524304	0.0277019	-1.06836	-1.24936	0.181	0.0631293	0.270818	0.345319	-0.074501	0.0448748	0.156961
cg14211930	FBP1	9	97402452	1.34974e-06	-0.939194	-1.48129	0.542097	1.77842e-05	0.667677	0.745944	-0.0782669	0.0281548	0.115942
cg14215970	STOM	9	124132919	5.21646e-07	0.402345	-0.0955119	0.497856	8.0665e-06	0.495431	0.576854	-0.0814233	0.000468122	0.00734433
cg14219019	BTN2A3	6	26420759	0.00452802	0.333691	0.246689	0.0870025	0.0145024	0.584585	0.601364	-0.0167791	0.0489046	0.165855
cg14247154	MTMR8	X	63615380	0.0444952	-0.620479	-0.754167	0.133688	0.0923604	0.608686	0.717345	-0.108659	0.023781	0.103752
cg14311559	PTPN6	12	7060257	1.93793e-08	0.106608	-0.332051	0.438658	4.94589e-07	0.55922	0.617917	-0.058697	0.00293796	0.0257262
cg14318946	P2RY2	11	72929312	0.000793952	-1.3132	-1.68683	0.373628	0.00345047	0.0383102	0.0472918	-0.00898156	0.0418561	0.1501
cg14320633	CA13	8	86157573	0.0163263	0.587665	0.443334	0.144332	0.0412654	0.067756	0.0808949	-0.0131389	0.0131726	0.0703808
cg14333454	SFN	1	27189298	0.0217145	-2.30783	-2.43062	0.122781	0.051896	0.829328	0.861952	-0.0326234	0.0140014	0.0732302
cg14359680	GPR132	14	105532208	5.52985e-17	0.801091	0.434036	0.367055	1.97018e-14	0.622271	0.67369	-0.0514193	0.0192457	0.0903337
cg14360014	SARDH	9	136603716	0.00221246	-0.395238	-0.510688	0.11545	0.00802867	0.511057	0.586672	-0.0756146	0.00867297	0.0534092
cg14375499	ALOX12	17	6899207	0.0277018	-0.611655	-0.728861	0.117206	0.0631293	0.668645	0.726247	-0.0576023	0.0356871	0.135255
cg14482569	ZBTB44	11	130185651	0.0131591	-0.330009	-0.424044	0.0940354	0.0347335	0.814907	0.894853	-0.0799455	0.000309073	0.00552914
cg14506696	DAPP1	4	100737830	2.09866e-10	-1.1875	-1.82134	0.633838	9.99614e-09	0.660024	0.72991	-0.0698856	0.00130709	0.0148128
cg14509581	CLN6	15	68522181	0.000500299	-1.04913	-1.24728	0.198147	0.0023603	0.0210626	0.0232525	-0.0021899	0.0376511	0.140121
cg14556909	BIN2	12	51718088	4.19106e-05	0.27571	-0.0838235	0.359533	0.000307494	0.807227	0.905773	-0.0985465	7.81476e-07	0.000187379
cg14558114	THNSL2	2	88469736	0.021463	0.280725	-0.136179	0.416905	0.0514177	0.261924	0.359548	-0.0976244	0.00964566	0.0572632
cg14600023	GPR157	1	9189674	0.00060525	-0.710131	-0.992225	0.282094	0.00276318	0.108698	0.130089	-0.0213909	0.0292158	0.118731
cg14617041	TMEM171	5	72415687	8.99883e-05	-0.778999	-1.06682	0.287818	0.000572318	0.586134	0.713633	-0.127499	0.00137496	0.0153268
cg14633721	PIK3R5	17	8869864	0.000948672	0.622283	0.40988	0.212403	0.00398389	0.801251	0.816783	-0.0155318	0.0433433	0.153503
cg14768785	GHSR	3	172166517	0.0420225	0.765066	0.715694	0.0493728	0.0881108	0.109067	0.166922	-0.0578545	0.0404123	0.14671
cg14808739	SREBF1	17	17741098	0.00262298	-0.736197	-0.965908	0.22971	0.00923434	0.879847	0.900861	-0.0210134	0.000468122	0.00734433
cg14834257	S100A16	1	153586504	0.00440393	1.22849	0.91914	0.309351	0.0141433	0.886363	0.908665	-0.0223025	0.0164407	0.0814448
cg14846060	PAOX	10	135192050	2.9969e-05	0.752944	0.522558	0.230386	0.000233642	0.0231278	0.0244572	-0.00132944	0.0425942	0.151726
cg14895298	BIRC7	20	61867178	0.00512626	-0.735339	-0.898381	0.163042	0.0160604	0.753382	0.803497	-0.0501141	0.0216158	0.0974105
cg14902267	IGLL1	22	23923610	3.32744e-05	-1.58072	-1.82828	0.247562	0.000254727	0.589643	0.660222	-0.0705791	0.0129061	0.0694094
cg14916108	CACNA2D4	12	2027993	2.63925e-12	-0.421497	-0.980964	0.559467	2.64133e-10	0.552747	0.607006	-0.0542588	0.0126444	0.0684847
cg14996805	SUPT4H1	17	56430170	0.00368041	-0.0288851	-0.17455	0.145665	0.0122023	0.0489191	0.074173	-0.0252539	0.00813235	0.0511543
cg15026277	TMEM106A	17	41363789	1.62423e-11	0.336707	-0.106037	0.442744	1.15275e-09	0.0220669	0.0416789	-0.019612	0.0397064	0.145016
cg15027815	PTPN7	1	202131184	4.72801e-14	-0.548033	-0.938369	0.390336	8.33908e-12	0.644162	0.722102	-0.07794	0.000597299	0.00867219
cg15058894	SWAP70	11	9685109	0.00190105	0.57891	0.358074	0.220836	0.00708335	0.336025	0.433163	-0.0971375	0.0196242	0.0914839
cg15098255	FMO5	1	146697829	0.0100485	-1.56888	-1.74145	0.172568	0.0278479	0.691621	0.758792	-0.0671709	0.00389197	0.0310983
cg15127250	GALNT6	12	51786489	1.04196e-05	-0.519983	-0.816457	0.296474	9.81568e-05	0.567871	0.655398	-0.0875272	0.0074585	0.0482054
cg15139596	TMEM149	19	36233380	1.85934e-10	1.80575	1.05588	0.749865	9.07459e-09	0.513378	0.570267	-0.0568897	0.0286811	0.117323
cg15164194	WDFY4	10	49892930	9.92681e-08	3.6666	3.19575	0.470849	2.03027e-06	0.657369	0.727147	-0.0697781	0.000843263	0.0109632
cg15244327	TNFRSF10D	8	23021690	0.000756685	-0.282518	-0.421487	0.138969	0.00332419	0.568289	0.653989	-0.0857002	0.011644	0.0648221
cg15258980	ARHGAP25	2	68961597	0.000148796	1.42212	1.19904	0.223083	0.000861739	0.745161	0.800516	-0.0553545	0.00625904	0.0428798
cg15309910	CD93	20	23067691	0.00799949	4.49535	4.21287	0.282471	0.0232271	0.671151	0.752636	-0.081484	0.000345636	0.00595726
cg15337006	ITGAM	16	31271009	0.0339265	2.74314	2.58824	0.154902	0.0742582	0.700603	0.75027	-0.0496668	0.0356871	0.135255
cg15352829	PLD4	14	105391018	0.0263538	0.948858	0.760609	0.188249	0.0607096	0.735644	0.783261	-0.047617	0.0350522	0.133717
cg15372689	GNG11	7	93550986	3.09974e-06	0.535666	0.0661444	0.469521	3.5648e-05	0.0577543	0.0655617	-0.00780737	0.0326079	0.127512
cg15382933	CD59	11	33745399	0.000631432	0.541349	0.319165	0.222184	0.00286363	0.762586	0.855436	-0.0928497	1.45336e-05	0.000783008
cg15387272	LSM10	1	36863509	0.00155308	0.839387	0.630796	0.208591	0.00600799	0.0603558	0.0707879	-0.0104321	0.0118873	0.0657217
cg15425427	SIPA1	11	65406154	5.79831e-07	0.424499	0.0934071	0.331092	8.81323e-06	0.0872695	0.15918	-0.071911	0.0010118	0.0124221
cg15434296	ANKRD29	18	21242922	6.23485e-05	-0.774857	-1.19929	0.424431	0.000425873	0.0737747	0.0808533	-0.00707859	0.0472577	0.162263
cg15450139	ARHGDIB	12	15114710	1.81697e-10	0.0177155	-0.537042	0.554757	8.89216e-09	0.640904	0.721312	-0.0804088	0.009051	0.0548898
cg15454374	HLA-B	6	31325455	9.63806e-13	2.17775	1.35828	0.819473	1.1837e-10	0.174847	0.235961	-0.0611138	0.0472577	0.162263
cg15564098	EVX1	7	27281346	0.00920759	1.00682	0.715491	0.291331	0.025978	0.762771	0.828419	-0.0656479	0.00500518	0.03687
cg15645309	BATF	14	75988747	1.70512e-14	-0.474128	-1.53198	1.05785	3.53198e-12	0.785214	0.836495	-0.0512812	0.0363319	0.136857
cg15653481	TCTN3	10	97454012	0.000716404	0.0227219	-0.107318	0.13004	0.00317152	0.0596726	0.0668122	-0.00713953	0.0383259	0.14173
cg15676719	RCSD1	1	167598521	9.70138e-13	0.341031	-0.28228	0.623311	1.1837e-10	0.638171	0.737027	-0.0988562	1.2726e-05	0.000723883
cg15680620	ANKRD45	1	173639130	0.0038395	2.43557	2.09822	0.337352	0.0126358	0.211718	0.256684	-0.0449665	0.0196242	0.0914839
cg15691199	CEBPE	14	23589419	0.000119111	-0.365875	-0.758327	0.392451	0.000722701	0.613179	0.690473	-0.0772947	0.00535512	0.0386165
cg15701237	RTP4	3	187086154	3.59148e-13	2.08375	1.19021	0.893539	5.11829e-11	0.0875282	0.126886	-0.0393578	0.0185079	0.0879893
cg15706657	GPR31	6	167571324	0.00068697	0.395947	0.272323	0.123624	0.0030671	0.709371	0.748216	-0.0388453	0.0256463	0.109084
cg15721981	SLC16A10	6	111408429	0.030509	0.0274757	-0.241099	0.268575	0.0682087	0.0867486	0.0904465	-0.00369791	0.0137201	0.0722743
cg15741482	C10orf78	10	105880990	0.00263831	-0.221351	-0.476457	0.255106	0.0092828	0.0486253	0.0549127	-0.00628733	0.0411288	0.148397
cg15742700	BLK	8	11350853	1.50017e-05	-2.58554	-2.86555	0.28001	0.000133118	0.775684	0.808036	-0.0323517	0.0441034	0.155218
cg15747933	NMI	2	152146478	2.49784e-11	0.699329	0.140825	0.558504	1.66032e-09	0.128308	0.138386	-0.010078	0.0154854	0.0782821
cg15761609	FAM20A	17	66598067	2.6913e-07	1.56806	0.847466	0.720594	4.73744e-06	0.548276	0.657519	-0.109243	0.009051	0.0548898
cg15779600	AIFM2	10	71892694	0.00415339	-1.37105	-1.59886	0.227813	0.0134723	0.055383	0.097819	-0.042436	0.00209738	0.0204185
cg15787744	NFKBIE	6	44234175	0.028462	0.608637	0.495653	0.112984	0.064523	0.699536	0.752226	-0.0526899	0.00308045	0.0265788
cg15797286	NAT1	8	18067416	1.64939e-07	-0.213127	-0.662752	0.449624	3.15599e-06	0.661368	0.752992	-0.0916235	0.00300844	0.026149
cg15798385	EVX1	7	27281569	0.00920759	1.00682	0.715491	0.291331	0.025978	0.808274	0.856024	-0.04775	0.023781	0.103752
cg15818715	PARVG	22	44577211	1.07919e-09	1.48959	0.954388	0.535198	4.06441e-08	0.587678	0.660423	-0.072745	0.0126444	0.0684847
cg15849098	GIMAP7	7	150211761	6.64953e-11	3.09949	2.52059	0.5789	3.74931e-09	0.759839	0.812823	-0.0529837	0.00795896	0.0504134
cg15859850	BLOC1S2	10	102046183	0.0215132	0.823133	0.651813	0.171321	0.0514897	0.0889378	0.106937	-0.0179988	0.0188736	0.0891508
cg15872329	BLOC1S2	10	102046237	0.0215132	0.823133	0.651813	0.171321	0.0514897	0.0287204	0.0315622	-0.00284179	0.0276368	0.114531
cg15892497	CD160	1	145715719	0.0132573	0.197978	0.0913015	0.106677	0.0349461	0.920178	0.929448	-0.00927048	0.0188736	0.0891508
cg15918732	SERPING1	11	57364939	2.17481e-07	3.04704	2.59066	0.456376	3.96593e-06	0.580564	0.652023	-0.0714589	0.0246984	0.106387
cg15975802	PTPN6	12	7055458	1.93793e-08	0.106608	-0.332051	0.438658	4.94589e-07	0.593449	0.67361	-0.0801612	0.000102651	0.00265851
cg16051742	HIST1H2AL	6	27832098	0.017804	-0.552505	-0.699489	0.146984	0.0442839	0.639057	0.710871	-0.071814	0.00159854	0.0169674
cg16053334	EHBP1L1	11	65343118	2.21681e-07	-1.32086	-1.71967	0.398812	4.02146e-06	0.287349	0.393128	-0.105779	0.00137496	0.0153268
cg16100120	EFEMP1	2	56150475	5.80554e-05	3.59854	3.033	0.56554	0.000401971	0.0643301	0.0686214	-0.00429133	0.00867297	0.0534092
cg16108132	ANXA7	10	75174197	6.32576e-07	0.249253	-0.0264405	0.275694	9.44568e-06	0.0541399	0.060784	-0.00664409	0.0286811	0.117323
cg16168321	SIPA1	11	65406140	5.79831e-07	0.424499	0.0934071	0.331092	8.81323e-06	0.0500616	0.0763088	-0.0262472	0.00267088	0.0240634
cg16266227	PTPN7	1	202129204	4.72801e-14	-0.548033	-0.938369	0.390336	8.33908e-12	0.637396	0.706691	-0.0692952	0.000507963	0.00776206
cg16327891	EPSTI1	13	43566633	2.60482e-08	0.675176	0.169722	0.505454	6.3915e-07	0.374616	0.528989	-0.154372	0.00398298	0.0315845
cg16352928	LAG3	12	6881590	9.6597e-10	-0.0412121	-0.607008	0.565796	3.7006e-08	0.655882	0.734743	-0.0788605	0.00598769	0.0415978
cg16387467	CNDP2	18	72166016	0.0205761	0.205795	0.0908375	0.114957	0.0497952	0.658166	0.722518	-0.0643525	0.0126444	0.0684847
cg16411857	NLRC5	16	57023191	7.6955e-07	0.572892	0.340924	0.231967	1.11092e-05	0.214472	0.255186	-0.0407138	0.00668683	0.0448138
cg16484018	AK2	1	33502708	0.000684746	-0.461903	-0.627576	0.165672	0.0030595	0.0696368	0.0943825	-0.0247457	0.0126444	0.0684847
cg16524960	HAS3	16	69141345	0.000254556	-0.457981	-0.781668	0.323687	0.00134082	0.0313794	0.0413211	-0.0099417	0.00489322	0.0362978
cg16536016	PLEKHA2	8	38757775	0.00171124	-0.453973	-0.608707	0.154733	0.00651368	0.469049	0.571651	-0.102602	0.000115674	0.00287577
cg16536918	AVP	20	3065403	0.00125685	1.21997	0.738005	0.481963	0.00503474	0.702538	0.745828	-0.0432899	0.00417081	0.0326049
cg16545743	IL3	5	131396250	0.000390979	0.1003	0.0186182	0.081682	0.00192457	0.907983	0.923662	-0.015679	0.0216158	0.0974105
cg16565154	TNFAIP8L2	1	151129062	1.92194e-12	3.64975	3.08543	0.564314	2.00219e-10	0.717412	0.802999	-0.0855869	0.00560053	0.0397846
cg16587838	CLIC1	6	31704705	3.5258e-06	-0.693601	-1.06047	0.36687	3.98532e-05	0.439494	0.547982	-0.108488	0.000196041	0.00405379
cg16619186	EFHC2	X	44203280	0.00631745	1.63352	1.27483	0.35869	0.0190359	0.348438	0.472676	-0.124238	0.00267088	0.0240634
cg16650717	NBL1	1	19970334	0.000985268	-0.0925155	-0.424865	0.33235	0.00411332	0.272866	0.381308	-0.108442	0.0456576	0.158669
cg16672925	CH25H	10	90967113	2.38052e-06	2.6965	1.89521	0.801291	2.86346e-05	0.0258219	0.0584569	-0.032635	0.0286811	0.117323
cg16677191	GLRX	5	95159423	1.31019e-08	1.01829	0.429174	0.589113	3.55246e-07	0.624675	0.75241	-0.127735	2.70106e-05	0.00113201
cg16749930	IL18BP	11	71709978	1.71339e-09	1.50839	1.16394	0.344448	5.98502e-08	0.536421	0.59077	-0.0543484	0.0464518	0.160494
cg16771652	NOD2	16	50730385	3.13446e-10	1.49118	0.756746	0.734438	1.38554e-08	0.637471	0.707394	-0.0699228	0.00242617	0.0225331
cg16785077	MX1	21	42791867	2.81898e-06	3.19324	2.59999	0.593252	3.29103e-05	0.787173	0.827535	-0.0403623	0.000355389	0.00607536
cg16796959	PARP10	8	145061291	0.00808481	0.911641	0.658734	0.252907	0.0234146	0.689555	0.737427	-0.0478716	0.000253657	0.00482615
cg16837973	C17orf87	17	5138634	0.000259871	1.62186	1.27042	0.351442	0.00136318	0.587787	0.678454	-0.0906668	5.2454e-05	0.00171343
cg16839353	FOXD4L1	2	114256421	0.007393	0.274299	0.0919407	0.182358	0.021754	0.443947	0.481225	-0.0372786	0.020799	0.0950311
cg16907566	COL14A1	8	121136534	0.000247615	-0.774898	-1.32018	0.54528	0.00130814	0.57723	0.666948	-0.0897183	0.0164407	0.0814448
cg16922167	FGR	1	27961746	0.000781321	1.62178	1.48263	0.139146	0.00340221	0.67109	0.728558	-0.0574677	0.0181483	0.0868672
cg16925486	RPS6	9	19380496	0.00304027	-0.42974	-0.678142	0.248402	0.0103973	0.0405728	0.0435517	-0.00297898	0.0456576	0.158669
cg16928487	SREBF1	17	17741425	0.00262298	-0.736197	-0.965908	0.22971	0.00923434	0.631439	0.725741	-0.0943021	0.0001746	0.00375115
cg16944070	ECHDC3	10	11783848	9.68282e-05	-1.07807	-1.45931	0.381238	0.000608215	0.780245	0.81504	-0.0347955	0.0326079	0.127512
cg16949914	IL2RA	10	6104515	8.46831e-11	2.54304	1.52045	1.02259	4.59922e-09	0.634842	0.68641	-0.0515672	0.0376511	0.140121
cg16957313	DUSP1	5	172199661	5.27732e-06	1.68768	1.15442	0.533254	5.57596e-05	0.473802	0.56614	-0.0923376	0.0464518	0.160494
cg16983159	TMEM173	5	138862441	5.21653e-11	0.972303	0.433474	0.538829	3.04679e-09	0.652452	0.74866	-0.0962081	0.000494344	0.00761862
cg17001106	PI4K2A	10	99400243	1.70579e-05	-0.191944	-0.380251	0.188307	0.000148811	0.0510607	0.065797	-0.0147364	0.0433433	0.153503
cg17067528	IER3	6	30712517	9.21389e-06	-1.75203	-2.3825	0.63047	8.83915e-05	0.232017	0.334591	-0.102573	0.00315403	0.0270123
cg17080893	FABP5	8	82192535	0.0146316	1.95743	1.49762	0.459814	0.0378244	0.558707	0.680529	-0.121822	3.59961e-05	0.00134857
cg17100176	FAIM3	1	207096358	1.78236e-05	0.00464831	-0.438868	0.443517	0.000153758	0.827584	0.852626	-0.0250416	0.0220345	0.0986928
cg17107867	S100A3	1	153522407	0.00942394	0.89117	0.52459	0.36658	0.0265001	0.795593	0.816896	-0.0213034	0.0356871	0.135255
cg17124509	C17orf57	17	45400748	0.0108744	0.150277	0.0499862	0.100291	0.0295796	0.263045	0.354634	-0.0915896	0.049746	0.16765
cg17140191	ARPC1B	7	98971627	2.17342e-05	-1.24675	-1.65686	0.410102	0.000180334	0.829102	0.85615	-0.0270486	0.0145792	0.075197
cg17213699	LAG3	12	6881624	9.6597e-10	-0.0412121	-0.607008	0.565796	3.7006e-08	0.782135	0.896088	-0.113953	5.44726e-06	0.000454808
cg17228105	ERG	21	39871301	0.0184974	0.471383	0.338066	0.133317	0.0456518	0.798562	0.848806	-0.050244	0.0102749	0.059665
cg17246140	HAAO	2	43020264	5.60518e-09	0.0678361	-0.189927	0.257763	1.69238e-07	0.45315	0.561956	-0.108806	0.000719934	0.00984019
cg17272620	LRG1	19	4540333	1.99246e-10	-1.77636	-2.32047	0.544106	9.61997e-09	0.586916	0.700234	-0.113318	0.000292181	0.0053173
cg17355191	GBGT1	9	136039576	4.48315e-10	-0.154464	-0.470314	0.31585	1.89248e-08	0.604797	0.686094	-0.0812966	0.0286811	0.117323
cg17356733	IFNGR2	21	34774627	6.09803e-07	1.13642	0.829855	0.306566	9.15976e-06	0.801711	0.869315	-0.0676045	0.00236828	0.0221718
cg17398227	CTSZ	20	57582787	3.70114e-07	3.77082	3.03071	0.740111	6.10034e-06	0.718726	0.774797	-0.0560707	0.00446766	0.0341489
cg17398233	CXCR4	2	136876887	9.55039e-08	0.734796	0.16885	0.565945	1.96456e-06	0.0621687	0.155421	-0.0932525	0.00168021	0.0175519
cg17426063	FUT11	10	75531995	0.00141715	-0.680523	-0.801505	0.120982	0.00556559	0.0276434	0.0297431	-0.00209969	0.0303111	0.121597
cg17471062	TRPV2	17	16318334	3.13441e-10	-0.729523	-1.21711	0.48759	1.38554e-08	0.627818	0.696089	-0.0682717	0.00254584	0.0233096
cg17474524	PTK6	20	62168831	2.81594e-05	-0.715504	-0.988221	0.272717	0.000222256	0.574551	0.619647	-0.0450964	0.0332049	0.129074
cg17526462	WDFY4	10	49892927	9.92681e-08	3.6666	3.19575	0.470849	2.03027e-06	0.621151	0.706339	-0.0851885	0.00152055	0.0164016
cg17526483	EVX1	7	27281404	0.00920759	1.00682	0.715491	0.291331	0.025978	0.659976	0.725529	-0.0655531	0.00248534	0.0229219
cg17571559	HRH1	3	11267525	0.00410721	2.06242	1.73184	0.330579	0.0133711	0.663402	0.777247	-0.113846	2.7892e-05	0.0011529
cg17588003	C17orf87	17	5138696	0.000259871	1.62186	1.27042	0.351442	0.00136318	0.733637	0.793057	-0.0594205	0.00625904	0.0428798
cg17670640	TAP2	6	32806656	0.000111599	0.195159	0.0471197	0.148039	0.000684118	0.0319228	0.0359315	-0.00400867	0.0161167	0.0804185
cg17702370	C17orf55	17	79283128	0.000261675	-0.969266	-1.13546	0.166192	0.00136943	0.161572	0.218032	-0.0564599	0.00478352	0.0357602
cg17774764	SPIB	19	50921551	2.52393e-05	0.289771	0.0960274	0.193744	0.000204743	0.851644	0.862506	-0.0108618	0.0489046	0.165855
cg17775736	LOC100125556	3	125635174	0.0305769	-0.00672739	-0.0762837	0.0695563	0.0683096	0.0445397	0.0519252	-0.00738552	0.0376511	0.140121
cg17809377	HK3	5	176326619	3.34901e-06	1.03227	0.70116	0.331115	3.81453e-05	0.691904	0.772389	-0.080485	0.000597299	0.00867219
cg17825400	WIPF1	2	175499639	2.07423e-07	0.531294	0.189269	0.342025	3.81325e-06	0.82993	0.880277	-0.0503471	4.63045e-05	0.00158328
cg17831467	PI4K2A	10	99400413	1.70579e-05	-0.191944	-0.380251	0.188307	0.000148811	0.0168091	0.017146	-0.000336929	0.0418561	0.1501
cg17864091	PRIC285	20	62200091	0.0131918	0.00418095	-0.121228	0.125409	0.034794	0.769354	0.854174	-0.0848201	4.74169e-06	0.000422053
cg17928895	CTSZ	20	57583091	3.70114e-07	3.77082	3.03071	0.740111	6.10034e-06	0.674036	0.726163	-0.0521268	0.0326079	0.127512
cg17929951	CD40	20	44746681	1.45304e-13	-0.0402539	-0.599744	0.55949	2.31111e-11	0.28742	0.394763	-0.107343	0.00478352	0.0357602
cg17935811	DHRS3	1	12678641	2.87463e-07	1.21748	0.722664	0.494813	4.9669e-06	0.61171	0.758362	-0.146652	3.59961e-05	0.00134857
cg17967780	WDFY4	10	49893445	9.92681e-08	3.6666	3.19575	0.470849	2.03027e-06	0.601844	0.672438	-0.0705941	0.00214917	0.0207512
cg17969683	ADAM28	8	24151514	5.3643e-05	2.59501	2.22587	0.36914	0.000376219	0.733368	0.813316	-0.0799486	0.000386215	0.00642779
cg17984375	CH25H	10	90967612	2.38052e-06	2.6965	1.89521	0.801291	2.86346e-05	0.0785425	0.152553	-0.0740106	0.0266255	0.111794
cg18010131	AMPD3	11	10476620	6.66857e-05	1.22897	0.793926	0.43504	0.000449466	0.738106	0.805312	-0.0672061	0.00795896	0.0504134
cg18035301	MAP3K8	10	30722695	1.90839e-08	0.928072	0.110873	0.817199	4.87749e-07	0.0653622	0.0792792	-0.0139171	0.0433433	0.153503
cg18059891	C19orf46	19	36499721	0.0203351	-1.87793	-2.03233	0.1544	0.0492868	0.562195	0.653045	-0.09085	0.0145792	0.075197
cg18064152	TNFRSF10A	8	23082721	3.90089e-09	-1.39466	-1.76915	0.374482	1.23648e-07	0.476288	0.547937	-0.0716488	0.0107145	0.0613665
cg18081863	FCGRT	19	50015527	1.4776e-09	2.45008	1.9382	0.511877	5.33913e-08	0.559407	0.623968	-0.0645609	0.0448748	0.156961
cg18097277	IL16	15	81586571	9.15509e-13	-0.0426678	-0.413699	0.371031	1.14851e-10	0.521691	0.611119	-0.0894288	0.000375672	0.00630846
cg18112681	RARRES3	11	63303399	7.26647e-12	2.67479	1.95402	0.720768	5.99282e-10	0.835714	0.896185	-0.0604703	1.51774e-06	0.000249282
cg18119407	CFLAR	2	201980504	0.00302283	0.333431	0.152276	0.181155	0.0103516	0.776186	0.803516	-0.0273298	0.00848929	0.0526551
cg18129748	MST1R	3	49941408	0.027764	-1.85083	-1.96978	0.11895	0.0632396	0.603051	0.71096	-0.107909	0.000597299	0.00867219
cg18151345	SLC15A3	11	60720229	8.39361e-14	2.33636	1.70845	0.627914	1.42404e-11	0.511001	0.601436	-0.0904348	0.0188736	0.0891508
cg18158438	SLC22A11	11	64322994	0.0479818	0.0925307	0.0368227	0.0557081	0.0981794	0.749941	0.81298	-0.06304	0.049746	0.16765
cg18192083	KCNAB2	1	6086254	5.88621e-06	-0.0724024	-0.287483	0.215081	6.09634e-05	0.418991	0.513774	-0.0947828	0.0107145	0.0613665
cg18206867	B3GNT2	2	62422351	0.0001116	-0.607591	-0.916244	0.308652	0.000684118	0.772096	0.824649	-0.0525533	0.0109404	0.0622123
cg18213979	RNF135	17	29297873	1.98723e-07	0.467184	0.154238	0.312946	3.67606e-06	0.0860802	0.1405	-0.05442	0.0418561	0.1501
cg18245281	CTSZ	20	57583076	3.70114e-07	3.77082	3.03071	0.740111	6.10034e-06	0.60615	0.664459	-0.0583099	0.015178	0.0772521
cg18273417	S100A4	1	153518418	1.15395e-15	-0.844677	-1.78032	0.935639	3.11462e-13	0.649219	0.747896	-0.0986774	0.000800128	0.0105885
cg18301423	PDLIM4	5	131593218	2.0321e-05	1.07197	0.290642	0.781327	0.000171158	0.269503	0.437712	-0.16821	0.00500518	0.03687
cg18309129	DHX34	19	47852304	0.0181044	-0.203687	-0.290282	0.0865945	0.0449247	0.0717068	0.0803418	-0.00863492	0.0338112	0.130621
cg18316498	POU2AF1	11	111250196	3.97647e-07	-4.27452	-4.76696	0.492435	6.48095e-06	0.637327	0.677052	-0.0397253	0.0314415	0.124502
cg18362330	NEUROG1	5	134872659	0.000422308	0.709932	0.404874	0.305058	0.00205379	0.73888	0.793582	-0.0547017	0.0104926	0.0604989
cg18384097	PTPN7	1	202129566	4.72801e-14	-0.548033	-0.938369	0.390336	8.33908e-12	0.790174	0.867004	-0.0768303	3.48727e-05	0.00132125
cg18409705	GCA	2	163200405	0.0301028	1.13545	0.910132	0.225316	0.0674877	0.0737365	0.0824492	-0.00871269	0.0161167	0.0804185
cg18424064	ZNF438	10	31321547	0.000268981	1.17103	0.990793	0.18024	0.00140317	0.0949559	0.137929	-0.0429729	0.00625904	0.0428798
cg18445108	C17orf87	17	5138259	0.000259871	1.62186	1.27042	0.351442	0.00136318	0.684719	0.746539	-0.0618197	0.0157982	0.0793413
cg18448426	APOL1	22	36648832	6.15886e-11	-0.296036	-0.965793	0.669757	3.51647e-09	0.884342	0.903618	-0.0192756	0.00436665	0.0336142
cg18493566	C10orf76	10	103815998	0.000669414	0.193426	0.0992165	0.0942098	0.00300151	0.0264224	0.0298711	-0.00344868	0.0137201	0.0722743
cg18506744	GPX4	19	1102627	0.000865357	0.696978	0.529196	0.167782	0.00369948	0.13567	0.178967	-0.0432968	0.00500518	0.03687
cg18515545	ASB9	X	15288312	2.59129e-07	-2.12814	-2.57317	0.445029	4.59371e-06	0.421782	0.504238	-0.0824563	0.0297592	0.120188
cg18534345	PRLHR	10	120355342	0.00118866	0.293673	0.148384	0.14529	0.00480699	0.113278	0.123675	-0.0103963	0.049746	0.16765
cg18545076	TNFRSF10C	8	22960177	4.57778e-08	1.68298	1.20796	0.475019	1.04018e-06	0.61777	0.700121	-0.0823505	0.000219937	0.00438531
cg18559348	MYBPC2	19	50936054	0.0035574	-1.04317	-1.24586	0.202693	0.0118696	0.0936939	0.0949018	-0.00120789	0.0456576	0.158669
cg18563860	CTSZ	20	57583391	3.70114e-07	3.77082	3.03071	0.740111	6.10034e-06	0.749999	0.806074	-0.0560746	0.00886018	0.0541261
cg18569141	SEMA4B	15	90727995	0.0333362	-0.285702	-0.398334	0.112632	0.0731704	0.0653173	0.0795572	-0.0142399	0.00260767	0.02368
cg18572219	FZD7	2	202898183	0.000517095	1.52034	1.02591	0.494429	0.00242411	0.0373595	0.0556056	-0.0182461	0.0464518	0.160494
cg18610205	BIN2	12	51717960	4.19106e-05	0.27571	-0.0838235	0.359533	0.000307494	0.726423	0.776347	-0.0499232	0.00625904	0.0428798
cg18640660	STRA6	15	74495657	2.41187e-06	-0.466093	-0.968123	0.50203	2.89522e-05	0.813057	0.845766	-0.0327091	0.00668683	0.0448138
cg18645081	HLX	1	221051758	0.0208681	-0.41671	-0.563374	0.146664	0.0503379	0.59664	0.70068	-0.104039	0.00242617	0.0225331
cg18657389	EVPL	17	74023630	0.000583894	-0.383898	-0.563954	0.180056	0.00267943	0.763968	0.796723	-0.0327551	0.0441034	0.155218
cg18660345	MYL9	20	35169539	0.00171639	1.29662	1.01295	0.283677	0.00653051	0.522125	0.593514	-0.0713887	0.0188736	0.0891508
cg18696027	B2M	15	45002597	2.02573e-14	1.78406	1.11431	0.669752	4.05464e-12	0.777136	0.85903	-0.0818938	0.000888547	0.0113738
cg18732541	C19orf59	19	7741602	9.36577e-08	0.915594	0.210243	0.705351	1.93104e-06	0.573682	0.682777	-0.109095	0.00209738	0.0204185
cg18745416	ESR1	6	152011399	0.00223832	-3.57558	-3.85222	0.276637	0.00810596	0.7959	0.844917	-0.0490173	0.00363017	0.0296974
cg18768238	WDFY4	10	49892829	9.92681e-08	3.6666	3.19575	0.470849	2.03027e-06	0.509106	0.56838	-0.0592737	0.0126444	0.0684847
cg18800479	HLX	1	221052579	0.0208681	-0.41671	-0.563374	0.146664	0.0503379	0.02213	0.0236631	-0.00153303	0.00985149	0.0580629
cg18861877	COX7C	5	85913548	0.0129001	0.550202	0.38608	0.164121	0.0341612	0.0518871	0.060695	-0.00880781	0.00180993	0.0184781
cg18873530	BCAT2	19	49315663	0.00145673	-0.559897	-0.686239	0.126342	0.00569085	0.0387887	0.0866871	-0.0478984	0.0266255	0.111794
cg18888403	HMGCL	1	24152774	0.000939728	0.274012	0.0812326	0.19278	0.00395192	0.812743	0.83762	-0.024877	0.0276368	0.114531
cg18930012	LRIT1	10	86001418	0.00309312	0.196045	0.0948411	0.101204	0.0105417	0.7367	0.774993	-0.0382928	0.00523609	0.0380208
cg18937330	ANTXR2	4	80994550	0.00217998	-0.925361	-1.19246	0.267102	0.00794159	0.0591027	0.0756146	-0.0165119	0.00500518	0.03687
cg18960218	SLC7A7	14	23285365	2.5238e-12	4.01122	3.38938	0.621842	2.55448e-10	0.733377	0.768867	-0.0354894	0.0383259	0.14173
cg19038917	GSTO1	10	106014565	3.72825e-08	-0.379705	-0.832298	0.452593	8.72733e-07	0.0375909	0.0466622	-0.00907133	0.005727	0.0404022
cg19071452	NMI	2	152146944	2.49784e-11	0.699329	0.140825	0.558504	1.66032e-09	0.336132	0.423922	-0.0877905	0.0216158	0.0974105
cg19136632	ARL6IP5	3	69133862	0.00176888	1.42718	1.23812	0.189064	0.00669322	0.210278	0.346626	-0.136348	0.00180993	0.0184781
cg19219778	KIAA0748	12	55378638	0.00014669	-0.984067	-1.24318	0.259118	0.000851187	0.705745	0.787072	-0.0813274	0.0185079	0.0879893
cg19268695	DENND2D	1	111743411	1.88657e-12	0.045038	-0.722186	0.767224	1.97691e-10	0.675497	0.719318	-0.0438211	0.0425942	0.151726
cg19280572	LSP1	11	1873884	2.69984e-06	0.185639	-0.138015	0.323654	3.1704e-05	0.667905	0.724379	-0.0564744	0.00729806	0.0475031
cg19285688	ANTXR2	4	80994605	0.00217998	-0.925361	-1.19246	0.267102	0.00794159	0.111301	0.183358	-0.0720569	0.00134063	0.0150657
cg19303748	TSPAN4	11	844085	0.0111814	-1.29298	-1.44886	0.155876	0.0302857	0.432327	0.545345	-0.113018	0.00560053	0.0397846
cg19366652	RREB1	6	7107940	7.15739e-05	-0.825091	-1.04311	0.218014	0.000475757	0.0170273	0.0243753	-0.00734808	0.0167705	0.0825551
cg19380250	LDB1	10	103874970	0.000901837	-0.344514	-0.485753	0.141239	0.00382144	0.0212426	0.0222304	-0.000987773	0.0281548	0.115942
cg19386379	TSPAN4	11	844284	0.0111814	-1.29298	-1.44886	0.155876	0.0302857	0.513292	0.628436	-0.115144	0.00121107	0.0140757
cg19440734	CAMP	3	48264753	0.00324758	0.655484	-0.173128	0.828612	0.0109902	0.70039	0.762222	-0.0618316	0.00417081	0.0326049
cg19476647	LTBR	12	6492948	0.00207897	-1.206	-1.48106	0.275061	0.00763289	0.630807	0.702689	-0.0718822	0.011644	0.0648221
cg19495714	SIVA1	14	105218551	0.00013953	0.321416	0.0551901	0.266226	0.000817904	0.811413	0.866353	-0.0549391	0.0212039	0.0962117
cg19505862	CREM	10	35484558	2.5073e-07	0.227395	-0.148921	0.376315	4.47105e-06	0.0889978	0.103983	-0.0149855	0.0181483	0.0868672
cg19536664	ALOX12	17	6899085	0.0277018	-0.611655	-0.728861	0.117206	0.0631293	0.811613	0.855817	-0.0442036	0.00729806	0.0475031
cg19539004	LIF	22	30643376	0.000313801	0.0679385	-0.299951	0.36789	0.00160128	0.522071	0.569033	-0.0469621	0.0489046	0.165855
cg19548479	TMEM106A	17	41363737	1.62423e-11	0.336707	-0.106037	0.442744	1.15275e-09	0.0458965	0.0679243	-0.0220278	0.039011	0.143374
cg19559179	C10orf76	10	103815996	0.000669414	0.193426	0.0992165	0.0942098	0.00300151	0.0231118	0.0257944	-0.00268265	0.039011	0.143374
cg19580752	VENTX	10	135050355	1.57551e-11	0.372709	-0.0986693	0.471378	1.12715e-09	0.0794342	0.0968712	-0.017437	0.0404123	0.14671
cg19588399	SYTL1	1	27668445	1.14871e-05	-2.72332	-2.98649	0.263165	0.000106613	0.338498	0.413251	-0.0747531	0.00625904	0.0428798
cg19589060	HK3	5	176326516	3.34901e-06	1.03227	0.70116	0.331115	3.81453e-05	0.7701	0.853154	-0.0830541	2.88007e-05	0.0011772
cg19597031	MAT2B	5	162931471	0.000178935	0.0810562	-0.175462	0.256519	0.000998917	0.0377447	0.0426573	-0.00491257	0.0303111	0.121597
cg19622358	FAH	15	80444736	1.71345e-09	-0.557965	-0.930695	0.372729	5.98502e-08	0.0424823	0.0629391	-0.0204569	0.00260767	0.02368
cg19627213	SLC22A2	6	160679974	0.00862994	-0.10112	-0.22286	0.12174	0.0246962	0.621421	0.668974	-0.0475523	0.0196242	0.0914839
cg19637113	CCDC33	15	74528522	1.34974e-06	0.442069	0.180026	0.262043	1.77842e-05	0.600708	0.656622	-0.0559139	0.000300516	0.00542314
cg19696794	RREB1	6	7106952	7.15739e-05	-0.825091	-1.04311	0.218014	0.000475757	0.739429	0.818781	-0.0793521	0.00426771	0.0331012
cg19720805	MEF2D	1	156470719	0.000145128	0.325539	0.217091	0.108448	0.000844597	0.0227641	0.0240256	-0.00126156	0.0164407	0.0814448
cg19741456	FBXO6	1	11724140	5.45795e-06	0.490554	0.163959	0.326595	5.73618e-05	0.0252069	0.0413821	-0.0161753	0.00964566	0.0572632
cg19755544	MUC1	1	155163240	2.1441e-06	-1.12969	-1.42423	0.294538	2.6287e-05	0.0385721	0.0408971	-0.002325	0.039011	0.143374
cg19774846	RUNX3	1	25292225	2.14196e-12	-0.653109	-1.23783	0.584719	2.2056e-10	0.884882	0.916567	-0.0316848	0.000455503	0.00721243
cg19785066	CD40	20	44746655	1.45304e-13	-0.0402539	-0.599744	0.55949	2.31111e-11	0.458585	0.560775	-0.10219	0.00924548	0.0556784
cg19790294	CYBA	16	88717755	2.68642e-10	-0.303578	-0.917726	0.614148	1.21771e-08	0.396678	0.507892	-0.111214	0.00220214	0.0210909
cg19793905	RBM43	2	152118704	0.0206244	0.210474	0.0658628	0.144611	0.0498922	0.102233	0.147232	-0.0449989	0.00273549	0.0244676
cg19795592	SERTAD1	19	40932176	5.4121e-07	0.967569	0.560495	0.407074	8.31857e-06	0.0448091	0.0533289	-0.00851976	0.0441034	0.155218
cg19805953	EMP3	19	48828412	2.58398e-05	0.0450059	-0.392898	0.437904	0.000208285	0.120947	0.169165	-0.0482179	0.0017657	0.0181735
cg19872463	LAG3	12	6881629	9.6597e-10	-0.0412121	-0.607008	0.565796	3.7006e-08	0.73461	0.858706	-0.124097	1.77105e-05	0.000879068
cg19904463	FABP5	8	82192606	0.0146316	1.95743	1.49762	0.459814	0.0378244	0.389898	0.479039	-0.0891412	0.0131726	0.0703808
cg19929355	TEC	4	48272059	3.3209e-09	-1.29767	-1.64606	0.348389	1.06784e-07	0.540154	0.617716	-0.0775617	0.0397064	0.145016
cg19954286	CCR6	6	167536056	0.000133175	-1.48472	-1.79757	0.312843	0.00079002	0.826428	0.852246	-0.0258179	0.0140014	0.0732302
cg19964641	SEC14L4	22	30901780	0.0223823	-1.66615	-1.92488	0.25873	0.0531496	0.622966	0.68115	-0.0581832	0.0129061	0.0694094
cg19984146	CH25H	10	90968091	2.38052e-06	2.6965	1.89521	0.801291	2.86346e-05	0.183913	0.266642	-0.0827291	0.0228933	0.101249
cg20092122	BST2	19	17517221	8.36937e-08	-0.412928	-1.12332	0.710391	1.74377e-06	0.50401	0.603264	-0.0992535	0.000701087	0.00966452
cg20127859	C8orf73	8	144656271	1.88887e-08	-0.224223	-0.496492	0.272269	4.84155e-07	0.617219	0.709133	-0.0919138	4.63045e-05	0.00158328
cg20129242	COL12A1	6	75915754	0.0223827	-1.8613	-2.14763	0.286334	0.0531496	0.020412	0.0341857	-0.0137737	0.0441034	0.155218
cg20140034	POU2AF1	11	111250355	3.97647e-07	-4.27452	-4.76696	0.492435	6.48095e-06	0.711077	0.738563	-0.0274866	0.00848929	0.0526551
cg20170271	SH3BP1	22	38034681	2.37026e-05	0.360801	0.182128	0.178673	0.0001944	0.623296	0.708581	-0.0852855	0.000309073	0.00552914
cg20180364	HHEX	10	94448532	8.34684e-06	-1.92895	-2.33532	0.406364	8.13898e-05	0.602296	0.711332	-0.109036	0.000960714	0.0119889
cg20211629	MRO	18	48352490	0.00455298	2.98731	2.61494	0.372368	0.0145646	0.707125	0.760987	-0.0538618	0.0326079	0.127512
cg20241658	AIFM2	10	71892719	0.00415339	-1.37105	-1.59886	0.227813	0.0134723	0.0507943	0.0889037	-0.0381094	0.00668683	0.0448138
cg20257553	PLA2R1	2	160919462	0.030509	0.276362	0.111831	0.164531	0.0682087	0.541904	0.629141	-0.0872371	0.00813235	0.0511543
cg20278790	CTSZ	20	57583474	3.70114e-07	3.77082	3.03071	0.740111	6.10034e-06	0.844797	0.89159	-0.0467924	1.09133e-06	0.000215427
cg20306694	BIN2	12	51718251	4.19106e-05	0.27571	-0.0838235	0.359533	0.000307494	0.741069	0.815549	-0.0744802	6.12322e-05	0.00188812
cg20333292	GPR132	14	105532012	5.52985e-17	0.801091	0.434036	0.367055	1.97018e-14	0.643658	0.721629	-0.0779704	0.00163891	0.01725
cg20335283	RPP30	10	92631655	0.0459212	-0.395522	-0.467168	0.0716455	0.0947465	0.0497582	0.0541267	-0.00436849	0.0314415	0.124502
cg20383064	BFSP2	3	133117420	0.000854398	-1.53004	-1.81842	0.288379	0.00366148	0.920132	0.929699	-0.00956672	0.0433433	0.153503
cg20398399	KLHL6	3	183273807	2.02927e-08	-0.318448	-0.884064	0.565616	5.14217e-07	0.496641	0.601598	-0.104957	0.00924548	0.0556784
cg20413202	RBP7	1	10056853	0.0375062	1.04624	0.738819	0.307417	0.080508	0.844226	0.904582	-0.0603558	0.00106539	0.0128661
cg20418725	CASP8	2	202122474	0.000227842	-1.26598	-1.52373	0.257754	0.00122328	0.177302	0.244535	-0.0672324	0.0212039	0.0962117
cg20434666	WDFY4	10	49893406	9.92681e-08	3.6666	3.19575	0.470849	2.03027e-06	0.418198	0.555734	-0.137536	0.00260767	0.02368
cg20469139	RNF135	17	29297458	1.98723e-07	0.467184	0.154238	0.312946	3.67606e-06	0.323484	0.453027	-0.129544	0.0188736	0.0891508
cg20489345	CASP7	10	115438888	9.1964e-09	0.0921431	-0.398281	0.490424	2.60867e-07	0.0433081	0.0472228	-0.0039147	0.0167705	0.0825551
cg20508523	POU2F2	19	42636811	0.0160129	1.17686	1.0001	0.176763	0.0406001	0.300152	0.364185	-0.0640326	0.00985149	0.0580629
cg20512303	PDLIM4	5	131592959	2.0321e-05	1.07197	0.290642	0.781327	0.000171158	0.734232	0.782098	-0.0478658	0.0164407	0.0814448
cg20530585	WWTR1	3	149376036	0.000979079	-0.196717	-0.506698	0.30998	0.00409133	0.0326403	0.0668281	-0.0341878	0.0441034	0.155218
cg20609803	FCER1G	1	161184305	4.54881e-11	2.71082	2.17964	0.531185	2.74686e-09	0.717884	0.791023	-0.0731389	0.000597299	0.00867219
cg20633818	HIST1H4K	6	27799380	0.000161487	1.64215	1.098	0.544155	0.000919379	0.384301	0.474036	-0.089735	0.0338112	0.130621
cg20660269	ADORA2A	22	24823514	0.00123753	-1.00414	-1.15319	0.149054	0.00496865	0.751849	0.856481	-0.104632	2.42619e-06	0.000302739
cg20664636	HIC1	17	1959596	0.00466809	0.181463	0.0355379	0.145925	0.0148735	0.748329	0.872241	-0.123912	4.27087e-06	0.000398946
cg20694619	TRAF3IP3	1	209929496	8.52386e-16	0.13749	-0.481088	0.618578	2.41022e-13	0.572426	0.633354	-0.0609279	0.00625904	0.0428798
cg20701457	ICAM2	17	62084342	7.12278e-07	0.167374	-0.141513	0.308888	1.04348e-05	0.801641	0.840768	-0.0391274	0.020799	0.0950311
cg20750215	JUNB	19	12901966	0.000122159	1.04189	0.633099	0.408789	0.000737183	0.11055	0.143115	-0.0325652	0.0456576	0.158669
cg20762861	BANK1	4	102711747	0.00234679	2.37253	1.92146	0.451068	0.00842365	0.43954	0.518902	-0.0793619	0.0397064	0.145016
cg20774846	DPYS	8	105479420	0.00997179	0.893765	0.725392	0.168373	0.0276824	0.493899	0.60282	-0.108921	0.00248534	0.0229219
cg20792833	PTPRCAP	11	67205195	2.16002e-16	-0.261666	-0.757682	0.496016	7.12567e-14	0.743113	0.7929	-0.0497863	0.000232886	0.00455349
cg20823742	CXCR4	2	136875917	9.55039e-08	0.734796	0.16885	0.565945	1.96456e-06	0.0594126	0.143137	-0.0837247	0.0425942	0.151726
cg20913782	C1orf212	1	35325533	0.000963771	0.172232	0.0252158	0.147016	0.00403777	0.0180146	0.0194571	-0.00144245	0.0472577	0.162263
cg20937934	LAMA3	18	21452788	0.0165249	-1.01054	-1.16711	0.156575	0.0416784	0.981093	0.985582	-0.00448924	2.70026e-06	0.000320834
cg20975835	CCDC88B	11	64107374	2.26768e-11	0.0931429	-0.420311	0.513454	1.53017e-09	0.56138	0.597105	-0.0357255	0.0464518	0.160494
cg20979153	ZNF217	20	52199748	0.0483831	-1.56017	-1.78244	0.222273	0.0988643	0.132354	0.283525	-0.151171	0.000566012	0.0083616
cg20994801	PIK3CD	1	9711398	2.17822e-09	-0.135821	-0.484132	0.348311	7.36297e-08	0.61295	0.677662	-0.0647112	0.0489046	0.165855
cg21022247	BIN2	12	51718310	4.19106e-05	0.27571	-0.0838235	0.359533	0.000307494	0.659277	0.695046	-0.0357689	0.0369865	0.138478
cg21052656	AIP	11	67250046	0.0397524	-0.409621	-0.532111	0.12249	0.0843441	0.683447	0.792048	-0.108601	5.75659e-05	0.00182172
cg21054703	ALOX5AP	13	31309032	5.32245e-05	4.40002	3.94397	0.456049	0.000374293	0.826415	0.847516	-0.0211006	0.0297592	0.120188
cg21090033	TM4SF19	3	196065357	0.0108465	-1.88219	-2.13504	0.252851	0.0295271	0.806931	0.887231	-0.0803002	0.000185029	0.00390039
cg21138405	IRF1	5	131827807	1.57835e-09	0.0162492	-0.538278	0.554527	5.57873e-08	0.689574	0.753099	-0.0635247	0.00346464	0.0287684
cg21144922	C1orf59	1	109204168	2.98513e-05	-1.93319	-2.27154	0.33835	0.000233041	0.516626	0.607688	-0.0910619	0.00683516	0.0454804
cg21152671	TRAF1	9	123690586	0.00311097	0.27642	0.0577986	0.218621	0.0105963	0.724628	0.787274	-0.0626463	0.0126444	0.0684847
cg21170920	PAX7	1	18957373	0.00039229	0.0257903	-0.054607	0.0803973	0.00192892	0.101422	0.103712	-0.00229012	0.0314415	0.124502
cg21211480	TMEM106A	17	41363774	1.62423e-11	0.336707	-0.106037	0.442744	1.15275e-09	0.0218091	0.0408985	-0.0190894	0.0480752	0.164043
cg21241889	TRAF1	9	123690658	0.00311097	0.27642	0.0577986	0.218621	0.0105963	0.549119	0.640235	-0.0911164	0.00267088	0.0240634
cg21249659	OLR1	12	10324843	0.0155906	2.50742	2.23168	0.275743	0.0396992	0.706875	0.793756	-0.086881	0.000130245	0.00309944
cg21249754	PTPN6	12	7060206	1.93793e-08	0.106608	-0.332051	0.438658	4.94589e-07	0.707795	0.776794	-0.0689997	0.00137496	0.0153268
cg21294812	MOXD1	6	132722770	0.000460531	0.944221	0.0933491	0.850872	0.00220476	0.0710151	0.0841809	-0.0131658	0.0320202	0.125993
cg21313071	KCNG1	20	49640589	1.23621e-05	-0.745714	-1.19448	0.448762	0.000113576	0.876864	0.903457	-0.0265923	0.0131726	0.0703808
cg21328082	TREM1	6	41254471	0.000656479	2.98315	2.58026	0.402884	0.00295785	0.580517	0.679511	-0.0989946	0.000936076	0.0117845
cg21331324	CTSZ	20	57583000	3.70114e-07	3.77082	3.03071	0.740111	6.10034e-06	0.717358	0.794483	-0.0771253	1.77105e-05	0.000879068
cg21337881	C17orf87	17	5138645	0.000259871	1.62186	1.27042	0.351442	0.00136318	0.663941	0.75535	-0.0914098	7.82277e-05	0.00220745
cg21457692	ZAK	2	173940430	0.0188979	-0.111052	-0.241076	0.130024	0.0464918	0.0312809	0.0406899	-0.00940905	0.0464518	0.160494
cg21470947	HLA-DMB	6	32909493	1.05881e-12	5.23549	4.61376	0.621736	1.26589e-10	0.682758	0.784534	-0.101776	5.63877e-06	0.000463763
cg21545720	PTP4A2	1	32405083	0.0106557	0.446595	0.324122	0.122473	0.0291317	0.868287	0.894439	-0.0261527	0.000759048	0.010215
cg21578195	PTK6	20	62168727	2.81594e-05	-0.715504	-0.988221	0.272717	0.000222256	0.648809	0.715885	-0.067076	0.00066476	0.00932659
cg21579147	SPINK2	4	57688337	0.0097443	-0.700293	-1.18447	0.484182	0.0272035	0.520966	0.591183	-0.0702175	0.0411288	0.148397
cg21614638	DAPP1	4	100737821	2.09866e-10	-1.1875	-1.82134	0.633838	9.99614e-09	0.709345	0.766555	-0.05721	0.0154854	0.0782821
cg21657059	SFRP2	4	154711470	0.0323203	-2.46274	-2.89342	0.430681	0.0713932	0.699547	0.736489	-0.0369418	0.0224603	0.0999471
cg21660960	SLC40A1	2	190445910	1.10519e-07	1.71734	1.21409	0.503252	2.2398e-06	0.0638583	0.0690532	-0.00519496	0.0448748	0.156961
cg21685770	OLR1	12	10324918	0.0155906	2.50742	2.23168	0.275743	0.0396992	0.757336	0.801376	-0.0440408	0.0204007	0.0938202
cg21747271	AIP	11	67250052	0.0397524	-0.409621	-0.532111	0.12249	0.0843441	0.673376	0.793903	-0.120526	1.81969e-06	0.000268645
cg21769117	CLIC1	6	31705273	3.5258e-06	-0.693601	-1.06047	0.36687	3.98532e-05	0.669389	0.757823	-0.0884334	0.000219937	0.00438531
cg21794222	CCR6	6	167536063	0.000133175	-1.48472	-1.79757	0.312843	0.00079002	0.835071	0.906429	-0.0713582	4.27087e-06	0.000398946
cg21859434	CXCR4	2	136876021	9.55039e-08	0.734796	0.16885	0.565945	1.96456e-06	0.105957	0.203607	-0.0976498	0.00535512	0.0386165
cg21898046	MGAT1	5	180231026	3.70184e-07	0.722862	0.44374	0.279122	6.10034e-06	0.592995	0.67473	-0.0817344	0.000260959	0.00492037
cg21931938	PLCB2	15	40600493	2.5916e-07	0.730479	0.422885	0.307594	4.59371e-06	0.60265	0.704346	-0.101696	0.000419525	0.00680867
cg21939215	CD6	11	60738995	3.45572e-25	-0.623125	-1.15297	0.529846	5.0999e-22	0.74287	0.808787	-0.0659165	0.00886018	0.0541261
cg21969477	PMP22	17	15166505	0.0109848	2.46727	2.19692	0.270352	0.029831	0.121651	0.122534	-0.00088289	0.00795896	0.0504134
cg22008490	PTPN7	1	202129255	4.72801e-14	-0.548033	-0.938369	0.390336	8.33908e-12	0.633764	0.702593	-0.0688283	0.00254584	0.0233096
cg22058250	PAX1	20	21685842	0.00942391	0.0647517	0.00394428	0.0608074	0.0265001	0.0999402	0.136398	-0.0364582	0.0397064	0.145016
cg22076474	BACH1	21	30677172	0.0264139	-0.0652045	-0.187082	0.121877	0.0608087	0.736182	0.814854	-0.0786714	0.0019488	0.019434
cg22145559	CTSZ	20	57583009	3.70114e-07	3.77082	3.03071	0.740111	6.10034e-06	0.703979	0.785712	-0.0817328	0.00010577	0.00271485
cg22153728	RUNX3	1	25291584	2.14196e-12	-0.653109	-1.23783	0.584719	2.2056e-10	0.633635	0.721017	-0.0873818	6.51189e-05	0.00196166
cg22159421	CAT	11	34460182	9.89746e-05	0.463461	0.245342	0.218119	0.000619295	0.0224754	0.024668	-0.00219265	0.0297592	0.120188
cg22171142	NLRC3	16	3627546	0.000948674	-0.09615	-0.27709	0.18094	0.00398389	0.57762	0.650934	-0.0733141	0.0126444	0.0684847
cg22221074	EFCAB4B	12	3862810	0.0445891	-0.515547	-0.625205	0.109658	0.0925232	0.638101	0.697517	-0.0594164	0.000843263	0.0109632
cg22221554	ELF4	X	129245238	6.17084e-13	-0.592549	-0.974569	0.38202	8.3914e-11	0.671563	0.790688	-0.119125	0.000397033	0.00654397
cg22328644	SELPLG	12	109028385	4.74314e-11	1.02313	0.41739	0.60574	2.83538e-09	0.672798	0.728999	-0.056201	0.009051	0.0548898
cg22336806	SERPINB9	6	2903704	6.86984e-06	-0.614335	-0.946762	0.332428	6.91019e-05	0.626163	0.755916	-0.129752	0.000759048	0.010215
cg22392857	TNFAIP8L2	1	151129088	1.92194e-12	3.64975	3.08543	0.564314	2.00219e-10	0.725501	0.781055	-0.0555544	0.0142877	0.0742261
cg22473727	DUSP1	5	172199667	5.27732e-06	1.68768	1.15442	0.533254	5.57596e-05	0.470102	0.563199	-0.0930973	0.0271271	0.113145
cg22488859	CYP1B1	2	38303831	0.000129871	-0.444416	-1.33207	0.887652	0.000775569	0.0302416	0.0321956	-0.00195403	0.0174475	0.0847091
cg22491058	C4BPA	1	207277466	0.000114445	-2.68178	-3.24571	0.563927	0.000698561	0.603878	0.671565	-0.0676878	0.0200092	0.0926175
cg22496559	TM4SF19	3	196065318	0.0108465	-1.88219	-2.13504	0.252851	0.0295271	0.907752	0.941819	-0.0340664	0.005727	0.0404022
cg22519756	CTBS	1	85040254	5.12111e-07	0.575208	0.138127	0.437081	7.93973e-06	0.0299148	0.0378338	-0.00791903	0.011644	0.0648221
cg22575379	NUDT16P	3	131080235	1.71346e-09	0.394848	0.0457222	0.349125	5.98502e-08	0.556414	0.606157	-0.0497437	0.0015591	0.0166903
cg22638593	PDLIM4	5	131593259	2.0321e-05	1.07197	0.290642	0.781327	0.000171158	0.134704	0.216622	-0.0819188	0.0123874	0.0675514
cg22639492	C20orf111	20	42839562	0.0142068	0.428556	0.264404	0.164152	0.0369351	0.0187631	0.0207028	-0.00193967	0.0204007	0.0938202
cg22742001	GIT2	12	110435418	0.0454417	0.038473	-0.0479067	0.0863797	0.0939639	0.804242	0.853741	-0.0494984	0.000865631	0.0111722
cg22777668	LAG3	12	6881303	9.6597e-10	-0.0412121	-0.607008	0.565796	3.7006e-08	0.427837	0.486695	-0.058858	0.0126444	0.0684847
cg22843797	TNFRSF10A	8	23082961	3.90089e-09	-1.39466	-1.76915	0.374482	1.23648e-07	0.582531	0.661106	-0.0785751	0.000701087	0.00966452
cg22861279	CRIP1	14	105953244	1.16792e-05	-0.601337	-1.08911	0.48777	0.000108137	0.0205796	0.0576456	-0.037066	0.0174475	0.0847091
cg22936016	FSIP1	15	40075187	0.00787557	1.11865	0.843352	0.2753	0.0229278	0.0395405	0.0487982	-0.00925767	0.0411288	0.148397
cg22974215	B3GAT3	11	62389777	0.00254756	-0.140956	-0.262136	0.12118	0.00902777	0.0823863	0.0950741	-0.0126877	0.0464518	0.160494
cg22985182	SSR3	3	156273085	3.1415e-08	-0.405249	-0.723331	0.318082	7.50169e-07	0.0470943	0.051311	-0.00421673	0.0266255	0.111794
cg23036171	DIO1	1	54359138	0.000107611	-2.14914	-2.34943	0.200287	0.000663611	0.86649	0.888462	-0.0219729	0.00363017	0.0296974
cg23048068	FABP5	8	82192604	0.0146316	1.95743	1.49762	0.459814	0.0378244	0.410313	0.523141	-0.112829	0.00683516	0.0454804
cg23068939	C1orf162	1	112016586	1.65198e-08	3.9266	3.45565	0.470945	4.31501e-07	0.574256	0.749981	-0.175725	1.19047e-05	0.000698087
cg23092047	HEXIM2	17	43238126	0.0325371	-0.0259214	-0.107685	0.0817639	0.0717969	0.0563354	0.0669652	-0.0106298	0.00848929	0.0526551
cg23129452	WAS	X	48542179	8.72136e-11	0.499805	0.18468	0.315126	4.70795e-09	0.623441	0.695267	-0.0718265	0.00457078	0.0346791
cg23193870	PTPN6	12	7055657	1.93793e-08	0.106608	-0.332051	0.438658	4.94589e-07	0.571854	0.650631	-0.0787771	0.0074585	0.0482054
cg23216724	GPR31	6	167571584	0.00068697	0.395947	0.272323	0.123624	0.0030671	0.826489	0.901398	-0.0749086	7.6779e-06	0.000545638
cg23265096	CTSZ	20	57582594	3.70114e-07	3.77082	3.03071	0.740111	6.10034e-06	0.620666	0.689731	-0.0690642	0.00338448	0.0283102
cg23273911	FDXR	17	72869156	0.00105247	-0.766065	-0.997239	0.231174	0.00434403	0.0177191	0.0185886	-0.00086953	0.0489046	0.165855
cg23356769	ELF4	X	129245245	6.17084e-13	-0.592549	-0.974569	0.38202	8.3914e-11	0.603751	0.732464	-0.128713	0.000468122	0.00734433
cg23357265	HCP5	6	31430770	5.84708e-16	1.03117	0.50915	0.522023	1.70754e-13	0.0833439	0.120999	-0.0376554	0.0281548	0.115942
cg23364656	PRF1	10	72362715	3.72732e-06	1.0765	0.749772	0.326725	4.17076e-05	0.788446	0.828247	-0.0398007	0.000119166	0.00293249
cg23424043	ZC3HAV1	7	138795004	0.000110392	-0.125874	-0.361367	0.235493	0.000678112	0.810291	0.830437	-0.0201455	0.0363319	0.136857
cg23462514	RNF212	4	1107585	0.0167255	-1.11737	-1.33364	0.216269	0.0420596	0.639796	0.750857	-0.111061	0.00795896	0.0504134
cg23539753	SP100	2	231280698	0.000773869	0.445687	0.274624	0.171063	0.0033739	0.427865	0.577319	-0.149454	1.0067e-05	0.000632278
cg23557926	CFH	1	196620963	4.862e-05	1.36191	0.76677	0.59514	0.000348398	0.206831	0.278462	-0.0716315	0.0161167	0.0804185
cg23572944	SLC15A3	11	60720130	8.39361e-14	2.33636	1.70845	0.627914	1.42404e-11	0.390075	0.46614	-0.076065	0.0188736	0.0891508
cg23583739	KDELR3	22	38863908	2.65339e-06	-1.32608	-1.93658	0.610496	3.12425e-05	0.0180874	0.0278846	-0.00979718	0.0456576	0.158669
cg23588086	TEP1	14	20882072	1.05482e-05	-0.537272	-0.937764	0.400492	9.92109e-05	0.129363	0.153858	-0.024495	0.0376511	0.140121
cg23620279	RPS24	10	79793495	0.000530907	-0.426698	-0.642189	0.215491	0.00247841	0.190202	0.246647	-0.0564442	0.00830911	0.0518883
cg23624705	GFI1	1	92952655	1.25757e-15	-2.36313	-2.82739	0.464257	3.34364e-13	0.661485	0.732922	-0.0714372	0.00924548	0.0556784
cg23715582	LAD1	1	201368948	0.0337021	-2.43512	-2.54391	0.108785	0.073825	0.355661	0.453248	-0.0975874	0.0100612	0.0588802
cg23730436	HOXB7	17	46688845	0.0220213	-0.503758	-0.797298	0.293539	0.0524868	0.105073	0.150068	-0.0449952	0.0441034	0.155218
cg23763137	ADORA2A	22	24823509	0.00123753	-1.00414	-1.15319	0.149054	0.00496865	0.603628	0.677425	-0.0737972	0.000682699	0.00949495
cg23797100	LAT	16	28996053	0.000522217	-1.89453	-2.10693	0.212398	0.00244433	0.594104	0.704453	-0.11035	7.94378e-06	0.000555517
cg23842870	LRMP	12	25204649	4.46501e-08	-0.0112892	-0.423908	0.412619	1.01713e-06	0.758782	0.824553	-0.0657706	0.00322921	0.0274463
cg23882019	TNFRSF10A	8	23082951	3.90089e-09	-1.39466	-1.76915	0.374482	1.23648e-07	0.615893	0.712206	-0.0963129	0.00010577	0.00271485
cg23902361	VAMP5	2	85810844	4.55785e-12	2.53215	1.75379	0.778366	4.13957e-10	0.745157	0.779899	-0.034742	0.0145792	0.075197
cg23903301	CD59	11	33744366	0.000631432	0.541349	0.319165	0.222184	0.00286363	0.744817	0.812467	-0.0676501	0.00061354	0.00883277
cg23907860	CTSZ	20	57583709	3.70114e-07	3.77082	3.03071	0.740111	6.10034e-06	0.831935	0.858142	-0.0262075	0.0177948	0.0857764
cg23912072	HK3	5	176326924	3.34901e-06	1.03227	0.70116	0.331115	3.81453e-05	0.883571	0.894055	-0.0104841	0.0134439	0.0713339
cg23916689	RUNX3	1	25292034	2.14196e-12	-0.653109	-1.23783	0.584719	2.2056e-10	0.800643	0.843556	-0.0429122	0.000843263	0.0109632
cg23954416	PDPN	1	13909161	4.43772e-05	2.52741	1.93459	0.592822	0.000322536	0.899024	0.916634	-0.0176098	0.0134439	0.0713339
cg24022375	PLXDC2	10	20104497	9.30575e-07	2.71826	2.34281	0.375454	1.29916e-05	0.0438867	0.0567765	-0.0128898	0.0228933	0.101249
cg24046411	CYBA	16	88717646	2.68642e-10	-0.303578	-0.917726	0.614148	1.21771e-08	0.546512	0.669882	-0.123369	0.00585604	0.0410137
cg24126180	IRF5	7	128580582	1.29099e-06	0.612531	0.20288	0.409652	1.71497e-05	0.748226	0.825294	-0.0770685	0.000336134	0.00585054
cg24130739	CX3CR1	3	39323221	0.00557904	0.66591	0.321664	0.344245	0.0171857	0.600164	0.660284	-0.0601198	0.00011228	0.00281976
cg24182470	CPNE8	12	39299844	0.0106017	0.0323621	-0.323588	0.35595	0.0290061	0.161299	0.268288	-0.106989	0.0338112	0.130621
cg24198439	CEBPE	14	23589255	0.000119111	-0.365875	-0.758327	0.392451	0.000722701	0.589999	0.660551	-0.0705515	0.00248534	0.0229219
cg24211388	AIF1	6	31582837	1.31155e-12	2.49397	1.59125	0.902719	1.48828e-10	0.71417	0.779261	-0.0650913	0.00225629	0.0214422
cg24278165	TNFRSF10A	8	23083551	3.90089e-09	-1.39466	-1.76915	0.374482	1.23648e-07	0.979497	0.981421	-0.00192426	0.0174475	0.0847091
cg24305663	CREM	10	35415515	2.5073e-07	0.227395	-0.148921	0.376315	4.47105e-06	0.343614	0.47875	-0.135136	0.000219937	0.00438531
cg24375627	S100A6	1	153509284	2.98189e-06	1.22919	0.721876	0.507311	3.45604e-05	0.717318	0.78857	-0.0712523	0.000419525	0.00680867
cg24380059	ZBP1	20	56196288	5.31543e-09	0.17943	-0.225723	0.405153	1.62417e-07	0.691542	0.757636	-0.0660933	0.00248534	0.0229219
cg24397995	COMMD9	11	36311334	0.0228555	1.30158	1.18108	0.120499	0.054013	0.101348	0.111401	-0.0100529	0.0433433	0.153503
cg24399474	NXF3	X	102348039	3.40694e-06	-1.25863	-1.62522	0.366582	3.8633e-05	0.729572	0.769611	-0.0400391	0.0271271	0.113145
cg24401737	CASP10	2	202047473	7.83626e-21	-0.173885	-0.614279	0.440394	5.81646e-18	0.697336	0.760327	-0.062991	0.0157982	0.0793413
cg24406898	COL1A2	7	94023308	8.11792e-05	0.002796	-0.646538	0.649334	0.00052491	0.837128	0.876327	-0.0391993	0.0126444	0.0684847
cg24414182	MYADM	19	54370948	0.00133273	0.277722	0.103353	0.17437	0.00528058	0.201438	0.22413	-0.0226915	0.0140014	0.0732302
cg24441127	MR1	1	181002976	1.09615e-12	0.379276	-0.209274	0.58855	1.29316e-10	0.0866716	0.120666	-0.0339943	0.00308045	0.0265788
cg24459792	LAPTM5	1	31230846	2.21003e-10	2.24722	1.54556	0.701655	1.03604e-08	0.721002	0.811715	-0.0907132	0.0001746	0.00375115
cg24477401	ARHGAP27	17	43484506	2.11414e-05	-0.302298	-0.509928	0.20763	0.000176565	0.634994	0.696047	-0.061053	0.0140014	0.0732302
cg24481868	PHF11	13	50070504	8.92855e-11	1.39794	0.862773	0.535169	4.79076e-09	0.556407	0.638062	-0.0816549	0.0433433	0.153503
cg24484339	CA13	8	86157525	0.0163263	0.587665	0.443334	0.144332	0.0412654	0.075268	0.115405	-0.0401366	0.0109404	0.0622123
cg24497819	SELPLG	12	109027683	4.74314e-11	1.02313	0.41739	0.60574	2.83538e-09	0.574875	0.636233	-0.0613586	0.0074585	0.0482054
cg24517501	GFI1	1	92952702	1.25757e-15	-2.36313	-2.82739	0.464257	3.34364e-13	0.836726	0.896431	-0.0597048	2.70106e-05	0.00113201
cg24525509	WNT2B	1	113051043	0.00176892	1.10849	0.783	0.325489	0.00669322	0.0681532	0.0711929	-0.00303962	0.0292158	0.118731
cg24594295	S100A10	1	151966792	0.000291087	0.482831	0.0197352	0.463096	0.00149868	0.109048	0.156538	-0.0474899	0.0464518	0.160494
cg24635860	ZC3H12A	1	37939423	7.53399e-09	-0.728011	-1.1587	0.43069	2.1859e-07	0.694803	0.789709	-0.094906	0.00830911	0.0518883
cg24682036	DSG2	18	29077698	0.00514016	-2.23402	-2.48272	0.248706	0.0160931	0.563872	0.617129	-0.0532575	0.0456576	0.158669
cg24686357	TEC	4	48272266	3.3209e-09	-1.29767	-1.64606	0.348389	1.06784e-07	0.436002	0.533007	-0.0970044	0.00260767	0.02368
cg24691453	S100A4	1	153518384	1.15395e-15	-0.844677	-1.78032	0.935639	3.11462e-13	0.653556	0.757114	-0.103558	3.98224e-06	0.000386119
cg24737783	C1orf59	1	109204304	2.98513e-05	-1.93319	-2.27154	0.33835	0.000233041	0.521262	0.60409	-0.0828284	0.0233335	0.102503
cg24749672	BIN2	12	51718108	4.19106e-05	0.27571	-0.0838235	0.359533	0.000307494	0.743243	0.843893	-0.10065	1.2726e-05	0.000723883
cg24782497	KIAA1683	19	18385409	0.00299684	-0.693227	-0.879542	0.186315	0.0102783	0.755638	0.796247	-0.040609	0.0489046	0.165855
cg24790297	CLEC11A	19	51226357	0.00908936	0.84848	0.677044	0.171436	0.0257177	0.681649	0.771287	-0.0896384	0.00209738	0.0204185
cg24858658	AK2	1	33502741	0.000684746	-0.461903	-0.627576	0.165672	0.0030595	0.0532454	0.0596708	-0.00642545	0.049746	0.16765
cg24899138	NEUROG1	5	134872639	0.000422308	0.709932	0.404874	0.305058	0.00205379	0.834978	0.867105	-0.0321271	0.00457078	0.0346791
cg24968721	SFRP2	4	154711620	0.0323203	-2.46274	-2.89342	0.430681	0.0713932	0.681501	0.727641	-0.0461409	0.0242359	0.105058
cg24995657	PLEK2	14	67879126	7.52724e-06	-0.350417	-0.817467	0.467049	7.44539e-05	0.565676	0.645062	-0.0793863	0.0418561	0.1501
cg25018951	PI4K2B	4	25235369	0.00100405	-0.913075	-1.12946	0.216386	0.00418488	0.553836	0.669479	-0.115644	0.0134439	0.0713339
cg25058482	TANK	2	161993315	0.0465997	0.392976	0.237979	0.154997	0.0958577	0.495562	0.651398	-0.155836	0.000739251	0.0100274
cg25096847	GEM	8	95274654	0.0153273	1.37558	1.01725	0.358333	0.0392187	0.0382276	0.0411001	-0.00287256	0.0441034	0.155218
cg25110734	PDGFRB	5	149535650	0.00514022	1.58037	1.39438	0.185995	0.0160931	0.0558073	0.0578666	-0.0020593	0.0489046	0.165855
cg25157914	STAT6	12	57505529	3.27775e-06	-1.21527	-1.67768	0.462408	3.74546e-05	0.134473	0.157677	-0.0232041	0.0404123	0.14671
cg25285053	GPR31	6	167571630	0.00068697	0.395947	0.272323	0.123624	0.0030671	0.690236	0.759843	-0.0696063	0.00795896	0.0504134
cg25363622	PCBD1	10	72648567	0.000854425	-0.268404	-0.428479	0.160075	0.00366148	0.195658	0.232289	-0.0366306	0.00714073	0.0467992
cg25371169	PLEKHA2	8	38757772	0.00171124	-0.453973	-0.608707	0.154733	0.00651368	0.473413	0.59959	-0.126177	2.45224e-05	0.00106829
cg25376238	FXYD5	19	35645610	4.69035e-10	-0.851073	-1.45584	0.604763	1.97061e-08	0.068614	0.0919473	-0.0233334	0.0433433	0.153503
cg25432232	AURKC	19	57742423	0.0316842	-0.647636	-0.761259	0.113623	0.0703154	0.845855	0.90563	-0.0597756	0.00159854	0.0169674
cg25477843	PARP10	8	145061318	0.00808481	0.911641	0.658734	0.252907	0.0234146	0.864016	0.882863	-0.0188463	0.0344269	0.132133
cg25613170	TBKBP1	17	45772523	0.0131591	0.455075	0.289745	0.16533	0.0347335	0.0993793	0.122813	-0.0234339	0.039011	0.143374
cg25634742	RAB32	6	146864328	1.05824e-10	0.537237	-0.10759	0.644827	5.51211e-09	0.684228	0.779576	-0.0953474	0.00535512	0.0386165
cg25647583	FES	15	91427184	1.94388e-14	0.46137	-0.108909	0.570279	3.93503e-12	0.520899	0.581472	-0.0605734	0.0376511	0.140121
cg25662535	ART5	11	3663801	0.0276392	-1.23396	-1.39419	0.160225	0.063019	0.0410863	0.0425015	-0.00141521	0.0019488	0.019434
cg25666403	OSM	22	30662994	7.19056e-06	3.08886	2.46261	0.626253	7.17284e-05	0.671612	0.786767	-0.115155	1.41099e-06	0.000242066
cg25719851	PTPN6	12	7055452	1.93793e-08	0.106608	-0.332051	0.438658	4.94589e-07	0.675394	0.775733	-0.10034	8.50218e-06	0.00057505
cg25729068	TC2N	14	92303235	1.76018e-06	-0.388811	-1.02443	0.635616	2.21127e-05	0.211365	0.310325	-0.0989595	0.0433433	0.153503
cg25739715	OSM	22	30663881	7.19056e-06	3.08886	2.46261	0.626253	7.17284e-05	0.666308	0.771318	-0.10501	4.12414e-06	0.000394125
cg25742326	PLEKHN1	1	901449	0.000276484	-1.51482	-1.87252	0.357691	0.00143431	0.416417	0.496024	-0.0796071	0.00639881	0.0435017
cg25754958	PTPN7	1	202130692	4.72801e-14	-0.548033	-0.938369	0.390336	8.33908e-12	0.637722	0.693087	-0.0553644	0.000326877	0.00575019
cg25780389	ACSL5	10	114134915	1.98532e-13	-0.560589	-1.05116	0.490566	2.97197e-11	0.605397	0.691099	-0.0857014	0.0192457	0.0903337
cg25809905	ITGA2B	17	42467728	0.00315591	-0.486532	-0.584329	0.0977975	0.010731	0.795771	0.84954	-0.0537691	0.000142291	0.00327954
cg25821304	RNF135	17	29297824	1.98723e-07	0.467184	0.154238	0.312946	3.67606e-06	0.0752552	0.12397	-0.0487147	0.0126444	0.0684847
cg25848158	S100A10	1	151966808	0.000291087	0.482831	0.0197352	0.463096	0.00149868	0.246509	0.341009	-0.0944995	0.005727	0.0404022
cg25882597	LPIN3	20	39969542	0.000555892	-0.0374907	-0.140107	0.102616	0.00257284	0.667683	0.741329	-0.0736459	0.00159854	0.0169674
cg25917853	CYB5R4	6	84568757	0.000217004	0.815319	0.512594	0.302725	0.00117463	0.101591	0.118862	-0.0172707	0.0276368	0.114531
cg25947945	LAD1	1	201368946	0.0337021	-2.43512	-2.54391	0.108785	0.073825	0.569819	0.651144	-0.0813257	0.0107145	0.0613665
cg26100711	MIXL1	1	226411247	0.000278392	-0.603356	-0.774495	0.171139	0.00144293	0.0449726	0.0657447	-0.020772	0.0256463	0.109084
cg26122129	RBPMS	8	30241119	0.00747149	-1.14119	-1.37349	0.2323	0.0219487	0.826349	0.866473	-0.0401241	0.00315403	0.0270123
cg26175526	HLA-E	6	30457245	3.63821e-12	1.36615	0.71087	0.655276	3.46583e-10	0.0342102	0.0458186	-0.0116085	0.00354653	0.0292285
cg26191923	HIST1H2BE	6	26183684	0.0340021	-1.32834	-1.48978	0.161443	0.074376	0.085692	0.0918548	-0.00616284	0.00924548	0.0556784
cg26206990	APH1B	15	63569719	1.4418e-07	1.42371	1.04509	0.378625	2.81009e-06	0.0534225	0.0627963	-0.00937374	0.049746	0.16765
cg26215887	SLC25A28	10	101380313	0.00131641	-0.117118	-0.223905	0.106787	0.0052252	0.0311179	0.0342852	-0.00316735	0.0332049	0.129074
cg26227523	PSTPIP1	15	77287243	1.61844e-10	1.26206	0.668728	0.593329	8.03089e-09	0.792633	0.858192	-0.0655594	1.95372e-05	0.00093031
cg26232412	PLCB2	15	40600635	2.5916e-07	0.730479	0.422885	0.307594	4.59371e-06	0.795205	0.901398	-0.106193	3.83468e-05	0.00140361
cg26234980	CYGB	17	74534419	0.00113445	-0.290592	-0.541006	0.250415	0.00463086	0.0396763	0.0596052	-0.0199289	0.0338112	0.130621
cg26246740	WDFY4	10	49893026	9.92681e-08	3.6666	3.19575	0.470849	2.03027e-06	0.59316	0.686533	-0.0933735	4.21478e-05	0.00149186
cg26267561	OXT	20	3052224	2.95065e-05	0.531351	0.412545	0.118806	0.000231049	0.750757	0.831529	-0.0807725	4.21478e-05	0.00149186
cg26273724	CREM	10	35484768	2.5073e-07	0.227395	-0.148921	0.376315	4.47105e-06	0.0494773	0.0539835	-0.00450622	0.0271271	0.113145
cg26312951	MX1	21	42797847	2.81898e-06	3.19324	2.59999	0.593252	3.29103e-05	0.56875	0.620514	-0.0517641	0.0196242	0.0914839
cg26332114	AURKC	19	57742260	0.0316842	-0.647636	-0.761259	0.113623	0.0703154	0.828166	0.867792	-0.0396264	0.015178	0.0772521
cg26360792	HAAO	2	43019997	5.60518e-09	0.0678361	-0.189927	0.257763	1.69238e-07	0.380682	0.505102	-0.124419	0.0118873	0.0657217
cg26363363	PTPN6	12	7060386	1.93793e-08	0.106608	-0.332051	0.438658	4.94589e-07	0.679342	0.775268	-0.0959258	0.000985952	0.012207
cg26366091	CHI3L2	1	111770274	5.48664e-05	3.28896	2.50691	0.782048	0.000382738	0.299014	0.438629	-0.139615	0.000779337	0.0103976
cg26369418	CSF2	5	131409352	9.54221e-05	-1.15781	-1.51103	0.353215	0.000600865	0.527126	0.596283	-0.0691567	0.0126444	0.0684847
cg26394055	FCER1G	1	161184921	4.54881e-11	2.71082	2.17964	0.531185	2.74686e-09	0.760395	0.830842	-0.070447	0.0212039	0.0962117
cg26402828	PCK2	14	24563435	5.3713e-09	-1.80327	-2.13218	0.328913	1.63563e-07	0.0802051	0.0824907	-0.00228561	0.0266255	0.111794
cg26425669	CXCR4	2	136875923	9.55039e-08	0.734796	0.16885	0.565945	1.96456e-06	0.035127	0.115974	-0.080847	0.0074585	0.0482054
cg26427109	CD6	11	60739019	3.45572e-25	-0.623125	-1.15297	0.529846	5.0999e-22	0.770687	0.847685	-0.0769973	0.00867297	0.0534092
cg26437842	WDFY4	10	49893423	9.92681e-08	3.6666	3.19575	0.470849	2.03027e-06	0.621275	0.758295	-0.137021	3.07033e-05	0.00122293
cg26463200	PAX1	20	21685401	0.00942391	0.0647517	0.00394428	0.0608074	0.0265001	0.155955	0.238492	-0.0825371	0.0228933	0.101249
cg26476820	CAPG	2	85637851	1.78545e-13	1.62314	1.00452	0.618617	2.76574e-11	0.72284	0.812059	-0.0892188	6.12322e-05	0.00188812
cg26495839	C19orf39	19	11484842	5.50799e-05	-0.449502	-0.630133	0.180631	0.000383881	0.0998608	0.120377	-0.0205161	0.0464518	0.160494
cg26534847	BPI	20	36932479	7.38706e-07	0.237494	0.0406765	0.196817	1.07335e-05	0.539678	0.646185	-0.106506	0.0010118	0.0124221
cg26536957	SLC25A28	10	101381059	0.00131641	-0.117118	-0.223905	0.106787	0.0052252	0.0920301	0.105533	-0.0135032	0.0145792	0.075197
cg26570683	ACP5	19	11689860	1.62213e-09	-0.505957	-1.34582	0.839864	5.72212e-08	0.558713	0.607221	-0.0485079	0.0489046	0.165855
cg26674479	EVX1	7	27281415	0.00920759	1.00682	0.715491	0.291331	0.025978	0.667095	0.710792	-0.0436972	0.0425942	0.151726
cg26678920	PRKCDBP	11	6341888	0.000142049	-0.560945	-0.936909	0.375964	0.000829392	0.435005	0.517509	-0.0825033	0.0376511	0.140121
cg26683005	CARD8	19	48752990	2.31925e-06	0.61188	0.349673	0.262207	2.80674e-05	0.669094	0.734097	-0.0650025	0.0131726	0.0703808
cg26688911	LPIN3	20	39969536	0.000555892	-0.0374907	-0.140107	0.102616	0.00257284	0.699082	0.782281	-0.0831997	0.000739251	0.0100274
cg26699283	AIFM2	10	71892715	0.00415339	-1.37105	-1.59886	0.227813	0.0134723	0.066196	0.106859	-0.0406631	0.0411288	0.148397
cg26714230	EPSTI1	13	43566642	2.60482e-08	0.675176	0.169722	0.505454	6.3915e-07	0.370567	0.48795	-0.117382	0.00535512	0.0386165
cg26758986	P4HA3	11	74022882	0.000205929	0.792803	0.451375	0.341428	0.00112391	0.755856	0.827604	-0.0717478	0.0397064	0.145016
cg26822501	LTBP1	2	33171334	0.0129001	-0.936693	-1.27967	0.342979	0.0341612	0.579843	0.656366	-0.0765226	0.00489322	0.0362978
cg26824216	RTP4	3	187086147	3.59148e-13	2.08375	1.19021	0.893539	5.11829e-11	0.0656594	0.0933899	-0.0277305	0.0441034	0.155218
cg26838747	CLIC4	1	25071311	0.0106016	1.39379	1.14469	0.2491	0.0290061	0.0644126	0.0807178	-0.0163052	0.0181483	0.0868672
cg26842802	CASP8	2	202125212	0.000227842	-1.26598	-1.52373	0.257754	0.00122328	0.713253	0.819068	-0.105815	8.79526e-06	0.000585216
cg26842815	PTPN6	12	7060263	1.93793e-08	0.106608	-0.332051	0.438658	4.94589e-07	0.567015	0.668883	-0.101867	5.75659e-05	0.00182172
cg26886978	TMCO4	1	20126779	9.45479e-13	0.140605	-0.420043	0.560648	1.17712e-10	0.0455362	0.0515766	-0.00604034	0.0164407	0.0814448
cg26918754	PADI4	1	17634629	0.00158168	0.133723	0.0119805	0.121743	0.0061053	0.457668	0.53406	-0.0763916	0.0011216	0.0133363
cg26954174	NOD2	16	50730813	3.13446e-10	1.49118	0.756746	0.734438	1.38554e-08	0.634942	0.731264	-0.0963222	0.000300516	0.00542314
cg26956245	NOD1	7	30518972	2.16863e-08	0.0462022	-0.359846	0.406049	5.4488e-07	0.225345	0.283563	-0.0582178	0.015178	0.0772521
cg26980692	SLC15A3	11	60719947	8.39361e-14	2.33636	1.70845	0.627914	1.42404e-11	0.268691	0.357047	-0.0883559	0.0363319	0.136857
cg27058497	RUNX3	1	25291546	2.14196e-12	-0.653109	-1.23783	0.584719	2.2056e-10	0.693015	0.764782	-0.0717664	0.00398298	0.0315845
cg27132391	PRKCDBP	11	6341850	0.000142049	-0.560945	-0.936909	0.375964	0.000829392	0.388355	0.483315	-0.0949602	0.0448748	0.156961
cg27139457	CAPG	2	85637739	1.78545e-13	1.62314	1.00452	0.618617	2.76574e-11	0.724699	0.756833	-0.0321345	0.0441034	0.155218
cg27147785	OAS2	12	113416145	9.96123e-06	1.11621	0.795273	0.320934	9.43378e-05	0.240629	0.354242	-0.113613	0.00867297	0.0534092
cg27166527	MGC87042	7	22539908	0.0152526	-1.37146	-1.69847	0.327013	0.0390728	0.317722	0.427339	-0.109617	0.0383259	0.14173
cg27176614	CYBA	16	88717989	2.68642e-10	-0.303578	-0.917726	0.614148	1.21771e-08	0.43733	0.512401	-0.0750716	0.00813235	0.0511543
cg27176729	IER5	1	181056650	0.0015721	0.584705	0.313108	0.271596	0.00607097	0.859468	0.896104	-0.0366356	0.0185079	0.0879893
cg27280688	UBASH3A	21	43823809	1.86995e-13	-1.84061	-2.31096	0.470351	2.86655e-11	0.875191	0.886093	-0.0109022	0.0456576	0.158669
cg27281030	NLRP12	19	54312881	7.4162e-09	0.0581088	-0.242373	0.300481	2.15871e-07	0.959291	0.966361	-0.00707031	0.0464518	0.160494
cg27284288	CD6	11	60739005	3.45572e-25	-0.623125	-1.15297	0.529846	5.0999e-22	0.830033	0.881324	-0.0512916	0.00322921	0.0274463
cg27285720	GBP4	1	89664782	4.1628e-08	2.87003	2.19386	0.676171	9.63079e-07	0.683688	0.788	-0.104311	0.00163891	0.01725
cg27299406	HAAO	2	43020013	5.60518e-09	0.0678361	-0.189927	0.257763	1.69238e-07	0.335825	0.476227	-0.140403	0.00886018	0.0541261
cg27360567	MST1R	3	49941613	0.027764	-1.85083	-1.96978	0.11895	0.0632396	0.550489	0.613785	-0.0632955	0.009051	0.0548898
cg27365426	ARHGAP15	2	143886372	5.84304e-10	-0.730427	-1.3679	0.637476	2.36027e-08	0.630608	0.677389	-0.0467807	0.00426771	0.0331012
cg27366072	BCL2L14	12	12222913	0.0117304	-0.321166	-0.445433	0.124267	0.0315038	0.786668	0.828527	-0.0418594	0.0181483	0.0868672
cg27459529	WDFY4	10	49892943	9.92681e-08	3.6666	3.19575	0.470849	2.03027e-06	0.65594	0.742853	-0.086913	0.000536256	0.00805669
cg27506889	PSMB10	16	67970774	1.78756e-15	0.862304	0.357897	0.504407	4.61502e-13	0.10416	0.127961	-0.0238009	0.0376511	0.140121
cg27510901	DNAJC1	10	22292876	5.28414e-05	-0.242498	-0.406816	0.164317	0.000372504	0.0640083	0.0689565	-0.00494813	0.0489046	0.165855
cg27543739	IDE	10	94334014	0.0447767	-1.61221	-1.6922	0.0799895	0.0928491	0.107367	0.124702	-0.0173342	0.0308719	0.123052
cg27587125	C1orf59	1	109204207	2.98513e-05	-1.93319	-2.27154	0.33835	0.000233041	0.631231	0.709292	-0.0780611	0.015178	0.0772521
cg27615366	PDLIM4	5	131592974	2.0321e-05	1.07197	0.290642	0.781327	0.000171158	0.510037	0.572821	-0.0627835	0.0204007	0.0938202
cg27615578	LRRC8E	19	7953281	0.001884	-1.92393	-2.26431	0.340379	0.00703622	0.324387	0.417762	-0.0933754	0.0131726	0.0703808
cg27662412	PIK3C3	18	39535095	0.000693658	0.118303	0.00145104	0.116852	0.00308924	0.0735496	0.0871348	-0.0135852	0.0303111	0.121597

## Sheet: Supplementary Data 4b
Supplementary Data 4. The lists of differentially methylated and differentially expressed genes in tumors analyzed by Agilent microarray.
Supplementary Data 4b. The lists of hyper-methylated and down-regulated genes in tumors with high CD8 T cells compared with tumors having low CD8 T cells.
Probe (methylation array)	Gene Symbol	Chromosome	Genomic Coordinate	wilcox.p_de (Agilent)	meanExp_highCD8Tcells (Agilent)	meanExp_lowCD8Tcells (Agilent)	fc (Agilent)	fdr (Agilent)	avgML_highCD8T (methylation array)	avg_ML_lowCD8T (methylation array)	diffML (methylation array)	wilcox.p (methylation array)	bhp (methylation array)
cg00002224	C8orf31	8	144120399	0.00470697	0.508475	0.63677	-0.128295	0.0149812	0.210263	0.150754	0.0595093	0.000284063	0.00521812
cg00013409	EPHA10	1	38231980	0.011069	0.0331053	0.219098	-0.185992	0.0300173	0.0749444	0.0550943	0.01985	0.00148287	0.0161421
cg00015024	CCNJ	10	97803045	0.021463	-0.48788	-0.312919	-0.17496	0.0514177	0.0684117	0.0580022	0.0104095	0.0100612	0.0588802
cg00017489	DPP6	7	153583318	9.39357e-10	2.29092	2.72635	-0.435436	3.62201e-08	0.152338	0.108198	0.0441395	0.00061354	0.00883277
cg00027400	DCC	18	49866412	0.000133655	0.411195	0.745771	-0.334576	0.000791803	0.129804	0.101043	0.0287616	2.22533e-05	0.00100559
cg00027650	TCF12	15	57510575	0.000215491	1.38636	1.70965	-0.323291	0.00116718	0.223881	0.171947	0.0519341	0.0224603	0.0999471
cg00034559	TMEM178	2	39892124	0.0244365	2.68353	2.89382	-0.210291	0.0570418	0.829358	0.767121	0.0622376	0.00625904	0.0428798
cg00053647	C7orf28B	7	6866072	0.0265946	0.389858	0.510437	-0.120578	0.0610669	0.053769	0.0461812	0.00758774	0.0242359	0.105058
cg00056578	KSR2	12	118406033	0.0135562	-0.173306	0.0634256	-0.236732	0.0355553	0.108136	0.0549535	0.0531827	0.00144607	0.015861
cg00061413	PANK3	5	168007339	0.00243816	-0.533102	-0.365647	-0.167455	0.00869188	0.53613	0.384988	0.151142	4.77743e-05	0.00161293
cg00066942	EPC2	2	149401448	0.000180836	1.14642	1.34226	-0.195835	0.00100671	0.200057	0.143306	0.0567513	0.0489046	0.165855
cg00070680	DGKI	7	137531956	4.71655e-10	2.07733	2.94813	-0.870806	1.97696e-08	0.0652023	0.0644221	0.000780251	0.000309073	0.00552914
cg00079891	RHBDF1	16	122716	0.00413029	-0.624456	-0.415764	-0.208692	0.0134167	0.0183432	0.016791	0.0015522	0.0338112	0.130621
cg00082497	MARCKSL1	1	32802133	9.63944e-09	0.267221	0.843994	-0.576772	2.71275e-07	0.117839	0.0779943	0.0398442	0.0157982	0.0793413
cg00084432	SPG20	13	36944471	0.0406996	1.44625	1.56641	-0.120154	0.0858835	0.529944	0.337403	0.19254	1.95597e-06	0.000277189
cg00089101	TMEM131	2	98612552	0.00605122	0.0652871	0.272933	-0.207646	0.0183609	0.0432988	0.0360054	0.00729337	0.0356871	0.135255
cg00089384	SCG3	15	51972699	4.85019e-06	2.66229	3.31366	-0.651377	5.19894e-05	0.344929	0.217631	0.127298	0.00019046	0.00397831
cg00090338	ZNF507	19	32835826	5.74081e-05	-0.26132	-0.113739	-0.147581	0.00039808	0.948434	0.928298	0.0201354	0.000550947	0.00820574
cg00091060	ZNF17	19	57922082	0.000313793	0.641368	0.847223	-0.205855	0.00160128	0.0946815	0.0608093	0.0338722	2.97376e-05	0.00120072
cg00096039	UBE3A	15	25650950	0.0375062	-0.00790781	0.105321	-0.113229	0.080508	0.924578	0.911412	0.0131658	0.0137201	0.0722743
cg00099240	SYN3	22	33454632	0.00417676	0.250397	0.50805	-0.257652	0.0135281	0.6741	0.586497	0.0876022	0.0261319	0.110441
cg00113951	CABP1	12	121078090	1.27952e-06	0.379419	0.980092	-0.600673	1.70355e-05	0.0643903	0.0574556	0.00693468	0.039011	0.143374
cg00124708	ARMCX3	X	100877463	0.002971	1.23595	1.42704	-0.191094	0.0102135	0.805837	0.746606	0.0592305	0.0246984	0.106387
cg00128560	TIGD7	16	3352013	4.62641e-07	0.671316	1.0675	-0.396185	7.32576e-06	0.943463	0.930768	0.0126948	0.0174475	0.0847091
cg00142670	C6orf154	6	43478496	0.0163658	0.697501	0.870596	-0.173094	0.0413534	0.532456	0.45115	0.0813056	0.00585604	0.0410137
cg00150737	MRPL3	3	131221845	0.0159355	-0.771482	-0.674082	-0.0974007	0.0404323	0.0166347	0.0127822	0.00385255	0.0100612	0.0588802
cg00151914	RASL10B	17	34058550	0.00518273	-0.279269	-0.127177	-0.152092	0.0162003	0.042866	0.0335313	0.00933467	8.31259e-05	0.00230233
cg00157043	LDLRAD3	11	35964907	0.00623312	1.1466	1.3928	-0.246204	0.0188262	0.205879	0.151229	0.0546503	0.00209738	0.0204185
cg00159212	SLC35A3	1	100435336	0.000893297	-0.531172	-0.358827	-0.172345	0.00379427	0.0679364	0.0482345	0.0197019	0.0148759	0.0762172
cg00160853	SUZ12	17	30263770	0.00213526	-0.444194	-0.283985	-0.160209	0.00780417	0.0546732	0.0490366	0.00563661	0.00698644	0.0461404
cg00197373	OR2V2	5	180581937	0.037425	0.176371	0.246897	-0.0705266	0.0804017	0.82738	0.771783	0.0555967	0.015178	0.0772521
cg00209066	BRD1	22	50218923	0.000761555	-0.722496	-0.451375	-0.271121	0.00333982	0.92177	0.875144	0.0466264	0.00109316	0.0130984
cg00220102	ABAT	16	8806756	5.28868e-07	1.62823	2.05842	-0.430191	8.15727e-06	0.270893	0.185967	0.0849265	9.41063e-06	0.000607897
cg00225858	ADAD2	16	84223841	0.00465521	0.977914	1.22896	-0.251045	0.0148457	0.804791	0.741232	0.0635591	0.0256463	0.109084
cg00231389	ABAT	16	8806753	5.28868e-07	1.62823	2.05842	-0.430191	8.15727e-06	0.191334	0.119541	0.0717933	7.89565e-08	8.52199e-05
cg00236005	ZNF365	10	64279749	0.0049057	2.60474	2.81962	-0.214884	0.0155116	0.771015	0.673377	0.0976383	0.00199721	0.0197619
cg00236225	LASS5	12	50561318	0.0130939	-0.304163	-0.14134	-0.162823	0.0345923	0.0513688	0.0422841	0.00908465	0.0216158	0.0974105
cg00241281	PACS2	14	105779794	0.0436577	0.712548	0.846983	-0.134435	0.0909827	0.546662	0.432482	0.114181	0.00190146	0.0191113
cg00252616	PCGF3	4	698303	1.03683e-06	-0.402699	-0.169217	-0.233482	1.4252e-05	0.82547	0.782701	0.0427683	0.0356871	0.135255
cg00252813	GAPDH	12	6642229	0.000182119	-0.50024	-0.201887	-0.298352	0.00101194	0.0536665	0.0463993	0.00726719	0.0276368	0.114531
cg00266009	RALYL	8	85095275	0.00197042	2.37486	2.90954	-0.534679	0.00728865	0.0696725	0.0646742	0.00499827	0.0185079	0.0879893
cg00270789	GPT2	16	46919075	1.06438e-08	-0.151034	0.292913	-0.443947	2.97192e-07	0.0712728	0.0389283	0.0323445	5.60352e-09	4.79811e-05
cg00281467	BCR	22	23522460	0.00753093	-0.0509029	0.135906	-0.186809	0.0220761	0.0656658	0.0560353	0.00963048	0.0185079	0.0879893
cg00286512	PRKAR1B	7	754102	0.00014669	-0.29061	-0.0720657	-0.218544	0.000851187	0.752651	0.709023	0.0436277	0.00668683	0.0448138
cg00287165	ZNF19	16	71523304	0.0188978	0.247053	0.384406	-0.137352	0.0464918	0.898888	0.846386	0.0525014	0.000507963	0.00776206
cg00292971	FAM131B	7	143060536	1.48311e-08	1.61711	2.02139	-0.404283	3.9433e-07	0.734588	0.630407	0.104181	0.00109316	0.0130984
cg00313750	FAM123A	13	25746473	9.09714e-05	3.60522	4.12093	-0.515715	0.000577207	0.259431	0.189194	0.0702369	0.00168021	0.0175519
cg00319595	BCAR1	16	75300861	0.00478564	-0.801461	-0.62661	-0.174851	0.0151936	0.381427	0.241605	0.139822	2.42619e-06	0.000302739
cg00324097	SEPT9	17	75446549	0.00421191	0.278747	0.533576	-0.254828	0.0136148	0.179522	0.147129	0.0323925	0.0297592	0.120188
cg00326131	RTKN	2	74668477	2.65574e-05	0.292945	0.588487	-0.295542	0.000212913	0.705705	0.588276	0.11743	0.0196242	0.0914839
cg00326908	PDE7A	8	66755120	0.016445	-1.3452	-1.2192	-0.126003	0.0415125	0.54663	0.442742	0.103888	0.0314415	0.124502
cg00331616	MPHOSPH8	13	20207201	0.0254095	-0.1506	0.0505233	-0.201124	0.0589689	0.600095	0.515667	0.0844282	0.00185517	0.0187843
cg00332048	HDAC9	7	18535072	0.00462945	0.710529	0.853827	-0.143298	0.0147769	0.163939	0.0958648	0.0680747	1.1792e-07	9.40726e-05
cg00345366	SAAL1	11	18128177	0.000441026	-1.23251	-1.03552	-0.196986	0.00212739	0.544208	0.390697	0.153511	0.000130245	0.00309944
cg00345522	NRXN1	2	51260399	1.7608e-05	3.24466	3.8944	-0.649733	0.00015252	0.438012	0.335537	0.102476	0.00308045	0.0265788
cg00347369	STMN2	8	80523320	0.00242324	4.30614	4.78994	-0.483797	0.00865081	0.290237	0.219831	0.0704059	0.0200092	0.0926175
cg00348858	TUFM	16	28858442	0.000199544	-0.332329	-0.157644	-0.174685	0.00109341	0.0677753	0.055396	0.0123793	0.000647261	0.00915844
cg00351152	CAND2	3	12837017	0.00501492	0.996009	1.16917	-0.173165	0.0157755	0.896388	0.857323	0.0390655	0.00180993	0.0184781
cg00357971	COL20A1	20	61923848	0.000443967	2.00068	2.51019	-0.509505	0.00213752	0.462364	0.375667	0.0866972	0.000443202	0.00707639
cg00358213	DOCK10	2	225907631	0.041401	0.380848	0.536088	-0.15524	0.0869919	0.059603	0.0393048	0.0202982	1.15133e-05	0.000683455
cg00358880	LHX9	1	197885105	0.000392303	0.702795	1.06191	-0.359117	0.00192892	0.0516415	0.0438567	0.00778479	0.00148287	0.0161421
cg00362906	MLL	11	118305799	0.00143903	0.00686238	0.143864	-0.137002	0.00563405	0.0587837	0.0493353	0.00944846	0.0123874	0.0675514
cg00364457	BTBD9	6	38608738	0.00126855	0.381856	0.540231	-0.158375	0.00507593	0.335776	0.296138	0.0396383	0.0320202	0.125993
cg00368415	SNX27	1	151584398	1.26816e-06	0.383979	0.711458	-0.327479	1.69224e-05	0.0459175	0.0403302	0.0055873	0.00668683	0.0448138
cg00374747	CDKN1C	11	2907930	0.0120589	-0.406844	-0.11465	-0.292194	0.0322402	0.273127	0.22541	0.0477175	0.00121107	0.0140757
cg00375819	SLC6A1	3	11033866	0.000364225	3.6376	3.99995	-0.362353	0.00181272	0.0542802	0.047301	0.00697917	0.0480752	0.164043
cg00386405	ZNF536	19	30863275	2.36096e-05	0.926863	1.50312	-0.576257	0.000193905	0.749863	0.553056	0.196807	1.2726e-05	0.000723883
cg00413617	KCNC1	11	17757415	3.73502e-05	3.51943	3.93385	-0.414421	0.000280553	0.117405	0.0440596	0.0733449	5.13488e-09	4.6976e-05
cg00415971	RGR	10	86004761	0.0444951	0.718245	0.831007	-0.112762	0.0923604	0.275953	0.198977	0.0769761	7.17144e-06	0.000525642
cg00418828	SYNPR	3	63263308	0.0011997	2.47505	3.29428	-0.81923	0.00484645	0.915429	0.872338	0.0430919	0.0256463	0.109084
cg00423443	CDH13	16	82660376	0.0212631	-1.31313	-0.884304	-0.428829	0.0510693	0.110008	0.0867385	0.0232695	0.000300516	0.00542314
cg00424690	C6orf154	6	43478455	0.0163658	0.697501	0.870596	-0.173094	0.0413534	0.509009	0.41712	0.0918896	0.00127433	0.0145636
cg00427296	MYH10	17	8534932	4.39852e-08	-1.09632	-0.65815	-0.438171	1.00715e-06	0.0763687	0.066894	0.00947471	0.0320202	0.125993
cg00433866	MOG	6	29623646	0.00231249	2.57187	3.25666	-0.684786	0.0083275	0.655222	0.58285	0.072372	0.0456576	0.158669
cg00439261	BCAR1	16	75273413	0.00478564	-0.801461	-0.62661	-0.174851	0.0151936	0.71137	0.62267	0.0887	0.000130245	0.00309944
cg00441434	DPYSL2	8	26434054	5.44565e-05	1.95062	2.19292	-0.2423	0.000380909	0.246825	0.2045	0.0423251	0.0164407	0.0814448
cg00445443	HOXA2	7	27143478	0.000873657	0.904985	1.51245	-0.607462	0.00372953	0.2963	0.217025	0.0792749	0.002869	0.0253017
cg00446413	DPP6	7	153749206	9.39357e-10	2.29092	2.72635	-0.435436	3.62201e-08	0.0941754	0.0755879	0.0185875	1.83005e-05	0.000896574
cg00461642	PANK1	10	91403800	0.000248474	-1.11359	-0.791747	-0.321845	0.00131151	0.0416397	0.0349611	0.00667855	0.00867297	0.0534092
cg00473929	ZNF30	19	35417259	5.82781e-05	0.649056	0.942627	-0.293571	0.00040286	0.845938	0.790605	0.0553327	0.0246984	0.106387
cg00475509	ZIC1	3	147125955	0.00316491	1.56809	1.9294	-0.361313	0.0107556	0.207417	0.125173	0.0822443	1.31147e-06	0.000234494
cg00492711	ZNF491	19	11909250	0.0134893	0.347883	0.468722	-0.120839	0.035432	0.040252	0.0300409	0.010211	0.0397064	0.145016
cg00505997	GTF2F2	13	45694580	1.09427e-05	0.0256222	0.304641	-0.279019	0.000102114	0.0467409	0.0404076	0.00633323	0.0148759	0.0762172
cg00509187	ENOX1	13	44362093	3.67872e-05	0.616962	1.07699	-0.460025	0.000276626	0.459976	0.391639	0.0683376	0.0303111	0.121597
cg00515954	ANKS1B	12	99548504	6.64372e-05	2.04735	2.63981	-0.59246	0.000448138	0.283488	0.174205	0.109284	3.34017e-06	0.000354848
cg00516481	PDE9A	21	44073202	5.25517e-06	0.48658	0.798251	-0.311671	5.56243e-05	0.147798	0.10422	0.0435775	2.70106e-05	0.00113201
cg00520042	PEMT	17	17480931	0.00684541	-0.0761413	0.0775735	-0.153715	0.0203886	0.781076	0.715977	0.0650988	0.000936076	0.0117845
cg00522316	KHSRP	19	6425042	0.000167315	-0.483638	-0.272673	-0.210965	0.000945306	0.078258	0.0679489	0.0103091	0.0261319	0.110441
cg00524967	RFC3	13	34391826	1.41107e-06	-1.46949	-1.0846	-0.384885	1.84152e-05	0.391159	0.273737	0.117423	0.00180993	0.0184781
cg00533390	HNRNPU	1	245028657	0.000121719	-0.236624	-0.07525	-0.161373	0.000735772	0.538306	0.393546	0.14476	0.000196041	0.00405379
cg00539360	VEGFA	6	43737136	0.0356786	0.361876	0.725292	-0.363416	0.0772555	0.343417	0.239809	0.103607	6.71487e-05	0.00200153
cg00559967	ANKRD11	16	89557017	3.39261e-05	-0.592873	-0.301293	-0.291581	0.000258606	0.0215074	0.019129	0.00237835	0.0292158	0.118731
cg00566208	CDH18	5	19988678	0.000183401	-1.97339	-1.10641	-0.866989	0.00101814	0.176068	0.125747	0.0503212	0.0433433	0.153503
cg00573124	C9orf69	9	139011777	0.0171746	-0.865538	-0.697755	-0.167783	0.0429945	0.558042	0.487508	0.0705341	0.0167705	0.0825551
cg00576075	C1orf52	1	85725654	0.0100486	0.326323	0.453935	-0.127612	0.0278479	0.254657	0.159238	0.0954186	8.41983e-07	0.000190507
cg00577560	KIAA1026	1	15271830	0.000222361	1.02912	1.31516	-0.286047	0.00119964	0.379534	0.289061	0.0904729	0.000521931	0.00791773
cg00579250	SV2C	5	75378790	0.00130831	1.45268	1.99928	-0.546597	0.00519878	0.183099	0.15233	0.0307685	0.0297592	0.120188
cg00590960	BRUNOL4	18	35146726	2.48371e-07	0.874787	1.57078	-0.695996	4.44226e-06	0.0936162	0.0790735	0.0145427	0.0383259	0.14173
cg00592643	BTBD3	20	11870769	0.0395822	0.325063	0.493312	-0.168249	0.0840632	0.477389	0.375208	0.102181	0.0397064	0.145016
cg00602811	ZEB2	2	145278564	0.00779298	2.23961	2.44808	-0.208472	0.0227176	0.0740022	0.0584576	0.0155446	0.000408134	0.00667582
cg00603435	LRP1B	2	142889367	1.88419e-05	3.69235	4.24893	-0.556583	0.000160779	0.16435	0.0975731	0.066777	5.41082e-05	0.00174908
cg00603512	PDCL3	2	101179146	0.000806755	-0.0661899	0.0731874	-0.139377	0.00349842	0.0337017	0.0293361	0.00436568	0.0448748	0.156961
cg00610692	RTKN	2	74668072	2.65574e-05	0.292945	0.588487	-0.295542	0.000212913	0.240799	0.191367	0.049432	0.000300516	0.00542314
cg00622166	GPT2	16	46919021	1.06438e-08	-0.151034	0.292913	-0.443947	2.97192e-07	0.140066	0.0841298	0.055936	6.96459e-09	5.06339e-05
cg00632792	C4orf27	4	170679230	0.010902	0.463436	0.565888	-0.102451	0.0296455	0.0615793	0.0572607	0.00431862	0.0489046	0.165855
cg00632811	PWP1	12	108078821	0.00544397	-0.348283	-0.238949	-0.109334	0.0168776	0.167626	0.161728	0.00589862	0.0114051	0.0639358
cg00656728	GUCA2B	1	42618506	0.0351377	0.563958	0.752851	-0.188893	0.0763814	0.512972	0.401289	0.111684	0.000397033	0.00654397
cg00664418	PHF13	1	6673075	0.0086749	-0.158975	-0.0159492	-0.143025	0.0247771	0.0789272	0.0707486	0.00817863	0.0489046	0.165855
cg00665650	PAIP2	5	138676787	0.0162082	0.252203	0.360653	-0.10845	0.0410132	0.359539	0.30384	0.0556995	0.0480752	0.164043
cg00667938	EPHA10	1	38231146	0.011069	0.0331053	0.219098	-0.185992	0.0300173	0.0839748	0.0714278	0.012547	0.000912025	0.0115805
cg00679603	PCYT1B	X	24691104	0.00454057	0.996925	1.22149	-0.224568	0.0145347	0.526623	0.472919	0.0537037	0.0109404	0.0622123
cg00680827	JPH3	16	87635210	4.5206e-07	-0.54461	0.244781	-0.789391	7.20948e-06	0.0696777	0.0564397	0.013238	0.00523609	0.0380208
cg00683788	PDYN	20	1974878	7.84544e-06	1.24749	2.02077	-0.773277	7.71721e-05	0.176086	0.146165	0.0299207	0.0157982	0.0793413
cg00685836	PPFIA2	12	82153256	0.00908924	1.82951	2.2499	-0.420395	0.0257177	0.0348026	0.0300155	0.00478716	0.00417081	0.0326049
cg00702593	DSCAM	21	42219853	7.18579e-09	-0.378153	0.518677	-0.89683	2.10886e-07	0.736215	0.631199	0.105017	0.0224603	0.0999471
cg00703902	WIPI2	7	5253016	0.000326877	0.605965	0.785463	-0.179498	0.00165897	0.937538	0.889561	0.047977	0.00813235	0.0511543
cg00719165	ZNF513	2	27603886	0.014137	-0.145409	-0.00475966	-0.140649	0.036786	0.06873	0.0466584	0.0220716	1.31147e-06	0.000234494
cg00724662	NXF1	11	62573193	0.0211637	-0.284142	-0.150057	-0.134085	0.05092	0.0728139	0.067531	0.00528285	0.0376511	0.140121
cg00731411	VAX2	2	71127576	8.01632e-07	0.49689	0.937735	-0.440845	1.14609e-05	0.0692968	0.0506572	0.0186396	0.015178	0.0772521
cg00737208	ZNF594	17	5096234	7.55854e-06	0.0410253	0.398498	-0.357473	7.46799e-05	0.936424	0.913656	0.022768	0.0017657	0.0181735
cg00742557	KCTD1	18	24128623	2.79402e-05	0.986533	1.27515	-0.288618	0.000221311	0.0296561	0.027482	0.00217401	0.0418561	0.1501
cg00754357	ZCCHC11	1	53019727	0.0186745	-0.670636	-0.495668	-0.174968	0.0460185	0.172859	0.124225	0.0486343	0.000207666	0.00421413
cg00763594	KIAA1026	1	15256054	0.000222361	1.02912	1.31516	-0.286047	0.00119964	0.346805	0.273322	0.0734824	0.0118873	0.0657217
cg00767058	ADPRHL1	13	114103796	0.00118496	-0.8919	-0.628124	-0.263776	0.00479644	0.776194	0.665793	0.110401	0.000292181	0.0053173
cg00776080	TENC1	12	53442322	0.0439354	0.346499	0.461989	-0.11549	0.0914544	0.371617	0.259463	0.112154	5.26199e-06	0.000446302
cg00776464	NOS1AP	1	162039314	0.00350732	-0.132704	0.155803	-0.288507	0.0117244	0.0291231	0.0258592	0.00326385	0.023781	0.103752
cg00777926	GJB6	13	20807375	0.0301031	1.07833	1.4511	-0.372767	0.0674877	0.90155	0.864377	0.0371725	0.00762209	0.0489271
cg00791468	KCNA2	1	111148984	6.26297e-09	2.25797	2.67051	-0.41254	1.87196e-07	0.0916631	0.0682461	0.023417	0.0140014	0.0732302
cg00806239	TJAP1	6	43456984	0.0371023	-0.457207	-0.328779	-0.128428	0.0798334	0.285568	0.163635	0.121934	2.42619e-06	0.000302739
cg00814476	PDXDC2	16	70099968	0.0212629	-0.89899	-0.791735	-0.107255	0.0510693	0.0762886	0.0703762	0.00591244	0.0425942	0.151726
cg00819362	CLIP3	19	36524208	5.93789e-05	2.18928	2.47897	-0.289687	0.00040874	0.825661	0.774803	0.0508577	0.0433433	0.153503
cg00826384	PTPRZ1	7	121513065	8.9632e-06	5.15795	5.59956	-0.441613	8.64017e-05	0.0516008	0.0476389	0.00396191	0.0433433	0.153503
cg00835832	ZNF284	19	44575997	0.0477823	-0.695216	-0.573214	-0.122001	0.0978948	0.0619958	0.0530045	0.00899129	0.0320202	0.125993
cg00836755	BMI1	10	22609266	0.0173822	0.0713116	0.218887	-0.147575	0.0434165	0.0697943	0.0615535	0.00824083	0.00964566	0.0572632
cg00837398	ZNF783	7	148958537	1.61291e-05	-0.219778	0.0115441	-0.231322	0.000141748	0.181618	0.120743	0.0608747	6.47123e-06	0.000495331
cg00839434	DLL1	6	170601062	3.18737e-07	1.35816	1.75227	-0.394114	5.3872e-06	0.053052	0.0480335	0.00501854	0.0292158	0.118731
cg00846400	RBM9	22	36425210	3.6225e-05	-1.06074	-0.678651	-0.382086	0.000273206	0.035917	0.0321136	0.00380345	0.00124233	0.0143223
cg00851532	SYNE2	14	64680245	0.00211634	-0.64725	-0.365642	-0.281609	0.00774932	0.942559	0.928273	0.0142857	0.0480752	0.164043
cg00855661	WDR19	4	39183530	0.020868	0.61697	0.735551	-0.118581	0.0503379	0.0586495	0.0454905	0.0131589	0.0014101	0.0155904
cg00871371	SEPT9	17	75371476	0.00421191	0.278747	0.533576	-0.254828	0.0136148	0.303316	0.240897	0.0624188	0.0019488	0.019434
cg00876678	RNPS1	16	2319586	1.15978e-06	-0.728441	-0.517987	-0.210455	1.57112e-05	0.324772	0.229455	0.0953168	7.36033e-05	0.00212632
cg00880984	IBTK	6	82958011	0.00999728	-0.37887	-0.243088	-0.135782	0.0277318	0.192319	0.139148	0.0531707	0.00380286	0.0306295
cg00884606	NOL4	18	31803454	1.51836e-07	4.34759	5.1093	-0.76171	2.94e-06	0.0314966	0.0237697	0.00772698	0.00489322	0.0362978
cg00885506	WDR31	9	116102792	0.0318251	0.0232367	0.126987	-0.10375	0.0705403	0.0411466	0.0318917	0.00925498	0.0320202	0.125993
cg00890010	MCCC1	3	182817389	0.0135228	0.270511	0.383462	-0.112951	0.0354987	0.101913	0.0916987	0.0102147	0.00280152	0.0248797
cg00891459	HNRNPR	1	23670936	1.0002e-05	-0.235029	-0.00962261	-0.225407	9.46734e-05	0.0481936	0.0371156	0.0110781	0.0356871	0.135255
cg00898447	BCAR1	16	75300795	0.00478564	-0.801461	-0.62661	-0.174851	0.0151936	0.511687	0.386466	0.125221	1.17475e-06	0.000223202
cg00902847	FGF12	3	192445514	0.0030754	1.68382	2.20837	-0.524549	0.0104954	0.0453944	0.0394983	0.00589613	0.00813235	0.0511543
cg00906319	PARD3	10	35105098	0.00785491	-0.0482934	0.123726	-0.172019	0.0228789	0.0364269	0.0306342	0.00579271	0.0425942	0.151726
cg00906812	CCDC12	3	47018657	0.0318251	-0.343996	-0.250168	-0.0938275	0.0705403	0.124336	0.0954947	0.0288412	0.00625904	0.0428798
cg00906943	SLC38A1	12	46663361	1.64151e-07	-1.71648	-0.908005	-0.80847	3.14431e-06	0.0881613	0.0609105	0.0272509	0.00190146	0.0191113
cg00909514	C1orf106	1	200860534	5.48727e-07	-0.956044	-0.502798	-0.453246	8.41949e-06	0.0162403	0.0155674	0.000672972	0.00134063	0.0150657
cg00909993	PTPN4	2	120516537	6.69351e-05	-0.519427	-0.332859	-0.186569	0.000450806	0.84252	0.769186	0.073334	0.0314415	0.124502
cg00920348	SGIP1	1	66999304	6.07323e-05	2.06856	2.5147	-0.446134	0.00041627	0.0500977	0.0422544	0.00784333	0.0121351	0.0666422
cg00921266	HOXA3	7	27153663	0.0269594	0.274075	0.532439	-0.258365	0.0617374	0.314253	0.169457	0.144797	1.51774e-06	0.000249282
cg00922328	CKS2	9	91925980	0.0205278	-1.30564	-1.09479	-0.21085	0.049692	0.0355794	0.0308033	0.00477613	0.0425942	0.151726
cg00937518	EPHB2	1	23036868	0.000479236	0.82363	1.13524	-0.311609	0.0022784	0.0221513	0.0197398	0.0024115	0.0326079	0.127512
cg00945238	PCDH10	4	134069409	0.00101991	2.22632	2.56661	-0.340292	0.00423828	0.057239	0.0504041	0.00683484	0.00886018	0.0541261
cg00951085	PRPSAP1	17	74350250	0.0121499	-0.215167	-0.0893539	-0.125813	0.0324593	0.0786929	0.0719281	0.00676479	0.0228933	0.101249
cg00951597	NOS1AP	1	162039149	0.00350732	-0.132704	0.155803	-0.288507	0.0117244	0.044397	0.0393652	0.00503187	0.0256463	0.109084
cg00955451	APBA2	15	29213640	3.67193e-08	1.62941	2.05802	-0.428618	8.64092e-07	0.777261	0.723349	0.053912	0.0126444	0.0684847
cg00975418	ZBTB43	9	129566028	0.000619217	0.529477	0.783293	-0.253816	0.00281828	0.925057	0.898705	0.0263518	0.00625904	0.0428798
cg00989575	MYOZ1	10	75402204	0.0255258	0.986271	1.13874	-0.152466	0.0592002	0.867188	0.853165	0.0140237	0.00795896	0.0504134
cg00992659	RCC2	1	17766225	0.00642005	-0.991135	-0.785267	-0.205867	0.0193122	0.0452582	0.0405191	0.00473902	0.0181483	0.0868672
cg01028869	PIK3R3	1	46598456	0.000334744	-0.0771834	0.225744	-0.302927	0.00169023	0.0294395	0.0259483	0.00349122	0.0177948	0.0857764
cg01044580	CHD8	14	21900820	0.00128037	-0.700201	-0.494153	-0.206048	0.00511174	0.88644	0.814102	0.0723382	3.2725e-05	0.0012701
cg01046104	ZIK1	19	58095588	0.00175302	0.334442	0.571604	-0.237162	0.00664855	0.0533827	0.0461568	0.00722592	0.049746	0.16765
cg01048080	PTPRA	20	2853896	0.024891	0.856071	1.02719	-0.171117	0.0579397	0.0405951	0.0370287	0.00356636	0.0369865	0.138478
cg01058368	CDH10	5	24645487	8.33007e-05	2.10513	2.76446	-0.659334	0.00053669	0.394945	0.278993	0.115952	0.000985952	0.012207
cg01060471	NOLC1	10	103911733	0.00118126	-1.40495	-1.25087	-0.154082	0.004787	0.319851	0.269126	0.0507253	0.00322921	0.0274463
cg01069159	GABRA1	5	161275865	0.000119111	1.2419	1.81383	-0.571938	0.000722701	0.320244	0.24491	0.0753338	0.0100612	0.0588802
cg01071644	QSOX2	9	139138751	2.61044e-10	-0.933533	-0.58197	-0.351563	1.19237e-08	0.240474	0.13853	0.101944	1.09133e-06	0.000215427
cg01072639	CHGB	20	5891781	2.15627e-05	1.22702	2.01371	-0.786695	0.000179495	0.0831101	0.0592859	0.0238242	0.00407591	0.032089
cg01101221	RLF	1	40626963	0.0261744	-0.459997	-0.329225	-0.130772	0.0603744	0.025706	0.0224952	0.00321077	0.0271271	0.113145
cg01105058	NALCN	13	102069132	5.76422e-06	0.575412	0.919343	-0.34393	6.0049e-05	0.0210875	0.020884	0.000203425	0.00500518	0.03687
cg01105948	FRY	13	32605196	0.00528256	3.28505	3.51953	-0.234481	0.016453	0.0370782	0.0320836	0.00499453	0.00330601	0.0278643
cg01109279	KBTBD11	8	1920950	9.63815e-09	1.80571	2.49097	-0.685262	2.71275e-07	0.271302	0.230585	0.040717	0.0145792	0.075197
cg01109867	UBE2G2	21	46222390	0.000376778	-0.675296	-0.507261	-0.168036	0.00186445	0.0468314	0.040077	0.00675434	0.0077889	0.0496652
cg01113538	LRRC1	6	53658866	2.78318e-05	0.0661314	0.438588	-0.372457	0.000220647	0.114173	0.107457	0.00671659	0.0441034	0.155218
cg01115560	MAGEE1	X	75647436	0.00383953	1.22114	1.48531	-0.264169	0.0126358	0.708989	0.585187	0.123803	0.011644	0.0648221
cg01128503	ARHGEF10	8	1771541	0.000127099	-0.666298	-0.335214	-0.331084	0.00076285	0.0262887	0.0232788	0.00300987	0.0224603	0.0999471
cg01129566	HDAC2	6	114292449	0.00298822	-0.379125	-0.102245	-0.27688	0.0102586	0.0372229	0.0330834	0.00413949	0.0376511	0.140121
cg01136848	VPRBP	3	51535487	7.46508e-06	-0.746508	-0.463386	-0.283122	7.39205e-05	0.918528	0.866422	0.0521063	9.10198e-05	0.00244983
cg01148088	RNF144A	2	7057227	1.29046e-07	-0.577443	-0.161327	-0.416116	2.56565e-06	0.561557	0.486424	0.0751328	0.0256463	0.109084
cg01151029	CNTNAP4	16	76342377	0.0144887	0.6559	1.03271	-0.37681	0.0375314	0.806639	0.712161	0.0944779	0.0246984	0.106387
cg01159288	GPR161	1	168105875	4.86027e-08	0.0156733	0.378102	-0.362429	1.09319e-06	0.0227612	0.0211351	0.00162608	0.0456576	0.158669
cg01166979	WNT7A	3	13921889	0.0163262	1.47955	1.73041	-0.250856	0.0412654	0.0651539	0.0537987	0.0113551	0.00489322	0.0362978
cg01172899	SLC16A14	2	230933751	0.000876446	0.485269	0.815719	-0.330451	0.00373875	0.487392	0.383458	0.103934	0.00683516	0.0454804
cg01173485	POLD3	11	74302893	0.0119685	-0.588979	-0.488233	-0.100746	0.0320517	0.8985	0.858588	0.0399127	0.0356871	0.135255
cg01174811	PDE4D	5	58882939	0.000819743	0.00250931	0.234552	-0.232043	0.00354686	0.719202	0.545525	0.173677	6.12322e-05	0.00188812
cg01189606	PLXNB1	3	48471901	4.49472e-06	0.0819736	0.528401	-0.446427	4.88824e-05	0.455112	0.377422	0.0776898	0.0145792	0.075197
cg01190692	RFX4	12	106976711	0.0208188	2.16208	2.34509	-0.183006	0.0502608	0.0364765	0.0346796	0.00179692	0.0256463	0.109084
cg01200177	POLR2D	2	128616082	0.0468928	-0.898773	-0.812552	-0.0862208	0.0963831	0.435911	0.346402	0.0895089	0.0148759	0.0762172
cg01203550	MYH7	14	23904948	0.000104508	3.58824	3.9734	-0.385163	0.00064773	0.515105	0.454717	0.0603884	0.0276368	0.114531
cg01209934	ELP3	8	27950298	0.00563999	-0.0826809	0.031499	-0.11418	0.0173465	0.105309	0.0898649	0.0154442	0.0338112	0.130621
cg01217984	HOXA2	7	27143235	0.000873657	0.904985	1.51245	-0.607462	0.00372953	0.360395	0.275863	0.0845318	0.00115072	0.0135761
cg01221711	LRRC37B2	17	28903450	0.00355742	0.599655	0.774371	-0.174716	0.0118696	0.496564	0.46838	0.0281842	0.0100612	0.0588802
cg01227558	ODZ2	5	166710846	0.00500121	-0.161982	0.467501	-0.629483	0.0157406	0.748012	0.660652	0.0873599	0.0233335	0.102503
cg01230243	KIAA1244	6	138482608	4.8046e-09	-0.310951	0.279023	-0.589975	1.48335e-07	0.217123	0.161124	0.0559991	0.0212039	0.0962117
cg01234610	WFIKKN2	17	48912265	0.00636856	0.821331	1.03499	-0.213655	0.0191736	0.41577	0.296661	0.11911	0.000108979	0.00276571
cg01238343	NGDN	14	23938207	0.0371022	-0.20476	-0.075645	-0.129115	0.0798334	0.562329	0.426348	0.135981	0.000126448	0.00304177
cg01239651	PIK3R1	5	67583598	0.000484024	1.36559	1.60034	-0.234751	0.00229502	0.219023	0.163717	0.0553054	0.0019488	0.019434
cg01243226	ZRSR2	X	15807818	0.0136235	-0.0950141	0.0652046	-0.160219	0.0356791	0.871415	0.829622	0.0417923	0.0332049	0.129074
cg01245656	ASNS	7	97501918	0.000566944	-0.753383	-0.451781	-0.301602	0.00261511	0.0466846	0.0402408	0.00644377	0.00389197	0.0310983
cg01245966	ADCY8	8	132053823	0.000349801	1.67375	2.21548	-0.541725	0.00175194	0.0615511	0.0548945	0.00665665	0.0100612	0.0588802
cg01247426	NELL2	12	45270828	0.00614958	2.73803	3.09676	-0.358728	0.0186031	0.0198069	0.0174517	0.00235515	0.00407591	0.032089
cg01258789	CRB1	1	197237257	6.34685e-08	4.40544	5.13278	-0.727334	1.3924e-06	0.228682	0.121105	0.107577	4.11165e-08	6.79375e-05
cg01268381	DSCAM	21	42219771	7.18579e-09	-0.378153	0.518677	-0.89683	2.10886e-07	0.84342	0.705307	0.138113	0.0019488	0.019434
cg01269191	KRAS	12	25404803	5.24438e-05	-0.246575	0.0115877	-0.258163	0.000370433	0.281053	0.175919	0.105135	1.17475e-06	0.000223202
cg01273679	BRUNOL4	18	35146393	2.48371e-07	0.874787	1.57078	-0.695996	4.44226e-06	0.0766454	0.0566718	0.0199736	0.0129061	0.0694094
cg01273840	TMEM97	17	26645861	5.82783e-05	-0.603978	-0.325812	-0.278167	0.00040286	0.0413127	0.037145	0.00416766	0.0297592	0.120188
cg01276475	RIMS1	6	72596176	3.00861e-05	0.297411	0.56314	-0.265729	0.000234348	0.0770173	0.055728	0.0212894	6.93036e-06	0.000515124
cg01281140	REPIN1	7	150065678	3.80684e-07	-0.726126	-0.36774	-0.358386	6.24448e-06	0.0624805	0.0471508	0.0153297	0.0200092	0.0926175
cg01292475	NTRK2	9	87284571	0.00076131	4.41576	4.76472	-0.348962	0.00333982	0.0687775	0.0620563	0.00672123	0.00159854	0.0169674
cg01293647	NEUROD2	17	37764264	4.1749e-05	1.45717	1.8608	-0.403629	0.000306574	0.111708	0.0723319	0.0393766	2.02774e-06	0.000280952
cg01298514	VEGFA	6	43736807	0.0356786	0.361876	0.725292	-0.363416	0.0772555	0.370787	0.277259	0.0935273	0.000443202	0.00707639
cg01299579	NOL10	2	10830716	6.80545e-07	-0.283706	0.039825	-0.323531	1.00775e-05	0.276543	0.225294	0.0512489	0.0489046	0.165855
cg01306005	ZNF615	19	52511510	0.00904245	0.910581	1.08379	-0.173208	0.0256257	0.0299488	0.0266789	0.00326987	0.0433433	0.153503
cg01313977	ZNF660	3	44626204	0.00200604	0.999356	1.29485	-0.29549	0.00740029	0.0396854	0.0334861	0.00619926	0.0320202	0.125993
cg01323777	KCNAB3	17	7832943	0.000879226	0.526585	0.779399	-0.252814	0.00374881	0.278247	0.154608	0.123638	9.09798e-06	0.000595588
cg01325409	SLC24A5	15	48413102	1.35572e-06	1.28121	1.80067	-0.519465	1.7837e-05	0.742849	0.685728	0.0571201	0.0261319	0.110441
cg01328833	SHD	19	4277322	7.9296e-08	2.12013	3.01907	-0.898932	1.67169e-06	0.30849	0.218125	0.0903646	1.26428e-06	0.000230114
cg01333131	CDC42BPB	14	103524584	0.00299683	-0.479641	-0.338282	-0.14136	0.0102783	0.0498131	0.0420944	0.00771863	0.00248534	0.0229219
cg01338378	PRKRIP1	7	102036355	0.00860745	0.346247	0.472957	-0.12671	0.0246479	0.0983125	0.0892046	0.00910786	0.0107145	0.0613665
cg01341969	TUBB8	10	95210	2.40189e-09	0.328462	0.797873	-0.46941	7.96782e-08	0.475324	0.403753	0.0715716	0.00985149	0.0580629
cg01346718	CSNK1E	22	38713874	1.99268e-10	-0.322475	0.198235	-0.52071	9.61997e-09	0.560241	0.486245	0.0739961	0.0137201	0.0722743
cg01349112	ZBTB5	9	37466348	0.000476078	-0.215078	0.0314345	-0.246513	0.00226761	0.0227421	0.0210415	0.00170058	0.0397064	0.145016
cg01352551	SLC24A3	20	19191994	0.00253272	0.637457	0.930301	-0.292844	0.00898941	0.741501	0.668858	0.0726429	0.0129061	0.0694094
cg01357003	C21orf99	21	14410329	0.00793784	-0.173716	-0.0642319	-0.109484	0.0230714	0.562949	0.494962	0.067987	0.00172247	0.0178501
cg01357263	BCL7A	12	122459509	4.65348e-09	-0.335359	0.0713281	-0.406687	1.44672e-07	0.0252175	0.0232443	0.00197319	0.0174475	0.0847091
cg01372058	SF3B2	11	65819448	2.32936e-06	-0.411587	-0.156365	-0.255222	2.81706e-05	0.0292857	0.024516	0.00476974	0.0154854	0.0782821
cg01373024	NACAD	7	45129110	1.35356e-12	2.56967	3.09001	-0.520333	1.5261e-10	0.0725815	0.0545378	0.0180437	7.94378e-06	0.000555517
cg01375976	CAND2	3	12837993	0.00501492	0.996009	1.16917	-0.173165	0.0157755	0.0540853	0.0435987	0.0104866	0.00612201	0.04224
cg01381678	HECW2	2	197458093	0.030238	0.245501	0.392395	-0.146894	0.0677473	0.231799	0.155285	0.0765144	0.0200092	0.0926175
cg01381829	TNRC6B	22	40573054	0.0211635	0.657696	0.817458	-0.159762	0.05092	0.633838	0.548497	0.0853414	0.0456576	0.158669
cg01382864	PTPRN	2	220174251	0.0273904	0.578676	0.77037	-0.191693	0.0625875	0.239306	0.193911	0.0453945	0.00698644	0.0461404
cg01395254	MYT1L	2	2336428	9.00679e-08	0.502505	1.06795	-0.565449	1.86353e-06	0.583976	0.426949	0.157026	0.00106539	0.0128661
cg01396387	CDH13	16	82660450	0.0212631	-1.31313	-0.884304	-0.428829	0.0510693	0.0562253	0.0455849	0.0106404	0.00560053	0.0397846
cg01407062	PRC1	15	91538575	1.70578e-05	-1.89853	-1.46955	-0.428982	0.000148811	0.418848	0.353374	0.0654742	0.0363319	0.136857
cg01410500	ZNF365	10	64133674	0.0049057	2.60474	2.81962	-0.214884	0.0155116	0.0690657	0.0447938	0.0242719	0.000164726	0.00360802
cg01410801	GPR56	16	57653669	5.36421e-05	2.4332	2.81641	-0.383212	0.000376219	0.871943	0.815556	0.0563872	0.00190146	0.0191113
cg01427957	TNRC4	1	151689979	2.4825e-11	1.62269	2.35734	-0.73465	1.65652e-09	0.345471	0.279301	0.0661696	0.0411288	0.148397
cg01429391	MYH7	14	23904930	0.000104508	3.58824	3.9734	-0.385163	0.00064773	0.510774	0.432966	0.0778086	0.0109404	0.0622123
cg01431114	PDE10A	6	166076971	8.6109e-05	-0.624309	-0.0575738	-0.566735	0.000552176	0.0977558	0.0851605	0.0125953	0.0369865	0.138478
cg01449218	GRM3	7	86273083	0.0032012	3.61453	4.08062	-0.466089	0.0108589	0.0589967	0.0469685	0.0120282	0.0472577	0.162263
cg01452175	ANKRD26	10	27389522	0.010335	-1.26877	-1.08649	-0.182287	0.028447	0.0479843	0.0429287	0.00505559	0.0276368	0.114531
cg01464985	ZNF512	2	27805622	3.36335e-06	0.24474	0.468632	-0.223892	3.82604e-05	0.0963196	0.082932	0.0133877	0.0212039	0.0962117
cg01511379	GRM3	7	86273091	0.0032012	3.61453	4.08062	-0.466089	0.0108589	0.0363545	0.0358501	0.000504424	0.0224603	0.0999471
cg01513063	SEPT9	17	75470567	0.00421191	0.278747	0.533576	-0.254828	0.0136148	0.323035	0.236106	0.0869292	9.66702e-05	0.00255112
cg01518465	ARF3	12	49351708	0.00502874	0.234191	0.375071	-0.14088	0.0158105	0.0840345	0.0579004	0.0261342	5.26199e-06	0.000446302
cg01544733	PSMD1	2	231920892	0.00461667	-0.375875	-0.228818	-0.147057	0.014744	0.909739	0.894434	0.0153049	0.0338112	0.130621
cg01551511	POLD3	11	74303530	0.0119685	-0.588979	-0.488233	-0.100746	0.0320517	0.0247515	0.0201094	0.00464208	0.0418561	0.1501
cg01557989	SLC24A3	20	19192675	0.00253272	0.637457	0.930301	-0.292844	0.00898941	0.0250713	0.0238761	0.00119525	0.0456576	0.158669
cg01573562	RPH3A	12	113229319	0.00714281	1.49093	1.86139	-0.370454	0.0211472	0.0743809	0.0551179	0.0192631	0.000365399	0.00619127
cg01577514	SLC6A8	X	152954919	3.02029e-05	-0.691896	-0.460645	-0.231251	0.000235052	0.599114	0.578002	0.0211117	0.0433433	0.153503
cg01579912	CDC16	13	115000226	0.000529158	-0.349699	-0.169114	-0.180585	0.00247155	0.0209021	0.0164281	0.00447393	0.0411288	0.148397
cg01583940	PAQR6	1	156218009	0.0103613	1.54388	1.87646	-0.33258	0.0284976	0.291659	0.185603	0.106055	1.31147e-06	0.000234494
cg01614478	C9orf64	9	86571814	0.0203356	-0.330835	-0.137669	-0.193166	0.0492868	0.156924	0.13327	0.0236541	0.00248534	0.0229219
cg01621034	HIST1H4D	6	26190175	0.0191689	-0.0050932	0.307451	-0.312544	0.0470094	0.904799	0.868745	0.0360545	0.00698644	0.0461404
cg01653422	UBE2V2	8	48920818	2.57384e-05	-0.811492	-0.597754	-0.213738	0.000207562	0.0459858	0.030955	0.0150308	0.00830911	0.0518883
cg01653445	BAI2	1	32230235	0.0279522	2.22042	2.38264	-0.162218	0.0635882	0.0652217	0.0605143	0.00470736	0.0261319	0.110441
cg01671575	PGBD5	1	230513566	0.0280164	0.308288	0.483977	-0.175689	0.0637075	0.843374	0.761249	0.0821244	0.00144607	0.015861
cg01679512	ADPRHL1	13	114108652	0.00118496	-0.8919	-0.628124	-0.263776	0.00479644	0.918277	0.911794	0.00648321	0.0411288	0.148397
cg01687189	GNPTAB	12	102225365	0.0359909	-0.503526	-0.389982	-0.113544	0.0777993	0.4111	0.317395	0.0937043	0.0065414	0.0441695
cg01690366	PIP4K2B	17	36956315	0.0162475	0.0667693	0.185956	-0.119186	0.0410952	0.020591	0.0186782	0.00191282	0.0489046	0.165855
cg01690735	CLTB	5	175843712	2.17345e-05	0.301793	0.567468	-0.265675	0.000180334	0.014065	0.0132111	0.000853902	0.0456576	0.158669
cg01693063	PRMT8	12	3600019	0.0142768	0.627003	0.863357	-0.236353	0.0370792	0.0516214	0.0418413	0.00978012	0.000284063	0.00521812
cg01696984	MAP3K13	3	185080356	5.78355e-08	0.464964	0.730455	-0.265491	1.27826e-06	0.435286	0.346451	0.0888347	0.0111706	0.0630533
cg01708493	INSIG1	7	155089390	0.0252932	-2.29138	-2.07701	-0.214364	0.0587302	0.0161181	0.0149635	0.00115456	0.0102749	0.059665
cg01719995	USP38	4	144104893	0.00590586	0.55566	0.731359	-0.175699	0.0180272	0.332158	0.261321	0.070837	0.0212039	0.0962117
cg01726902	SIAH1	16	48419541	1.14434e-06	-0.0241088	0.302831	-0.32694	1.55377e-05	0.00926078	0.00857601	0.000684763	0.0161167	0.0804185
cg01732984	SUCLA2	13	48575859	0.0248912	0.0331221	0.176483	-0.143361	0.0579397	0.362656	0.298593	0.0640628	0.0292158	0.118731
cg01734240	NANOG	12	7941043	0.0499065	-3.8654	-3.69913	-0.166267	0.101338	0.651547	0.524264	0.127283	0.0164407	0.0814448
cg01739327	EED	11	85955219	0.0126771	-0.712059	-0.589666	-0.122393	0.0336709	0.0695199	0.055391	0.0141289	0.000701087	0.00966452
cg01747222	CMTM5	14	23845893	0.00233959	3.54493	3.84204	-0.297115	0.00840741	0.302202	0.189255	0.112947	2.45224e-05	0.00106829
cg01753359	ZNF572	8	125985359	0.0392439	0.256371	0.379952	-0.123581	0.0834635	0.0468399	0.0367833	0.0100565	0.000865631	0.0111722
cg01763057	ILKAP	2	239112731	0.0353688	0.153261	0.260733	-0.107472	0.076771	0.0789384	0.055589	0.0233494	0.00231167	0.021806
cg01768926	ZNF397	18	32820085	1.70564e-07	0.45622	0.820055	-0.363835	3.23583e-06	0.430214	0.342328	0.0878859	0.00389197	0.0310983
cg01769160	PRMT3	11	20408933	0.017216	-0.345413	-0.176127	-0.169286	0.0430799	0.0292821	0.0275261	0.00175599	0.0204007	0.0938202
cg01779806	ATP10B	5	160279389	0.00597007	0.554409	0.85495	-0.300541	0.0181796	0.597571	0.465736	0.131834	0.00115072	0.0135761
cg01788396	CCDC28B	1	32665584	0.0264139	0.257016	0.423639	-0.166623	0.0608087	0.240665	0.144957	0.0957081	4.9742e-07	0.000155826
cg01789478	NEUROD1	2	182545485	0.00124521	2.02211	2.7259	-0.703794	0.00499495	0.111791	0.0907807	0.0210108	0.0266255	0.111794
cg01802653	HERC3	4	89513149	0.0433815	0.0214444	0.113193	-0.0917482	0.0905024	0.0402596	0.036858	0.0034016	0.00668683	0.0448138
cg01804664	CAMK2A	5	149669414	2.08865e-06	0.893623	1.31146	-0.417832	2.57133e-05	0.0365845	0.0291087	0.00747577	0.0480752	0.164043
cg01807412	CDC6	17	38443956	0.000230224	-2.718	-2.35591	-0.362085	0.00123276	0.0386273	0.0334114	0.00521596	0.0456576	0.158669
cg01817714	EIF4G1	3	184032711	0.000545048	-1.08133	-0.852134	-0.229196	0.00253515	0.0133042	0.0123895	0.000914713	0.0308719	0.123052
cg01828650	TMEM168	7	112430614	0.0129322	0.78864	0.951522	-0.162882	0.034231	0.0680982	0.0573606	0.0107376	0.0456576	0.158669
cg01835725	PCBP4	3	52002500	6.84484e-05	0.995268	1.34808	-0.352813	0.000459267	0.21843	0.13872	0.0797097	3.34417e-08	6.60807e-05
cg01854842	ADNP	20	49547693	7.38706e-07	-0.351009	-0.036732	-0.314277	1.07335e-05	0.079368	0.0686899	0.0106781	0.000985952	0.012207
cg01865609	RNF165	18	43913346	3.63868e-09	0.344945	1.46745	-1.1225	1.15749e-07	0.133855	0.113606	0.0202488	0.0256463	0.109084
cg01866521	EHD1	11	64646436	3.86713e-05	0.411203	0.641046	-0.229843	0.000288118	0.0410991	0.0348886	0.0062105	0.00612201	0.04224
cg01880569	CDH13	16	82660328	0.0212631	-1.31313	-0.884304	-0.428829	0.0510693	0.335577	0.272458	0.0631184	0.0118873	0.0657217
cg01881182	ABAT	16	8806531	5.28868e-07	1.62823	2.05842	-0.430191	8.15727e-06	0.253827	0.177994	0.0758329	0.000179743	0.00382581
cg01885635	ZNF621	3	40566085	0.0359909	0.158753	0.259576	-0.100823	0.0777993	0.13725	0.0987541	0.0384955	0.000317858	0.00563736
cg01897323	TXNDC6	3	138048937	0.0275145	1.05784	1.16264	-0.1048	0.0627908	0.0670296	0.0558797	0.0111499	0.00231167	0.021806
cg01899318	ZNF19	16	71523395	0.0188978	0.247053	0.384406	-0.137352	0.0464918	0.781495	0.684864	0.0966319	0.00280152	0.0248797
cg01903327	ACYP1	14	75531782	0.0146675	-0.681609	-0.488696	-0.192914	0.0379007	0.647557	0.542687	0.10487	0.00254584	0.0233096
cg01908020	SHF	15	45494784	3.84251e-07	0.13596	0.546392	-0.410432	6.2914e-06	0.487698	0.377894	0.109804	0.000119166	0.00293249
cg01916333	SNCAIP	5	121647634	0.00154366	1.33857	1.70878	-0.370207	0.00598059	0.0353757	0.0297284	0.00564729	0.0480752	0.164043
cg01917416	SIX1	14	61116782	0.0013043	-0.408178	0.137867	-0.546045	0.00518402	0.101168	0.0866422	0.0145255	0.015178	0.0772521
cg01919488	ZNF638	2	71558589	1.05912e-05	-0.772395	-0.494703	-0.277691	9.9511e-05	0.105201	0.0809243	0.0242763	0.0251685	0.10775
cg01920232	RFX4	12	106976668	0.0208188	2.16208	2.34509	-0.183006	0.0502608	0.0569451	0.0517525	0.00519264	0.0404123	0.14671
cg01922597	GPT2	16	46918956	1.06438e-08	-0.151034	0.292913	-0.443947	2.97192e-07	0.0302122	0.0213498	0.00886242	0.0276368	0.114531
cg01926717	CROCCL1	1	16957766	9.09844e-05	-1.49293	-1.11579	-0.377137	0.000577207	0.888278	0.860949	0.0273286	6.69703e-06	0.000505287
cg01929377	FAM48A	13	37634127	0.00592184	-0.725611	-0.576486	-0.149125	0.0180729	0.082459	0.0672418	0.0152172	0.015178	0.0772521
cg01931958	ERC1	12	1099117	0.00259258	0.243303	0.434661	-0.191357	0.00914901	0.0360016	0.0291365	0.00686508	0.00199721	0.0197619
cg01933073	SORBS2	4	186732942	0.00050529	0.866053	1.19084	-0.324788	0.00238128	0.233624	0.157651	0.0759732	0.00242617	0.0225331
cg01933276	SELV	19	40004430	0.000150935	0.145764	0.669913	-0.524149	0.000870723	0.785573	0.671086	0.114486	0.000779337	0.0103976
cg01934790	FBXL16	16	756400	1.53563e-09	0.37532	1.40238	-1.02706	5.4602e-08	0.0983014	0.0803748	0.0179267	0.00944368	0.0564932
cg01936287	SGK2	20	42194581	0.0367021	-0.569373	-0.36154	-0.207833	0.0791156	0.432958	0.31343	0.119528	0.000336134	0.00585054
cg01937650	CRISPLD1	8	75896836	0.0358321	3.76432	4.03501	-0.270694	0.0775741	0.0296804	0.0268551	0.0028253	0.0185079	0.0879893
cg01943843	NBPF1	1	16939983	1.6324e-05	0.0131166	0.427513	-0.414396	0.000142968	0.033557	0.0290781	0.00447884	0.0418561	0.1501
cg01952618	CTXN3	5	126984145	0.00258501	0.757256	1.22394	-0.466686	0.00912779	0.886482	0.831259	0.0552231	0.000443202	0.00707639
cg01958221	ETV1	7	14030127	3.76565e-08	1.50735	2.21472	-0.707371	8.80332e-07	0.0192493	0.0173411	0.00190813	0.0425942	0.151726
cg01959435	SYNGR1	22	39759957	0.0369417	-0.251157	-0.137179	-0.113978	0.0795457	0.0738613	0.0536616	0.0201997	0.000521931	0.00791773
cg01960259	CELSR2	1	109792087	0.00194128	-0.308009	-0.168607	-0.139402	0.00720307	0.061603	0.0524538	0.00914918	0.0177948	0.0857764
cg01961018	PLEKHH1	14	67999752	0.0243822	-0.201855	0.0334083	-0.235264	0.0569483	0.114057	0.105769	0.00828772	0.0441034	0.155218
cg01964358	PCDHB9	5	140566767	6.66851e-05	0.910495	1.18663	-0.276137	0.000449466	0.0887922	0.0580797	0.0307125	0.011644	0.0648221
cg01968178	REEP1	2	86565038	0.00192962	2.31745	2.73543	-0.417978	0.00716613	0.122741	0.08697	0.0357706	4.92884e-05	0.00164674
cg01971676	HECW1	7	43151877	4.23552e-06	0.237304	0.695691	-0.458388	4.64889e-05	0.282378	0.235895	0.0464829	0.0200092	0.0926175
cg01979540	PABPN1	14	23789144	0.000128941	-0.299935	-0.120361	-0.179574	0.000771571	0.937488	0.915896	0.0215922	0.00625904	0.0428798
cg01982835	DLGAP4	20	34995278	0.0322506	1.12377	1.28009	-0.156322	0.0712706	0.353062	0.241212	0.11185	6.12322e-05	0.00188812
cg01987333	NEU4	2	242750561	8.23739e-07	-0.682818	0.0621365	-0.744955	1.16646e-05	0.766017	0.675231	0.0907864	0.0489046	0.165855
cg01987925	PPP2R2B	5	146461045	0.00092119	4.8009	4.985	-0.184095	0.00388957	0.157858	0.10973	0.0481281	7.82277e-05	0.00220745
cg01995480	PHF21B	22	45405827	5.45797e-06	0.981536	1.365	-0.383461	5.73618e-05	0.0169668	0.0156806	0.00128619	0.0308719	0.123052
cg02008025	MAP4K4	2	102314465	0.0133233	-0.0327561	0.153086	-0.185842	0.0350682	0.0509508	0.0429083	0.00804246	0.00061354	0.00883277
cg02011639	FOXN4	12	109747091	0.00145673	-0.942257	-0.444128	-0.498129	0.00569085	0.0689207	0.0592332	0.00968755	0.0100612	0.0588802
cg02011789	PWP1	12	108079287	0.00544397	-0.348283	-0.238949	-0.109334	0.0168776	0.0620271	0.0486665	0.0133607	0.00446766	0.0341489
cg02013961	VTA1	6	142468197	4.06473e-05	-0.495713	-0.224393	-0.27132	0.000299706	0.0313914	0.0278099	0.0035815	0.049746	0.16765
cg02014003	NOVA1	14	27067707	2.95617e-08	2.23595	2.71865	-0.4827	7.12707e-07	0.0808682	0.063226	0.0176422	2.22533e-05	0.00100559
cg02020528	ORC5L	7	103848752	0.0327534	-0.305708	-0.19861	-0.107098	0.0722025	0.0722629	0.0569244	0.0153384	0.0114051	0.0639358
cg02030697	TEAD1	11	12695497	0.00272406	-0.0541559	0.167733	-0.221889	0.00952621	0.0782346	0.0589922	0.0192424	0.0472577	0.162263
cg02031392	PCYT1B	X	24691135	0.00454057	0.996925	1.22149	-0.224568	0.0145347	0.303091	0.223885	0.0792057	0.00300844	0.026149
cg02042710	FAM19A2	12	62586892	0.00498745	0.669552	0.855584	-0.186033	0.0157028	0.710471	0.584781	0.12569	0.0102749	0.059665
cg02069674	CDH13	16	82660317	0.0212631	-1.31313	-0.884304	-0.428829	0.0510693	0.404167	0.297334	0.106833	0.000108979	0.00276571
cg02071825	PPM1E	17	56833096	1.8889e-08	0.237926	0.619118	-0.381192	4.84155e-07	0.0329417	0.0300832	0.00285848	0.0164407	0.0814448
cg02081905	NR2C2	3	14988669	0.0132902	-1.03365	-0.907868	-0.125779	0.0350021	0.0325722	0.0297105	0.00286171	0.00124233	0.0143223
cg02087454	SRGAP3	3	9292025	0.000398933	1.41288	1.61065	-0.197774	0.00195451	0.374879	0.323895	0.050984	0.0448748	0.156961
cg02091100	GUCA1A	6	42123029	0.0171334	-0.0734617	0.127135	-0.200597	0.0428973	0.394087	0.269701	0.124386	0.00130709	0.0148128
cg02096194	PCBP4	3	51997492	6.84484e-05	0.995268	1.34808	-0.352813	0.000459267	0.682597	0.594852	0.0877455	0.00489322	0.0362978
cg02101307	RGR	10	86004424	0.0444951	0.718245	0.831007	-0.112762	0.0923604	0.369261	0.238756	0.130505	1.15133e-05	0.000683455
cg02102075	RAB11FIP3	16	474430	8.49331e-08	0.227358	0.538364	-0.311006	1.76752e-06	0.246922	0.160978	0.0859436	4.74169e-06	0.000422053
cg02105326	HES6	2	239149142	7.80105e-07	0.258093	0.881669	-0.623577	1.12072e-05	0.0907332	0.0602183	0.030515	1.55668e-07	0.000101321
cg02105377	MAGI1	3	66024554	1.67439e-11	0.811514	1.6012	-0.789681	1.17432e-09	0.0646162	0.0568017	0.00781457	0.0224603	0.0999471
cg02117565	RBM4B	11	66445441	0.00066509	0.15312	0.335272	-0.182152	0.00298814	0.0159768	0.013077	0.0028998	0.009051	0.0548898
cg02130905	STMN4	8	27116213	3.35562e-09	3.56361	4.22397	-0.660362	1.07706e-07	0.335167	0.244097	0.0910707	4.12414e-06	0.000394125
cg02137183	AGK	7	141250424	0.0299689	-0.112082	-0.0203745	-0.0917071	0.0672207	0.341332	0.234732	0.1066	1.2726e-05	0.000723883
cg02141748	ProSAPiP1	20	3149470	0.00952144	0.603513	0.708417	-0.104903	0.0267196	0.772304	0.716615	0.0556897	0.0338112	0.130621
cg02150988	HOXD1	2	177053283	0.0211638	-0.925132	-0.479582	-0.44555	0.05092	0.243523	0.172001	0.0715218	0.00346464	0.0287684
cg02165355	ZNF454	5	178368071	2.52992e-06	0.933312	1.3836	-0.450291	3.00053e-05	0.0766756	0.0738768	0.00279889	1.83005e-05	0.000896574
cg02187348	SPG7	16	89574699	0.000224696	-0.594172	-0.406437	-0.187735	0.00121113	0.0183833	0.0152064	0.0031769	0.00280152	0.0248797
cg02197938	PSMD12	17	65363257	0.0176765	-0.480953	-0.407862	-0.0730909	0.0440528	0.455355	0.345309	0.110046	0.000397033	0.00654397
cg02208793	DLG2	11	84634615	7.3532e-07	1.49646	1.85924	-0.362786	1.07021e-05	0.435963	0.314399	0.121564	0.00144607	0.015861
cg02209932	MEIS1	2	66662498	0.0146675	0.247568	0.468162	-0.220594	0.0379007	0.104954	0.0958839	0.0090703	0.0433433	0.153503
cg02225599	HOXA2	7	27143252	0.000873657	0.904985	1.51245	-0.607462	0.00372953	0.127935	0.0705119	0.057423	0.000260959	0.00492037
cg02229586	C7orf26	7	6629515	0.00745184	0.554161	0.720897	-0.166736	0.0218982	0.014458	0.0134019	0.0010561	0.0376511	0.140121
cg02240876	COL20A1	20	61924240	0.000443967	2.00068	2.51019	-0.509505	0.00213752	0.711363	0.631056	0.080307	0.00121107	0.0140757
cg02243630	KIAA0922	4	154386540	0.000247616	-1.11908	-0.884741	-0.23434	0.00130814	0.524322	0.415223	0.109099	0.0074585	0.0482054
cg02250263	SOX9	17	70117055	0.0157425	2.91949	3.166	-0.246514	0.0400242	0.0383163	0.0345716	0.00374472	0.0266255	0.111794
cg02253552	ZNF248	10	38147693	3.61742e-06	-0.661959	-0.372733	-0.289226	4.06063e-05	0.743325	0.660993	0.082332	0.00315403	0.0270123
cg02256047	GOLGA5	14	93260599	0.0407871	0.141014	0.252228	-0.111214	0.0860166	0.0517483	0.0410075	0.0107408	0.0292158	0.118731
cg02260839	ZNF765	19	53897971	0.000849002	-0.920654	-0.728924	-0.19173	0.00364701	0.078636	0.0695914	0.00904461	0.0242359	0.105058
cg02270108	BRD2	6	32938475	0.00966954	-0.79239	-0.677778	-0.114611	0.0270499	0.0400356	0.0361012	0.00393436	0.00668683	0.0448138
cg02271687	PIK3R1	5	67585399	0.000484024	1.36559	1.60034	-0.234751	0.00229502	0.652413	0.473883	0.17853	4.48775e-05	0.00155254
cg02273788	PLXNB3	X	153029150	0.00141715	0.774965	0.937882	-0.162917	0.00556559	0.823874	0.760752	0.0631217	0.0140014	0.0732302
cg02282382	ZNF507	19	32836354	5.74081e-05	-0.26132	-0.113739	-0.147581	0.00039808	0.0969281	0.0748017	0.0221264	0.000521931	0.00791773
cg02288301	TMEFF2	2	193060811	0.0010296	1.24364	2.06242	-0.818779	0.00427044	0.042102	0.0340331	0.00806895	0.0181483	0.0868672
cg02293668	CHRNB2	1	154539974	1.46199e-06	0.994177	1.3085	-0.314328	1.8942e-05	0.11935	0.0847479	0.034602	0.0271271	0.113145
cg02300906	FANCF	11	22647486	0.007219	0.204498	0.376236	-0.171738	0.0213372	0.0301267	0.0261618	0.00396498	0.0472577	0.162263
cg02318535	PPM1E	17	56832804	1.8889e-08	0.237926	0.619118	-0.381192	4.84155e-07	0.597902	0.517438	0.0804648	0.0123874	0.0675514
cg02318596	ZNF654	3	88188181	0.0250629	-0.458983	-0.277369	-0.181614	0.0582709	0.874834	0.825983	0.0488506	0.0216158	0.0974105
cg02324920	NEURL	10	105253152	3.882e-05	-0.192879	0.11659	-0.309469	0.000288985	0.436214	0.373688	0.0625262	3.2725e-05	0.0012701
cg02328793	ACOT7	1	6446234	0.0150675	-1.64729	-1.45031	-0.196984	0.0387101	0.903678	0.855647	0.0480307	0.0123874	0.0675514
cg02337583	ZC3H11A	1	203763498	0.0165249	-0.648543	-0.488667	-0.159876	0.0416784	0.8569	0.74717	0.10973	9.66702e-05	0.00255112
cg02343823	ZNF300	5	150284419	1.78065e-07	1.01	1.58469	-0.57469	3.35667e-06	0.106563	0.0683716	0.0381913	1.19047e-05	0.000698087
cg02344539	CACNA1G	17	48637743	3.26378e-05	1.08863	1.36313	-0.274496	0.000250184	0.072596	0.0502957	0.0223003	0.00127433	0.0145636
cg02352295	SLITRK2	X	144901807	2.63099e-08	2.3376	3.0803	-0.742703	6.43894e-07	0.768138	0.676997	0.0911404	0.00683516	0.0454804
cg02359132	GTF3C6	6	111279585	0.0170511	0.315137	0.436217	-0.12108	0.0427153	0.0672132	0.0503412	0.016872	0.000800128	0.0105885
cg02376553	TFAP2A	6	10413523	0.000229434	-1.69951	-1.29428	-0.405225	0.00123033	0.156934	0.143938	0.0129969	0.0303111	0.121597
cg02395812	C14orf80	14	105955879	1.38007e-06	-1.62205	-1.20196	-0.420089	1.80769e-05	0.202097	0.154211	0.0478857	8.21845e-06	0.000564681
cg02398682	MARCKSL1	1	32802228	9.63944e-09	0.267221	0.843994	-0.576772	2.71275e-07	0.217238	0.17086	0.0463777	0.00248534	0.0229219
cg02400942	CSPG4	15	76006125	7.15746e-05	-0.0519497	0.43642	-0.488369	0.000475757	0.522559	0.422861	0.0996982	8.56824e-05	0.00234933
cg02404843	GPRIN1	5	176037404	2.78317e-05	0.441679	0.826667	-0.384988	0.000220647	0.0549564	0.046414	0.00854243	0.0177948	0.0857764
cg02408356	ZNF530	19	58111177	0.0144888	-0.199686	-0.0830119	-0.116674	0.0375314	0.0312739	0.0274652	0.00380874	0.0404123	0.14671
cg02413187	MUM1	19	1356269	2.79403e-05	0.795091	1.02976	-0.234668	0.000221311	0.346361	0.248385	0.0979767	0.000130245	0.00309944
cg02423494	RAD54L2	3	51575480	2.68706e-05	-0.315385	0.0300746	-0.345459	0.000214943	0.828813	0.687755	0.141059	2.37427e-05	0.00104686
cg02428178	CEP152	15	49104237	0.00428298	-1.73823	-1.58002	-0.158208	0.0138046	0.620051	0.532266	0.0877853	0.0369865	0.138478
cg02428753	KCNJ12	17	21278628	0.0029454	-1.56836	-1.35484	-0.213517	0.0101373	0.832704	0.75469	0.0780139	5.58117e-05	0.00178453
cg02442436	PALM2	9	112402882	0.000172119	-0.00352465	0.322841	-0.326366	0.000968457	0.239006	0.157835	0.0811709	0.00407591	0.032089
cg02442900	DGKD	2	234296642	0.0346038	-0.269582	-0.136849	-0.132734	0.0754327	0.239228	0.173902	0.0653254	8.50218e-06	0.00057505
cg02453134	OPA1	3	193310026	1.94973e-07	-0.529222	-0.302208	-0.227014	3.61421e-06	0.911042	0.872577	0.0384654	0.0233335	0.102503
cg02454806	LRFN5	14	42075554	1.84739e-05	-0.0907826	0.522992	-0.613774	0.000158295	0.255964	0.224495	0.0314691	0.0308719	0.123052
cg02472414	CEP70	3	138313320	0.00116307	-0.442078	-0.233515	-0.208563	0.00472929	0.0151137	0.0121594	0.00295431	0.0292158	0.118731
cg02473540	ZNF135	19	58570454	0.000291086	0.3736	0.734602	-0.361002	0.00149868	0.256968	0.213614	0.0433541	0.0181483	0.0868672
cg02481714	TNRC6B	22	40439396	0.0211635	0.657696	0.817458	-0.159762	0.05092	0.591272	0.508979	0.0822932	0.0448748	0.156961
cg02484744	NCL	2	232329245	6.8705e-05	-0.552624	-0.266302	-0.286322	0.000460465	0.0186883	0.0170069	0.00168143	0.0350522	0.133717
cg02485479	ZNF451	6	56953492	0.000942698	-0.404956	-0.236342	-0.168613	0.00396347	0.915502	0.862609	0.052893	0.00293796	0.0257262
cg02485566	DPP6	7	153749759	9.39357e-10	2.29092	2.72635	-0.435436	3.62201e-08	0.140921	0.124987	0.0159341	0.000375672	0.00630846
cg02488702	LRP1B	2	142889392	1.88419e-05	3.69235	4.24893	-0.556583	0.000160779	0.31428	0.208667	0.105613	3.83468e-05	0.00140361
cg02495518	NRXN1	2	50575324	1.7608e-05	3.24466	3.8944	-0.649733	0.00015252	0.741845	0.661409	0.0804359	0.0276368	0.114531
cg02495604	HPCAL4	1	40158076	6.23479e-05	1.49865	1.99814	-0.499493	0.000425873	0.131621	0.127416	0.0042048	0.0164407	0.0814448
cg02497700	ZNF238	1	244213358	4.7706e-05	0.730004	1.09937	-0.369369	0.000342399	0.0742077	0.0665097	0.00769792	0.0376511	0.140121
cg02506717	CREB5	7	28338790	6.21511e-06	1.53845	1.97361	-0.435163	6.38167e-05	0.209977	0.13636	0.0736168	7.81476e-07	0.000187379
cg02507810	FAM57B	16	30042330	1.02774e-10	0.620692	1.32921	-0.708523	5.41662e-09	0.0946406	0.0845637	0.0100769	0.0129061	0.0694094
cg02519286	GAPDH	12	6642354	0.000182119	-0.50024	-0.201887	-0.298352	0.00101194	0.0689196	0.0578993	0.0110203	0.000985952	0.012207
cg02521641	JAKMIP1	4	6202609	0.00814855	-0.53149	0.0144889	-0.545979	0.0235686	0.0548534	0.0502618	0.00459158	0.039011	0.143374
cg02524475	HHIP	4	145566595	0.0205277	-1.49769	-1.16902	-0.328666	0.049692	0.425928	0.363481	0.0624468	0.0441034	0.155218
cg02527726	ZNF599	19	35264182	0.000211027	1.00989	1.31717	-0.307274	0.00114718	0.0388506	0.034045	0.00480554	0.0131726	0.0703808
cg02535219	ZC3H7A	16	11876908	0.000281275	-0.273121	-0.0955095	-0.177612	0.00145659	0.0928704	0.0844319	0.00843858	0.00698644	0.0461404
cg02544117	CHAF1B	21	37757240	0.00114154	-1.82801	-1.58778	-0.240228	0.00465769	0.857194	0.818803	0.0383902	0.0448748	0.156961
cg02547394	SOX1	13	112721789	0.0168471	1.33042	1.56531	-0.234886	0.0422874	0.241919	0.190665	0.0512539	0.0154854	0.0782821
cg02547426	RGS12	4	3371236	0.000172117	0.858965	1.06759	-0.208623	0.000968457	0.179282	0.122497	0.0567851	0.00019046	0.00397831
cg02549492	RHOBTB3	5	95066568	1.77613e-08	-0.258719	0.0725084	-0.331227	4.58549e-07	0.045778	0.0284584	0.0173195	5.75659e-05	0.00182172
cg02564523	ORAI2	7	102073539	0.0152155	-0.231892	-0.0793632	-0.152529	0.0390112	0.300023	0.251445	0.0485778	0.0114051	0.0639358
cg02565993	FIBIN	11	27015592	0.0126436	4.01767	4.20276	-0.18509	0.0336019	0.101017	0.0682102	0.0328071	0.0134439	0.0713339
cg02568274	HOXC9	12	54393565	0.00168048	-1.91814	-1.25104	-0.667104	0.0064324	0.204878	0.179657	0.0252201	0.0276368	0.114531
cg02570977	ZNF696	8	144373277	0.00428303	-0.605941	-0.417248	-0.188693	0.0138046	0.0156656	0.0142374	0.00142818	0.0308719	0.123052
cg02572796	SORBS2	4	186732124	0.00050529	0.866053	1.19084	-0.324788	0.00238128	0.351351	0.201993	0.149357	3.98224e-06	0.000386119
cg02583443	ANKRD28	3	15902359	2.16482e-05	-1.03555	-0.76162	-0.273929	0.000180122	0.0484863	0.0449443	0.00354198	0.0271271	0.113145
cg02588309	TTC33	5	40756462	0.0347556	0.0154164	0.10035	-0.0849332	0.0757079	0.355899	0.203482	0.152417	3.07033e-05	0.00122293
cg02593932	GALNT13	2	154728308	0.0283338	1.23805	1.70526	-0.467207	0.0642902	0.093129	0.0758089	0.0173201	0.0271271	0.113145
cg02602915	AADAT	4	171011615	6.61708e-06	0.191489	0.385265	-0.193776	6.70516e-05	0.0854211	0.0705456	0.0148755	0.00346464	0.0287684
cg02617312	CDH10	5	24644988	8.33007e-05	2.10513	2.76446	-0.659334	0.00053669	0.0500563	0.0430926	0.00696373	0.000888547	0.0113738
cg02620694	GABRA2	4	46391436	0.00468105	0.3723	0.908746	-0.536446	0.0149094	0.014547	0.0135221	0.00102494	0.0411288	0.148397
cg02622052	CNTN1	12	41086274	8.23723e-07	1.46729	2.16296	-0.695665	1.16646e-05	0.0496763	0.0446593	0.00501696	0.0129061	0.0694094
cg02623991	TTYH1	19	54926431	0.040697	3.38659	3.52991	-0.143326	0.0858835	0.0396082	0.0326147	0.00699345	0.039011	0.143374
cg02631917	FGFBP3	10	93669852	1.03348e-05	0.454032	0.952126	-0.498093	9.74096e-05	0.792966	0.710171	0.0827951	0.00225629	0.0214422
cg02653313	QRICH1	3	49131667	0.000854429	0.0407866	0.161498	-0.120711	0.00366148	0.0170387	0.0158726	0.00116615	0.0114051	0.0639358
cg02654291	C9orf64	9	86572014	0.0203356	-0.330835	-0.137669	-0.193166	0.0492868	0.314442	0.226363	0.0880792	0.000345636	0.00595726
cg02662277	PHYHIPL	10	60936383	2.77977e-09	1.63401	2.17789	-0.543884	9.17016e-08	0.0465326	0.032624	0.0139087	0.000739251	0.0100274
cg02671603	KIAA2022	X	74146242	0.015515	1.04873	1.46947	-0.420742	0.0395517	0.614757	0.511588	0.103169	0.0256463	0.109084
cg02677352	OCIAD1	4	48833292	0.0124265	0.609596	0.70639	-0.0967932	0.0331238	0.0175376	0.0161837	0.00135386	0.00813235	0.0511543
cg02680487	DDR1	6	30851529	0.0128039	1.83941	2.08137	-0.241963	0.0339677	0.240942	0.19087	0.0500716	0.000134149	0.00316034
cg02688348	SSRP1	11	57103429	7.02623e-07	-0.814099	-0.504965	-0.309134	1.03101e-05	0.0654368	0.054543	0.0108937	0.0472577	0.162263
cg02690968	TRIM44	11	35683923	0.00022082	-0.49067	-0.25817	-0.2325	0.00119311	0.0453875	0.037426	0.00796152	0.000355389	0.00607536
cg02695062	DDR1	6	30851417	0.0128039	1.83941	2.08137	-0.241963	0.0339677	0.388833	0.301411	0.0874226	3.46007e-06	0.000360236
cg02696067	DDR1	6	30850977	0.0128039	1.83941	2.08137	-0.241963	0.0339677	0.369778	0.262828	0.10695	0.000865631	0.0111722
cg02703002	GABRA6	5	161112530	0.0141719	0.226665	0.337684	-0.111019	0.0368605	0.653035	0.506209	0.146826	0.00109316	0.0130984
cg02723291	ETNK1	12	22777465	0.0250055	-0.732127	-0.611597	-0.12053	0.0581678	0.454233	0.347274	0.106959	0.00848929	0.0526551
cg02724404	LYSMD4	15	100274248	0.0465996	-0.565296	-0.467047	-0.0982492	0.0958577	0.901202	0.872204	0.0289981	0.00867297	0.0534092
cg02724435	TBC1D5	3	17783475	0.000448441	-0.109211	0.123497	-0.232708	0.00215499	0.0492383	0.0463001	0.0029382	0.0448748	0.156961
cg02727227	MBOAT2	2	9144505	0.00661192	1.08532	1.30328	-0.217953	0.0197992	0.0304987	0.0256714	0.00482728	0.0397064	0.145016
cg02735446	VASH1	14	77227574	0.0450601	1.92731	2.07792	-0.150615	0.0932743	0.0859951	0.0657736	0.0202215	3.83468e-05	0.00140361
cg02739437	SPOCK3	4	168156813	0.0018784	2.42589	3.11056	-0.68467	0.00702255	0.604933	0.51803	0.0869031	0.0303111	0.121597
cg02741811	FIGNL1	7	50518921	0.000846306	-0.442632	-0.172656	-0.269975	0.00363805	0.922378	0.909168	0.0132102	0.0220345	0.0986928
cg02742133	ZDHHC22	14	77608987	8.73459e-06	1.1543	1.64895	-0.494656	8.46101e-05	0.509413	0.42589	0.0835232	0.0271271	0.113145
cg02749148	KLF15	3	126076844	0.0189877	0.973496	1.12791	-0.154412	0.046668	0.0526517	0.0443601	0.00829154	0.00478352	0.0357602
cg02753834	C15orf17	15	75199493	0.0228556	-0.452622	-0.289202	-0.16342	0.054013	0.0741492	0.0683126	0.00583661	0.0363319	0.136857
cg02756106	NELL2	12	45270707	0.00614958	2.73803	3.09676	-0.358728	0.0186031	0.0494967	0.0446733	0.00482335	0.0251685	0.10775
cg02756845	MAPK8IP2	22	51038542	1.44718e-05	0.531949	0.794302	-0.262353	0.000129225	0.157456	0.0958339	0.0616226	8.73903e-07	0.000193636
cg02760218	EHMT2	6	31866586	4.12742e-05	-0.872291	-0.669558	-0.202733	0.0003037	0.312168	0.267008	0.0451602	0.0251685	0.10775
cg02760293	PPP2R2B	5	146258785	0.00092119	4.8009	4.985	-0.184095	0.00388957	0.728442	0.658861	0.069581	0.0332049	0.129074
cg02761568	RNF182	6	13924934	0.0151414	0.167798	0.465222	-0.297424	0.0388604	0.080159	0.0773619	0.0027971	0.0174475	0.0847091
cg02767356	TJAP1	6	43456065	0.0371023	-0.457207	-0.328779	-0.128428	0.0798334	0.686263	0.620114	0.0661484	0.015178	0.0772521
cg02779016	MAP1A	15	43809689	0.0250629	1.10825	1.27342	-0.165168	0.0582709	0.0695204	0.0575368	0.0119836	0.000912025	0.0115805
cg02781105	KIF19	17	72321276	9.75397e-05	1.06855	1.41825	-0.349703	0.000611175	0.688439	0.624576	0.0638628	0.0167705	0.0825551
cg02782292	SMARCA5	4	144433846	1.0898e-05	-0.135378	0.118782	-0.25416	0.00010191	0.901603	0.85657	0.0450336	0.00457078	0.0346791
cg02788090	SOX9	17	70116681	0.0157425	2.91949	3.166	-0.246514	0.0400242	0.0642112	0.0544599	0.00975121	3.11221e-06	0.000344994
cg02788597	EIF3J	15	44828908	0.0143471	-0.548115	-0.427346	-0.120769	0.0372294	0.016457	0.0141489	0.00230813	0.00639881	0.0435017
cg02790305	SORBS2	4	186732932	0.00050529	0.866053	1.19084	-0.324788	0.00238128	0.275787	0.17673	0.0990567	0.000207666	0.00421413
cg02799880	DOCK9	13	99630462	0.0487872	0.527879	0.755661	-0.227782	0.0994504	0.271397	0.139707	0.131691	2.49125e-07	0.000123702
cg02830576	RAF1	3	12706008	5.1337e-10	-0.0700458	0.230938	-0.300984	2.12678e-08	0.271741	0.239583	0.0321573	0.0140014	0.0732302
cg02835371	DCC	18	49866085	0.000133655	0.411195	0.745771	-0.334576	0.000791803	0.306368	0.239281	0.0670867	0.00248534	0.0229219
cg02840828	CNDP1	18	72201655	0.0108695	4.05369	4.82475	-0.771057	0.0295796	0.517662	0.380865	0.136797	5.08276e-06	0.000437065
cg02842227	NCAM2	21	22370444	0.0412246	1.00269	1.32386	-0.32117	0.0867134	0.0129937	0.0122948	0.000698903	0.0456576	0.158669
cg02842496	ADCY8	8	132053262	0.000349801	1.67375	2.21548	-0.541725	0.00175194	0.0872456	0.0541433	0.0331022	8.11186e-07	0.000189319
cg02845988	UBE2N	12	93836455	0.00215433	0.360009	0.503684	-0.143675	0.00786095	0.104945	0.0858751	0.0190702	0.00354653	0.0292285
cg02848401	C1QTNF4	11	47617346	1.08092e-05	1.78145	2.26547	-0.484018	0.000101189	0.694669	0.638258	0.0564112	0.0448748	0.156961
cg02851558	MANEAL	1	38260988	0.000422309	-0.22674	0.133434	-0.360174	0.00205379	0.465883	0.388731	0.0771523	0.00389197	0.0310983
cg02852754	SYNJ1	21	34100595	0.00159615	0.237536	0.35938	-0.121844	0.0061532	0.0373277	0.0323525	0.00497522	0.0145792	0.075197
cg02853019	BCAR1	16	75273486	0.00478564	-0.801461	-0.62661	-0.174851	0.0151936	0.814712	0.783494	0.0312179	0.049746	0.16765
cg02858826	RPS6KL1	14	75389222	0.0109852	0.374069	0.472643	-0.0985737	0.029831	0.732952	0.573398	0.159553	0.00436665	0.0336142
cg02865717	RBM16	6	155053990	0.00424733	0.196825	0.349995	-0.15317	0.0137168	0.0850347	0.0757211	0.00931358	0.0261319	0.110441
cg02866106	CHRM2	7	136553110	0.00151111	-0.202206	0.229626	-0.431831	0.0058762	0.694677	0.578118	0.11656	0.0123874	0.0675514
cg02866733	BAT3	6	31621179	0.000159207	-0.956616	-0.797368	-0.159248	0.000908441	0.189645	0.170471	0.0191744	0.020799	0.0950311
cg02870945	REEP1	2	86565124	0.00192962	2.31745	2.73543	-0.417978	0.00716613	0.275826	0.21093	0.064895	0.00714073	0.0467992
cg02886589	TMEM178	2	39892450	0.0244365	2.68353	2.89382	-0.210291	0.0570418	0.129096	0.100983	0.0281129	0.000960714	0.0119889
cg02921617	RGS11	16	326673	0.00904246	0.553082	0.793844	-0.240762	0.0256257	0.646156	0.58328	0.0628755	0.0220345	0.0986928
cg02925162	SOX8	16	1031205	0.000429402	2.13101	2.47082	-0.339809	0.00207986	0.0147332	0.0135832	0.00115008	0.0332049	0.129074
cg02927804	FOXK2	17	80477099	0.00496012	-0.379886	-0.277408	-0.102478	0.0156389	0.0266151	0.0240052	0.00260989	0.0246984	0.106387
cg02930664	ZNF230	19	44506841	0.00693713	-0.331585	-0.123149	-0.208436	0.0206273	0.0357598	0.022508	0.0132518	0.00848929	0.0526551
cg02933354	VEPH1	3	157213541	0.000123486	-2.12954	-1.55848	-0.571063	0.000744188	0.921358	0.886042	0.0353158	0.0228933	0.101249
cg02941852	SRPK2	7	105030168	1.70671e-06	0.38798	0.709673	-0.321693	2.1517e-05	0.86664	0.854667	0.0119733	0.0326079	0.127512
cg02943285	MALAT1	11	65265056	0.0467951	-0.873823	-0.590469	-0.283353	0.0962041	0.0152419	0.0144461	0.000795761	0.0464518	0.160494
cg02959429	GIT1	17	27916858	0.0116714	-0.303597	-0.197033	-0.106564	0.031393	0.0150973	0.0139022	0.00119506	0.0142877	0.0742261
cg02971654	NRXN3	14	79745343	0.000197449	1.93343	2.57317	-0.639743	0.00108397	0.0974098	0.0866232	0.0107866	0.00639881	0.0435017
cg02980604	RASL10B	17	34058433	0.00518273	-0.279269	-0.127177	-0.152092	0.0162003	0.470256	0.402207	0.068049	0.000719934	0.00984019
cg02985381	SMAD9	13	37494744	2.71874e-05	0.910824	1.28799	-0.377161	0.000216988	0.127166	0.0849332	0.0422326	6.04129e-06	0.000480361
cg02985541	PLCD4	2	219472218	0.0482826	0.41702	0.604819	-0.1878	0.0987042	0.266348	0.188935	0.0774128	9.9618e-05	0.00260536
cg02987906	FIP1L1	4	54243303	5.14619e-05	-1.24857	-0.870718	-0.377847	0.00036451	0.664125	0.553647	0.110478	0.0140014	0.0732302
cg02992311	FBXO27	19	39523626	0.0460176	0.0377746	0.143682	-0.105908	0.0949234	0.522395	0.454678	0.0677172	0.0123874	0.0675514
cg03002428	HMGB2	4	174255734	4.421e-05	-1.27886	-0.91055	-0.368314	0.000321456	0.0459281	0.0367596	0.00916851	0.049746	0.16765
cg03004999	HECW1	7	43152125	4.23552e-06	0.237304	0.695691	-0.458388	4.64889e-05	0.112414	0.0776122	0.0348021	0.0308719	0.123052
cg03032214	GALR1	18	74961809	0.019954	3.50429	4.12884	-0.62455	0.0485113	0.182334	0.133905	0.0484281	0.00346464	0.0287684
cg03048535	FOXN4	12	109747100	0.00145673	-0.942257	-0.444128	-0.498129	0.00569085	0.0498066	0.0451478	0.00465877	0.0256463	0.109084
cg03065311	ZNF512B	20	62601662	0.00171124	-1.16291	-0.916713	-0.246195	0.00651368	0.0994725	0.0616974	0.0377751	4.11177e-07	0.00014807
cg03068319	FAM8A1	6	17600252	0.0028616	0.193265	0.331154	-0.137889	0.00990798	0.34091	0.292679	0.0482313	0.0212039	0.0962117
cg03071143	ZNF491	19	11909233	0.0134893	0.347883	0.468722	-0.120839	0.035432	0.0581223	0.051174	0.00694832	0.0441034	0.155218
cg03089650	KIF3A	5	132073377	7.70785e-11	0.715951	1.17733	-0.461376	4.26421e-09	0.0771969	0.0727721	0.00442476	0.0489046	0.165855
cg03089870	KIF13A	6	17988960	0.0178893	-1.21888	-1.03351	-0.185366	0.0444775	0.650073	0.526229	0.123844	0.0065414	0.0441695
cg03091752	SHANK1	19	51221605	0.0191235	0.2741	0.373111	-0.0990108	0.0469238	0.0687382	0.0458733	0.0228649	0.000309073	0.00552914
cg03098837	DPY19L2P4	7	89748686	6.32014e-06	0.795122	1.37619	-0.581072	6.4668e-05	0.0722058	0.0452783	0.0269275	0.0326079	0.127512
cg03100449	NTN4	12	96185437	0.0218666	-2.98236	-2.5843	-0.398059	0.0522117	0.0539225	0.0455568	0.00836561	0.00199721	0.0197619
cg03106958	BAHCC1	17	79372973	0.00858517	-0.286174	-0.157329	-0.128845	0.0245997	0.0783777	0.069475	0.00890271	0.0369865	0.138478
cg03120116	RPS6KA2	6	167276567	0.00327551	0.769608	1.03919	-0.269586	0.0110722	0.0951552	0.0820362	0.013119	0.000821433	0.0107768
cg03132773	HS3ST2	16	22824877	0.000561383	1.79879	2.41307	-0.61428	0.00259217	0.0250895	0.0215307	0.00355881	0.00714073	0.0467992
cg03143060	NEK4	3	52805638	0.0130614	0.571597	0.719629	-0.148032	0.0345218	0.659053	0.576998	0.0820559	0.0418561	0.1501
cg03147002	CADM2	3	85007732	4.888e-07	3.62255	4.5662	-0.943653	7.62155e-06	0.0568396	0.0437631	0.0130766	0.0216158	0.0974105
cg03148084	CNDP1	18	72201665	0.0108695	4.05369	4.82475	-0.771057	0.0295796	0.776251	0.583297	0.192954	5.2454e-05	0.00171343
cg03157591	GDAP1L1	20	42875645	1.50051e-05	1.50989	2.15356	-0.643676	0.000133118	0.25426	0.218655	0.0356041	0.00338448	0.0283102
cg03167559	GAN	16	81347858	0.0102825	-0.122324	0.0285158	-0.15084	0.0283373	0.140571	0.119552	0.0210186	0.000138164	0.00322045
cg03168108	NRXN1	2	51259697	1.7608e-05	3.24466	3.8944	-0.649733	0.00015252	0.0402901	0.0381279	0.00216218	0.0433433	0.153503
cg03169180	NLGN2	17	7310347	2.67104e-10	-0.0649292	0.323578	-0.388507	1.21382e-08	0.474942	0.358389	0.116553	0.000260959	0.00492037
cg03170056	TMEFF2	2	193060326	0.0010296	1.24364	2.06242	-0.818779	0.00427044	0.0838272	0.0682563	0.0155709	0.020799	0.0950311
cg03173722	RUFY3	4	71587640	1.94681e-10	2.33863	2.77375	-0.435124	9.4497e-09	0.0971075	0.0636474	0.03346	1.60473e-05	0.000827976
cg03181582	ABCC8	11	17498530	0.0181911	1.81289	2.21845	-0.405554	0.045058	0.0244115	0.0196033	0.00480821	6.92382e-05	0.00204217
cg03183541	VEGFA	6	43737770	0.0356786	0.361876	0.725292	-0.363416	0.0772555	0.0509853	0.042873	0.00811227	0.00293796	0.0257262
cg03184588	FAM60A	12	31480300	0.00894927	-1.76088	-1.56356	-0.197324	0.0254141	0.256279	0.187591	0.0686884	0.00163891	0.01725
cg03203274	C6orf154	6	43478457	0.0163658	0.697501	0.870596	-0.173094	0.0413534	0.483137	0.4087	0.0744374	0.00308045	0.0265788
cg03204605	AFAP1	4	7941837	0.000667251	0.66423	0.976254	-0.312025	0.00299407	0.0384921	0.0378096	0.000682542	0.00236828	0.0221718
cg03210277	STMN1	1	26233332	2.7946e-07	-1.01982	-0.539538	-0.480278	4.87591e-06	0.0834004	0.0625639	0.0208365	0.00489322	0.0362978
cg03222066	ABCG4	11	119019384	7.31184e-06	0.369219	0.644064	-0.274844	7.26453e-05	0.442122	0.357463	0.0846588	0.000185029	0.00390039
cg03233426	TMEM100	17	53800554	0.0089261	2.10976	2.52838	-0.418613	0.0253565	0.130461	0.0936442	0.0368168	0.000142291	0.00327954
cg03240509	KCNA6	12	4918169	0.00121853	0.303663	0.483982	-0.18032	0.00490885	0.569581	0.476033	0.0935479	0.00322921	0.0274463
cg03241388	SIM2	21	38070994	1.70563e-07	-0.0630034	0.801618	-0.864621	3.23583e-06	0.0505044	0.0345662	0.0159383	0.0246984	0.106387
cg03243226	GRIA4	11	105480979	9.19922e-05	0.976733	1.35536	-0.378632	0.000582356	0.0494616	0.0306116	0.0188499	0.00185517	0.0187843
cg03264464	TRAF4	17	27070430	1.09423e-06	-0.600992	-0.0357536	-0.565238	1.49483e-05	0.0776035	0.064403	0.0132005	0.000888547	0.0113738
cg03264960	ZC3H15	2	187350743	0.022331	-0.222176	-0.14269	-0.0794854	0.0530617	0.0332971	0.0301026	0.00319451	0.0448748	0.156961
cg03286899	SFRS3	6	36561965	0.000851705	-0.470877	-0.333527	-0.13735	0.00365335	0.0142627	0.0117753	0.00248741	0.0037156	0.030167
cg03287469	RAD18	3	9006242	0.000933792	-1.11333	-0.825713	-0.287617	0.00393345	0.552226	0.422044	0.130182	0.0369865	0.138478
cg03289906	PPP1R9A	7	94538408	0.00033587	0.785412	1.1824	-0.396993	0.00169402	0.237907	0.183155	0.0547514	0.00598769	0.0415978
cg03302448	CUGBP2	10	11046334	0.00887989	1.24576	1.42553	-0.179765	0.0252617	0.872854	0.839274	0.0335796	0.00163891	0.01725
cg03314548	ZNF530	19	58110744	0.0144888	-0.199686	-0.0830119	-0.116674	0.0375314	0.869261	0.800379	0.0688814	0.0251685	0.10775
cg03316098	GABBR1	6	29601398	6.26752e-06	0.845209	1.20663	-0.361421	6.42403e-05	0.182323	0.157417	0.0249057	0.00273549	0.0244676
cg03319323	RAB11FIP3	16	475643	8.49331e-08	0.227358	0.538364	-0.311006	1.76752e-06	0.0150498	0.013638	0.00141177	0.0308719	0.123052
cg03331695	RAB40A	X	102775412	0.0417552	-0.314285	-0.194741	-0.119545	0.0876122	0.430824	0.330121	0.100703	0.00457078	0.0346791
cg03332623	ZNF184	6	27441972	1.45304e-05	0.0466576	0.354633	-0.307976	0.000129617	0.895373	0.807412	0.0879619	0.000759048	0.010215
cg03340649	ZNF660	3	44626453	0.00200604	0.999356	1.29485	-0.29549	0.00740029	0.020491	0.0171487	0.00334229	0.0441034	0.155218
cg03352717	WFIKKN1	16	679927	0.0060186	-1.4544	-1.16928	-0.285117	0.0183057	0.539185	0.462791	0.0763938	0.000701087	0.00966452
cg03363565	RAB11FIP3	16	474528	8.49331e-08	0.227358	0.538364	-0.311006	1.76752e-06	0.146575	0.110066	0.0365091	0.00511946	0.0374491
cg03366776	MARK3	14	103851627	0.000163213	-0.671074	-0.482629	-0.188445	0.00092626	0.0238179	0.02172	0.0020979	0.0216158	0.0974105
cg03369269	FAM123A	13	25745946	9.09714e-05	3.60522	4.12093	-0.515715	0.000577207	0.0239161	0.0203027	0.00361335	0.0224603	0.0999471
cg03388293	GSX1	13	28366645	0.00441621	0.659406	0.818445	-0.159039	0.0141774	0.0552465	0.0400959	0.0151506	0.00172247	0.0178501
cg03391040	ZNF420	19	37569273	0.00416507	1.21104	1.46893	-0.25789	0.0135051	0.0550787	0.0513786	0.00370008	0.0472577	0.162263
cg03394422	RPS6KL1	14	75389280	0.0109852	0.374069	0.472643	-0.0985737	0.029831	0.781269	0.649056	0.132213	0.00729806	0.0475031
cg03398002	KIAA1026	1	15272082	0.000222361	1.02912	1.31516	-0.286047	0.00119964	0.334482	0.19713	0.137352	1.57265e-08	5.90831e-05
cg03403507	AKAP6	14	32798387	1.69749e-07	0.894116	1.24392	-0.349807	3.23583e-06	0.391139	0.233543	0.157596	3.95761e-05	0.00143255
cg03405308	NRBP2	8	144924219	0.0347557	0.362666	0.516179	-0.153512	0.0757079	0.858524	0.84596	0.0125644	0.0397064	0.145016
cg03413475	ABCF2	7	150925067	0.00845195	-0.603794	-0.484691	-0.119103	0.0243	0.0625457	0.0527499	0.0097958	0.0233335	0.102503
cg03418097	PKD1	16	2186399	0.023391	-0.0707585	0.0547916	-0.12555	0.0550155	0.133775	0.103596	0.0301788	0.0456576	0.158669
cg03421926	RASL10B	17	34057601	0.00518273	-0.279269	-0.127177	-0.152092	0.0162003	0.791527	0.763849	0.0276774	0.00813235	0.0511543
cg03428000	MPHOSPH8	13	20207770	0.0254095	-0.1506	0.0505233	-0.201124	0.0589689	0.0389713	0.0342842	0.00468718	0.00273549	0.0244676
cg03434847	KCNN3	1	154843050	3.2262e-05	0.927428	1.40294	-0.475514	0.000248365	0.0239339	0.0209049	0.00302897	0.00457078	0.0346791
cg03450948	HOXD1	2	177053274	0.0211638	-0.925132	-0.479582	-0.44555	0.05092	0.206152	0.132815	0.0733375	0.023781	0.103752
cg03451204	BCAR1	16	75282783	0.00478564	-0.801461	-0.62661	-0.174851	0.0151936	0.53538	0.447003	0.0883768	0.00190146	0.0191113
cg03454037	L3MBTL3	6	130338406	0.016766	-0.285523	-0.110408	-0.175116	0.0421314	0.893922	0.85552	0.0384023	0.0188736	0.0891508
cg03454353	ZFP37	9	115819364	1.73111e-08	0.772678	1.26766	-0.49498	4.4888e-07	0.121387	0.0865378	0.0348489	1.83005e-05	0.000896574
cg03456393	OPA1	3	193310565	1.94973e-07	-0.529222	-0.302208	-0.227014	3.61421e-06	0.129717	0.0955434	0.0341737	0.000597299	0.00867219
cg03469082	GABRG1	4	46126448	0.00141717	1.20171	1.54674	-0.345023	0.00556559	0.0682741	0.0575374	0.0107367	0.0266255	0.111794
cg03473042	WDR5	9	137000014	0.000111598	-1.505	-1.28719	-0.217804	0.000684118	0.62315	0.507679	0.115471	0.000419525	0.00680867
cg03484180	MON1A	3	49967517	0.0158199	0.551732	0.708067	-0.156335	0.0401905	0.0814675	0.061068	0.0203995	0.00190146	0.0191113
cg03494795	ABL1	9	133710827	0.000827615	-0.428106	-0.319142	-0.108965	0.00357151	0.0803899	0.072889	0.00750094	0.00585604	0.0410137
cg03496157	BCL7A	12	122458893	4.65348e-09	-0.335359	0.0713281	-0.406687	1.44672e-07	0.853034	0.816383	0.0366503	0.0154854	0.0782821
cg03500056	ABAT	16	8814507	5.28868e-07	1.62823	2.05842	-0.430191	8.15727e-06	0.162352	0.121244	0.041108	3.2725e-05	0.0012701
cg03502630	TRMT11	6	126306654	0.00626677	-0.666248	-0.460981	-0.205267	0.0189119	0.86672	0.818154	0.0485659	0.00220214	0.0210909
cg03502979	ADPRHL1	13	114103628	0.00118496	-0.8919	-0.628124	-0.263776	0.00479644	0.710154	0.633177	0.0769763	0.00639881	0.0435017
cg03509961	CAMK2B	7	44366620	0.0203832	2.59764	2.92877	-0.331132	0.0493895	0.581965	0.509746	0.0722191	0.0154854	0.0782821
cg03516318	MBIP	14	36790242	0.00184495	0.0762599	0.277709	-0.201449	0.00691915	0.285529	0.187733	0.0977962	0.00511946	0.0374491
cg03519907	LARP1	5	154092426	0.0287192	-0.727001	-0.583419	-0.143582	0.0649903	0.812171	0.758163	0.054008	0.0425942	0.151726
cg03523785	FOXG1	14	29234981	0.0307765	4.21214	4.51627	-0.304131	0.0686899	0.100382	0.075131	0.0252509	0.00231167	0.021806
cg03524308	ZNF585A	19	37663414	3.17658e-05	0.343183	0.572637	-0.229454	0.000244864	0.0669936	0.0596843	0.00730927	0.0326079	0.127512
cg03537215	CNTN2	1	205011262	0.00143457	2.40007	2.73618	-0.33611	0.00562051	0.669113	0.536681	0.132432	0.000115674	0.00287577
cg03537374	FGF13	X	137950565	0.0169692	-0.856218	-0.392606	-0.463612	0.04257	0.66268	0.569236	0.0934446	0.0228933	0.101249
cg03542891	HAPLN1	5	83018357	0.0243256	2.38472	2.83908	-0.454352	0.0568547	0.0603196	0.0552787	0.00504087	0.0326079	0.127512
cg03553781	XAGE3	X	52897080	0.00668291	-1.81656	-1.60533	-0.211233	0.0199617	0.757339	0.676921	0.080418	0.0418561	0.1501
cg03555433	GFOD2	16	67753508	1.73327e-05	0.011091	0.22421	-0.213119	0.000150543	0.0525132	0.0420417	0.0104715	0.0369865	0.138478
cg03564320	RPRM	2	154336148	8.52131e-06	-0.370802	0.39931	-0.770112	8.2724e-05	0.229138	0.168035	0.0611034	0.000169596	0.00367788
cg03565323	ZNF287	17	16472866	7.19092e-06	1.4961	1.8392	-0.343108	7.17284e-05	0.0551659	0.0463225	0.00884345	0.0126444	0.0684847
cg03570035	ZNF486	19	20278051	0.000104916	-0.371451	-0.10815	-0.263301	0.000649631	0.0270001	0.0206584	0.00634174	0.00762209	0.0489271
cg03575602	CAMK1D	10	12390599	0.00704862	0.618619	0.770476	-0.151856	0.0209204	0.526353	0.456185	0.0701684	0.00137496	0.0153268
cg03578926	SHANK2	11	70508032	8.14299e-06	-0.72876	-0.218494	-0.510266	7.97029e-05	0.0891883	0.07599	0.0131983	0.00242617	0.0225331
cg03585778	MFSD4	1	205537837	0.00139558	1.92912	2.23954	-0.310415	0.00549422	0.0924757	0.0873895	0.00508616	0.0383259	0.14173
cg03587042	CACNB2	10	18689035	0.00147466	0.07633	0.311669	-0.235339	0.00575206	0.744941	0.678514	0.0664271	0.00308045	0.0265788
cg03598338	BCAR1	16	75300041	0.00478564	-0.801461	-0.62661	-0.174851	0.0151936	0.0531342	0.0453492	0.00778493	0.00625904	0.0428798
cg03609598	MAP3K1	5	56110824	0.000220052	-0.165111	0.18388	-0.348991	0.00118968	0.039779	0.0321512	0.00762783	0.0145792	0.075197
cg03611452	ZNF781	19	38183253	0.000425136	1.01585	1.37571	-0.359864	0.00206585	0.117708	0.080444	0.0372643	0.0314415	0.124502
cg03617456	EXOSC10	1	11160205	0.00232623	-0.168929	0.0188907	-0.187819	0.00836486	0.129284	0.104617	0.0246672	0.0404123	0.14671
cg03643241	FRMD5	15	44487910	0.0250055	1.14101	1.41529	-0.274287	0.0581678	0.0920254	0.073088	0.0189373	7.82277e-05	0.00220745
cg03653855	PPP2R2B	5	146436093	0.00092119	4.8009	4.985	-0.184095	0.00388957	0.215168	0.137197	0.0779711	4.34923e-05	0.0015228
cg03660134	ZNF746	7	149195865	0.0220212	0.164645	0.27646	-0.111814	0.0524868	0.888977	0.866493	0.0224843	0.0118873	0.0657217
cg03671597	SEZ6	17	27333463	0.000966803	1.38905	1.71153	-0.322487	0.00404671	0.126577	0.0906035	0.0359735	2.70106e-05	0.00113201
cg03671710	EHMT2	6	31866508	4.12742e-05	-0.872291	-0.669558	-0.202733	0.0003037	0.0948151	0.0750047	0.0198105	0.00134063	0.0150657
cg03679544	TIAM2	6	155537972	0.00134921	1.77884	2.12745	-0.348615	0.00533409	0.261357	0.190408	0.0709486	0.000481066	0.00747799
cg03693601	SHCBP1	16	46655349	1.30298e-05	-2.07316	-1.6766	-0.396559	0.00011837	0.021025	0.0113829	0.00964217	0.009051	0.0548898
cg03697570	KIFC1	6	33358411	2.514e-05	-2.0854	-1.68199	-0.40341	0.000204216	0.91196	0.847759	0.064201	0.00380286	0.0306295
cg03698956	ABAT	16	8768031	5.28868e-07	1.62823	2.05842	-0.430191	8.15727e-06	0.0463339	0.0366528	0.00968112	0.00315403	0.0270123
cg03703356	CKB	14	103989368	0.0042119	1.69345	2.02753	-0.334079	0.0136148	0.100407	0.061768	0.0386393	1.27691e-07	9.68542e-05
cg03705396	MAP6D1	3	183543680	0.00183941	0.691641	0.935027	-0.243386	0.0069042	0.0735946	0.0516048	0.0219898	5.08479e-05	0.00167933
cg03707784	NDUFA10	2	240965007	0.0207704	-0.737648	-0.596554	-0.141094	0.0501837	0.0629118	0.060727	0.00218475	0.0425942	0.151726
cg03708230	TCOF1	5	149736866	0.00128034	-1.61593	-1.42395	-0.191985	0.00511174	0.101962	0.0861518	0.0158101	0.015178	0.0772521
cg03711457	USP28	11	113746831	0.0373438	-1.35208	-1.17637	-0.175711	0.0802665	0.231929	0.174809	0.0571195	0.00061354	0.00883277
cg03724463	CCK	3	42306524	0.00456552	2.62516	3.49553	-0.870379	0.0145972	0.286843	0.222767	0.0640755	0.0137201	0.0722743
cg03732545	CNTN2	1	205012130	0.00143457	2.40007	2.73618	-0.33611	0.00562051	0.266379	0.187187	0.0791926	0.00209738	0.0204185
cg03734874	TMEM179	14	105071382	0.0117008	0.0264166	0.157507	-0.13109	0.0314627	0.172696	0.154285	0.0184116	0.00625904	0.0428798
cg03736603	FAM64A	17	6346862	1.79663e-05	-0.361412	0.178321	-0.539733	0.000154914	0.0710118	0.0602161	0.0107957	0.00330601	0.0278643
cg03767310	FSTL5	4	163085348	0.0110131	0.11229	0.401975	-0.289684	0.0298974	0.0675469	0.0461969	0.02135	0.0472577	0.162263
cg03767531	NEUROD1	2	182545572	0.00124521	2.02211	2.7259	-0.703794	0.00499495	0.0419981	0.032603	0.00939514	0.00330601	0.0278643
cg03770877	PPP4R2	3	73046015	0.00679086	-0.587737	-0.387528	-0.200209	0.0202464	0.400595	0.36913	0.0314642	0.0276368	0.114531
cg03772856	TMEM97	17	26645865	5.82783e-05	-0.603978	-0.325812	-0.278167	0.00040286	0.0430537	0.0368298	0.00622392	0.0242359	0.105058
cg03779258	LARGE	22	34316655	0.000994625	0.173189	0.440571	-0.267382	0.00414753	0.0230703	0.0206146	0.00245573	0.0383259	0.14173
cg03793804	STX1B	16	31021905	6.70823e-08	0.969074	1.48943	-0.520357	1.45204e-06	0.0240249	0.0209436	0.00308129	0.0303111	0.121597
cg03799727	POLA2	11	65029391	0.000742221	-1.43131	-1.24326	-0.188054	0.0032679	0.0562704	0.048445	0.0078254	0.00625904	0.0428798
cg03800012	HERPUD2	7	35734842	0.00157209	0.380385	0.534665	-0.15428	0.00607097	0.0192668	0.0182089	0.00105796	0.0320202	0.125993
cg03827118	RAB5A	3	19987815	7.04736e-08	0.487803	0.827586	-0.339782	1.50349e-06	0.731996	0.597574	0.134422	0.0286811	0.117323
cg03827337	RGS7BP	5	63801834	0.011381	0.937509	1.15296	-0.215447	0.0307373	0.0942947	0.0604306	0.0338641	2.79804e-06	0.000326413
cg03841541	RRN3	16	15188318	8.07604e-06	-0.348426	-0.09323	-0.255196	7.9091e-05	0.0310657	0.0203646	0.0107011	0.0425942	0.151726
cg03842440	PDZRN4	12	41831532	2.12533e-06	2.2228	2.8442	-0.621403	2.6094e-05	0.29168	0.2291	0.0625807	0.000122756	0.00298765
cg03865667	PCDH17	13	58205678	0.0158494	5.09471	5.3422	-0.247484	0.0402598	0.128282	0.101449	0.0268338	0.000419525	0.00680867
cg03869063	WDR82	3	52312834	2.31425e-10	0.213652	0.613666	-0.400014	1.07922e-08	0.0159647	0.0138945	0.00207024	0.00242617	0.0225331
cg03872502	MAPK8IP3	16	1756007	0.00352728	0.0165472	0.173504	-0.156957	0.0117801	0.0169358	0.0156199	0.00131597	0.0448748	0.156961
cg03875195	SLC30A3	2	27486363	0.0156668	-0.739756	-0.533963	-0.205793	0.0398698	0.248738	0.232363	0.0163746	0.0256463	0.109084
cg03893692	CAMK2A	5	149669484	2.08865e-06	0.893623	1.31146	-0.417832	2.57133e-05	0.419781	0.338888	0.0808924	0.00063019	0.00899185
cg03894103	PREPL	2	44586901	0.000985247	0.823499	0.949509	-0.12601	0.00411332	0.762918	0.631186	0.131733	0.00130709	0.0148128
cg03904291	ABCG4	11	119019361	7.31184e-06	0.369219	0.644064	-0.274844	7.26453e-05	0.663473	0.591018	0.0724551	0.0303111	0.121597
cg03916673	TRMT11	6	126307478	0.00626677	-0.666248	-0.460981	-0.205267	0.0189119	0.0414482	0.0327302	0.00871799	0.0200092	0.0926175
cg03920161	SGK2	20	42193947	0.0367021	-0.569373	-0.36154	-0.207833	0.0791156	0.714522	0.626922	0.0875997	0.00330601	0.0278643
cg03950476	ZCCHC11	1	53019814	0.0186745	-0.670636	-0.495668	-0.174968	0.0460185	0.250567	0.186875	0.0636922	2.70026e-06	0.000320834
cg03962769	RAB40A	X	102775697	0.0417552	-0.314285	-0.194741	-0.119545	0.0876122	0.68208	0.579848	0.102231	0.0261319	0.110441
cg03988161	HSF2	6	122720663	0.000466689	-0.429513	-0.170956	-0.258556	0.00223065	0.0169709	0.015443	0.00152789	0.0121351	0.0666422
cg03992976	FOXRED2	22	36903496	0.0116129	-0.970468	-0.846028	-0.12444	0.0312591	0.316849	0.221478	0.0953704	9.10198e-05	0.00244983
cg03995337	PROSC	8	37619644	0.0355234	0.297442	0.389399	-0.0919567	0.0770222	0.0606574	0.0528346	0.00782285	0.00163891	0.01725
cg04002758	SBK1	16	28303471	1.64152e-07	0.286462	0.553159	-0.266697	3.14431e-06	0.0306859	0.0277802	0.00290568	0.0118873	0.0657217
cg04006722	GLRB	4	157997173	0.00547367	0.854025	1.10203	-0.248	0.0169552	0.02029	0.0158799	0.00441015	0.0216158	0.0974105
cg04014686	LSAMP	3	116164943	0.00783419	1.26112	1.51578	-0.254658	0.0228264	0.500538	0.36419	0.136348	0.00209738	0.0204185
cg04016086	COBL	7	51384609	0.02024	-0.00354998	0.116425	-0.119975	0.0491019	0.0146802	0.0136228	0.00105741	0.0338112	0.130621
cg04027736	HOXA2	7	27143403	0.000873657	0.904985	1.51245	-0.607462	0.00372953	0.30804	0.212192	0.0958479	0.00115072	0.0135761
cg04028591	AKAP8L	19	15529955	8.16279e-07	-1.4859	-1.13393	-0.351967	1.16057e-05	0.0390778	0.0355581	0.00351973	0.0489046	0.165855
cg04030848	GAL3ST1	22	30960881	0.000113228	0.517632	1.0985	-0.580864	0.000692195	0.381245	0.255186	0.126059	3.46007e-06	0.000360236
cg04035233	RAB40A	X	102775367	0.0417552	-0.314285	-0.194741	-0.119545	0.0876122	0.400016	0.314083	0.0859331	0.00500518	0.03687
cg04063216	FAM84A	2	14772482	0.0318953	2.58577	2.87406	-0.288283	0.0706441	0.102231	0.0921467	0.0100847	0.020799	0.0950311
cg04065304	ST18	8	53322501	0.0076914	0.786834	1.06273	-0.275899	0.0224651	0.712871	0.578195	0.134675	0.00163891	0.01725
cg04070986	CACNG1	17	65040581	1.27952e-06	0.817404	1.56791	-0.750508	1.70355e-05	0.831725	0.715698	0.116027	0.011644	0.0648221
cg04084157	VGF	7	100809049	6.95267e-10	0.38942	1.32538	-0.935959	2.74623e-08	0.153337	0.128546	0.0247913	0.00436665	0.0336142
cg04090604	UBE2G2	21	46222557	0.000376778	-0.675296	-0.507261	-0.168036	0.00186445	0.102995	0.0776539	0.0253406	0.0185079	0.0879893
cg04093149	SLC6A9	1	44497595	0.022592	0.427531	0.597917	-0.170386	0.0535534	0.657597	0.593834	0.0637631	0.00322921	0.0274463
cg04094193	YTHDC1	4	69216103	8.20003e-07	0.345183	0.558305	-0.213121	1.16398e-05	0.683998	0.565287	0.118711	0.00848929	0.0526551
cg04106785	CDK5R1	17	30813145	2.63061e-06	0.551247	0.913244	-0.361998	3.10548e-05	0.446419	0.364612	0.0818071	0.00363017	0.0296974
cg04108240	TRA2A	7	23572665	0.0044656	0.124933	0.261128	-0.136195	0.0143231	0.804412	0.703443	0.10097	0.000119166	0.00293249
cg04111435	RTN3	11	63448455	2.19148e-06	0.952931	1.16912	-0.216191	2.67207e-05	0.0617764	0.0517995	0.00997696	0.0100612	0.0588802
cg04116657	MGAT3	22	39882446	6.18947e-06	0.790512	1.16656	-0.376043	6.36233e-05	0.932682	0.91105	0.021632	0.0489046	0.165855
cg04117435	NALCN	13	102069251	5.76422e-06	0.575412	0.919343	-0.34393	6.0049e-05	0.0566026	0.0559531	0.000649477	0.0397064	0.145016
cg04120546	MTSS1	8	125740895	0.000397602	1.49759	1.86401	-0.366419	0.00194959	0.062978	0.0491477	0.0138303	1.50223e-05	0.000795875
cg04130952	PCBP4	3	51998051	6.84484e-05	0.995268	1.34808	-0.352813	0.000459267	0.500388	0.37881	0.121578	1.60473e-05	0.000827976
cg04133293	C1orf106	1	200863171	5.48727e-07	-0.956044	-0.502798	-0.453246	8.41949e-06	0.93623	0.909249	0.0269813	0.017106	0.0836215
cg04133673	LRP1B	2	142890490	1.88419e-05	3.69235	4.24893	-0.556583	0.000160779	0.433658	0.297611	0.136046	5.41082e-05	0.00174908
cg04134015	OPA1	3	193310532	1.94973e-07	-0.529222	-0.302208	-0.227014	3.61421e-06	0.301245	0.21264	0.0886051	3.00391e-06	0.00033844
cg04134031	BAI1	8	143545236	4.10101e-07	0.994866	1.73669	-0.741821	6.6414e-06	0.258104	0.229837	0.0282674	0.011644	0.0648221
cg04134279	C8orf42	8	496327	0.000913336	-0.0688107	0.174147	-0.242957	0.00386098	0.296025	0.18996	0.106064	0.000108979	0.00276571
cg04141648	CTNNA3	10	69456667	0.0219188	0.412489	0.600116	-0.187627	0.0522987	0.790095	0.705388	0.0847064	0.0276368	0.114531
cg04166432	UBE2E3	2	181843717	7.34225e-06	0.159172	0.422045	-0.262873	7.28256e-05	0.340082	0.227542	0.11254	6.25273e-06	0.000488207
cg04166544	DNER	2	230580574	3.34859e-06	2.86663	3.38472	-0.518082	3.81453e-05	0.378624	0.281658	0.0969656	0.000164726	0.00360802
cg04188095	C21orf99	21	14409311	0.00793784	-0.173716	-0.0642319	-0.109484	0.0230714	0.659004	0.579273	0.0797305	0.0204007	0.0938202
cg04190807	NDRG4	16	58497230	3.31309e-05	4.38248	4.7532	-0.370717	0.000253738	0.0908491	0.0890813	0.00176779	0.0464518	0.160494
cg04191954	CACNG2	22	37099064	3.9119e-05	0.904184	1.38118	-0.476996	0.000290604	0.0572144	0.0555003	0.00171415	0.00848929	0.0526551
cg04195454	SORBS2	4	186734622	0.00050529	0.866053	1.19084	-0.324788	0.00238128	0.923249	0.911929	0.0113208	0.0404123	0.14671
cg04198912	MFSD4	1	205536821	0.00139558	1.92912	2.23954	-0.310415	0.00549422	0.744371	0.62396	0.120411	0.00209738	0.0204185
cg04207142	E2F5	8	86089106	0.0309194	0.429328	0.607576	-0.178248	0.068936	0.222659	0.201611	0.0210478	0.0177948	0.0857764
cg04210922	GPRASP2	X	101966398	0.000222357	1.96484	2.22243	-0.257589	0.00119964	0.853328	0.789436	0.0638919	0.011644	0.0648221
cg04221606	AKAP12	6	151646552	0.00849621	0.607707	0.966811	-0.359104	0.0244116	0.0646473	0.0516756	0.0129717	0.000159989	0.00354089
cg04223645	SCAMP1	5	77656203	0.000256321	0.191661	0.383961	-0.192299	0.00134813	0.0133261	0.0124496	0.000876496	0.0441034	0.155218
cg04228709	TIAM2	6	155537930	0.00134921	1.77884	2.12745	-0.348615	0.00533409	0.339998	0.229866	0.110133	5.83671e-06	0.000471785
cg04235146	ATP2A2	12	110718311	6.26801e-07	0.266567	0.525924	-0.259357	9.38305e-06	0.0515008	0.0456893	0.0058115	0.0251685	0.10775
cg04245630	PPP1R12B	1	202317365	0.000146168	0.425258	0.623752	-0.198494	0.000848707	0.816249	0.766574	0.0496749	0.0441034	0.155218
cg04249541	PSD3	8	18666561	0.00181745	0.972851	1.21843	-0.24558	0.00684483	0.472823	0.371448	0.101375	0.00063019	0.00899185
cg04260507	RHBDF1	16	123601	0.00413029	-0.624456	-0.415764	-0.208692	0.0134167	0.812637	0.766666	0.0459713	0.0472577	0.162263
cg04267436	ZDHHC22	14	77608303	8.73459e-06	1.1543	1.64895	-0.494656	8.46101e-05	0.0595717	0.045554	0.0140177	0.000912025	0.0115805
cg04273867	RAB11FIP3	16	524300	8.49331e-08	0.227358	0.538364	-0.311006	1.76752e-06	0.908087	0.828889	0.0791974	0.00668683	0.0448138
cg04282594	PDE9A	21	44073246	5.25517e-06	0.48658	0.798251	-0.311671	5.56243e-05	0.0223401	0.0195975	0.00274263	0.0433433	0.153503
cg04284463	RPRM	2	154335766	8.52131e-06	-0.370802	0.39931	-0.770112	8.2724e-05	0.0957531	0.0840209	0.0117323	0.0286811	0.117323
cg04294625	KPNB1	17	45727224	0.000114466	-1.16776	-0.828109	-0.33965	0.000698561	0.013498	0.0123151	0.00118296	0.00280152	0.0248797
cg04304561	CAMKV	3	49907481	3.35351e-05	-0.582561	0.188581	-0.771143	0.000256282	0.293538	0.215168	0.0783703	0.000597299	0.00867219
cg04306971	EID2	19	40030910	0.000309551	0.106746	0.329772	-0.223026	0.00158322	0.0206465	0.0188459	0.00180056	0.0448748	0.156961
cg04307977	ADAM23	2	207307544	0.000383177	-0.995823	-0.685489	-0.310334	0.00189346	0.0551977	0.0428111	0.0123866	0.0114051	0.0639358
cg04317883	PINX1	8	10697546	0.0016805	-0.382601	-0.247724	-0.134877	0.0064324	0.0423645	0.038621	0.00374347	0.0111706	0.0630533
cg04323814	FAM123A	13	25746644	9.09714e-05	3.60522	4.12093	-0.515715	0.000577207	0.443649	0.386931	0.0567179	0.0464518	0.160494
cg04336814	GABRB3	15	27019697	0.00120725	-0.896288	-0.330778	-0.56551	0.0048722	0.679099	0.565548	0.113551	0.0123874	0.0675514
cg04336836	HDGFRP3	15	83877070	9.43347e-07	0.0738583	0.363973	-0.290115	1.31287e-05	0.0365891	0.0328362	0.00375291	0.0489046	0.165855
cg04337534	GAL3ST3	11	65816809	0.000482426	0.55037	0.788393	-0.238023	0.00228929	0.177709	0.147003	0.0307061	0.000431212	0.00694336
cg04337688	ANKRD11	16	89557739	3.39261e-05	-0.592873	-0.301293	-0.291581	0.000258606	0.0506318	0.0349282	0.0157036	0.0261319	0.110441
cg04348265	SORBS2	4	186733060	0.00050529	0.866053	1.19084	-0.324788	0.00238128	0.23403	0.137661	0.0963689	2.89922e-06	0.000332578
cg04363703	SLC8A2	19	47975694	0.00761078	-0.126163	0.0373049	-0.163468	0.0222771	0.153747	0.108492	0.0452555	3.07033e-05	0.00122293
cg04374813	DCTN6	8	30012889	0.0276392	0.77257	0.857529	-0.0849589	0.063019	0.25313	0.20864	0.0444901	0.00467606	0.0352027
cg04375036	PPP1CC	12	111181819	0.00171122	-0.526771	-0.363151	-0.16362	0.00651368	0.812301	0.741587	0.0707138	0.0216158	0.0974105
cg04382783	MS4A5	11	60195729	0.0126771	0.289157	0.355897	-0.0667403	0.0336709	0.610745	0.478046	0.132699	0.00254584	0.0233096
cg04388863	ABCC11	16	48269349	0.0108194	-0.152037	0.0420636	-0.194101	0.0294659	0.848968	0.759197	0.0897712	0.0271271	0.113145
cg04392082	SORBS2	4	186732926	0.00050529	0.866053	1.19084	-0.324788	0.00238128	0.11357	0.058875	0.0546948	0.000536256	0.00805669
cg04396791	SHANK2	11	70508180	8.14299e-06	-0.72876	-0.218494	-0.510266	7.97029e-05	0.0314749	0.0229723	0.00850266	0.0121351	0.0666422
cg04410834	ABCG4	11	119019845	7.31184e-06	0.369219	0.644064	-0.274844	7.26453e-05	0.0375555	0.0351014	0.00245418	0.00762209	0.0489271
cg04418576	MARK3	14	103851554	0.000163213	-0.671074	-0.482629	-0.188445	0.00092626	0.0494617	0.0452568	0.00420489	0.0314415	0.124502
cg04427490	PALM	19	708469	4.51374e-06	0.912352	1.41443	-0.502077	4.90301e-05	0.391945	0.3186	0.0733457	0.000800128	0.0105885
cg04429589	TMEM121	14	105992532	0.000559559	0.888336	1.22754	-0.339204	0.00258573	0.0360423	0.0292857	0.00675661	0.00168021	0.0175519
cg04434339	ST6GAL2	2	107503547	2.2609e-05	0.409185	0.946571	-0.537386	0.000186807	0.0452931	0.040052	0.00524114	0.0332049	0.129074
cg04442388	HECW1	7	43151168	4.23552e-06	0.237304	0.695691	-0.458388	4.64889e-05	0.149862	0.0928779	0.0569837	4.42259e-06	0.000406128
cg04443039	FLJ32065	17	62971865	0.0187189	0.78556	0.878399	-0.092839	0.0461153	0.0423441	0.0400097	0.0023344	0.0308719	0.123052
cg04444415	ATP13A4	3	193272869	0.0233902	3.0484	3.3909	-0.342503	0.0550155	0.234988	0.125746	0.109242	1.09133e-06	0.000215427
cg04448487	GDAP1L1	20	42875777	1.50051e-05	1.50989	2.15356	-0.643676	0.000133118	0.0566482	0.0456906	0.0109576	0.000468122	0.00734433
cg04451652	USP2	11	119252980	0.00115225	1.1322	1.2961	-0.163899	0.00469283	0.117515	0.0729336	0.0445815	0.0489046	0.165855
cg04469167	MOBKL2B	9	27529907	0.00236764	0.469886	0.872163	-0.402278	0.00848977	0.121502	0.0850089	0.036493	0.000386215	0.00642779
cg04487827	DPH2	1	44434389	0.00729581	-0.792111	-0.659032	-0.133079	0.0215144	0.947282	0.93109	0.0161923	0.0314415	0.124502
cg04492048	ERAS	X	48686119	0.00429498	0.385848	0.538739	-0.152891	0.0138331	0.610624	0.508757	0.101867	0.0224603	0.0999471
cg04498433	EIF1B	3	40351158	0.0428334	0.787776	0.900062	-0.112286	0.0895476	0.0175945	0.015902	0.00169249	0.00267088	0.0240634
cg04506601	SLC35A3	1	100435212	0.000893297	-0.531172	-0.358827	-0.172345	0.00379427	0.0752067	0.065667	0.00953967	0.0102749	0.059665
cg04513227	GPATCH1	19	33571656	0.00477242	-0.0130147	0.139773	-0.152788	0.0151598	0.213497	0.148999	0.0644972	1.11342e-05	0.000671291
cg04516112	KALRN	3	124303404	0.00442851	0.816695	1.03895	-0.222256	0.0142118	0.224684	0.179891	0.0447935	2.7892e-05	0.0011529
cg04525757	FOXG1	14	29235973	0.0307765	4.21214	4.51627	-0.304131	0.0686899	0.0204717	0.0165163	0.00395545	0.00144607	0.015861
cg04536432	USP6	17	5030225	0.0432898	-0.48146	-0.376065	-0.105395	0.0903532	0.853604	0.807533	0.0460714	0.00795896	0.0504134
cg04539203	H2AFY2	10	71812330	0.0101779	-0.719304	-0.396135	-0.323169	0.0281144	0.166389	0.108922	0.0574674	0.00134063	0.0150657
cg04543865	GAN	16	81347551	0.0102825	-0.122324	0.0285158	-0.15084	0.0283373	0.173958	0.105657	0.0683009	1.17475e-06	0.000223202
cg04548463	CAND2	3	12837740	0.00501492	0.996009	1.16917	-0.173165	0.0157755	0.369694	0.280389	0.0893042	0.00118054	0.0138179
cg04549162	GPR26	10	125425690	5.08808e-05	0.748313	1.16369	-0.415382	0.0003614	0.274587	0.205373	0.0692143	0.00714073	0.0467992
cg04550524	GABRG2	5	161494015	0.000130339	0.592289	1.27236	-0.680073	0.000777319	0.355131	0.258652	0.0964793	0.00280152	0.0248797
cg04562491	DTX1	12	113495386	0.00851815	1.34778	1.48446	-0.136678	0.0244593	0.356022	0.282603	0.0734188	2.37427e-05	0.00104686
cg04563438	PLAT	8	42065244	0.0249484	0.610601	0.83576	-0.225159	0.05805	0.0915921	0.0616379	0.0299542	3.34017e-06	0.000354848
cg04567445	DNAJC6	1	65730409	0.000191988	0.229008	0.512737	-0.283729	0.00105852	0.0890245	0.0630921	0.0259324	3.59961e-05	0.00134857
cg04568592	ULK2	17	19771360	0.00278797	1.66178	1.91491	-0.253134	0.0097079	0.120783	0.0872165	0.033567	0.00209738	0.0204185
cg04604656	MUM1	19	1356153	2.79403e-05	0.795091	1.02976	-0.234668	0.000221311	0.0709733	0.0523466	0.0186267	0.00417081	0.0326049
cg04609576	MEGF10	5	126626362	0.0041767	1.44086	1.7121	-0.271242	0.0135281	0.103419	0.0872054	0.0162139	2.34092e-06	0.000298281
cg04624363	UIMC1	5	176433907	0.0239925	0.00767742	0.10043	-0.0927528	0.0562001	0.0281537	0.0257357	0.00241797	0.039011	0.143374
cg04628438	GCNT2	6	10585889	0.0429246	-1.1495	-0.967614	-0.181889	0.0896856	0.289272	0.184	0.105272	8.21845e-06	0.000564681
cg04640109	ZFPM2	8	106330173	0.0256427	0.952239	1.25055	-0.298308	0.0593864	0.0801636	0.0516183	0.0285454	8.11186e-07	0.000189319
cg04651193	NUDT10	X	51074068	1.28995e-08	0.939841	1.71943	-0.77959	3.50827e-07	0.799437	0.73774	0.061697	0.0363319	0.136857
cg04652097	MAGI2	7	79083445	8.99429e-05	4.55689	4.87835	-0.321466	0.000572318	0.0169421	0.0134861	0.00345605	0.000185029	0.00390039
cg04662056	CASKIN2	17	73506017	0.00386125	0.304232	0.446856	-0.142624	0.0126861	0.531052	0.413239	0.117813	9.10198e-05	0.00244983
cg04665637	POLR2D	2	128615923	0.0468928	-0.898773	-0.812552	-0.0862208	0.0963831	0.0356848	0.0291114	0.0065734	0.000292181	0.0053173
cg04667277	ZEB1	10	31609919	3.63636e-05	1.75668	2.19371	-0.437036	0.000274026	0.0357266	0.0344125	0.00131408	0.0448748	0.156961
cg04671541	TAGLN3	3	111717682	4.52266e-05	2.8891	3.5879	-0.698798	0.000327686	0.142122	0.105333	0.0367889	3.07033e-05	0.00122293
cg04671932	MAGI2	7	79082898	8.99429e-05	4.55689	4.87835	-0.321466	0.000572318	0.0511396	0.0464728	0.00466678	0.0376511	0.140121
cg04674060	CHD3	17	7792063	0.0185414	-1.2371	-1.07517	-0.161925	0.0457288	0.482379	0.379962	0.102417	0.00148287	0.0161421
cg04675542	ZNF300	5	150284416	1.78065e-07	1.01	1.58469	-0.57469	3.35667e-06	0.104617	0.0593499	0.0452673	2.45224e-05	0.00106829
cg04712435	CALM1	14	90863145	0.020966	1.74257	1.86533	-0.12276	0.050513	0.069722	0.0488913	0.0208307	0.0137201	0.0722743
cg04731120	ATAD5	17	29158087	1.7992e-06	-2.19248	-1.82805	-0.36443	2.25393e-05	0.724423	0.697516	0.0269069	0.0303111	0.121597
cg04738552	TUBB4	19	6502763	1.4455e-08	-0.185797	0.0972076	-0.283005	3.86059e-07	0.218362	0.142435	0.0759269	0.00924548	0.0556784
cg04747322	SNCAIP	5	121647308	0.00154366	1.33857	1.70878	-0.370207	0.00598059	0.0943497	0.0726292	0.0217206	0.000119166	0.00293249
cg04765285	NUP153	6	17706876	1.76816e-05	-1.18172	-0.922569	-0.259148	0.00015298	0.0300658	0.0272233	0.00284254	0.0212039	0.0962117
cg04772362	PNMA5	X	152161306	2.07272e-05	0.973255	1.35204	-0.378788	0.000174003	0.607063	0.496553	0.110509	0.0185079	0.0879893
cg04785972	SYNPR	3	63263828	0.0011997	2.47505	3.29428	-0.81923	0.00484645	0.243639	0.196948	0.0466911	0.00698644	0.0461404
cg04797985	NDRG4	16	58498190	3.31309e-05	4.38248	4.7532	-0.370717	0.000253738	0.0495876	0.0374187	0.012169	0.0314415	0.124502
cg04801617	RFX4	12	106976843	0.0208188	2.16208	2.34509	-0.183006	0.0502608	0.0316035	0.024583	0.00702044	1.406e-05	0.000768018
cg04813158	DHX36	3	154042466	3.95124e-07	-0.530424	-0.31263	-0.217794	6.44574e-06	0.0269866	0.024891	0.00209555	0.0233335	0.102503
cg04845236	RNF20	9	104294981	2.88826e-07	0.330783	0.621981	-0.291197	4.98561e-06	0.790694	0.715286	0.0754079	0.0177948	0.0857764
cg04851476	ZDBF2	2	207138264	0.0200026	0.999131	1.26195	-0.262817	0.0486059	0.780115	0.712275	0.0678394	0.0332049	0.129074
cg04859706	PCDH7	4	30721997	0.000641772	-0.905876	-0.464845	-0.441031	0.00290608	0.0815735	0.068193	0.0133806	0.0441034	0.155218
cg04867491	BCAS1	20	52688256	0.000455961	0.288092	1.1042	-0.816105	0.00218582	0.896334	0.869634	0.0267007	0.0196242	0.0914839
cg04879861	ATPAF1	1	47134311	0.0042711	0.161354	0.322897	-0.161543	0.0137761	0.052266	0.0458694	0.00639665	0.0185079	0.0879893
cg04884090	TRAIP	3	49894441	9.50727e-05	-1.31248	-1.01183	-0.300658	0.000599101	0.483276	0.380634	0.102642	0.0140014	0.0732302
cg04891086	KCNA1	12	5018513	0.00139561	1.02294	1.3557	-0.332767	0.00549422	0.10688	0.078603	0.0282767	0.009051	0.0548898
cg04895975	TCAP	17	37821478	0.00557901	0.866719	1.10139	-0.234669	0.0171857	0.658409	0.589125	0.0692843	0.0154854	0.0782821
cg04900080	ACTA1	1	229570665	0.00466802	-1.69244	-1.56829	-0.124159	0.0148735	0.103167	0.0571436	0.0460229	5.57278e-07	0.000162428
cg04904654	GSG1L	16	28075596	0.0264732	2.74734	3.00278	-0.255449	0.0608921	0.106275	0.0810589	0.0252161	0.000169596	0.00367788
cg04919519	CDC42BPB	14	103524989	0.00299683	-0.479641	-0.338282	-0.14136	0.0102783	0.121585	0.0895175	0.0320671	7.36033e-05	0.00212632
cg04927725	PPP2CB	8	30670732	0.00493288	1.45748	1.63365	-0.176169	0.0155779	0.593984	0.525408	0.0685756	0.0472577	0.162263
cg04948524	GUCY1A2	11	106889557	0.0332625	1.78098	1.95699	-0.176007	0.0730635	0.0532367	0.0479364	0.00530037	0.00985149	0.0580629
cg04958654	ZNF550	19	58069120	0.00887997	-0.0878042	0.155676	-0.24348	0.0252617	0.457971	0.388419	0.0695521	0.00426771	0.0331012
cg04971534	SEZ6	17	27333432	0.000966803	1.38905	1.71153	-0.322487	0.00404671	0.128629	0.103575	0.025054	9.10198e-05	0.00244983
cg04980291	SLC12A5	20	44650142	2.84906e-05	0.882394	1.37783	-0.495441	0.000224274	0.114218	0.0708843	0.0433338	0.00260767	0.02368
cg04986579	UNC13A	19	17799384	4.77859e-07	0.202153	0.838825	-0.636672	7.50008e-06	0.0696971	0.0438887	0.0258085	9.66702e-05	0.00255112
cg04987608	BCAR1	16	75300043	0.00478564	-0.801461	-0.62661	-0.174851	0.0151936	0.0469784	0.0423416	0.00463686	0.0104926	0.0604989
cg05004108	DDAH1	1	85931167	0.00123751	1.93196	2.25979	-0.327832	0.00496865	0.0449458	0.0369188	0.00802704	0.000701087	0.00966452
cg05019423	KIAA0284	14	105330230	0.00216068	-1.67941	-1.41796	-0.261452	0.00787937	0.252954	0.210485	0.0424684	0.00144607	0.015861
cg05021896	TRIM9	14	51562526	9.32738e-06	2.83872	3.26558	-0.426864	8.93803e-05	0.0801309	0.0660842	0.0140467	0.0441034	0.155218
cg05036892	CABIN1	22	24406916	0.0307137	0.0519899	0.213698	-0.161708	0.068563	0.896374	0.832237	0.0641368	0.00293796	0.0257262
cg05044185	GABRA5	15	27112197	0.0221239	-1.35974	-1.11616	-0.243582	0.0526614	0.269317	0.193514	0.0758038	0.0297592	0.120188
cg05061804	TTF1	9	135282417	2.60386e-07	-0.598022	-0.34188	-0.256143	4.60632e-06	0.0960589	0.0890159	0.007043	0.00185517	0.0187843
cg05065576	RAB9B	X	103087808	0.000371738	0.882762	1.19181	-0.309053	0.00184307	0.817927	0.752561	0.0653667	0.00668683	0.0448138
cg05080154	SALL3	18	76739409	2.35983e-06	2.07851	2.86707	-0.788556	2.84634e-05	0.0145805	0.0106777	0.00390279	0.000142291	0.00327954
cg05081497	RASSF2	20	4804710	0.00044395	2.25971	2.49339	-0.233673	0.00213752	0.215865	0.147011	0.0688545	1.09133e-06	0.000215427
cg05085631	EIF2AK3	2	88927217	0.017216	0.545195	0.708851	-0.163656	0.0430799	0.0383114	0.0342724	0.00403903	0.0489046	0.165855
cg05090695	CDKN1C	11	2907670	0.0120589	-0.406844	-0.11465	-0.292194	0.0322402	0.15117	0.102505	0.0486658	0.000119166	0.00293249
cg05098118	GPR123	10	134900906	5.3684e-08	1.50533	1.91308	-0.407751	1.19541e-06	0.558523	0.509459	0.0490643	0.0338112	0.130621
cg05099387	HOXD1	2	177053292	0.0211638	-0.925132	-0.479582	-0.44555	0.05092	0.284389	0.187066	0.0973235	0.0104926	0.0604989
cg05102651	FZD3	8	28351601	0.0101259	2.0415	2.38166	-0.340163	0.0280016	0.0364108	0.0325108	0.00390004	0.0220345	0.0986928
cg05104080	ILKAP	2	239112693	0.0353688	0.153261	0.260733	-0.107472	0.076771	0.272965	0.240684	0.0322808	0.0242359	0.105058
cg05112574	PGS1	17	76374542	0.0106286	-1.04851	-0.943106	-0.105403	0.0290753	0.0229692	0.0173384	0.00563088	0.0350522	0.133717
cg05123019	ALDH18A1	10	97417411	0.000771396	-0.384437	-0.17089	-0.213547	0.00336806	0.83234	0.771103	0.0612367	0.0224603	0.0999471
cg05125809	TUBB	6	30687159	0.00254754	-1.14567	-0.944068	-0.201597	0.00902777	0.155296	0.0939762	0.06132	1.11342e-05	0.000671291
cg05131488	ETV1	7	14031822	3.76565e-08	1.50735	2.21472	-0.707371	8.80332e-07	0.298333	0.189982	0.108351	2.22533e-05	0.00100559
cg05142617	MAL	2	95690821	0.0196278	-2.59215	-2.22469	-0.367464	0.0479052	0.0790998	0.0756739	0.00342592	0.0196242	0.0914839
cg05142982	C8orf42	8	495736	0.000913336	-0.0688107	0.174147	-0.242957	0.00386098	0.0764138	0.0518367	0.024577	0.00248534	0.0229219
cg05146762	GTF2IRD1	7	73868174	0.000497002	-1.05732	-0.893467	-0.163855	0.00234719	0.0577161	0.0524489	0.00526724	0.00698644	0.0461404
cg05153347	FBXW11	5	171434267	0.000330226	0.348052	0.550677	-0.202625	0.00167121	0.0916699	0.0803372	0.0113326	0.0204007	0.0938202
cg05163330	ADPRHL1	13	114104057	0.00118496	-0.8919	-0.628124	-0.263776	0.00479644	0.68905	0.618477	0.0705728	0.0126444	0.0684847
cg05181989	WWP2	16	69795586	0.0400948	-0.232926	-0.163657	-0.0692699	0.0848483	0.918966	0.858636	0.0603301	0.0216158	0.0974105
cg05182555	GLDC	9	6645736	0.00478564	0.189861	0.463969	-0.274108	0.0151936	0.0571191	0.0482069	0.00891222	0.000345636	0.00595726
cg05183271	TMPRSS5	11	113577386	0.000786327	2.07988	2.4564	-0.376521	0.00342002	0.340062	0.220794	0.119268	1.36012e-05	0.000752772
cg05200715	KCNC2	12	75603748	0.000183405	1.40736	2.04367	-0.636317	0.00101814	0.642952	0.5375	0.105452	0.0129061	0.0694094
cg05205813	CACNB2	10	18549413	0.00147466	0.07633	0.311669	-0.235339	0.00575206	0.894942	0.839443	0.055499	0.00964566	0.0572632
cg05207415	MARK3	14	103851218	0.000163213	-0.671074	-0.482629	-0.188445	0.00092626	0.0894531	0.0753777	0.0140754	0.0134439	0.0713339
cg05210258	FGF14	13	102569538	0.000131271	2.86484	3.57792	-0.713082	0.000781622	0.0754697	0.0581698	0.0173	0.00560053	0.0397846
cg05210497	TIGD3	11	65121660	2.21676e-05	0.508765	0.864366	-0.355601	0.000183501	0.139628	0.0931764	0.0464512	6.69703e-06	0.000505287
cg05211662	ADAMTS19	5	128795605	0.0172157	-1.85739	-1.56193	-0.295459	0.0430799	0.174379	0.139607	0.0347716	0.00220214	0.0210909
cg05230054	CHST8	19	34175419	0.0141369	0.424876	0.921478	-0.496602	0.036786	0.049936	0.0397006	0.0102354	0.00063019	0.00899185
cg05237114	FAM110B	8	58905672	1.3197e-06	2.87103	3.2025	-0.331465	1.7479e-05	0.67187	0.561471	0.110399	2.88007e-05	0.0011772
cg05243389	MYEF2	15	48470794	0.00145673	-1.44135	-1.19724	-0.244102	0.00569085	0.274733	0.217773	0.0569597	0.00886018	0.0541261
cg05264587	PPM1E	17	56833060	1.8889e-08	0.237926	0.619118	-0.381192	4.84155e-07	0.0460107	0.030397	0.0156137	0.00762209	0.0489271
cg05267118	CDKN1C	11	2907884	0.0120589	-0.406844	-0.11465	-0.292194	0.0322402	0.327567	0.267042	0.0605245	0.00199721	0.0197619
cg05280698	HKR1	19	37825388	0.00387215	-0.0640379	0.141528	-0.205566	0.0127149	0.125401	0.0467179	0.0786827	3.7861e-08	6.75398e-05
cg05287690	FBXW7	4	153456344	0.000118681	0.719918	0.97079	-0.250872	0.000720588	0.073924	0.0657189	0.00820511	0.0338112	0.130621
cg05303901	CREB5	7	28338625	6.21511e-06	1.53845	1.97361	-0.435163	6.38167e-05	0.335341	0.250508	0.0848325	4.48775e-05	0.00155254
cg05314420	MAL	2	95690169	0.0196278	-2.59215	-2.22469	-0.367464	0.0479052	0.376974	0.263596	0.113378	8.50218e-06	0.00057505
cg05326274	NPAS3	14	33407424	2.24244e-05	4.09701	4.65258	-0.555566	0.000185454	0.04354	0.0341641	0.00937589	0.000309073	0.00552914
cg05340844	NGRN	15	90808742	0.0198616	0.468627	0.581645	-0.113018	0.0483421	0.0361419	0.0303056	0.00583624	0.0167705	0.0825551
cg05343105	KIF22	16	29801371	0.001753	-1.25254	-1.09024	-0.162297	0.00664855	0.526656	0.431215	0.095441	0.000647261	0.00915844
cg05344430	GSX1	13	28366600	0.00441621	0.659406	0.818445	-0.159039	0.0141774	0.0240545	0.0161244	0.00793014	0.00714073	0.0467992
cg05349042	BCL9	1	147013020	0.00280423	0.00536891	0.131211	-0.125842	0.00975294	0.0337845	0.0271636	0.00662088	1.01364e-06	0.000208084
cg05349356	ATRN	20	3451609	0.00167543	-0.128707	0.0863283	-0.215035	0.00641576	0.0217379	0.0186023	0.00313552	0.00300844	0.026149
cg05352754	CHST10	2	101034825	0.00158649	0.603569	0.828418	-0.224849	0.00611989	0.818842	0.77373	0.0451119	0.011644	0.0648221
cg05375333	ANKS1B	12	99549023	6.64372e-05	2.04735	2.63981	-0.59246	0.000448138	0.386736	0.298935	0.0878008	0.000566012	0.0083616
cg05380503	HECW1	7	43151986	4.23552e-06	0.237304	0.695691	-0.458388	4.64889e-05	0.1431	0.0983068	0.044793	0.005727	0.0404022
cg05381383	PPP1R12A	12	80309007	0.00275588	0.0440555	0.242772	-0.198716	0.0096148	0.918511	0.908463	0.0100481	0.0266255	0.111794
cg05383783	CDKN1C	11	2907819	0.0120589	-0.406844	-0.11465	-0.292194	0.0322402	0.664477	0.581984	0.0824927	0.0177948	0.0857764
cg05386230	ZNF133	20	18268439	0.00997179	0.421778	0.598518	-0.17674	0.0276824	0.314999	0.249778	0.0652206	0.00714073	0.0467992
cg05390307	FEZ1	11	125366499	0.00753031	3.17742	3.32068	-0.14326	0.0220761	0.321505	0.204687	0.116818	1.75502e-06	0.00026509
cg05393726	RAB6B	3	133615119	0.0175496	1.61723	1.79182	-0.174589	0.0437733	0.0573608	0.0400449	0.0173158	0.00598769	0.0415978
cg05396397	NPPA	1	11908164	1.4108e-06	3.1223	3.98198	-0.85968	1.84152e-05	0.315333	0.261326	0.0540071	0.000386215	0.00642779
cg05401965	PCDH10	4	134070039	0.00101991	2.22632	2.56661	-0.340292	0.00423828	0.0630866	0.0523265	0.01076	0.00159854	0.0169674
cg05407106	XAGE3	X	52897409	0.00668291	-1.81656	-1.60533	-0.211233	0.0199617	0.378171	0.276716	0.101455	5.58117e-05	0.00178453
cg05407338	ARHGEF15	17	8213522	0.0296355	0.267173	0.322328	-0.055155	0.0666494	0.56355	0.485688	0.0778625	0.0174475	0.0847091
cg05422096	ANKFN1	17	54230560	0.0439355	0.516547	0.643038	-0.126491	0.0914544	0.397581	0.311037	0.0865445	0.000130245	0.00309944
cg05428946	ZNF462	9	109624550	1.51415e-08	1.67282	2.28518	-0.612355	4.01406e-07	0.0373431	0.0342833	0.00305985	0.049746	0.16765
cg05438320	FAM123A	13	25746120	9.09714e-05	3.60522	4.12093	-0.515715	0.000577207	0.0809047	0.0595841	0.0213206	0.00446766	0.0341489
cg05441897	ZNF232	17	5026769	0.00429499	0.0480127	0.231526	-0.183514	0.0138331	0.544251	0.449264	0.0949877	0.0216158	0.0974105
cg05455931	RGS7BP	5	63801893	0.011381	0.937509	1.15296	-0.215447	0.0307373	0.0494385	0.0386986	0.0107399	0.000169596	0.00367788
cg05458429	BAI1	8	143544026	4.10101e-07	0.994866	1.73669	-0.741821	6.6414e-06	0.28158	0.22397	0.0576095	0.000207666	0.00421413
cg05465935	C5orf34	5	43515805	2.60427e-05	-1.5195	-1.13437	-0.385127	0.000209449	0.354956	0.27294	0.0820156	0.0142877	0.0742261
cg05467523	SV2A	1	149889544	0.0011274	0.436581	0.580489	-0.143908	0.00460531	0.0378682	0.0326191	0.0052491	0.020799	0.0950311
cg05468171	USP10	16	84733172	3.26311e-07	-0.807864	-0.50541	-0.302454	5.48387e-06	0.0508223	0.0419535	0.00886875	0.00964566	0.0572632
cg05483406	ZNF34	8	146013229	6.01083e-06	0.435755	0.673397	-0.237642	6.21817e-05	0.411781	0.352044	0.0597377	0.0126444	0.0684847
cg05483617	KIAA1279	10	70748364	4.16406e-06	0.311093	0.622774	-0.31168	4.58742e-05	0.0266063	0.0241777	0.00242861	0.0204007	0.0938202
cg05487001	ARHGEF7	13	111838430	2.52794e-11	1.23206	2.01636	-0.7843	1.67408e-09	0.838629	0.747152	0.0914768	0.00668683	0.0448138
cg05490642	SPIRE1	18	12658233	0.00181199	0.742151	0.892706	-0.150555	0.00682866	0.0642567	0.0530896	0.0111671	0.0196242	0.0914839
cg05492839	ELOVL4	6	80657430	0.000427989	0.435833	0.759685	-0.323852	0.00207462	0.115088	0.0623261	0.0527617	0.00225629	0.0214422
cg05496383	MCCC1	3	182817381	0.0135228	0.270511	0.383462	-0.112951	0.0354987	0.0383706	0.0278501	0.0105205	0.0292158	0.118731
cg05502464	NIPA1	15	23086888	0.000116978	-0.4973	-0.21002	-0.28728	0.00071218	0.0283429	0.0238558	0.00448708	0.0154854	0.0782821
cg05517976	HOXA10	7	27220049	0.0367021	-0.413248	-0.0448241	-0.368424	0.0791156	0.810146	0.762595	0.047551	0.0464518	0.160494
cg05523882	AARS	16	70323915	5.30405e-05	-1.02205	-0.840062	-0.181989	0.00037347	0.414763	0.323034	0.0917294	0.0224603	0.0999471
cg05532108	ADD1	4	2845444	2.84771e-07	0.670561	0.872792	-0.202231	4.93005e-06	0.0180875	0.0161118	0.00197576	0.0411288	0.148397
cg05534807	MAP6	11	75379613	0.040001	4.01838	4.15429	-0.135908	0.0847269	0.0705179	0.0603073	0.0102106	0.0489046	0.165855
cg05558578	NET1	10	5487785	0.00997153	-2.41472	-2.09827	-0.316459	0.0276824	0.909126	0.880094	0.0290319	0.0212039	0.0962117
cg05559445	CDKN1C	11	2907674	0.0120589	-0.406844	-0.11465	-0.292194	0.0322402	0.289011	0.236773	0.0522386	0.0011216	0.0133363
cg05561193	DCLK2	4	150999042	2.29666e-05	2.21131	2.59103	-0.379724	0.000189235	0.313116	0.250556	0.0625594	0.00363017	0.0296974
cg05564266	C6orf204	6	118973597	0.00368039	0.549373	0.783375	-0.234002	0.0122023	0.705904	0.598913	0.106991	0.0074585	0.0482054
cg05564831	NT5DC2	3	52568323	2.57375e-05	-1.8586	-1.47251	-0.386087	0.000207562	0.244202	0.208692	0.0355097	0.00523609	0.0380208
cg05565052	TMEM184B	22	38669495	0.035991	0.0243425	0.215421	-0.191078	0.0777993	0.275745	0.149823	0.125922	1.17952e-09	3.96336e-05
cg05567734	ADPRHL1	13	114108713	0.00118496	-0.8919	-0.628124	-0.263776	0.00479644	0.944231	0.935598	0.00863306	0.00436665	0.0336142
cg05573262	SIM2	21	38071066	1.70563e-07	-0.0630034	0.801618	-0.864621	3.23583e-06	0.084043	0.0456964	0.0383466	0.00280152	0.0248797
cg05585558	INCENP	11	61891437	1.26664e-05	-1.29866	-0.909493	-0.389163	0.00011607	0.0521044	0.0367666	0.0153378	0.00886018	0.0541261
cg05602212	ZFYVE16	5	79703393	0.0319663	-0.237265	-0.140267	-0.0969987	0.070783	0.056877	0.0514596	0.00541749	0.0216158	0.0974105
cg05602783	KLHL7	7	23145260	3.5534e-05	0.51959	0.811979	-0.292388	0.000268563	0.0131332	0.0122082	0.000925063	0.049746	0.16765
cg05607053	SOX6	11	16424708	4.84357e-05	0.705602	1.06334	-0.357736	0.000347357	0.348474	0.240809	0.107665	0.000481066	0.00747799
cg05615150	ARPP-21	3	35683815	1.27181e-05	-0.16738	0.332218	-0.499599	0.000116304	0.709745	0.570015	0.139729	0.00300844	0.026149
cg05622441	TERF2	16	69419962	0.00188973	-0.128212	0.0926656	-0.220878	0.00705144	0.0837942	0.0681609	0.0156333	0.0111706	0.0630533
cg05630725	SOX5	12	24104115	6.39223e-10	0.384164	0.913169	-0.529005	2.5589e-08	0.360669	0.201416	0.159253	5.16648e-07	0.000156999
cg05635923	SPG20	13	36944451	0.0406996	1.44625	1.56641	-0.120154	0.0858835	0.6063	0.426607	0.179692	7.17144e-06	0.000525642
cg05641439	GPR161	1	168105727	4.86027e-08	0.0156733	0.378102	-0.362429	1.09319e-06	0.0330428	0.0277498	0.00529303	0.000260959	0.00492037
cg05641913	TAC3	12	57410518	0.00994628	-0.353582	0.239205	-0.592787	0.0276417	0.589612	0.440253	0.149359	2.29865e-05	0.00102573
cg05652533	DPYSL4	10	134000287	9.6063e-10	0.316266	1.01857	-0.702299	3.68807e-08	0.0782242	0.0611004	0.0171237	0.000701087	0.00966452
cg05654164	C1orf52	1	85725892	0.0100486	0.326323	0.453935	-0.127612	0.0278479	0.312727	0.193382	0.119344	1.22712e-07	9.64965e-05
cg05663558	MAG	19	35782257	0.0393275	2.07845	2.47002	-0.391575	0.0835831	0.375825	0.29319	0.0826355	3.83468e-05	0.00140361
cg05673137	UNC5CL	6	41007003	0.0227498	-0.831576	-0.597739	-0.233837	0.0538202	0.700131	0.618212	0.0819192	0.00848929	0.0526551
cg05679002	TMCC1	3	129407544	1.56967e-09	0.0926437	0.442708	-0.350064	5.55905e-08	0.425917	0.248941	0.176977	5.57278e-07	0.000162428
cg05683445	SBK1	16	28303182	1.64152e-07	0.286462	0.553159	-0.266697	3.14431e-06	0.10759	0.0805882	0.0270021	3.71538e-05	0.00137523
cg05700079	ZIC1	3	147126961	0.00316491	1.56809	1.9294	-0.361313	0.0107556	0.28771	0.230669	0.0570409	0.0145792	0.075197
cg05706001	ADAM22	7	87563495	0.022279	0.589439	0.726218	-0.13678	0.0529666	0.0274636	0.0244649	0.00299862	0.0077889	0.0496652
cg05711145	ADAD2	16	84224633	0.00465521	0.977914	1.22896	-0.251045	0.0148457	0.781988	0.750038	0.0319503	0.0276368	0.114531
cg05716821	FYN	6	112041490	2.02395e-05	1.85822	2.17098	-0.312762	0.000170724	0.827692	0.786907	0.0407854	0.0261319	0.110441
cg05719612	CACNB2	10	18629545	0.00147466	0.07633	0.311669	-0.235339	0.00575206	0.334904	0.203944	0.13096	5.83671e-06	0.000471785
cg05730269	PHLDB1	11	118477055	0.00118128	0.458327	0.591743	-0.133416	0.004787	0.513723	0.412395	0.101328	0.000169596	0.00367788
cg05732130	GINS3	16	58426207	0.000135103	-0.838665	-0.592904	-0.245761	0.000799045	0.0663834	0.0555266	0.0108569	0.0134439	0.0713339
cg05734220	CDC42BPB	14	103524410	0.00299683	-0.479641	-0.338282	-0.14136	0.0102783	0.0692722	0.0599063	0.00936598	0.00585604	0.0410137
cg05741530	DYNC1H1	14	102430709	0.00633448	0.765369	0.916305	-0.150937	0.0190838	0.0658566	0.0591252	0.00673146	0.0246984	0.106387
cg05746024	CHRNB2	1	154540074	1.46199e-06	0.994177	1.3085	-0.314328	1.8942e-05	0.201956	0.1452	0.0567553	0.0011216	0.0133363
cg05746407	KIAA0182	16	85646856	2.5009e-08	-1.7353	-1.24323	-0.492065	6.17907e-07	0.017892	0.0156584	0.00223358	0.0188736	0.0891508
cg05756257	SULF2	20	46415544	0.0139984	-0.656788	-0.285952	-0.370835	0.0365052	0.0618818	0.0564934	0.0053884	0.0397064	0.145016
cg05770762	TTYH2	17	72243979	2.99862e-07	1.62881	2.05035	-0.421544	5.13136e-06	0.877448	0.846648	0.0308003	0.0344269	0.132133
cg05771398	KPNA2	17	66031830	1.46802e-08	-1.5427	-1.17315	-0.369547	3.91486e-07	0.0276842	0.0240566	0.00362768	0.0118873	0.0657217
cg05786809	CKB	14	103989478	0.0042119	1.69345	2.02753	-0.334079	0.0136148	0.04362	0.0319566	0.0116634	4.12414e-06	0.000394125
cg05787209	STX1B	16	31022521	6.70823e-08	0.969074	1.48943	-0.520357	1.45204e-06	0.539149	0.40021	0.138939	0.000647261	0.00915844
cg05800761	ZNF532	18	56529852	0.00999712	1.51201	1.73165	-0.219638	0.0277318	0.787835	0.673779	0.114056	0.00848929	0.0526551
cg05813703	BAT3	6	31621149	0.000159207	-0.956616	-0.797368	-0.159248	0.000908441	0.0891951	0.0682727	0.0209224	0.0019488	0.019434
cg05822633	BTBD3	20	11898531	0.0395822	0.325063	0.493312	-0.168249	0.0840632	0.122409	0.101729	0.0206804	0.017106	0.0836215
cg05830870	HDHD2	18	44677236	0.00486543	1.00144	1.14302	-0.141578	0.015414	0.0215316	0.0197074	0.00182423	0.0356871	0.135255
cg05844390	PHYHIP	8	22090700	0.00274783	1.89007	2.29333	-0.403268	0.00959251	0.697609	0.583047	0.114561	0.000276157	0.00511457
cg05851042	ATP9A	20	50386166	0.00553368	0.174342	0.370818	-0.196476	0.0170874	0.936493	0.924048	0.0124451	0.0383259	0.14173
cg05851240	CNDP1	18	72201663	0.0108695	4.05369	4.82475	-0.771057	0.0295796	0.712027	0.566515	0.145512	3.95761e-05	0.00143255
cg05851813	ZNF250	8	146126851	0.000517099	0.111171	0.328089	-0.216918	0.00242411	0.0171355	0.0164521	0.000683397	0.0441034	0.155218
cg05854695	TRPC3	4	122854336	0.000137545	0.645755	0.95605	-0.310295	0.000809456	0.899474	0.863108	0.0363657	0.0480752	0.164043
cg05856884	SMPX	X	21776372	0.0108192	-1.54083	-1.21315	-0.327677	0.0294659	0.870761	0.819591	0.0511701	0.0114051	0.0639358
cg05863144	ATG2B	14	96830329	0.00321983	-0.130624	0.0202562	-0.15088	0.0109108	0.0280582	0.0263182	0.00173999	0.0433433	0.153503
cg05877528	HPS4	22	26875552	0.0339277	-0.717335	-0.576763	-0.140573	0.0742582	0.14854	0.0981643	0.0503755	0.0281548	0.115942
cg05880452	FMNL2	2	153191031	0.00293695	1.10099	1.31544	-0.214446	0.0101178	0.946014	0.937047	0.00896707	0.000317858	0.00563736
cg05881762	UBE3A	15	25684849	0.0375062	-0.00790781	0.105321	-0.113229	0.080508	0.0993773	0.077083	0.0222944	0.0344269	0.132133
cg05902884	MAP6D1	3	183543862	0.00183941	0.691641	0.935027	-0.243386	0.0069042	0.0565739	0.0435884	0.0129855	0.00273549	0.0244676
cg05909892	UBE2N	12	93836165	0.00215433	0.360009	0.503684	-0.143675	0.00786095	0.0348351	0.0309017	0.00393343	0.0109404	0.0622123
cg05914150	PIK3R1	5	67522332	0.000484024	1.36559	1.60034	-0.234751	0.00229502	0.566105	0.451178	0.114927	0.00124233	0.0143223
cg05922971	ZNF131	5	43121458	4.57526e-05	-0.473071	-0.256177	-0.216894	0.000330778	0.0190263	0.017178	0.00184832	0.0448748	0.156961
cg05931096	PTPRZ1	7	121513058	8.9632e-06	5.15795	5.59956	-0.441613	8.64017e-05	0.0289429	0.0259327	0.0030102	0.0344269	0.132133
cg05933736	MYO16	13	109248331	0.00595399	0.648116	0.951723	-0.303607	0.0181462	0.251246	0.176587	0.0746589	0.000268457	0.0050195
cg05933765	ATOH7	10	69992156	0.031544	0.379377	0.455266	-0.0758892	0.0700221	0.846431	0.802228	0.0442027	0.0383259	0.14173
cg05939560	RIMBP2	12	131003775	2.56381e-05	0.405148	0.770488	-0.365339	0.000207129	0.191481	0.153023	0.0384586	0.0109404	0.0622123
cg05942459	GRIK2	6	101846805	3.55337e-05	1.13434	1.58464	-0.450298	0.000268563	0.0533956	0.0362394	0.0171562	0.00417081	0.0326049
cg05952543	MKRN3	15	23810378	2.81017e-09	-0.449204	0.111901	-0.561105	9.2533e-08	0.532717	0.3828	0.149917	0.000164726	0.00360802
cg05957285	ERC1	12	1099985	0.00259258	0.243303	0.434661	-0.191357	0.00914901	0.0133491	0.0121396	0.00120957	0.0140014	0.0732302
cg05988605	PNOC	8	28173887	0.00446557	0.155183	0.865554	-0.71037	0.0143231	0.719138	0.659315	0.0598228	0.0404123	0.14671
cg06012795	RIT2	18	40695711	0.0389052	3.47012	3.92426	-0.454141	0.082897	0.343605	0.215355	0.12825	0.000317858	0.00563736
cg06017677	DENR	12	123236875	0.00342837	-1.65772	-1.46558	-0.192144	0.0114953	0.0308825	0.0300216	0.000860925	0.0441034	0.155218
cg06026545	ACACA	17	35656860	0.0155528	-0.79627	-0.683717	-0.112553	0.039631	0.282989	0.177983	0.105006	2.25853e-06	0.000293312
cg06029846	PRMT8	12	3600317	0.0142768	0.627003	0.863357	-0.236353	0.0370792	0.0192095	0.0129645	0.00624497	0.00118054	0.0138179
cg06057569	BRD1	22	50219754	0.000761555	-0.722496	-0.451375	-0.271121	0.00333982	0.439044	0.359058	0.0799857	0.0433433	0.153503
cg06060731	REEP1	2	86566113	0.00192962	2.31745	2.73543	-0.417978	0.00716613	0.825235	0.748428	0.0768073	0.00148287	0.0161421
cg06067932	EDC3	15	74988555	0.0115836	-0.785324	-0.69372	-0.0916033	0.031204	0.0301693	0.0264454	0.00372382	0.0181483	0.0868672
cg06071746	GDPD1	17	57297518	0.00137858	0.645673	0.850792	-0.205119	0.00543921	0.150165	0.108674	0.0414909	0.00066476	0.00932659
cg06094337	POLR3B	12	106751663	0.000849	-0.236315	-0.0856988	-0.150616	0.00364701	0.0322384	0.0295146	0.00272375	0.0129061	0.0694094
cg06098585	HEATR6	17	58157281	0.000667236	-1.10664	-0.935083	-0.17156	0.00299407	0.926704	0.886227	0.0404768	0.0102749	0.059665
cg06154544	METRN	16	764854	0.00282046	1.40277	1.62652	-0.223745	0.00979236	0.0815443	0.0716807	0.00986353	0.0326079	0.127512
cg06163371	EPHA10	1	38230887	0.011069	0.0331053	0.219098	-0.185992	0.0300173	0.139776	0.0845769	0.055199	0.000759048	0.010215
cg06166490	HOXA2	7	27143334	0.000873657	0.904985	1.51245	-0.607462	0.00372953	0.333423	0.225589	0.107834	4.77743e-05	0.00161293
cg06168149	GPD1	12	50497778	0.0083861	0.79682	1.13936	-0.342544	0.0241304	0.229019	0.135883	0.0931363	3.45725e-09	4.6976e-05
cg06175927	MYH7B	20	33563009	0.0027719	0.0868981	0.313114	-0.226216	0.00966506	0.692248	0.610217	0.0820308	0.00830911	0.0518883
cg06177278	ACTN2	1	236848453	0.0200956	3.81084	4.12336	-0.312518	0.0488049	0.317814	0.249084	0.06873	0.000759048	0.010215
cg06177698	GABRQ	X	151805899	0.0220725	-0.0759862	0.0109629	-0.0869492	0.052574	0.773188	0.629755	0.143433	0.00489322	0.0362978
cg06178563	NKX2-2	20	21494712	2.18964e-09	2.44828	3.12998	-0.6817	7.38754e-08	0.0485095	0.0210512	0.0274583	4.77743e-05	0.00161293
cg06181463	PSMD6	3	64009142	0.000260778	-1.54566	-1.29775	-0.247904	0.00136594	0.0126843	0.0115889	0.00109537	0.0228933	0.101249
cg06186150	PANK4	1	2458298	0.0107919	-0.856078	-0.713353	-0.142725	0.0294272	0.109234	0.0946951	0.0145387	0.009051	0.0548898
cg06193043	NPPA	1	11908199	1.4108e-06	3.1223	3.98198	-0.85968	1.84152e-05	0.330859	0.249352	0.0815069	0.000164726	0.00360802
cg06200397	MICAL3	22	18508249	1.42408e-05	-0.244762	0.0534258	-0.298188	0.000127417	0.839437	0.723209	0.116228	0.00363017	0.0296974
cg06211323	MYO16	13	109248488	0.00595399	0.648116	0.951723	-0.303607	0.0181462	0.332911	0.252789	0.0801222	0.000213719	0.0042978
cg06217406	CADM2	3	85007959	4.888e-07	3.62255	4.5662	-0.943653	7.62155e-06	0.0851776	0.0841667	0.00101087	0.0164407	0.0814448
cg06221680	TNRC4	1	151689396	2.4825e-11	1.62269	2.35734	-0.73465	1.65652e-09	0.0292423	0.0226618	0.00658049	5.41082e-05	0.00174908
cg06247406	GRIK2	6	101846791	3.55337e-05	1.13434	1.58464	-0.450298	0.000268563	0.0924167	0.053133	0.0392837	4.84614e-08	7.04647e-05
cg06257029	WDR75	2	190305588	8.61071e-05	-0.840584	-0.653337	-0.187247	0.000552176	0.0435893	0.039958	0.00363123	0.0480752	0.164043
cg06276088	TMEM181	6	158956970	0.00661196	0.177616	0.377427	-0.199811	0.0197992	0.626285	0.513577	0.112708	0.0161167	0.0804185
cg06277657	DGKI	7	137532374	4.71655e-10	2.07733	2.94813	-0.870806	1.97696e-08	0.411319	0.324755	0.0865636	0.0220345	0.0986928
cg06281850	CDKN1C	11	2908233	0.0120589	-0.406844	-0.11465	-0.292194	0.0322402	0.812667	0.759633	0.0530337	0.0107145	0.0613665
cg06287431	KIF3C	2	26205517	0.0179322	0.322994	0.477394	-0.1544	0.044553	0.0159436	0.0148491	0.00109453	0.0233335	0.102503
cg06294995	SHROOM2	X	9753236	0.000498656	0.866036	1.33464	-0.468605	0.00235376	0.929855	0.899064	0.0307906	0.0464518	0.160494
cg06301673	ATP13A4	3	193273057	0.0233902	3.0484	3.3909	-0.342503	0.0550155	0.47809	0.353014	0.125076	0.00199721	0.0197619
cg06311934	KCNQ2	20	62104476	7.0517e-05	0.903772	1.35892	-0.455152	0.000470137	0.752557	0.679723	0.0728341	0.00363017	0.0296974
cg06314761	SYNPR	3	63263832	0.0011997	2.47505	3.29428	-0.81923	0.00484645	0.175561	0.146073	0.0294886	0.0161167	0.0804185
cg06330621	ZCCHC14	16	87525461	3.26381e-06	-0.428823	-0.106187	-0.322636	3.73423e-05	0.216274	0.165836	0.0504386	0.000126448	0.00304177
cg06332111	H2AFY2	10	71812321	0.0101779	-0.719304	-0.396135	-0.323169	0.0281144	0.0671804	0.0359474	0.031233	0.0292158	0.118731
cg06343669	GALNT9	12	132690782	0.00373279	0.783191	1.05446	-0.271267	0.0123461	0.240765	0.155761	0.0850039	6.47123e-06	0.000495331
cg06348656	PAIP2B	2	71454289	0.013964	-0.513137	-0.223822	-0.289314	0.0364209	0.039474	0.0355113	0.00396269	0.0448748	0.156961
cg06357925	PTPRO	12	15475331	0.00173712	3.34504	3.66242	-0.317383	0.00659991	0.0354563	0.030066	0.00539026	0.00322921	0.0274463
cg06358612	BLMH	17	28619293	0.0114387	-0.681563	-0.509167	-0.172396	0.0308693	0.0374378	0.0334835	0.00395432	0.0448748	0.156961
cg06364023	RBM15B	3	51428651	0.000827619	-0.203494	0.00393395	-0.207428	0.00357151	0.0144292	0.0131242	0.001305	0.017106	0.0836215
cg06375292	SLC35B1	17	47786311	5.96057e-05	-0.177037	-0.0287254	-0.148311	0.000409973	0.671284	0.600995	0.0702884	0.049746	0.16765
cg06378494	TNFRSF19	13	24153531	0.0478822	-0.172662	-0.0101177	-0.162544	0.0980654	0.0788341	0.0624563	0.0163778	0.0404123	0.14671
cg06383135	USP46	4	53523747	0.00284511	0.418841	0.720912	-0.302071	0.00985854	0.639759	0.525865	0.113894	0.00446766	0.0341489
cg06397161	SYNGR1	22	39760059	0.0369417	-0.251157	-0.137179	-0.113978	0.0795457	0.512344	0.462124	0.0502203	0.0137201	0.0722743
cg06401979	HOXA2	7	27143717	0.000873657	0.904985	1.51245	-0.607462	0.00372953	0.340265	0.25718	0.0830845	0.00467606	0.0352027
cg06405317	LMNB1	5	126111738	0.000449937	-0.996147	-0.463981	-0.532166	0.00216042	0.156826	0.12341	0.0334161	0.0065414	0.0441695
cg06414073	GAS2L3	12	100967130	0.000669418	-0.0914051	0.158913	-0.250318	0.00300151	0.215982	0.193018	0.0229639	0.0480752	0.164043
cg06416491	KIF21A	12	39837660	8.20809e-05	1.64453	2.03586	-0.39133	0.000530163	0.130963	0.0956345	0.0353286	4.57948e-06	0.000414899
cg06417454	ATIC	2	216176573	0.0408742	-1.21798	-1.09594	-0.122043	0.0861188	0.0198141	0.0177565	0.00205768	0.0276368	0.114531
cg06426831	SLC35A3	1	100435258	0.000893297	-0.531172	-0.358827	-0.172345	0.00379427	0.118194	0.0879821	0.0302124	0.00729806	0.0475031
cg06434775	ADNP2	18	77866101	0.00359801	-0.0590843	0.097814	-0.156898	0.0119804	0.931384	0.889596	0.0417881	0.00668683	0.0448138
cg06436905	GLRB	4	157997167	0.00547367	0.854025	1.10203	-0.248	0.0169552	0.0360444	0.0258204	0.010224	1.81969e-06	0.000268645
cg06438484	RUNDC3A	17	42385194	1.29668e-07	1.56507	2.0598	-0.494729	2.57234e-06	0.0744122	0.06242	0.0119922	0.00134063	0.0150657
cg06442489	ZSCAN18	19	58630612	0.000335875	1.01611	1.2923	-0.276196	0.00169402	0.641486	0.500015	0.141471	0.000292181	0.0053173
cg06445343	PPP1R9A	7	94538403	0.00033587	0.785412	1.1824	-0.396993	0.00169402	0.310897	0.243943	0.0669539	0.000566012	0.0083616
cg06447369	ANKRD11	16	89557420	3.39261e-05	-0.592873	-0.301293	-0.291581	0.000258606	0.015197	0.0108429	0.00435415	0.00280152	0.0248797
cg06447474	A2BP1	16	6067747	0.00021251	0.882785	1.47932	-0.596538	0.00115452	0.850856	0.760491	0.0903648	0.00417081	0.0326049
cg06458238	CASKIN2	17	73506140	0.00386125	0.304232	0.446856	-0.142624	0.0126861	0.564842	0.485879	0.0789633	0.00398298	0.0315845
cg06480231	FAM110B	8	58907018	1.3197e-06	2.87103	3.2025	-0.331465	1.7479e-05	0.0473445	0.042516	0.00482856	0.0224603	0.0999471
cg06495586	LNX1	4	54424787	4.5406e-05	-0.0569684	0.465241	-0.52221	0.000328672	0.230123	0.163658	0.0664654	0.0480752	0.164043
cg06502279	RAB11FIP3	16	474467	8.49331e-08	0.227358	0.538364	-0.311006	1.76752e-06	0.20005	0.13739	0.0626607	0.000146534	0.00334512
cg06516769	PCBP4	3	51996797	6.84484e-05	0.995268	1.34808	-0.352813	0.000459267	0.540597	0.462181	0.0784164	0.000481066	0.00747799
cg06523490	ALG9	11	111743673	0.000186665	-0.187661	-0.0324087	-0.155252	0.00103365	0.767831	0.718754	0.0490763	0.00338448	0.0283102
cg06528737	USP6NL	10	11574303	0.0488887	-0.465104	-0.312167	-0.152937	0.0995773	0.638118	0.556448	0.0816697	0.0320202	0.125993
cg06528803	BCAR1	16	75273344	0.00478564	-0.801461	-0.62661	-0.174851	0.0151936	0.812536	0.72966	0.0828753	0.00389197	0.0310983
cg06532611	ZNF550	19	58067858	0.00887997	-0.0878042	0.155676	-0.24348	0.0252617	0.835372	0.784097	0.0512757	0.0140014	0.0732302
cg06535156	TIAM2	6	155538055	0.00134921	1.77884	2.12745	-0.348615	0.00533409	0.258418	0.19044	0.0679774	1.95372e-05	0.00093031
cg06537333	KIAA0182	16	85643863	2.5009e-08	-1.7353	-1.24323	-0.492065	6.17907e-07	0.513051	0.444586	0.0684646	0.00467606	0.0352027
cg06545845	ARL8A	1	202114092	0.0102038	1.61593	1.75704	-0.141111	0.0281514	0.0545974	0.0462519	0.00834552	0.011644	0.0648221
cg06547404	PARD3B	2	205410401	0.0457287	0.730189	0.891261	-0.161071	0.0944478	0.0336394	0.0280048	0.00563454	0.0154854	0.0782821
cg06561329	CECR6	22	17602610	9.34851e-07	1.77007	2.25232	-0.482244	1.30411e-05	0.110338	0.0751606	0.0351775	3.2083e-08	6.57565e-05
cg06562570	VRK1	14	97263560	0.00507026	-1.79599	-1.59032	-0.205667	0.0159271	0.0313119	0.0262206	0.00509128	0.00625904	0.0428798
cg06563300	SLC17A8	12	100750811	0.0133895	1.02951	1.4626	-0.433091	0.0352217	0.152847	0.0927768	0.0600702	3.58409e-06	0.000367293
cg06574422	PPP1CC	12	111181673	0.00171122	-0.526771	-0.363151	-0.16362	0.00651368	0.356696	0.253012	0.103683	7.13892e-05	0.00208328
cg06580318	SPC25	2	169747119	0.000100059	-2.47649	-2.03468	-0.441816	0.000624764	0.0446118	0.0393914	0.00522032	0.0266255	0.111794
cg06604690	CCDC62	12	123258876	0.000142049	0.0713974	0.1827	-0.111302	0.000829392	0.0614458	0.0526113	0.00883458	0.0308719	0.123052
cg06604811	CDT1	16	88869885	6.56903e-05	-2.8786	-2.56775	-0.310856	0.000444101	0.0489084	0.0435176	0.0053908	0.0148759	0.0762172
cg06608166	TJAP1	6	43444964	0.0371023	-0.457207	-0.328779	-0.128428	0.0798334	0.0643258	0.0625416	0.00178423	0.00426771	0.0331012
cg06613111	APLP1	19	36359283	0.00151568	1.60159	1.8078	-0.206209	0.00588771	0.0226959	0.0177925	0.00490346	0.00457078	0.0346791
cg06618764	AMZ1	7	2719090	1.02296e-06	0.0630073	0.807705	-0.744698	1.40936e-05	0.32979	0.244967	0.0848226	1.77105e-05	0.000879068
cg06624291	NKX2-2	20	21494689	2.18964e-09	2.44828	3.12998	-0.6817	7.38754e-08	0.172746	0.138341	0.0344052	2.37427e-05	0.00104686
cg06634460	VPS37B	12	123380891	2.16295e-06	0.75804	1.07404	-0.315996	2.64091e-05	0.240724	0.167381	0.0733434	0.0196242	0.0914839
cg06675478	SOX1	13	112721786	0.0168471	1.33042	1.56531	-0.234886	0.0422874	0.234623	0.170072	0.0645512	0.000888547	0.0113738
cg06686709	CACNB4	2	152830614	1.46475e-05	1.38349	1.80571	-0.422225	0.000130338	0.159874	0.0870671	0.0728064	2.79879e-07	0.000127928
cg06693048	EYA1	8	72275551	4.47577e-06	-0.93804	-0.110697	-0.827342	4.87654e-05	0.854013	0.819601	0.0344119	0.0448748	0.156961
cg06694137	PROX1	1	214161720	2.0564e-05	0.887075	1.35597	-0.468893	0.000172959	0.0692026	0.063482	0.00572058	0.0212039	0.0962117
cg06697488	CPEB4	5	173314932	0.000479235	1.27011	1.45196	-0.181848	0.0022784	0.118832	0.104653	0.0141792	0.049746	0.16765
cg06707978	ZIK1	19	58095155	0.00175302	0.334442	0.571604	-0.237162	0.00664855	0.208867	0.164046	0.0448209	0.0356871	0.135255
cg06708720	ERC1	12	1099075	0.00259258	0.243303	0.434661	-0.191357	0.00914901	0.161417	0.111854	0.0495629	5.16648e-07	0.000156999
cg06730161	CNTN1	12	41085302	8.23723e-07	1.46729	2.16296	-0.695665	1.16646e-05	0.558102	0.488605	0.0694963	0.0363319	0.136857
cg06739520	CHGB	20	5891968	2.15627e-05	1.22702	2.01371	-0.786695	0.000179495	0.0493753	0.0342957	0.0150796	0.000276157	0.00511457
cg06753901	KIAA1486	2	226265132	0.000827617	-0.0793521	0.0858062	-0.165158	0.00357151	0.158196	0.102223	0.0559731	5.08479e-05	0.00167933
cg06759518	RYBP	3	72496799	0.0160908	-0.484574	-0.30606	-0.178514	0.0407743	0.468471	0.368633	0.0998384	0.00204674	0.0200919
cg06762614	CCNA2	4	122745233	1.73311e-05	-2.30437	-1.92964	-0.374724	0.000150543	0.0202265	0.0190904	0.00113615	0.0126444	0.0684847
cg06774283	SPAG5	17	26926076	2.14427e-07	-2.3829	-1.80605	-0.576849	3.92609e-06	0.0538714	0.0492512	0.00462015	0.0297592	0.120188
cg06777812	NAV2	11	19371800	1.18707e-05	0.324413	0.638321	-0.313908	0.000109681	0.675517	0.507154	0.168363	2.45224e-05	0.00106829
cg06778641	CEP192	18	12991352	0.00343823	-0.524096	-0.327103	-0.196993	0.0115237	0.0463051	0.0425954	0.0037097	0.0308719	0.123052
cg06796271	SGK2	20	42187587	0.0367021	-0.569373	-0.36154	-0.207833	0.0791156	0.466387	0.383173	0.0832135	0.00535512	0.0386165
cg06803933	VEGFA	6	43737555	0.0356786	0.361876	0.725292	-0.363416	0.0772555	0.0532683	0.0432225	0.0100458	0.0292158	0.118731
cg06808585	KCNJ9	1	160051087	0.0129644	0.306516	0.41928	-0.112763	0.0342907	0.0740788	0.0564884	0.0175904	2.70106e-05	0.00113201
cg06817207	WDR47	1	109585051	3.53965e-05	1.79725	2.05632	-0.25907	0.000267871	0.0362683	0.0341476	0.00212076	0.0320202	0.125993
cg06826845	CACYBP	1	174968881	0.041844	-0.811854	-0.723057	-0.088797	0.0877784	0.0255177	0.0210093	0.00450833	0.0480752	0.164043
cg06838940	ZNF18	17	11901614	0.00487885	0.722153	0.882127	-0.159974	0.0154456	0.921724	0.895927	0.0257976	0.0167705	0.0825551
cg06848288	PHIP	6	79788573	0.00117763	-0.920387	-0.69132	-0.229067	0.00477757	0.0418448	0.0367456	0.00509921	0.00489322	0.0362978
cg06874758	SFRS4	1	29508727	0.00187281	-0.360591	-0.173618	-0.186972	0.00700595	0.0547493	0.0495652	0.00518408	0.0489046	0.165855
cg06876672	PPP2R5D	6	42952166	0.000476078	-0.262142	-0.125136	-0.137006	0.00226761	0.0215362	0.018694	0.00284222	0.00830911	0.0518883
cg06882877	PAQR6	1	156217801	0.0103613	1.54388	1.87646	-0.33258	0.0284976	0.29721	0.208502	0.0887082	7.94378e-06	0.000555517
cg06886022	C9orf75	9	140095555	0.00029009	-0.808598	-0.60497	-0.203628	0.00149571	0.0317924	0.0288292	0.00296319	0.0228933	0.101249
cg06888900	BCAR1	16	75301362	0.00478564	-0.801461	-0.62661	-0.174851	0.0151936	0.448444	0.325698	0.122746	1.65844e-05	0.000843158
cg06890415	C8orf46	8	67405405	0.000647978	3.32297	3.5517	-0.22873	0.0029286	0.326983	0.184582	0.142401	4.61012e-07	0.000151957
cg06896906	USP36	17	76837240	0.0208193	-0.0782996	0.129864	-0.208164	0.0502608	0.0126623	0.011806	0.000856288	0.0425942	0.151726
cg06906472	ST6GAL2	2	107502801	2.2609e-05	0.409185	0.946571	-0.537386	0.000186807	0.012336	0.0108515	0.00148445	0.023781	0.103752
cg06908458	SLC4A8	12	51818350	0.000383176	1.0495	1.26852	-0.21902	0.00189346	0.0457493	0.042623	0.00312629	0.0204007	0.0938202
cg06908862	NKX2-2	20	21495363	2.18964e-09	2.44828	3.12998	-0.6817	7.38754e-08	0.0424738	0.0350075	0.00746633	0.0472577	0.162263
cg06922305	USP39	2	85842499	0.00867487	-0.313371	-0.24838	-0.0649909	0.0247771	0.940472	0.92051	0.0199625	0.00639881	0.0435017
cg06928634	PCDHB9	5	140566710	6.66851e-05	0.910495	1.18663	-0.276137	0.000449466	0.156934	0.123448	0.0334863	0.0433433	0.153503
cg06935356	XYLT1	16	17565189	0.00389393	-0.931707	-0.75461	-0.177097	0.0127817	0.112477	0.10002	0.0124569	0.0292158	0.118731
cg06942110	INTS1	7	1545385	0.0154773	-0.617116	-0.481581	-0.135535	0.039478	0.670733	0.620074	0.0506585	0.0356871	0.135255
cg06950309	KCNN3	1	154843314	3.2262e-05	0.927428	1.40294	-0.475514	0.000248365	0.615544	0.517082	0.0984618	0.0167705	0.0825551
cg06955749	RALYL	8	85094923	0.00197042	2.37486	2.90954	-0.534679	0.00728865	0.0900315	0.0636442	0.0263872	0.0228933	0.101249
cg06961147	TANC1	2	159824263	0.0305768	1.23351	1.39032	-0.156807	0.0683096	0.122918	0.0900904	0.0328278	0.000397033	0.00654397
cg06968741	ACTN2	1	236848682	0.0200956	3.81084	4.12336	-0.312518	0.0488049	0.817653	0.716132	0.101522	0.00293796	0.0257262
cg06988349	ATOH7	10	69991859	0.031544	0.379377	0.455266	-0.0758892	0.0700221	0.643311	0.545389	0.0979225	0.00144607	0.015861
cg06998765	RPS6KL1	14	75389618	0.0109852	0.374069	0.472643	-0.0985737	0.029831	0.369343	0.276538	0.092805	0.000239626	0.00464356
cg07005767	ABRA	8	107782538	0.0112952	0.0735072	0.174891	-0.101384	0.0305469	0.537308	0.467534	0.069774	0.0017657	0.0181735
cg07018249	OR4N4	15	22381402	0.000375516	0.409096	0.779315	-0.370219	0.00185973	0.793166	0.69256	0.100607	0.0145792	0.075197
cg07042532	CREB5	7	28474889	6.21511e-06	1.53845	1.97361	-0.435163	6.38167e-05	0.841627	0.783628	0.0579984	0.00185517	0.0187843
cg07061298	HOXA3	7	27153847	0.0269594	0.274075	0.532439	-0.258365	0.0617374	0.244927	0.152074	0.0928523	1.38243e-07	9.90109e-05
cg07064406	YWHAB	20	43513064	0.0485849	0.254418	0.358912	-0.104493	0.0991513	0.924547	0.907555	0.0169928	0.0010118	0.0124221
cg07074571	AGPAT4	6	161695561	2.84771e-07	0.988869	1.3197	-0.330834	4.93005e-06	0.0826802	0.0641976	0.0184827	0.0456576	0.158669
cg07081267	MKLN1	7	131012545	0.000552265	0.385712	0.55967	-0.173958	0.00256066	0.0120981	0.0105024	0.00159564	0.0363319	0.136857
cg07084358	GLRB	4	157997086	0.00547367	0.854025	1.10203	-0.248	0.0169552	0.328917	0.214081	0.114836	2.04983e-07	0.000112193
cg07094847	HOXA3	7	27160586	0.0269594	0.274075	0.532439	-0.258365	0.0617374	0.622712	0.476645	0.146068	0.00163891	0.01725
cg07097041	SPIRE1	18	12658644	0.00181199	0.742151	0.892706	-0.150555	0.00682866	0.197664	0.145511	0.0521538	0.00924548	0.0556784
cg07102705	HTR4	5	148033896	0.0242702	0.991477	1.22867	-0.237198	0.0567537	0.153991	0.124165	0.0298255	0.0433433	0.153503
cg07112210	MGAT5B	17	74864065	0.000603281	-0.336873	0.0368134	-0.373686	0.00275491	0.488335	0.427935	0.0603994	0.0418561	0.1501
cg07123170	PSMD6	3	64009746	0.000260778	-1.54566	-1.29775	-0.247904	0.00136594	0.605893	0.507302	0.0985917	0.00417081	0.0326049
cg07139329	NAV1	1	201708558	3.89571e-11	0.79047	1.34624	-0.555772	2.39304e-09	0.28929	0.25277	0.0365207	0.0383259	0.14173
cg07142668	BAI2	1	32230251	0.0279522	2.22042	2.38264	-0.162218	0.0635882	0.0727716	0.0609113	0.0118604	0.00560053	0.0397846
cg07148535	ADH5	4	100010082	0.048484	0.235806	0.300878	-0.0650727	0.099002	0.0147676	0.0131823	0.00158538	0.0376511	0.140121
cg07150045	KCNH7	2	163696187	0.000572545	0.335955	0.491121	-0.155167	0.00263482	0.209729	0.161964	0.0477645	0.00598769	0.0415978
cg07150445	FOXG1	14	29235448	0.0307765	4.21214	4.51627	-0.304131	0.0686899	0.0693559	0.0583226	0.0110334	0.000246548	0.00473649
cg07158040	HIBCH	2	191185285	0.00397134	-0.215236	-0.0643411	-0.150895	0.0130023	0.887078	0.756709	0.130369	0.000239626	0.00464356
cg07163456	C3orf59	3	192636424	0.0498097	-0.121617	0.0243668	-0.145984	0.101153	0.813812	0.732339	0.0814729	0.0320202	0.125993
cg07166235	ADCY6	12	49183018	0.00153429	-0.487951	-0.297602	-0.190348	0.00594689	0.034473	0.0310513	0.00342173	0.015178	0.0772521
cg07185695	MOSC1	1	220959586	6.94762e-05	-0.377178	-0.068027	-0.309151	0.000464759	0.103133	0.082272	0.0208609	0.017106	0.0836215
cg07190535	PDE4D	5	59189843	0.000819743	0.00250931	0.234552	-0.232043	0.00354686	0.112376	0.0709716	0.0414043	0.00467606	0.0352027
cg07191594	SLC12A5	20	44650220	2.84906e-05	0.882394	1.37783	-0.495441	0.000224274	0.310715	0.263166	0.0475489	0.0425942	0.151726
cg07193041	ERC2	3	56502677	0.00172156	2.21106	2.60244	-0.391384	0.00654878	0.040242	0.0272261	0.0130159	0.0228933	0.101249
cg07197059	EFS	14	23836012	0.0167256	1.3458	1.5634	-0.2176	0.0420596	0.302017	0.200392	0.101626	1.23088e-05	0.000709793
cg07204893	SF3B1	2	198300525	0.0218168	-0.159461	-0.0780796	-0.0813815	0.052104	0.172468	0.132261	0.0402069	0.0017657	0.0181735
cg07218880	UPF3A	13	115046279	0.0115837	-0.25846	-0.0572188	-0.201242	0.031204	0.307333	0.21262	0.0947127	0.000119166	0.00293249
cg07226679	CUL3	2	225450636	1.67847e-08	0.875584	1.27179	-0.396203	4.37779e-07	0.0216448	0.0201613	0.00148349	0.0383259	0.14173
cg07230792	TJAP1	6	43457174	0.0371023	-0.457207	-0.328779	-0.128428	0.0798334	0.365991	0.268927	0.0970643	1.11342e-05	0.000671291
cg07231102	RAB5A	3	19988460	7.04736e-08	0.487803	0.827586	-0.339782	1.50349e-06	0.0146775	0.0123244	0.00235308	0.000419525	0.00680867
cg07242710	ZFP14	19	36859455	2.88269e-08	0.914446	1.45099	-0.536542	6.99622e-07	0.939341	0.932876	0.00646492	0.0338112	0.130621
cg07258794	RGS11	16	326049	0.00904246	0.553082	0.793844	-0.240762	0.0256257	0.0109151	0.00976802	0.00114712	0.0123874	0.0675514
cg07260532	SLC30A9	4	41992067	0.00278801	0.434149	0.570234	-0.136085	0.0097079	0.145577	0.126592	0.0189846	0.0212039	0.0962117
cg07262635	CACNB2	10	18689378	0.00147466	0.07633	0.311669	-0.235339	0.00575206	0.253389	0.178379	0.0750101	4.27087e-06	0.000398946
cg07286085	TULP3	12	2999994	0.0123337	-0.399796	-0.21755	-0.182247	0.032901	0.0148617	0.0122751	0.00258665	0.0276368	0.114531
cg07290269	FAM60A	12	31479853	0.00894927	-1.76088	-1.56356	-0.197324	0.0254141	0.376354	0.211415	0.164939	2.02774e-06	0.000280952
cg07293947	SFXN1	5	174905244	0.0321081	-1.45738	-1.33172	-0.125668	0.0709914	0.0386439	0.0322029	0.00644102	0.000138164	0.00322045
cg07304015	MTCH2	11	47665221	0.0436578	0.287428	0.368579	-0.0811512	0.0909827	0.932724	0.904498	0.0282264	0.0074585	0.0482054
cg07305719	ZNF365	10	64133406	0.0049057	2.60474	2.81962	-0.214884	0.0155116	0.570103	0.43306	0.137043	0.000102651	0.00265851
cg07309361	PCBP4	3	52001477	6.84484e-05	0.995268	1.34808	-0.352813	0.000459267	0.0509672	0.0459093	0.00505789	0.00457078	0.0346791
cg07312654	ADCY8	8	132053773	0.000349801	1.67375	2.21548	-0.541725	0.00175194	0.074086	0.071882	0.00220404	3.34017e-06	0.000354848
cg07318088	CASP8AP2	6	90539243	0.000469799	-0.698496	-0.481668	-0.216828	0.00224131	0.146617	0.108449	0.0381681	0.0111706	0.0630533
cg07324245	SEPT9	17	75445905	0.00421191	0.278747	0.533576	-0.254828	0.0136148	0.637678	0.597564	0.0401139	0.0404123	0.14671
cg07329769	NAB1	2	191513482	0.00493289	0.289533	0.436483	-0.14695	0.0155779	0.0384445	0.0353131	0.00313144	0.0441034	0.155218
cg07336964	ABAT	16	8806359	5.28868e-07	1.62823	2.05842	-0.430191	8.15727e-06	0.72915	0.633708	0.0954419	0.0425942	0.151726
cg07348641	FAM123A	13	25746495	9.09714e-05	3.60522	4.12093	-0.515715	0.000577207	0.508996	0.396326	0.11267	0.00293796	0.0257262
cg07357781	SCAMP5	15	75286623	7.81284e-06	1.80756	2.15224	-0.344675	7.68961e-05	0.380818	0.295192	0.0856263	0.000365399	0.00619127
cg07368661	CASKIN2	17	73506203	0.00386125	0.304232	0.446856	-0.142624	0.0126861	0.501028	0.404078	0.0969504	1.0767e-05	0.000658008
cg07369950	ZSCAN18	19	58609987	0.000335875	1.01611	1.2923	-0.276196	0.00169402	0.202635	0.143198	0.0594366	0.0177948	0.0857764
cg07378058	CEP72	5	612255	4.58369e-07	-1.60126	-1.25993	-0.341334	7.29057e-06	0.0275386	0.0249325	0.00260605	0.0441034	0.155218
cg07379741	NLGN2	17	7311030	2.67104e-10	-0.0649292	0.323578	-0.388507	1.21382e-08	0.586483	0.531084	0.0553993	0.0192457	0.0903337
cg07390210	GALR1	18	74961196	0.019954	3.50429	4.12884	-0.62455	0.0485113	0.331008	0.27575	0.0552583	0.00547658	0.0391953
cg07407754	UCP3	11	73720406	0.00987013	0.336429	0.423682	-0.0872534	0.0274858	0.861368	0.827039	0.0343284	0.049746	0.16765
cg07418892	MCM3	6	52150456	0.00331314	-1.38331	-1.19843	-0.184879	0.0111761	0.796246	0.733261	0.0629854	0.0308719	0.123052
cg07430472	PCDH17	13	58205001	0.0158494	5.09471	5.3422	-0.247484	0.0402598	0.0456406	0.0404676	0.00517304	0.0276368	0.114531
cg07430849	RGS11	16	326397	0.00904246	0.553082	0.793844	-0.240762	0.0256257	0.498496	0.424483	0.0740129	0.0065414	0.0441695
cg07431888	ABAT	16	8813274	5.28868e-07	1.62823	2.05842	-0.430191	8.15727e-06	0.336648	0.22895	0.107698	5.08276e-06	0.000437065
cg07437056	WRNIP1	6	2765594	0.0055337	-0.376492	-0.251973	-0.124519	0.0170874	0.0172115	0.0150304	0.00218107	0.0196242	0.0914839
cg07439546	ABAT	16	8813357	5.28868e-07	1.62823	2.05842	-0.430191	8.15727e-06	0.403149	0.251587	0.151562	1.27691e-07	9.68542e-05
cg07446846	SLC6A8	X	152952362	3.02029e-05	-0.691896	-0.460645	-0.231251	0.000235052	0.478925	0.433784	0.0451418	0.0167705	0.0825551
cg07447922	EPHA10	1	38230827	0.011069	0.0331053	0.219098	-0.185992	0.0300173	0.117009	0.0923081	0.0247005	0.00668683	0.0448138
cg07448060	MAGI2	7	79083753	8.99429e-05	4.55689	4.87835	-0.321466	0.000572318	0.0362068	0.0314379	0.00476891	0.0308719	0.123052
cg07450214	ANKRD26	10	27389879	0.010335	-1.26877	-1.08649	-0.182287	0.028447	0.189167	0.118075	0.0710916	5.93723e-05	0.00185647
cg07461014	SLC4A8	12	51817271	0.000383176	1.0495	1.26852	-0.21902	0.00189346	0.890644	0.839291	0.0513526	0.0192457	0.0903337
cg07461318	NTN4	12	96184965	0.0218666	-2.98236	-2.5843	-0.398059	0.0522117	0.0853153	0.0643807	0.0209346	0.0123874	0.0675514
cg07464859	C16orf45	16	15528108	3.9875e-05	1.68514	2.00543	-0.320287	0.000294989	0.401515	0.278417	0.123098	9.10198e-05	0.00244983
cg07489890	NLGN1	3	173115774	7.13007e-05	2.85342	3.20986	-0.356445	0.000474346	0.0309998	0.0277751	0.00322472	0.0100612	0.0588802
cg07490650	SLC16A14	2	230933630	0.000876446	0.485269	0.815719	-0.330451	0.00373875	0.156288	0.130732	0.0255553	0.0196242	0.0914839
cg07526905	RGS12	4	3315107	0.000172117	0.858965	1.06759	-0.208623	0.000968457	0.814826	0.679899	0.134928	5.75659e-05	0.00182172
cg07544482	PAIP1	5	43558859	0.0375874	-0.525895	-0.398313	-0.127582	0.0806533	0.675495	0.550236	0.125259	0.00063019	0.00899185
cg07557790	CAND2	3	12837899	0.00501492	0.996009	1.16917	-0.173165	0.0157755	0.0635521	0.0544691	0.009083	0.000682699	0.00949495
cg07575784	TCF4	18	53257340	2.09717e-05	2.16783	2.48657	-0.318738	0.000175339	0.0419637	0.0377504	0.00421331	0.0074585	0.0482054
cg07580762	NDUFS2	1	161171810	0.00239559	-1.04226	-0.856861	-0.185404	0.00857283	0.121439	0.065951	0.0554875	1.09133e-06	0.000215427
cg07583503	KCNV1	8	110988256	0.0407872	0.430296	0.616362	-0.186066	0.0860166	0.258131	0.178907	0.0792237	0.00248534	0.0229219
cg07593839	NRN1	6	6007755	8.86782e-05	0.453494	0.84368	-0.390187	0.000565601	0.081065	0.0715275	0.00953747	0.00714073	0.0467992
cg07595301	RHOBTB2	8	22853351	2.4542e-06	0.296064	0.664717	-0.368654	2.93023e-05	0.79926	0.737915	0.0613445	0.0314415	0.124502
cg07618900	BEST3	12	70093350	0.000520501	1.55826	1.98619	-0.427924	0.0024382	0.285487	0.179158	0.106329	4.34923e-05	0.0015228
cg07622996	FAM84A	2	14772564	0.0318953	2.58577	2.87406	-0.288283	0.0706441	0.0446403	0.0381397	0.00650063	0.000146534	0.00334512
cg07633435	GRIA1	5	152869009	0.0450605	2.3154	2.65181	-0.336409	0.0932743	0.806766	0.745263	0.0615026	0.0251685	0.10775
cg07642638	CHGB	20	5891786	2.15627e-05	1.22702	2.01371	-0.786695	0.000179495	0.135506	0.107622	0.0278841	0.000336134	0.00585054
cg07646999	APLP1	19	36359211	0.00151568	1.60159	1.8078	-0.206209	0.00588771	0.149031	0.091667	0.0573636	1.75502e-06	0.00026509
cg07654712	SOCS5	2	46926217	0.00150651	-0.431886	-0.245422	-0.186464	0.00586087	0.0300447	0.0267076	0.00333709	0.00407591	0.032089
cg07660236	ZSCAN12	6	28367883	0.00378584	0.247336	0.373811	-0.126475	0.0124983	0.148418	0.122532	0.0258865	0.0145792	0.075197
cg07661899	TENC1	12	53443057	0.0439354	0.346499	0.461989	-0.11549	0.0914544	0.430329	0.344883	0.0854453	0.000130245	0.00309944
cg07665387	PCDH10	4	134069388	0.00101991	2.22632	2.56661	-0.340292	0.00423828	0.0593403	0.0420263	0.017314	1.0067e-05	0.000632278
cg07675337	DEPDC7	11	33036574	0.00298821	-1.58263	-1.24144	-0.341191	0.0102586	0.790808	0.666904	0.123905	0.00185517	0.0187843
cg07678904	FSD1	19	4304577	0.000155298	0.34524	0.661031	-0.315791	0.000890688	0.0268556	0.0209647	0.00589089	0.017106	0.0836215
cg07691705	MNX1	7	156802325	0.000189295	-2.44407	-1.82801	-0.616063	0.00104632	0.203617	0.14327	0.0603463	0.0246984	0.106387
cg07692853	KRAS	12	25404568	5.24438e-05	-0.246575	0.0115877	-0.258163	0.000370433	0.0626758	0.0534008	0.00927501	0.00762209	0.0489271
cg07696102	BTBD3	20	11870440	0.0395822	0.325063	0.493312	-0.168249	0.0840632	0.948193	0.890351	0.0578426	0.00467606	0.0352027
cg07698384	UBE3A	15	25684465	0.0375062	-0.00790781	0.105321	-0.113229	0.080508	0.0471695	0.0464661	0.000703376	0.0174475	0.0847091
cg07712329	NRXN2	11	64490743	1.53495e-06	1.68549	1.96734	-0.281851	1.97285e-05	0.0573602	0.0503827	0.00697753	0.00322921	0.0274463
cg07730848	MED10	5	6379108	0.0021607	-0.434556	-0.31983	-0.114726	0.00787937	0.126557	0.11082	0.0157371	0.0126444	0.0684847
cg07731871	CACNB2	10	18629568	0.00147466	0.07633	0.311669	-0.235339	0.00575206	0.399165	0.272886	0.126279	6.71487e-05	0.00200153
cg07737135	MUM1	19	1356032	2.79403e-05	0.795091	1.02976	-0.234668	0.000221311	0.232035	0.156387	0.0756474	6.47123e-06	0.000495331
cg07770222	C8orf31	8	144120106	0.00470697	0.508475	0.63677	-0.128295	0.0149812	0.192234	0.10935	0.0828844	2.61557e-05	0.00111129
cg07773434	PPP1R14B	11	64015289	0.000643859	-0.662946	-0.455085	-0.207861	0.00291406	0.135884	0.0698019	0.0660816	4.11177e-07	0.00014807
cg07797397	HOXD1	2	177052527	0.0211638	-0.925132	-0.479582	-0.44555	0.05092	0.191001	0.120267	0.0707341	0.0123874	0.0675514
cg07803218	PARD6B	20	49346624	0.0330405	-3.50124	-3.35283	-0.148416	0.0727435	0.889915	0.845606	0.0443094	0.00729806	0.0475031
cg07803420	DDR1	6	30851517	0.0128039	1.83941	2.08137	-0.241963	0.0339677	0.344132	0.25381	0.0903227	6.47123e-06	0.000495331
cg07811644	NRSN1	6	24126310	0.000611198	1.58228	1.97967	-0.397395	0.00278535	0.0627342	0.0523247	0.0104095	0.00446766	0.0341489
cg07827420	SEPT9	17	75371764	0.00421191	0.278747	0.533576	-0.254828	0.0136148	0.350263	0.271374	0.0788893	5.41082e-05	0.00174908
cg07841312	ZNF74	22	20748432	2.51894e-06	-1.69685	-1.34379	-0.353059	2.98954e-05	0.0169636	0.0154684	0.00149519	0.00612201	0.04224
cg07852513	SRP72	4	57333703	0.000132224	-0.373656	-0.204615	-0.16904	0.000785671	0.0627996	0.0485118	0.0142879	0.0224603	0.0999471
cg07862930	KCNJ16	17	68100944	0.0158546	4.47538	4.8364	-0.36102	0.0402671	0.438788	0.289519	0.149269	7.58822e-05	0.00216665
cg07867023	RBM15B	3	51428648	0.000827619	-0.203494	0.00393395	-0.207428	0.00357151	0.0199171	0.0154067	0.00451038	0.0145792	0.075197
cg07869830	NEURL	10	105253117	3.882e-05	-0.192879	0.11659	-0.309469	0.000288985	0.54602	0.458219	0.0878011	0.000119166	0.00293249
cg07872789	CHAF1B	21	37757529	0.00114154	-1.82801	-1.58778	-0.240228	0.00465769	0.0770216	0.044424	0.0325976	0.0363319	0.136857
cg07881273	CSNK1G1	15	64648609	0.00156256	-0.165008	-0.0412712	-0.123736	0.00603937	0.038217	0.0344351	0.00378188	0.0154854	0.0782821
cg07889201	ZNF343	20	2490030	0.000700418	-0.536787	-0.371885	-0.164902	0.0031131	0.183843	0.142439	0.0414038	0.00273549	0.0244676
cg07903918	GABBR2	9	101471986	0.000851707	0.86211	1.36641	-0.504302	0.00365335	0.206733	0.178339	0.0283936	0.0480752	0.164043
cg07915634	EIF4H	7	73588011	1.05563e-06	-0.127893	0.195268	-0.323161	1.44877e-05	0.0874115	0.0741173	0.0132942	0.00280152	0.0248797
cg07917150	HOXA3	7	27154264	0.0269594	0.274075	0.532439	-0.258365	0.0617374	0.310021	0.223473	0.0865479	0.00204674	0.0200919
cg07930874	SLAIN1	13	78315261	0.00567028	3.17235	3.45634	-0.283985	0.0174276	0.40854	0.261065	0.147475	3.58409e-06	0.000367293
cg07935012	DCC	18	49866407	0.000133655	0.411195	0.745771	-0.334576	0.000791803	0.0757164	0.0587799	0.0169365	0.00363017	0.0296974
cg07942135	HOXA3	7	27154262	0.0269594	0.274075	0.532439	-0.258365	0.0617374	0.285925	0.183848	0.102077	4.63045e-05	0.00158328
cg07949597	ZNF75A	16	3355079	7.0143e-06	-0.175999	0.196532	-0.372531	7.03563e-05	0.166942	0.124479	0.0424628	0.00103828	0.01265
cg07962392	DSCAM	21	42219193	7.18579e-09	-0.378153	0.518677	-0.89683	2.10886e-07	0.117231	0.0672303	0.0500007	1.2726e-05	0.000723883
cg07963234	CRMP1	4	5894923	1.83893e-12	2.16814	2.86819	-0.700052	1.93839e-10	0.144789	0.116295	0.028494	0.011644	0.0648221
cg07974473	FOXG1	14	29235092	0.0307765	4.21214	4.51627	-0.304131	0.0686899	0.0827889	0.0605198	0.0222691	0.00293796	0.0257262
cg07977490	C16orf45	16	15527940	3.9875e-05	1.68514	2.00543	-0.320287	0.000294989	0.608617	0.462933	0.145684	0.0001746	0.00375115
cg08017756	LONRF2	2	100939284	0.0012261	1.17236	1.59582	-0.423457	0.00493487	0.165537	0.130211	0.0353259	0.000865631	0.0111722
cg08030373	RAD54L2	3	51574322	2.68706e-05	-0.315385	0.0300746	-0.345459	0.000214943	0.561521	0.409438	0.152084	0.00015538	0.00347581
cg08031368	VSNL1	2	17721803	0.00984481	-0.90768	-0.22234	-0.68534	0.027424	0.0659296	0.0287683	0.0371613	0.0376511	0.140121
cg08037817	TALDO1	11	746956	0.0320372	-0.364881	-0.275202	-0.0896793	0.070896	0.0696817	0.0637223	0.00595941	0.0383259	0.14173
cg08050748	TRIM9	14	51562890	9.32738e-06	2.83872	3.26558	-0.426864	8.93803e-05	0.0811418	0.0588656	0.0222762	2.08532e-05	0.000965764
cg08057062	DPF1	19	38720626	4.55798e-12	0.803583	1.42245	-0.618865	4.13957e-10	0.102003	0.0860731	0.0159298	0.000119166	0.00293249
cg08057338	KCTD1	18	24128862	2.79402e-05	0.986533	1.27515	-0.288618	0.000221311	0.0523513	0.0411524	0.0111989	0.0251685	0.10775
cg08060987	HHATL	3	42744889	0.0454412	2.20813	2.47922	-0.271085	0.0939639	0.775802	0.723611	0.0521912	0.0145792	0.075197
cg08068240	LUZP2	11	24518367	0.0210153	1.17317	1.96821	-0.795043	0.0506109	0.189347	0.146644	0.0427023	0.00346464	0.0287684
cg08073142	TNRC6A	16	24740747	0.0012414	0.245388	0.450282	-0.204894	0.0049818	0.0125352	0.011302	0.00123315	0.0185079	0.0879893
cg08083403	TNRC6A	16	24740577	0.0012414	0.245388	0.450282	-0.204894	0.0049818	0.0366917	0.0322666	0.00442511	0.0140014	0.0732302
cg08101036	HOXA3	7	27153655	0.0269594	0.274075	0.532439	-0.258365	0.0617374	0.277328	0.162853	0.114475	7.36033e-05	0.00212632
cg08124923	SOHLH2	13	36789908	0.0179752	0.120837	0.447798	-0.326961	0.0446473	0.890771	0.854898	0.0358727	0.009051	0.0548898
cg08129953	STK25	2	242448802	0.0112952	-0.169659	-0.0301099	-0.139549	0.0305469	0.389637	0.260302	0.129335	6.12322e-05	0.00188812
cg08134301	SULF2	20	46415506	0.0139984	-0.656788	-0.285952	-0.370835	0.0365052	0.065592	0.0569196	0.00867242	0.00338448	0.0283102
cg08134856	STMN1	1	26233709	2.7946e-07	-1.01982	-0.539538	-0.480278	4.87591e-06	0.316897	0.214497	0.1024	3.16989e-05	0.00124381
cg08146609	HDAC9	7	18535232	0.00462945	0.710529	0.853827	-0.143298	0.0147769	0.055928	0.0492153	0.00671264	0.0418561	0.1501
cg08149682	MUM1	19	1355918	2.79403e-05	0.795091	1.02976	-0.234668	0.000221311	0.0808389	0.0589085	0.0219304	1.50223e-05	0.000795875
cg08151470	UBE4B	1	10092299	0.0487872	-0.372147	-0.287102	-0.0850447	0.0994504	0.490311	0.387932	0.102379	0.000119166	0.00293249
cg08173348	ZNF573	19	38270236	0.0181911	1.33668	1.49377	-0.15709	0.045058	0.044173	0.0377713	0.00640173	0.005727	0.0404022
cg08191046	CLK3	15	74900631	0.0466969	-1.23741	-1.14919	-0.0882147	0.0960141	0.696198	0.6077	0.0884986	0.0126444	0.0684847
cg08195448	NOL4	18	31804723	1.51836e-07	4.34759	5.1093	-0.76171	2.94e-06	0.0581048	0.0518617	0.00624314	0.0188736	0.0891508
cg08196561	ZCCHC14	16	87525539	3.26381e-06	-0.428823	-0.106187	-0.322636	3.73423e-05	0.130465	0.0822414	0.0482238	3.02385e-07	0.000131655
cg08198132	HDAC2	6	114292539	0.00298822	-0.379125	-0.102245	-0.27688	0.0102586	0.0300035	0.0236143	0.00638922	0.0140014	0.0732302
cg08204402	ZDHHC11	5	851892	6.24146e-06	-0.810915	-0.105154	-0.705762	6.40469e-05	0.853897	0.814681	0.0392161	0.0200092	0.0926175
cg08204702	PDE4D	5	59189849	0.000819743	0.00250931	0.234552	-0.232043	0.00354686	0.224672	0.16048	0.0641921	0.00144607	0.015861
cg08211068	FANCA	16	89884155	0.000214735	-2.59585	-2.25026	-0.345588	0.00116383	0.974508	0.971997	0.00251083	0.00500518	0.03687
cg08215954	GAL3ST1	22	30962134	0.000113228	0.517632	1.0985	-0.580864	0.000692195	0.719451	0.616123	0.103328	0.00163891	0.01725
cg08220649	GPR85	7	112726774	0.00201204	1.54001	1.83626	-0.29624	0.00741773	0.0497592	0.0476733	0.0020859	0.0019488	0.019434
cg08221207	FEZ1	11	125366421	0.00753031	3.17742	3.32068	-0.14326	0.0220761	0.0446299	0.0290514	0.0155785	1.0067e-05	0.000632278
cg08224159	AKAP12	6	151646312	0.00849621	0.607707	0.966811	-0.359104	0.0244116	0.480239	0.397108	0.0831314	0.000536256	0.00805669
cg08229532	TOPBP1	3	133381417	3.33738e-10	-1.10557	-0.737622	-0.36795	1.46434e-08	0.198801	0.161579	0.0372216	0.000142291	0.00327954
cg08233594	ROBO1	3	79068857	0.000442503	0.496999	0.805536	-0.308537	0.00213164	0.0596528	0.0515411	0.00811173	0.00598769	0.0415978
cg08233909	VEPH1	3	157221198	0.000123486	-2.12954	-1.55848	-0.571063	0.000744188	0.604346	0.487134	0.117212	0.000419525	0.00680867
cg08241330	ABAT	16	8806663	5.28868e-07	1.62823	2.05842	-0.430191	8.15727e-06	0.283179	0.180601	0.102578	4.74169e-06	0.000422053
cg08242493	MGEA5	10	103578316	0.0436577	-0.599642	-0.411983	-0.187659	0.0909827	0.0348273	0.0285925	0.00623476	0.00625904	0.0428798
cg08248579	KIF13A	6	17988937	0.0178893	-1.21888	-1.03351	-0.185366	0.0444775	0.322658	0.209978	0.11268	0.0100612	0.0588802
cg08252579	FEZF2	3	62359773	0.004694	0.732668	1.07706	-0.344393	0.0149453	0.0984456	0.0627605	0.0356851	0.00668683	0.0448138
cg08259472	MAD2L1BP	6	43603507	0.0386571	-0.384046	-0.268831	-0.115214	0.0825014	0.0335589	0.0290865	0.00447238	0.0397064	0.145016
cg08266655	C19orf30	19	4769001	4.86761e-07	1.44013	2.28506	-0.844933	7.59962e-06	0.141263	0.0766076	0.0646551	1.36035e-06	0.000238368
cg08284564	BCAR1	16	75301622	0.00478564	-0.801461	-0.62661	-0.174851	0.0151936	0.659355	0.525721	0.133634	0.000345636	0.00595726
cg08285141	RFX4	12	106976811	0.0208188	2.16208	2.34509	-0.183006	0.0502608	0.0770718	0.0662932	0.0107786	0.000219937	0.00438531
cg08285383	PPP2R5B	11	64692064	4.97373e-05	0.538084	0.707975	-0.169891	0.000354556	0.0434732	0.0391217	0.00435151	0.0200092	0.0926175
cg08290013	SEZ6	17	27334164	0.000966803	1.38905	1.71153	-0.322487	0.00404671	0.61086	0.568217	0.0426427	0.0418561	0.1501
cg08296176	CCNA1	13	37004857	0.0234451	0.67178	1.04816	-0.37638	0.055121	0.0769372	0.0739995	0.00293773	0.0104926	0.0604989
cg08312355	TCAP	17	37821536	0.00557901	0.866719	1.10139	-0.234669	0.0171857	0.523181	0.45556	0.0676212	0.0404123	0.14671
cg08312369	CDKN2D	19	10679775	0.000102277	0.136842	0.384198	-0.247356	0.000636602	0.064556	0.0584413	0.00611477	0.0308719	0.123052
cg08322244	VAMP2	17	8066669	0.0182346	0.756264	0.856275	-0.100011	0.045147	0.212765	0.119044	0.0937211	0.000134149	0.00316034
cg08323651	CHRM2	7	136553855	0.00151111	-0.202206	0.229626	-0.431831	0.0058762	0.166623	0.116461	0.0501622	0.0196242	0.0914839
cg08323832	USP7	16	9057783	0.000435182	-0.0698676	0.0869989	-0.156867	0.00210094	0.0363687	0.0287027	0.00766592	0.0456576	0.158669
cg08332071	JAM3	11	133937493	0.00357768	0.984582	1.20613	-0.221548	0.0119283	0.531262	0.408307	0.122955	0.000268457	0.0050195
cg08343644	GPR56	16	57662060	5.36421e-05	2.4332	2.81641	-0.383212	0.000376219	0.384552	0.212384	0.172168	4.46427e-08	6.85328e-05
cg08348709	NEUROD2	17	37764802	4.1749e-05	1.45717	1.8608	-0.403629	0.000306574	0.0844108	0.0643683	0.0200425	0.000185029	0.00390039
cg08360721	KCNIP1	5	169930870	0.000327948	3.54567	4.0496	-0.503927	0.00166178	0.0986496	0.0849806	0.013669	0.000936076	0.0117845
cg08365388	SASH1	6	148663353	0.011819	1.49485	1.70245	-0.207607	0.0317185	0.0488999	0.0419275	0.00697241	0.0261319	0.110441
cg08366073	XAGE3	X	52897549	0.00668291	-1.81656	-1.60533	-0.211233	0.0199617	0.711717	0.636829	0.0748886	0.015178	0.0772521
cg08368973	C11orf9	11	61519778	0.0423815	-0.422184	-0.0917411	-0.330443	0.088759	0.206567	0.173104	0.0334627	0.0102749	0.059665
cg08373610	RFTN2	2	198540621	0.000803702	4.65745	5.09905	-0.441594	0.00348688	0.137171	0.0849549	0.0522164	3.52755e-07	0.000139266
cg08383399	CSMD1	8	4852488	8.8797e-06	-0.427705	-0.10449	-0.323215	8.56895e-05	0.144463	0.0976986	0.0467648	0.0077889	0.0496652
cg08384171	NDRG4	16	58498534	3.31309e-05	4.38248	4.7532	-0.370717	0.000253738	0.0837931	0.0546203	0.0291728	0.00363017	0.0296974
cg08404221	FBXO27	19	39523309	0.0460176	0.0377746	0.143682	-0.105908	0.0949234	0.38456	0.29675	0.08781	0.0256463	0.109084
cg08412316	MTMR2	11	95658469	6.59443e-05	-0.207543	-0.0101017	-0.197441	0.00044548	0.71372	0.545038	0.168682	0.000408134	0.00667582
cg08417620	XKR4	8	56013556	1.04234e-08	2.17606	3.13549	-0.959427	2.91955e-07	0.219474	0.142342	0.0771323	0.0376511	0.140121
cg08432727	SOX11	2	5831722	1.36821e-09	1.55665	2.40928	-0.852623	5.00506e-08	0.0432707	0.0332451	0.0100256	8.21845e-06	0.000564681
cg08433538	RALGPS1	9	129676714	5.10472e-10	0.197176	0.579281	-0.382105	2.11971e-08	0.0975318	0.0708182	0.0267137	0.000888547	0.0113738
cg08460464	HACE1	6	105308839	9.96987e-05	0.301958	0.543289	-0.241331	0.000622737	0.705505	0.560672	0.144833	4.34923e-05	0.0015228
cg08460548	SLC17A7	19	49944817	0.037914	0.416818	0.509084	-0.0922658	0.0812071	0.0950108	0.074001	0.0210098	0.000169596	0.00367788
cg08461586	CCNJ	10	97802977	0.021463	-0.48788	-0.312919	-0.17496	0.0514177	0.0959723	0.0645725	0.0313998	0.00417081	0.0326049
cg08470759	ZNF514	2	95825297	2.03211e-05	-0.3698	-0.0860131	-0.283787	0.000171158	0.0329322	0.0273453	0.00558691	0.0276368	0.114531
cg08473858	PHLDB1	11	118476352	0.00118128	0.458327	0.591743	-0.133416	0.004787	0.235758	0.208863	0.0268953	0.0297592	0.120188
cg08477779	PANK3	5	168007137	0.00243816	-0.533102	-0.365647	-0.167455	0.00869188	0.395229	0.295463	0.099766	9.09798e-06	0.000595588
cg08479032	KPNA3	13	50367173	0.000581989	0.179359	0.402761	-0.223401	0.00267205	0.0465239	0.0422219	0.00430204	0.0472577	0.162263
cg08479476	PCBP1	2	70313163	0.00867491	-0.197034	-0.0919993	-0.105035	0.0247771	0.374416	0.301152	0.0732647	0.0192457	0.0903337
cg08484265	BTNL9	5	180466975	0.00358784	0.390164	0.577831	-0.187667	0.0119555	0.41276	0.328868	0.0838913	0.0404123	0.14671
cg08492912	METRN	16	764759	0.00282046	1.40277	1.62652	-0.223745	0.00979236	0.15323	0.109431	0.0437985	0.00172247	0.0178501
cg08501054	TNKS	8	9413133	2.48465e-05	0.22755	0.482625	-0.255076	0.000202202	0.0962327	0.07888	0.0173527	0.0228933	0.101249
cg08508325	CARS	11	3079039	0.011069	-0.408047	-0.255325	-0.152722	0.0300173	0.0986144	0.0670819	0.0315326	0.000843263	0.0109632
cg08524483	RBAK	7	5085471	0.00160587	-0.169244	0.0887225	-0.257966	0.00617729	0.0188724	0.016722	0.00215043	0.0411288	0.148397
cg08525430	ZNF528	19	52900882	0.0126141	0.914654	1.10135	-0.186696	0.0335335	0.131643	0.112342	0.0193007	0.0281548	0.115942
cg08526991	SOX11	2	5831394	1.36821e-09	1.55665	2.40928	-0.852623	5.00506e-08	0.157534	0.137151	0.0203836	0.0142877	0.0742261
cg08528626	ST6GAL2	2	107503728	2.2609e-05	0.409185	0.946571	-0.537386	0.000186807	0.074984	0.0590996	0.0158845	1.2726e-05	0.000723883
cg08532057	NUPL1	13	25875436	0.000603278	-0.787383	-0.610262	-0.177121	0.00275491	0.366701	0.261229	0.105472	0.00457078	0.0346791
cg08535373	SLC32A1	20	37352612	4.99589e-06	0.841954	1.57448	-0.732529	5.31971e-05	0.165924	0.124195	0.0417295	0.0148759	0.0762172
cg08552233	AMOTL2	3	134094537	3.83761e-05	-0.743371	-0.223694	-0.519677	0.000286518	0.824536	0.732478	0.0920571	0.000779337	0.0103976
cg08557956	RRM1	11	4115526	0.000150932	-1.04806	-0.801571	-0.246485	0.000870723	0.0650273	0.0613311	0.00369618	0.0216158	0.0974105
cg08566437	GABRG2	5	161494500	0.000130339	0.592289	1.27236	-0.680073	0.000777319	0.0648238	0.0605267	0.00429711	0.000309073	0.00552914
cg08573550	ZNF546	19	40502899	0.0241588	0.282716	0.356861	-0.0741449	0.0565526	0.058285	0.0502235	0.00806151	0.00867297	0.0534092
cg08575696	CABP1	12	121087382	1.27952e-06	0.379419	0.980092	-0.600673	1.70355e-05	0.0692007	0.0510246	0.0181762	0.000912025	0.0115805
cg08576827	PLCB4	20	9075493	7.31854e-05	-2.03971	-1.48735	-0.552364	0.000482698	0.856648	0.812146	0.0445019	0.0363319	0.136857
cg08580836	ZNF300	5	150284448	1.78065e-07	1.01	1.58469	-0.57469	3.35667e-06	0.131527	0.0968185	0.0347081	6.92382e-05	0.00204217
cg08585489	MAG	19	35782865	0.0393275	2.07845	2.47002	-0.391575	0.0835831	0.453704	0.339001	0.114703	0.00015538	0.00347581
cg08596642	DHX9	1	182808238	3.04384e-05	-0.765024	-0.509064	-0.25596	0.000236678	0.0679147	0.0599529	0.00796184	0.0418561	0.1501
cg08605326	CA10	17	50237401	3.37937e-05	2.15375	2.979	-0.825247	0.000257817	0.156746	0.110783	0.0459622	0.0145792	0.075197
cg08620606	SELV	19	40005611	0.000150935	0.145764	0.669913	-0.524149	0.000870723	0.11606	0.0830459	0.0330145	0.000284063	0.00521812
cg08631151	RPRML	17	45056976	0.000951659	1.61538	2.20051	-0.585134	0.00399549	0.0378158	0.032772	0.00504381	0.00180993	0.0184781
cg08631650	CAMK2A	5	149669813	2.08865e-06	0.893623	1.31146	-0.417832	2.57133e-05	0.326717	0.232258	0.0944592	2.08532e-05	0.000965764
cg08635689	FAM40A	1	110577154	8.57931e-05	-0.0601261	0.170843	-0.230969	0.000550745	0.0412758	0.0378054	0.00347037	0.0320202	0.125993
cg08641579	MAGI2	7	79083447	8.99429e-05	4.55689	4.87835	-0.321466	0.000572318	0.0294287	0.0190384	0.0103903	0.000122756	0.00298765
cg08643131	MUM1	19	1356150	2.79403e-05	0.795091	1.02976	-0.234668	0.000221311	0.133414	0.0828345	0.0505797	8.21845e-06	0.000564681
cg08651281	ECT2	3	172471811	1.60245e-08	-1.78636	-1.26406	-0.522297	4.21034e-07	0.932326	0.893055	0.0392706	0.005727	0.0404022
cg08657247	PHF12	17	27279763	0.0374251	0.2153	0.274659	-0.0593588	0.0804017	0.13631	0.118113	0.0181975	0.0111706	0.0630533
cg08661007	ROBO1	3	79817232	0.000442503	0.496999	0.805536	-0.308537	0.00213164	0.161164	0.10374	0.0574233	0.0131726	0.0703808
cg08681413	RNF128	X	105969177	0.020721	-2.4095	-1.9751	-0.434408	0.0500795	0.482967	0.371321	0.111646	0.00886018	0.0541261
cg08688512	MEIS2	15	37394166	0.019033	0.39099	0.642061	-0.251072	0.0467467	0.0805119	0.068965	0.0115469	0.0107145	0.0613665
cg08695763	RGMA	15	93631911	0.0109841	3.40539	3.61482	-0.20943	0.029831	0.0467686	0.0365113	0.0102573	0.0411288	0.148397
cg08695830	CLIP2	7	73703459	1.22123e-05	1.51676	1.93445	-0.417693	0.000112487	0.0439915	0.0389159	0.00507561	0.0411288	0.148397
cg08697689	SLITRK1	13	84457340	3.17264e-07	1.04737	1.88672	-0.839344	5.37237e-06	0.283049	0.224672	0.0583773	0.00168021	0.0175519
cg08706545	CHD5	1	6240508	0.000308497	0.530862	0.808776	-0.277914	0.00157919	0.101476	0.0605724	0.0409038	0.000102651	0.00265851
cg08715146	ATXN10	22	46067137	0.0138952	0.396868	0.521284	-0.124417	0.0362735	0.448468	0.3143	0.134168	4.57948e-06	0.000414899
cg08719380	CACNB4	2	152830505	1.46475e-05	1.38349	1.80571	-0.422225	0.000130338	0.191309	0.112918	0.0783911	5.04876e-08	7.15216e-05
cg08723357	MAD1L1	7	2273083	0.00234684	-0.612957	-0.420454	-0.192504	0.00842365	0.0456841	0.039749	0.00593506	0.0142877	0.0742261
cg08742424	KLHDC5	12	27932413	2.12116e-13	0.262471	0.55661	-0.294139	3.09725e-11	0.149048	0.109888	0.0391599	0.000300516	0.00542314
cg08754967	DIP2C	10	736083	2.56547e-08	0.294959	0.625914	-0.330955	6.31233e-07	0.0490175	0.0400244	0.00899316	0.000345636	0.00595726
cg08762247	TMEM100	17	53800372	0.0089261	2.10976	2.52838	-0.418613	0.0253565	0.147864	0.102094	0.0457701	3.83468e-05	0.00140361
cg08766469	NARF	17	80416005	0.00326619	-1.10735	-0.937512	-0.16984	0.011047	0.0614639	0.0506343	0.0108295	0.0074585	0.0482054
cg08794192	SPATA2	20	48532354	0.0362267	0.448945	0.557839	-0.108894	0.0782327	0.0391771	0.0360682	0.00310889	0.0344269	0.132133
cg08795786	C8orf31	8	144120335	0.00470697	0.508475	0.63677	-0.128295	0.0149812	0.253344	0.189467	0.063877	0.00106539	0.0128661
cg08808402	SEMA6A	5	115910732	1.47657e-05	1.07617	1.4222	-0.346035	0.000131321	0.0152025	0.0139505	0.001252	0.0204007	0.0938202
cg08812936	KCNMB2	3	178254213	0.0131591	1.26351	1.7006	-0.437091	0.0347335	0.156467	0.126847	0.0296199	0.00300844	0.026149
cg08815286	CAND2	3	12838136	0.00501492	0.996009	1.16917	-0.173165	0.0157755	0.0176916	0.0164265	0.00126509	0.00886018	0.0541261
cg08815403	HSD17B13	4	88244142	0.0172574	-0.142433	-0.00756117	-0.134871	0.0431653	0.48104	0.380628	0.100411	0.000253657	0.00482615
cg08830105	RAB11FIP3	16	524414	8.49331e-08	0.227358	0.538364	-0.311006	1.76752e-06	0.619504	0.47266	0.146844	0.000739251	0.0100274
cg08830355	GINS2	16	85722664	0.00137433	-1.8463	-1.5297	-0.316605	0.00542373	0.0402683	0.03779	0.00247837	0.0320202	0.125993
cg08834902	ABAT	16	8806690	5.28868e-07	1.62823	2.05842	-0.430191	8.15727e-06	0.301138	0.214276	0.0868627	1.15133e-05	0.000683455
cg08835164	RUNDC3A	17	42385525	1.29668e-07	1.56507	2.0598	-0.494729	2.57234e-06	0.0791094	0.0717383	0.00737116	0.0100612	0.0588802
cg08837344	ABRA	8	107782632	0.0112952	0.0735072	0.174891	-0.101384	0.0305469	0.677774	0.613651	0.064123	0.00848929	0.0526551
cg08855449	ZIC1	3	147125962	0.00316491	1.56809	1.9294	-0.361313	0.0107556	0.228939	0.14082	0.0881187	5.63877e-06	0.000463763
cg08856118	ANKRD26	10	27389908	0.010335	-1.26877	-1.08649	-0.182287	0.028447	0.35759	0.288134	0.0694564	0.00585604	0.0410137
cg08861456	OR2L13	1	248100276	0.0256428	0.478133	0.648455	-0.170323	0.0593864	0.523648	0.423904	0.0997444	0.023781	0.103752
cg08867439	TAF15	17	34136374	0.0265946	0.211081	0.509258	-0.298177	0.0610669	0.0554531	0.0513021	0.004151	0.0185079	0.0879893
cg08869244	NDUFV1	11	67373841	0.00802147	-0.426976	-0.309685	-0.117291	0.0232805	0.346705	0.310504	0.0362004	0.0200092	0.0926175
cg08870743	OLIG2	21	34398199	2.04992e-10	3.46037	4.25884	-0.798468	9.79468e-09	0.0206574	0.0178045	0.002853	0.0480752	0.164043
cg08871239	MRPS5	2	95788279	0.00535551	-0.883349	-0.751935	-0.131414	0.0166414	0.416646	0.299827	0.116819	0.0017657	0.0181735
cg08874171	HDGF2	19	4471752	2.27877e-05	-0.973739	-0.616438	-0.357302	0.000188024	0.0329506	0.0277018	0.00524884	0.00523609	0.0380208
cg08874609	MEGF10	5	126626360	0.0041767	1.44086	1.7121	-0.271242	0.0135281	0.11646	0.0966556	0.0198045	4.74169e-06	0.000422053
cg08875535	MAP4K4	2	102314477	0.0133233	-0.0327561	0.153086	-0.185842	0.0350682	0.0531289	0.0465306	0.00659836	0.0134439	0.0713339
cg08880153	MAP1A	15	43808806	0.0250629	1.10825	1.27342	-0.165168	0.0582709	0.807163	0.735153	0.0720096	0.0292158	0.118731
cg08890067	HRNBP3	17	77478927	0.00109275	0.140921	0.426339	-0.285419	0.00448225	0.206146	0.153817	0.0523293	0.00511946	0.0374491
cg08900043	HOXC10	12	54378896	0.0393282	-0.490698	-0.239376	-0.251322	0.0835831	0.0832369	0.0825398	0.000697105	0.0308719	0.123052
cg08908089	APBA2	15	29213250	3.67193e-08	1.62941	2.05802	-0.428618	8.64092e-07	0.551603	0.448595	0.103008	0.000355389	0.00607536
cg08914129	C7orf26	7	6629002	0.00745184	0.554161	0.720897	-0.166736	0.0218982	0.847494	0.827357	0.0201375	0.0145792	0.075197
cg08919846	KIAA0495	1	3664586	0.000136076	-0.410227	-0.129208	-0.281019	0.000802668	0.835867	0.701281	0.134586	0.00729806	0.0475031
cg08933227	ELOVL4	6	80657555	0.000427989	0.435833	0.759685	-0.323852	0.00207462	0.141106	0.0743772	0.0667289	0.0356871	0.135255
cg08938906	RFX4	12	106976839	0.0208188	2.16208	2.34509	-0.183006	0.0502608	0.12453	0.0868548	0.0376757	1.22712e-07	9.64965e-05
cg08939418	IGF2BP3	7	23511443	0.00151109	-1.45218	-1.08258	-0.369594	0.0058762	0.461599	0.335481	0.126117	0.0015591	0.0166903
cg08941576	C11orf49	11	46957888	0.000398925	0.849101	1.01185	-0.162752	0.00195451	0.82929	0.687571	0.141719	0.00260767	0.02368
cg08946575	DDAH1	1	85931072	0.00123751	1.93196	2.25979	-0.327832	0.00496865	0.0177202	0.0156776	0.00204252	0.0480752	0.164043
cg08951271	DDR1	6	30850543	0.0128039	1.83941	2.08137	-0.241963	0.0339677	0.403753	0.301889	0.101864	5.08276e-06	0.000437065
cg08957127	GALNT9	12	132690692	0.00373279	0.783191	1.05446	-0.271267	0.0123461	0.319079	0.267576	0.0515033	0.00683516	0.0454804
cg08975094	TUBB3	16	89989288	8.70379e-08	0.375563	0.776548	-0.400985	1.80921e-06	0.0331138	0.0287461	0.00436773	0.0145792	0.075197
cg08977371	CDH13	16	82660490	0.0212631	-1.31313	-0.884304	-0.428829	0.0510693	0.105221	0.0879605	0.0172605	0.00209738	0.0204185
cg08978953	ZNF697	1	120190520	0.000131277	-1.23486	-1.02092	-0.213945	0.000781622	0.0693776	0.0593277	0.0100498	0.00535512	0.0386165
cg08979515	ABHD10	3	111697575	0.00838616	-0.0262901	0.116273	-0.142563	0.0241304	0.152527	0.0888605	0.0636666	0.000386215	0.00642779
cg08991927	PPP2R2B	5	146436805	0.00092119	4.8009	4.985	-0.184095	0.00388957	0.594652	0.458586	0.136066	0.000566012	0.0083616
cg08999124	SGK2	20	42193808	0.0367021	-0.569373	-0.36154	-0.207833	0.0791156	0.713238	0.613199	0.100039	0.0074585	0.0482054
cg09010323	MAP6	11	75379568	0.040001	4.01838	4.15429	-0.135908	0.0847269	0.0908034	0.0753469	0.0154565	0.0154854	0.0782821
cg09023136	MOSC1	1	220959637	6.94762e-05	-0.377178	-0.068027	-0.309151	0.000464759	0.212654	0.185256	0.0273984	0.0242359	0.105058
cg09036612	ST8SIA3	18	55019621	5.83711e-06	0.520309	1.32168	-0.801373	6.06311e-05	0.0962722	0.0741106	0.0221616	0.00134063	0.0150657
cg09038355	FRMD5	15	44487788	0.0250055	1.14101	1.41529	-0.274287	0.0581678	0.0504365	0.0412359	0.0092006	0.0104926	0.0604989
cg09047233	NASP	1	46049707	4.95485e-05	-1.70921	-1.34898	-0.360231	0.00035364	0.0666742	0.0587795	0.00789467	0.00152055	0.0164016
cg09059548	PHC1	12	9066665	8.86787e-05	-1.21002	-0.892133	-0.317883	0.000565601	0.0261907	0.0228935	0.00329723	0.00639881	0.0435017
cg09064070	RNF144A	2	7057245	1.29046e-07	-0.577443	-0.161327	-0.416116	2.56565e-06	0.471668	0.381919	0.0897492	0.000226324	0.0044708
cg09066997	BCAR1	16	75300724	0.00478564	-0.801461	-0.62661	-0.174851	0.0151936	0.61799	0.452734	0.165256	6.92382e-05	0.00204217
cg09072148	NRXN2	11	64491639	1.53495e-06	1.68549	1.96734	-0.281851	1.97285e-05	0.842982	0.697368	0.145614	0.00225629	0.0214422
cg09072560	MARCKSL1	1	32802218	9.63944e-09	0.267221	0.843994	-0.576772	2.71275e-07	0.124791	0.0929324	0.0318588	0.000821433	0.0107768
cg09072870	PARD6B	20	49346996	0.0330405	-3.50124	-3.35283	-0.148416	0.0727435	0.169761	0.125333	0.0444279	3.07033e-05	0.00122293
cg09078517	KCND2	7	119912900	1.36978e-08	4.26317	5.61196	-1.34879	3.6827e-07	0.119255	0.0986129	0.0206422	0.0261319	0.110441
cg09084477	KBTBD7	13	41768978	3.35351e-05	0.403549	0.754301	-0.350752	0.000256282	0.26177	0.225183	0.0365871	0.049746	0.16765
cg09095562	GTF3C5	9	135905090	5.09753e-07	-0.456728	-0.228357	-0.228371	7.91013e-06	0.487068	0.376727	0.110341	0.000865631	0.0111722
cg09101894	PIK3R1	5	67583627	0.000484024	1.36559	1.60034	-0.234751	0.00229502	0.599685	0.425419	0.174266	0.000239626	0.00464356
cg09106624	HOXC13	12	54332501	0.00777251	-2.30065	-1.7719	-0.528753	0.0226656	0.0849605	0.0588736	0.026087	0.00625904	0.0428798
cg09119665	PNMA1	14	74181285	0.000135587	1.31426	1.63727	-0.323008	0.000801373	0.0528909	0.0440426	0.00884837	0.00148287	0.0161421
cg09124223	DPP6	7	153749738	9.39357e-10	2.29092	2.72635	-0.435436	3.62201e-08	0.015794	0.0123176	0.00347643	3.37826e-05	0.00129395
cg09129334	ARHGEF7	13	111837676	2.52794e-11	1.23206	2.01636	-0.7843	1.67408e-09	0.808883	0.735057	0.0738262	0.00944368	0.0564932
cg09134314	RNF182	6	13924570	0.0151414	0.167798	0.465222	-0.297424	0.0388604	0.129859	0.101306	0.0285538	0.002869	0.0253017
cg09147777	GRIA4	11	105480771	9.19922e-05	0.976733	1.35536	-0.378632	0.000582356	0.0823042	0.0596672	0.022637	0.000239626	0.00464356
cg09153930	DPYSL5	2	27070303	4.02541e-07	0.910456	1.33505	-0.424599	6.55473e-06	0.279713	0.224963	0.0547497	0.0472577	0.162263
cg09161136	PSMD3	17	38137052	0.0145599	-1.19199	-1.04873	-0.143263	0.0376722	0.0138275	0.0123376	0.00148997	0.0224603	0.0999471
cg09174233	SH3GL2	9	17578779	0.0021479	2.33304	2.95451	-0.621469	0.00784247	0.0781168	0.0774487	0.000668035	0.0489046	0.165855
cg09179079	GRM1	6	146348690	0.00697407	1.74883	2.05839	-0.30956	0.0207268	0.113756	0.095105	0.0186506	0.0200092	0.0926175
cg09180877	GAL3ST1	22	30962306	0.000113228	0.517632	1.0985	-0.580864	0.000692195	0.714447	0.640646	0.073801	0.00813235	0.0511543
cg09185797	GCG	2	163008822	0.00451546	0.256	0.468951	-0.212951	0.0144648	0.940191	0.917302	0.0228895	0.00560053	0.0397846
cg09220361	GABRG2	5	161494515	0.000130339	0.592289	1.27236	-0.680073	0.000777319	0.126217	0.0974851	0.0287322	0.015178	0.0772521
cg09224753	NPTXR	22	39240424	0.00111689	0.571746	0.782095	-0.210349	0.00456554	0.101038	0.0793165	0.0217217	0.0344269	0.132133
cg09237070	MRPL19	2	75873857	0.0285259	-0.625015	-0.481768	-0.143248	0.0646433	0.0433978	0.0376136	0.0057842	0.0456576	0.158669
cg09241332	ZIC1	3	147126638	0.00316491	1.56809	1.9294	-0.361313	0.0107556	0.0688661	0.0609128	0.00795326	0.000779337	0.0103976
cg09246570	AKAP6	14	32797772	1.69749e-07	0.894116	1.24392	-0.349807	3.23583e-06	0.745907	0.631956	0.113951	0.000455503	0.00721243
cg09252196	MAGI3	1	113933337	0.000343943	0.666499	0.917121	-0.250622	0.00172935	0.0627449	0.0532737	0.00947113	0.000309073	0.00552914
cg09252457	USP22	17	20946875	1.07657e-05	-0.363988	-0.137331	-0.226658	0.000100937	0.0346289	0.0281474	0.00648158	0.0489046	0.165855
cg09256477	LRFN2	6	40556568	7.71672e-06	0.779508	1.31511	-0.535604	7.61161e-05	0.651334	0.59673	0.0546043	0.0326079	0.127512
cg09270484	HELLS	10	96305431	0.0283965	-2.43832	-2.28388	-0.154437	0.0644023	0.045285	0.0404727	0.0048123	0.0303111	0.121597
cg09275655	TNRC4	1	151689587	2.4825e-11	1.62269	2.35734	-0.73465	1.65652e-09	0.0495341	0.0445438	0.00499031	0.0411288	0.148397
cg09278107	PACS2	14	105779826	0.0436577	0.712548	0.846983	-0.134435	0.0909827	0.281524	0.211703	0.0698216	0.00061354	0.00883277
cg09278276	RBM14	11	66384033	0.00989543	-0.510856	-0.362087	-0.148769	0.0275433	0.0581861	0.0541241	0.00406194	0.0344269	0.132133
cg09282869	CRYM	16	21289947	0.0195357	0.781878	1.18295	-0.401076	0.0477315	0.0701544	0.048718	0.0214364	0.0131726	0.0703808
cg09293560	REPIN1	7	150068240	3.80684e-07	-0.726126	-0.36774	-0.358386	6.24448e-06	0.584752	0.547329	0.0374231	0.0418561	0.1501
cg09298818	PPP1CC	12	111181546	0.00171122	-0.526771	-0.363151	-0.16362	0.00651368	0.202056	0.14248	0.0595761	5.2454e-05	0.00171343
cg09312149	TRIM36	5	114516420	0.00359803	0.739698	1.00597	-0.266272	0.0119804	0.196595	0.149332	0.0472627	0.00220214	0.0210909
cg09323434	CCNJ	10	97802912	0.021463	-0.48788	-0.312919	-0.17496	0.0514177	0.30084	0.221089	0.079751	0.000268457	0.0050195
cg09324514	NDRG4	16	58498710	3.31309e-05	4.38248	4.7532	-0.370717	0.000253738	0.0668368	0.0566933	0.0101436	0.000912025	0.0115805
cg09325711	RALA	7	39662764	0.0373439	0.988348	1.11959	-0.13124	0.0802665	0.159632	0.0917311	0.067901	0.000397033	0.00654397
cg09326880	C3orf39	3	43147587	3.55604e-06	1.05732	1.29231	-0.234995	4.00934e-05	0.0379818	0.0316932	0.00628859	0.0404123	0.14671
cg09332981	GPRASP1	X	101905359	1.84714e-05	2.76666	3.14443	-0.377763	0.000158295	0.513838	0.434144	0.0796936	0.000581459	0.00851117
cg09339527	ZFP2	5	178322752	7.73647e-05	2.39552	2.70141	-0.305886	0.00050524	0.0923468	0.082498	0.00984884	0.00813235	0.0511543
cg09340198	ANKRD28	3	15902540	2.16482e-05	-1.03555	-0.76162	-0.273929	0.000180122	0.411679	0.313886	0.0977927	0.00886018	0.0541261
cg09346831	MRGPRX1	11	18956637	0.00188406	0.211565	0.380803	-0.169237	0.00703622	0.593413	0.509627	0.0837861	0.00267088	0.0240634
cg09361691	HTR2A	13	47471169	0.00410722	1.22631	1.66572	-0.439409	0.0133711	0.0683166	0.0576699	0.0106467	0.00204674	0.0200919
cg09364590	TIAM2	6	155537901	0.00134921	1.77884	2.12745	-0.348615	0.00533409	0.313918	0.24125	0.0726686	7.58822e-05	0.00216665
cg09384610	RPH3A	12	113229534	0.00714281	1.49093	1.86139	-0.370454	0.0211472	0.20356	0.132491	0.0710692	0.00248534	0.0229219
cg09388605	XKR4	8	56013800	1.04234e-08	2.17606	3.13549	-0.959427	2.91955e-07	0.107149	0.0642779	0.0428711	4.27182e-07	0.000148961
cg09392386	AXIN2	17	63557887	0.000103777	-0.222852	0.00319312	-0.226045	0.000643701	0.039511	0.0389562	0.000554782	0.0472577	0.162263
cg09393675	NEUROD2	17	37764250	4.1749e-05	1.45717	1.8608	-0.403629	0.000306574	0.0371646	0.0287226	0.00844201	0.000800128	0.0105885
cg09398966	CLPX	15	65477593	0.000633485	-1.19403	-1.02225	-0.17178	0.00287148	0.0229746	0.0188461	0.00412854	0.0464518	0.160494
cg09408143	RAB11FIP3	16	524778	8.49331e-08	0.227358	0.538364	-0.311006	1.76752e-06	0.227733	0.147345	0.0803871	2.51443e-06	0.000308653
cg09414633	APC2	19	1449922	0.0430143	2.45797	2.55151	-0.0935353	0.0898438	0.0521448	0.0468925	0.00525229	0.0196242	0.0914839
cg09419444	WWP2	16	69958792	0.0400948	-0.232926	-0.163657	-0.0692699	0.0848483	0.683882	0.56943	0.114452	0.0266255	0.111794
cg09427374	ST3GAL5	2	86095320	0.0139639	1.1964	1.41921	-0.222804	0.0364209	0.894121	0.842597	0.0515236	0.00867297	0.0534092
cg09430391	GABRA2	4	46392972	0.00468105	0.3723	0.908746	-0.536446	0.0149094	0.0814447	0.0617985	0.0196462	0.00300844	0.026149
cg09436232	ZNF417	19	58428729	0.00773201	0.336164	0.462274	-0.126111	0.0225615	0.540765	0.472796	0.0679692	0.0140014	0.0732302
cg09437135	MKRN3	15	23810163	2.81017e-09	-0.449204	0.111901	-0.561105	9.2533e-08	0.339154	0.229948	0.109206	0.000494344	0.00761862
cg09438955	KLF12	13	74708110	5.09425e-09	0.098976	0.654391	-0.555415	1.56194e-07	0.0807934	0.0679746	0.0128188	0.0411288	0.148397
cg09454925	KCNH7	2	163696000	0.000572545	0.335955	0.491121	-0.155167	0.00263482	0.0649147	0.0545992	0.0103155	0.000102651	0.00265851
cg09459581	RAPGEF4	2	173685275	2.12543e-06	1.03468	1.61903	-0.584353	2.6094e-05	0.695048	0.605404	0.0896439	0.00185517	0.0187843
cg09462808	SYNPR	3	63263824	0.0011997	2.47505	3.29428	-0.81923	0.00484645	0.160193	0.121214	0.0389798	0.0145792	0.075197
cg09464487	ACTR6	12	100593423	0.00405008	0.348714	0.487647	-0.138933	0.0132262	0.0259129	0.0236289	0.00228409	0.0224603	0.0999471
cg09466277	MED25	19	50321458	0.00192395	0.0721149	0.193299	-0.121185	0.00715217	0.0383071	0.034108	0.00419912	0.0167705	0.0825551
cg09472360	PTPRG	3	61547130	0.000430857	0.48282	0.801223	-0.318404	0.00208454	0.0196829	0.0179336	0.00174927	0.00714073	0.0467992
cg09492640	ZNF177	19	9472210	0.0397521	1.78546	2.04303	-0.257566	0.0843441	0.746032	0.656266	0.089766	0.0303111	0.121597
cg09494313	OCIAD1	4	48833088	0.0124265	0.609596	0.70639	-0.0967932	0.0331238	0.0122098	0.00967892	0.00253087	0.0320202	0.125993
cg09517077	FOXO3	6	108880982	0.000280312	-0.0436241	0.182627	-0.226251	0.00145244	0.0160828	0.0149222	0.00116067	0.0200092	0.0926175
cg09518245	STMN1	1	26234015	2.7946e-07	-1.01982	-0.539538	-0.480278	4.87591e-06	0.728746	0.606361	0.122385	3.59961e-05	0.00134857
cg09521647	AFF3	2	100722408	0.00582656	-0.00732166	0.0894675	-0.0967892	0.0178219	0.324674	0.260317	0.064357	0.00813235	0.0511543
cg09524907	XKR4	8	56014406	1.04234e-08	2.17606	3.13549	-0.959427	2.91955e-07	0.0818542	0.0559349	0.0259193	0.0212039	0.0962117
cg09531892	LRP12	8	105601835	0.00064806	0.338363	0.503715	-0.165351	0.0029286	0.0801119	0.0701071	0.0100048	0.017106	0.0836215
cg09532691	C6orf134	6	30594313	1.58114e-10	2.01304	2.68845	-0.67541	7.86774e-09	0.273198	0.153732	0.119465	4.12414e-06	0.000394125
cg09538287	CTNNA3	10	69456036	0.0219188	0.412489	0.600116	-0.187627	0.0522987	0.371221	0.299261	0.0719605	0.0148759	0.0762172
cg09539438	NTRK2	9	87283789	0.00076131	4.41576	4.76472	-0.348962	0.00333982	0.0528156	0.044086	0.00872959	0.00478352	0.0357602
cg09544878	CDKN2AIPNL	5	133747733	0.0243822	-0.497056	-0.333743	-0.163313	0.0569483	0.0533711	0.0465055	0.00686557	0.0196242	0.0914839
cg09545894	SACS	13	24008532	0.0004209	-0.367445	-0.0578104	-0.309635	0.00204917	0.827604	0.817513	0.0100914	0.0216158	0.0974105
cg09555736	RAB11FIP3	16	474271	8.49331e-08	0.227358	0.538364	-0.311006	1.76752e-06	0.220507	0.132993	0.087514	1.69256e-06	0.000259625
cg09557034	THSD7A	7	11872059	7.02538e-07	3.03892	3.71145	-0.672527	1.03101e-05	0.0922378	0.0610478	0.03119	5.63877e-06	0.000463763
cg09562045	CRMP1	4	5890424	1.83893e-12	2.16814	2.86819	-0.700052	1.93839e-10	0.0380903	0.0324262	0.00566411	0.000386215	0.00642779
cg09578086	EHMT2	6	31866778	4.12742e-05	-0.872291	-0.669558	-0.202733	0.0003037	0.871225	0.801128	0.0700974	0.000739251	0.0100274
cg09610578	TMCC1	3	129407542	1.56967e-09	0.0926437	0.442708	-0.350064	5.55905e-08	0.451992	0.268233	0.183759	1.89532e-07	0.000108354
cg09643313	PPP1R9A	7	94537893	0.00033587	0.785412	1.1824	-0.396993	0.00169402	0.0588988	0.0512742	0.00762455	0.0480752	0.164043
cg09647671	SPATA2	20	48530454	0.0362267	0.448945	0.557839	-0.108894	0.0782327	0.328756	0.223154	0.105602	0.00103828	0.01265
cg09669411	UBN1	16	4901503	0.000213996	-1.20283	-0.974652	-0.228182	0.00116083	0.903447	0.868353	0.0350939	0.00354653	0.0292285
cg09679234	GABRA2	4	46392417	0.00468105	0.3723	0.908746	-0.536446	0.0149094	0.0833308	0.0583888	0.024942	0.000455503	0.00721243
cg09680055	CRYBB2	22	25615538	0.0358346	-0.743117	-0.612867	-0.130251	0.0775741	0.501487	0.424834	0.0766533	0.011644	0.0648221
cg09688546	GLRB	4	157997363	0.00547367	0.854025	1.10203	-0.248	0.0169552	0.0558594	0.0425187	0.0133407	0.000821433	0.0107768
cg09692695	RTKN	2	74668286	2.65574e-05	0.292945	0.588487	-0.295542	0.000212913	0.386869	0.305698	0.081172	0.000443202	0.00707639
cg09697403	RIMS1	6	72595944	3.00861e-05	0.297411	0.56314	-0.265729	0.000234348	0.242194	0.147084	0.0951101	7.13892e-05	0.00208328
cg09699015	FRY	13	32605187	0.00528256	3.28505	3.51953	-0.234481	0.016453	0.0476434	0.0428777	0.0047657	0.0216158	0.0974105
cg09700701	GAL3ST3	11	65816819	0.000482426	0.55037	0.788393	-0.238023	0.00228929	0.0999789	0.0776365	0.0223424	6.93036e-06	0.000515124
cg09708959	COL11A2	6	33161107	0.00729585	-0.0954652	0.133345	-0.22881	0.0215144	0.0331966	0.027059	0.00613762	0.00293796	0.0257262
cg09720117	KCNA5	12	5152546	2.76153e-05	0.2772	0.655023	-0.377823	0.00021942	0.302076	0.250656	0.0514202	0.00762209	0.0489271
cg09732486	CNTN1	12	41086050	8.23723e-07	1.46729	2.16296	-0.695665	1.16646e-05	0.0685518	0.0580289	0.0105229	0.0107145	0.0613665
cg09736162	CELSR3	3	48700443	1.72225e-08	-0.613409	0.126285	-0.739693	4.47233e-07	0.0300865	0.0238666	0.00621995	0.00106539	0.0128661
cg09741342	BZW1	2	201676072	0.00224537	-0.719424	-0.533973	-0.185451	0.00812166	0.0336464	0.0285803	0.00506608	0.0276368	0.114531
cg09742688	GAD1	2	171672899	5.59735e-06	0.0932673	0.731996	-0.638729	5.86192e-05	0.0518148	0.0175878	0.034227	0.0472577	0.162263
cg09798090	HTR2A	13	47472140	0.00410722	1.22631	1.66572	-0.439409	0.0133711	0.622361	0.593828	0.028533	0.00308045	0.0265788
cg09805943	BAI3	6	69345293	1.84357e-05	5.40464	5.97816	-0.573518	0.000158271	0.11729	0.103889	0.0134015	0.0192457	0.0903337
cg09808864	KIAA1244	6	138482336	4.8046e-09	-0.310951	0.279023	-0.589975	1.48335e-07	0.416348	0.341726	0.0746221	0.0418561	0.1501
cg09815911	KIF22	16	29801824	0.001753	-1.25254	-1.09024	-0.162297	0.00664855	0.0142123	0.0121626	0.0020497	0.0369865	0.138478
cg09825093	CDH13	16	82660505	0.0212631	-1.31313	-0.884304	-0.428829	0.0510693	0.0703643	0.0439255	0.0264389	3.07033e-05	0.00122293
cg09835543	DIRAS2	9	93405134	2.00622e-07	1.98171	2.53011	-0.548402	3.70735e-06	0.0390321	0.0351829	0.00384917	0.015178	0.0772521
cg09844474	COL11A2	6	33161276	0.00729585	-0.0954652	0.133345	-0.22881	0.0215144	0.0294828	0.0261944	0.00328833	5.75659e-05	0.00182172
cg09852693	DCLK2	4	150999899	2.29666e-05	2.21131	2.59103	-0.379724	0.000189235	0.0273918	0.0248495	0.00254229	0.00467606	0.0352027
cg09861346	GPRIN1	5	176037510	2.78317e-05	0.441679	0.826667	-0.384988	0.000220647	0.0547392	0.0404497	0.0142895	0.00134063	0.0150657
cg09879122	GALNT9	12	132690651	0.00373279	0.783191	1.05446	-0.271267	0.0123461	0.18031	0.135175	0.0451346	0.00127433	0.0145636
cg09879797	WSB2	12	118500366	0.000184053	0.985188	1.22158	-0.236387	0.00102077	0.0846305	0.0682421	0.0163884	0.0077889	0.0496652
cg09898070	MSH6	2	48009866	1.44912e-06	-1.26177	-0.953815	-0.307958	1.8843e-05	0.138505	0.117116	0.0213886	0.0326079	0.127512
cg09902061	NAT10	11	34126957	0.0224351	-0.594059	-0.510128	-0.0839308	0.0532382	0.0595544	0.048397	0.0111575	0.00511946	0.0374491
cg09903430	ST3GAL3	1	44172605	0.00541435	0.776984	0.939623	-0.162639	0.0167975	0.0621368	0.0495761	0.0125607	0.0167705	0.0825551
cg09907720	VAX2	2	71127565	8.01632e-07	0.49689	0.937735	-0.440845	1.14609e-05	0.0198956	0.0181739	0.00172169	0.00598769	0.0415978
cg09907840	PCF11	11	82868133	0.0455373	-0.59025	-0.435864	-0.154386	0.0941178	0.0153189	0.013768	0.00155091	0.0383259	0.14173
cg09908750	HOXA2	7	27143585	0.000873657	0.904985	1.51245	-0.607462	0.00372953	0.314946	0.251326	0.0636195	0.00338448	0.0283102
cg09908986	KRAS	12	25404321	5.24438e-05	-0.246575	0.0115877	-0.258163	0.000370433	0.0190256	0.0168416	0.00218394	0.0256463	0.109084
cg09912793	PHC1	12	9066382	8.86787e-05	-1.21002	-0.892133	-0.317883	0.000565601	0.252022	0.161558	0.0904639	8.9101e-08	8.82476e-05
cg09913413	WHSC1	4	1894156	4.45702e-13	-0.873714	-0.352828	-0.520886	6.25176e-11	0.912957	0.87037	0.0425869	0.00144607	0.015861
cg09936581	MTF2	1	93544730	0.00224537	-0.954962	-0.740456	-0.214506	0.00812166	0.0373323	0.0251423	0.01219	0.0137201	0.0722743
cg09953997	RRN3	16	15188300	8.07604e-06	-0.348426	-0.09323	-0.255196	7.9091e-05	0.0748849	0.0592289	0.015656	0.0383259	0.14173
cg09963640	ASXL3	18	31157661	2.51897e-06	-0.581546	-0.0631258	-0.51842	2.98954e-05	0.037915	0.0311552	0.00675983	0.00300844	0.026149
cg09966303	CNTNAP4	16	76342678	0.0144887	0.6559	1.03271	-0.37681	0.0375314	0.804909	0.696669	0.10824	0.0200092	0.0926175
cg09970023	SIX4	14	61191253	0.00550361	-1.49768	-1.26439	-0.233292	0.0170212	0.467353	0.395134	0.0722189	0.0134439	0.0713339
cg09980771	ANKFN1	17	54230787	0.0439355	0.516547	0.643038	-0.126491	0.0914544	0.334762	0.257288	0.0774748	4.21478e-05	0.00149186
cg09985560	KIFC1	6	33358866	2.514e-05	-2.0854	-1.68199	-0.40341	0.000204216	0.843494	0.793188	0.0503054	0.023781	0.103752
cg09985635	PCDH1	5	141258958	0.0384909	0.375528	0.444238	-0.0687099	0.0822352	0.0501343	0.0425194	0.00761487	0.0418561	0.1501
cg10014470	ACTN2	1	236848700	0.0200956	3.81084	4.12336	-0.312518	0.0488049	0.869108	0.725164	0.143944	0.00389197	0.0310983
cg10015871	KCNH3	12	49931501	0.0142417	0.888824	1.04415	-0.155325	0.0369991	0.107241	0.0857483	0.0214927	0.00127433	0.0145636
cg10039500	ADPRHL1	13	114103578	0.00118496	-0.8919	-0.628124	-0.263776	0.00479644	0.750661	0.662301	0.088361	0.00478352	0.0357602
cg10046892	PAQR6	1	156217942	0.0103613	1.54388	1.87646	-0.33258	0.0284976	0.360452	0.259838	0.100614	6.44836e-08	7.96372e-05
cg10059450	RBM4	11	66405549	0.000231838	-0.441244	-0.240677	-0.200567	0.00123837	0.111237	0.0801253	0.0311121	4.08427e-05	0.00146151
cg10061906	ZNF34	8	146013430	6.01083e-06	0.435755	0.673397	-0.237642	6.21817e-05	0.509242	0.402448	0.106794	0.000759048	0.010215
cg10067743	SFRS18	6	99873275	0.00101676	-0.64564	-0.360771	-0.284869	0.00422895	0.0525607	0.044036	0.0085247	0.0308719	0.123052
cg10071824	GSX1	13	28366759	0.00441621	0.659406	0.818445	-0.159039	0.0141774	0.0406882	0.0317023	0.00898592	0.0216158	0.0974105
cg10072319	SH3D19	4	152148822	0.000412535	-0.58674	-0.154121	-0.432618	0.00201285	0.748908	0.650018	0.0988895	0.0363319	0.136857
cg10073842	MAGEL2	15	23894198	1.44953e-10	0.929946	1.71735	-0.787408	7.31501e-09	0.230653	0.164432	0.0662203	0.00523609	0.0380208
cg10094443	UGDH	4	39529866	0.00370118	-1.87425	-1.64468	-0.229564	0.0122579	0.0329732	0.0252869	0.00768634	3.71538e-05	0.00137523
cg10120856	GLRB	4	157996959	0.00547367	0.854025	1.10203	-0.248	0.0169552	0.499897	0.389743	0.110153	0.000507963	0.00776206
cg10128806	FRAS1	4	78977322	0.000263475	-2.16987	-1.62334	-0.546528	0.0013773	0.511579	0.37563	0.135949	0.00612201	0.04224
cg10138494	FAM84A	2	14772562	0.0318953	2.58577	2.87406	-0.288283	0.0706441	0.0503754	0.0460965	0.00427891	0.020799	0.0950311
cg10140309	ADNP	20	49548661	7.38706e-07	-0.351009	-0.036732	-0.314277	1.07335e-05	0.799032	0.702528	0.0965036	0.0397064	0.145016
cg10145585	CHST12	7	2443058	0.0459212	0.192517	0.28801	-0.0954931	0.0947465	0.051323	0.0411496	0.0101734	0.0251685	0.10775
cg10151162	PDIA2	16	333104	0.022435	-1.63218	-1.28883	-0.343351	0.0532382	0.195375	0.162955	0.0324203	0.000375672	0.00630846
cg10166090	RDH11	14	68162924	0.0310573	0.25611	0.379902	-0.123791	0.0691915	0.853568	0.791224	0.0623434	0.0383259	0.14173
cg10173307	GPR155	2	175352195	0.000358161	2.33576	2.58359	-0.247833	0.00178634	0.0452734	0.0379482	0.00732518	0.0192457	0.0903337
cg10176160	EPHB3	3	184279528	3.27786e-06	0.83462	1.30904	-0.474417	3.74546e-05	0.0246786	0.0128423	0.0118363	0.0164407	0.0814448
cg10179693	GUCA2B	1	42618939	0.0351377	0.563958	0.752851	-0.188893	0.0763814	0.640226	0.543238	0.0969887	0.000581459	0.00851117
cg10187559	TTYH1	19	54926277	0.040697	3.38659	3.52991	-0.143326	0.0858835	0.413655	0.306236	0.107419	0.000843263	0.0109632
cg10188300	ZNF766	19	52772305	0.000297123	-0.892457	-0.526407	-0.36605	0.00152711	0.869887	0.774907	0.0949801	0.00106539	0.0128661
cg10196720	PCDH10	4	134069593	0.00101991	2.22632	2.56661	-0.340292	0.00423828	0.0305044	0.0243106	0.00619383	0.000719934	0.00984019
cg10202457	NMNAT2	1	183387751	0.000460525	1.41591	1.90615	-0.49024	0.00220476	0.115827	0.075212	0.0406148	4.74169e-06	0.000422053
cg10207277	CSMD3	8	114449243	2.27879e-05	-0.0783219	0.306072	-0.384394	0.000188024	0.0778424	0.0482078	0.0296346	3.34017e-06	0.000354848
cg10209752	C14orf37	14	58619003	9.88998e-12	2.56127	3.10484	-0.543563	7.66279e-10	0.0219345	0.0201997	0.00173482	0.0464518	0.160494
cg10210789	HES6	2	239149084	7.80105e-07	0.258093	0.881669	-0.623577	1.12072e-05	0.0812785	0.0637617	0.0175167	0.0281548	0.115942
cg10211788	BRD2	6	32936073	0.00966954	-0.79239	-0.677778	-0.114611	0.0270499	0.0572618	0.0511429	0.00611884	0.00457078	0.0346791
cg10217445	OLIG2	21	34397784	2.04992e-10	3.46037	4.25884	-0.798468	9.79468e-09	0.0804476	0.0637665	0.0166811	0.000912025	0.0115805
cg10234998	GABBR1	6	29601491	6.26752e-06	0.845209	1.20663	-0.361421	6.42403e-05	0.132375	0.102218	0.0301563	0.00330601	0.0278643
cg10235961	PLXNB1	3	48471218	4.49472e-06	0.0819736	0.528401	-0.446427	4.88824e-05	0.052373	0.0488622	0.00351078	0.0448748	0.156961
cg10247162	PDXDC1	16	15068775	0.0104942	-1.24161	-1.13525	-0.106364	0.0288095	0.057917	0.0493196	0.00859734	0.00204674	0.0200919
cg10256708	PIK3R2	19	18262564	6.89611e-05	0.115505	0.296898	-0.181393	0.000462006	0.693467	0.593615	0.0998514	0.0472577	0.162263
cg10270306	AKAP12	6	151561032	0.00849621	0.607707	0.966811	-0.359104	0.0244116	0.347602	0.279986	0.0676154	0.0261319	0.110441
cg10279124	TERF2	16	69419953	0.00188973	-0.128212	0.0926656	-0.220878	0.00705144	0.0339022	0.0244437	0.00945849	0.0196242	0.0914839
cg10281770	WDR45L	17	80606947	7.25367e-07	0.0682261	0.361401	-0.293175	1.05915e-05	0.417332	0.327153	0.0901786	0.0129061	0.0694094
cg10316922	MYH11	16	15952274	0.0465992	1.98703	2.27715	-0.290119	0.0958577	0.155184	0.114281	0.0409029	2.37427e-05	0.00104686
cg10319053	HOXA2	7	27143370	0.000873657	0.904985	1.51245	-0.607462	0.00372953	0.259842	0.186258	0.0735842	0.000521931	0.00791773
cg10323433	HTR2A	13	47471562	0.00410722	1.22631	1.66572	-0.439409	0.0133711	0.668034	0.58281	0.0852238	0.0286811	0.117323
cg10328877	MEIS2	15	37391187	0.019033	0.39099	0.642061	-0.251072	0.0467467	0.0446294	0.0396574	0.00497205	0.0286811	0.117323
cg10331779	CTNND2	5	11904811	3.26157e-05	4.14666	4.51611	-0.369452	0.000250184	0.119077	0.0931978	0.0258793	1.95372e-05	0.00093031
cg10347032	MAP6D1	3	183543704	0.00183941	0.691641	0.935027	-0.243386	0.0069042	0.0376113	0.0244166	0.0131946	0.000239626	0.00464356
cg10348643	C1orf198	1	231004374	0.0105479	0.773344	0.987174	-0.213829	0.0289211	0.0366369	0.0337135	0.00292344	0.0233335	0.102503
cg10377153	PTPDC1	9	96846724	0.0186745	-0.203338	-0.0268014	-0.176537	0.0460185	0.245589	0.131595	0.113993	4.90939e-06	0.000428759
cg10385208	CCDC49	17	36982030	0.0181478	-0.227028	-0.113968	-0.11306	0.0449819	0.4865	0.419919	0.0665814	0.0114051	0.0639358
cg10400825	NF2	22	29999397	0.00832075	-0.388488	-0.211684	-0.176804	0.0239693	0.0217695	0.0197916	0.00197795	0.0383259	0.14173
cg10406027	ZC3H7A	16	11876912	0.000281275	-0.273121	-0.0955095	-0.177612	0.00145659	0.0789549	0.0679784	0.0109765	0.00500518	0.03687
cg10408284	WFIKKN2	17	48912327	0.00636856	0.821331	1.03499	-0.213655	0.0191736	0.553576	0.396978	0.156598	0.00363017	0.0296974
cg10428394	SNRPN	15	25101680	0.000595454	-1.08899	-0.759103	-0.329889	0.00272334	0.304091	0.261954	0.042137	0.0456576	0.158669
cg10449087	LEPROTL1	8	29952694	0.000645948	0.617633	0.821388	-0.203755	0.00292133	0.0314448	0.0288021	0.00264269	0.0185079	0.0879893
cg10459387	TTC14	3	180319718	0.00185605	-0.314124	-0.135024	-0.179101	0.006952	0.046371	0.0387946	0.00757636	0.00467606	0.0352027
cg10478221	WFIKKN1	16	679917	0.0060186	-1.4544	-1.16928	-0.285117	0.0183057	0.741565	0.702303	0.0392616	0.0441034	0.155218
cg10480239	BCR	22	23522307	0.00753093	-0.0509029	0.135906	-0.186809	0.0220761	0.263252	0.227503	0.0357489	0.0433433	0.153503
cg10486998	GALR1	18	74961787	0.019954	3.50429	4.12884	-0.62455	0.0485113	0.182017	0.147305	0.0347123	0.00867297	0.0534092
cg10512498	WDR17	4	176986333	0.000140531	0.939145	1.19223	-0.253087	0.000822955	0.884665	0.836365	0.0483003	0.017106	0.0836215
cg10535845	TCAP	17	37821481	0.00557901	0.866719	1.10139	-0.234669	0.0171857	0.663935	0.592709	0.0712258	0.0286811	0.117323
cg10538146	KLHDC5	12	27932471	2.12116e-13	0.262471	0.55661	-0.294139	3.09725e-11	0.288128	0.221429	0.0666997	8.8313e-05	0.00240096
cg10539418	CCND1	11	69455712	0.00013656	-2.06493	-1.69624	-0.368693	0.000805017	0.0877333	0.0867929	0.000940395	0.00795896	0.0504134
cg10553596	NEU4	2	242751847	8.23739e-07	-0.682818	0.0621365	-0.744955	1.16646e-05	0.265036	0.174624	0.0904114	9.38048e-05	0.00249947
cg10562586	MAP2	2	210444154	4.289e-06	2.8757	3.3283	-0.452596	4.69688e-05	0.16237	0.0958501	0.0665203	1.17475e-06	0.000223202
cg10565256	CCDC14	3	123681688	0.000493736	-0.856737	-0.508696	-0.348041	0.00233486	0.546494	0.471378	0.0751165	0.00163891	0.01725
cg10565589	NFIB	9	14314066	0.000446911	2.37	2.76761	-0.397614	0.00214954	0.213022	0.138608	0.0744134	1.63224e-06	0.00025525
cg10568297	SLC29A4	7	5321676	4.21688e-07	0.383571	0.74118	-0.357608	6.792e-06	0.436506	0.370359	0.066147	0.000821433	0.0107768
cg10578938	CYFIP2	5	156695410	9.61238e-05	0.343587	0.656201	-0.312614	0.000604429	0.3638	0.300917	0.0628828	0.0286811	0.117323
cg10588471	MCF2L	13	113632644	3.86022e-07	1.00113	1.35859	-0.357452	6.31459e-06	0.79729	0.759902	0.0373871	0.0242359	0.105058
cg10608615	KCNIP1	5	169780747	0.000327948	3.54567	4.0496	-0.503927	0.00166178	0.341443	0.268059	0.073384	0.00159854	0.0169674
cg10624914	ADPRHL1	13	114103477	0.00118496	-0.8919	-0.628124	-0.263776	0.00479644	0.706994	0.63283	0.0741646	0.00322921	0.0274463
cg10638858	ERF	19	42759569	0.0392437	-0.41005	-0.266487	-0.143563	0.0834635	0.0315938	0.0281949	0.00339888	0.0480752	0.164043
cg10652646	MEIS2	15	37393811	0.019033	0.39099	0.642061	-0.251072	0.0467467	0.0338088	0.0297307	0.00407819	0.0196242	0.0914839
cg10660253	NANOG	12	7940546	0.0499065	-3.8654	-3.69913	-0.166267	0.101338	0.503739	0.390786	0.112954	0.0129061	0.0694094
cg10670310	DTX1	12	113494422	0.00851815	1.34778	1.48446	-0.136678	0.0244593	0.0403273	0.0336652	0.00666211	0.00944368	0.0564932
cg10672681	ABHD10	3	111697537	0.00838616	-0.0262901	0.116273	-0.142563	0.0241304	0.285392	0.191572	0.0938202	0.000276157	0.00511457
cg10684802	MAP6	11	75379491	0.040001	4.01838	4.15429	-0.135908	0.0847269	0.0647022	0.0581687	0.00653349	0.0111706	0.0630533
cg10691848	EIF4G1	3	184032283	0.000545048	-1.08133	-0.852134	-0.229196	0.00253515	0.0260344	0.0174746	0.0085598	0.00683516	0.0454804
cg10699967	DIP2B	12	50898744	0.00183391	0.330248	0.536887	-0.20664	0.00688935	0.0411859	0.0245367	0.0166492	0.0188736	0.0891508
cg10700275	CEP350	1	179923619	0.00050864	-0.339032	-0.103527	-0.235505	0.0023939	0.0526293	0.041678	0.0109513	0.0464518	0.160494
cg10700564	ASCL1	12	103350348	4.27152e-09	2.44492	3.25937	-0.814445	1.33966e-07	0.0770389	0.0623823	0.0146566	1.60473e-05	0.000827976
cg10708761	TMEM178	2	39892612	0.0244365	2.68353	2.89382	-0.210291	0.0570418	0.188032	0.167884	0.0201481	0.0212039	0.0962117
cg10710439	ZNF781	19	38183976	0.000425136	1.01585	1.37571	-0.359864	0.00206585	0.480847	0.390834	0.0900134	0.0102749	0.059665
cg10715460	KCNJ12	17	21278879	0.0029454	-1.56836	-1.35484	-0.213517	0.0101373	0.719904	0.641304	0.0785999	0.00115072	0.0135761
cg10717290	KCND2	7	119913576	1.36978e-08	4.26317	5.61196	-1.34879	3.6827e-07	0.0360559	0.0305411	0.00551482	0.00248534	0.0229219
cg10719604	FXYD6	11	117748486	0.000458874	3.81752	4.10524	-0.28772	0.00219919	0.713129	0.651301	0.0618282	0.0164407	0.0814448
cg10722938	LPHN1	19	14317606	3.34054e-05	-0.0939528	0.220356	-0.314309	0.000255621	0.0163091	0.0144557	0.00185345	0.0332049	0.129074
cg10727171	NPAS3	14	33407334	2.24244e-05	4.09701	4.65258	-0.555566	0.000185454	0.109028	0.0647168	0.0443114	0.00010577	0.00271485
cg10731910	LARS2	3	45430029	0.00593791	-0.423814	-0.259167	-0.164647	0.0181158	0.0274722	0.0135534	0.0139188	0.000468122	0.00734433
cg10764381	SALL2	14	22005948	0.0098953	1.29581	1.52764	-0.231824	0.0275433	0.88807	0.859813	0.0282566	0.0376511	0.140121
cg10767336	KCNA1	12	5019066	0.00139561	1.02294	1.3557	-0.332767	0.00549422	0.1116	0.0856411	0.0259588	0.00109316	0.0130984
cg10771650	DDR1	6	30850405	0.0128039	1.83941	2.08137	-0.241963	0.0339677	0.459517	0.341583	0.117934	4.34923e-05	0.0015228
cg10775991	CHD8	14	21905945	0.00128037	-0.700201	-0.494153	-0.206048	0.00511174	0.382474	0.316042	0.066432	0.000647261	0.00915844
cg10776533	EIF4G1	3	184037459	0.000545048	-1.08133	-0.852134	-0.229196	0.00253515	0.405016	0.34585	0.0591666	0.00280152	0.0248797
cg10778249	LIG1	19	48674746	0.00655903	-1.67284	-1.41093	-0.261903	0.0196773	0.462574	0.353174	0.1094	0.000159989	0.00354089
cg10778836	ZNF782	9	99617387	1.06995e-06	-0.172966	0.134357	-0.307324	1.46729e-05	0.21394	0.150593	0.0633468	0.0233335	0.102503
cg10794799	HECW2	2	197457393	0.030238	0.245501	0.392395	-0.146894	0.0677473	0.23302	0.16899	0.0640305	0.0123874	0.0675514
cg10796099	C5orf30	5	102594140	1.98818e-08	-0.553373	-0.0378659	-0.515507	5.05241e-07	0.0690918	0.0610342	0.00805757	0.009051	0.0548898
cg10798664	B4GALNT4	11	368440	1.82548e-05	-0.566709	-0.157012	-0.409697	0.000157098	0.131043	0.0938636	0.037179	2.7892e-05	0.0011529
cg10798766	CHST12	7	2442793	0.0459212	0.192517	0.28801	-0.0954931	0.0947465	0.175497	0.157788	0.0177095	0.049746	0.16765
cg10802680	DIABLO	12	122712075	0.0431983	0.36098	0.442439	-0.0814597	0.0901938	0.754565	0.700894	0.0536713	0.0154854	0.0782821
cg10811485	DOCK9	13	99630583	0.0487872	0.527879	0.755661	-0.227782	0.0994504	0.254278	0.187745	0.0665331	0.00152055	0.0164016
cg10822097	PEMT	17	17480829	0.00684541	-0.0761413	0.0775735	-0.153715	0.0203886	0.902964	0.896125	0.00683808	0.0338112	0.130621
cg10822172	CREB5	7	28338757	6.21511e-06	1.53845	1.97361	-0.435163	6.38167e-05	0.209883	0.133662	0.0762211	4.78882e-07	0.000153004
cg10827893	PROX1	1	214161368	2.0564e-05	0.887075	1.35597	-0.468893	0.000172959	0.0286768	0.0259256	0.00275126	0.017106	0.0836215
cg10828456	B4GALNT4	11	368847	1.82548e-05	-0.566709	-0.157012	-0.409697	0.000157098	0.0861943	0.0800078	0.00618646	0.00813235	0.0511543
cg10848724	VPS37B	12	123380878	2.16295e-06	0.75804	1.07404	-0.315996	2.64091e-05	0.172254	0.102274	0.06998	0.0344269	0.132133
cg10853431	USP6NL	10	11574300	0.0488887	-0.465104	-0.312167	-0.152937	0.0995773	0.568753	0.468932	0.0998209	0.009051	0.0548898
cg10860527	CCDC138	2	109403091	0.0201921	-1.41118	-1.22056	-0.190622	0.0490062	0.0339371	0.0228864	0.0110507	0.0242359	0.105058
cg10861541	MAP2	2	210444201	4.289e-06	2.8757	3.3283	-0.452596	4.69688e-05	0.269781	0.209149	0.0606315	0.0104926	0.0604989
cg10893667	C5orf13	5	111313992	0.000404327	0.201909	0.531766	-0.329857	0.00197822	0.82171	0.70844	0.11327	0.00293796	0.0257262
cg10898212	CDK5R1	17	30813178	2.63061e-06	0.551247	0.913244	-0.361998	3.10548e-05	0.284758	0.21392	0.0708374	5.41082e-05	0.00174908
cg10912240	FOXG1	14	29235907	0.0307765	4.21214	4.51627	-0.304131	0.0686899	0.106493	0.0679999	0.0384933	3.14284e-07	0.000133664
cg10913050	BACH2	6	91007625	2.47927e-10	0.359982	1.0573	-0.697319	1.14716e-08	0.73404	0.662032	0.0720086	0.00714073	0.0467992
cg10919177	ZNF445	3	44519663	4.76911e-06	-0.27742	-0.104498	-0.172922	5.13652e-05	0.362905	0.303671	0.0592347	0.000213719	0.0042978
cg10929140	CDKN1C	11	2908447	0.0120589	-0.406844	-0.11465	-0.292194	0.0322402	0.902521	0.859553	0.0429675	0.00063019	0.00899185
cg10946435	KCNN3	1	154843044	3.2262e-05	0.927428	1.40294	-0.475514	0.000248365	0.0445347	0.038516	0.00601877	0.0100612	0.0588802
cg10946573	DLG2	11	84635788	7.3532e-07	1.49646	1.85924	-0.362786	1.07021e-05	0.382457	0.287055	0.0954016	0.00231167	0.021806
cg10951619	FAM5C	1	190447232	0.0218158	2.76619	3.05195	-0.285754	0.052104	0.0426698	0.0391347	0.00353509	0.0142877	0.0742261
cg10951691	RHOBTB2	8	22853281	2.4542e-06	0.296064	0.664717	-0.368654	2.93023e-05	0.374197	0.290223	0.083974	0.00168021	0.0175519
cg10960946	UBE2I	16	1359179	0.000322458	-0.827984	-0.658533	-0.169451	0.00163892	0.0473061	0.0356993	0.0116068	0.0174475	0.0847091
cg10961753	HOXC13	12	54332530	0.00777251	-2.30065	-1.7719	-0.528753	0.0226656	0.104901	0.0759114	0.0289892	0.0292158	0.118731
cg10976623	TMEM100	17	53801558	0.0089261	2.10976	2.52838	-0.418613	0.0253565	0.841561	0.71921	0.122351	0.000159989	0.00354089
cg10976861	HES6	2	239149937	7.80105e-07	0.258093	0.881669	-0.623577	1.12072e-05	0.280956	0.239917	0.0410391	0.00398298	0.0315845
cg11007406	SPTBN1	2	54682859	0.00134923	0.484666	0.726002	-0.241336	0.00533409	0.0597364	0.0490027	0.0107337	0.00886018	0.0541261
cg11015011	NCL	2	232329588	6.8705e-05	-0.552624	-0.266302	-0.286322	0.000460465	0.0536346	0.045212	0.00842258	0.0369865	0.138478
cg11019211	PPM1E	17	56833043	1.8889e-08	0.237926	0.619118	-0.381192	4.84155e-07	0.0241383	0.0196423	0.00449604	0.00813235	0.0511543
cg11025974	CACNB4	2	152830521	1.46475e-05	1.38349	1.80571	-0.422225	0.000130338	0.168565	0.0983364	0.0702283	1.01364e-06	0.000208084
cg11026604	GABRB3	15	27020039	0.00120725	-0.896288	-0.330778	-0.56551	0.0048722	0.459833	0.359571	0.100262	0.0233335	0.102503
cg11027330	METRN	16	764794	0.00282046	1.40277	1.62652	-0.223745	0.00979236	0.373022	0.299666	0.0733562	0.000284063	0.00521812
cg11044011	RGS12	4	3315040	0.000172117	0.858965	1.06759	-0.208623	0.000968457	0.570213	0.462427	0.107786	0.00163891	0.01725
cg11053062	RNF182	6	13924544	0.0151414	0.167798	0.465222	-0.297424	0.0388604	0.119998	0.0960376	0.02396	0.0109404	0.0622123
cg11057897	APC	5	112042966	0.000609206	1.86512	2.14576	-0.280637	0.00277839	0.252881	0.172582	0.0802986	6.31473e-05	0.00192499
cg11062046	ZNF138	7	64254701	0.000251064	-0.149259	0.154196	-0.303456	0.001324	0.0663713	0.0544587	0.0119127	0.0363319	0.136857
cg11080430	ZNF624	17	16557885	0.000215497	0.860531	1.11599	-0.255456	0.00116718	0.459433	0.367854	0.0915791	0.0246984	0.106387
cg11091262	GALNTL5	7	151653454	2.37024e-05	1.36552	2.08934	-0.723824	0.0001944	0.631134	0.534855	0.0962789	0.00964566	0.0572632
cg11104313	TAGLN3	3	111717534	4.52266e-05	2.8891	3.5879	-0.698798	0.000327686	0.135507	0.0888031	0.046704	1.75502e-06	0.00026509
cg11127732	MRPS9	2	105653643	0.00989542	-0.413971	-0.309656	-0.104315	0.0275433	0.91807	0.897875	0.0201946	0.0369865	0.138478
cg11132272	OSBP	11	59384268	0.0032849	-0.066037	0.0674999	-0.133537	0.0110954	0.349997	0.298638	0.0513593	0.0308719	0.123052
cg11142705	CCK	3	42306974	0.00456552	2.62516	3.49553	-0.870379	0.0145972	0.0915561	0.07287	0.0186861	0.0320202	0.125993
cg11143148	TTC7B	14	91283255	0.000115715	0.0251028	0.233012	-0.207909	0.000705227	0.362126	0.308514	0.0536112	0.0261319	0.110441
cg11145399	TP53BP2	1	224034478	0.016169	0.935258	1.13102	-0.195764	0.0409258	0.234693	0.191508	0.0431852	0.00762209	0.0489271
cg11146971	NOVA1	14	27068354	2.95617e-08	2.23595	2.71865	-0.4827	7.12707e-07	0.129656	0.112672	0.0169839	0.00944368	0.0564932
cg11147919	NALCN	13	102069556	5.76422e-06	0.575412	0.919343	-0.34393	6.0049e-05	0.279114	0.219881	0.0592331	0.00478352	0.0357602
cg11150074	C1orf106	1	200863559	5.48727e-07	-0.956044	-0.502798	-0.453246	8.41949e-06	0.743619	0.624022	0.119597	0.00144607	0.015861
cg11150559	HAPLN2	1	156589031	0.000103024	1.31561	1.96554	-0.649934	0.000640146	0.0941395	0.0846625	0.00947697	0.0261319	0.110441
cg11163997	OLFM1	9	137967072	1.51054e-09	0.972404	1.68663	-0.714223	5.41424e-08	0.116428	0.106811	0.00961686	0.00535512	0.0386165
cg11170727	NRG2	5	139423015	0.00273194	1.40781	1.66553	-0.257717	0.00954452	0.0407819	0.0368148	0.00396704	0.0177948	0.0857764
cg11199713	SOX1	13	112721773	0.0168471	1.33042	1.56531	-0.234886	0.0422874	0.231934	0.189038	0.0428959	0.00389197	0.0310983
cg11204099	ETNK1	12	22777820	0.0250055	-0.732127	-0.611597	-0.12053	0.0581678	0.0612922	0.0390067	0.0222855	2.69241e-07	0.000127764
cg11210813	SRC	20	35972385	0.00413028	0.523122	0.680791	-0.157668	0.0134167	0.38673	0.309003	0.0777265	0.00159854	0.0169674
cg11220635	RDH11	14	68162577	0.0310573	0.25611	0.379902	-0.123791	0.0691915	0.0498776	0.0366837	0.0131939	0.0192457	0.0903337
cg11228052	ASCL1	12	103350170	4.27152e-09	2.44492	3.25937	-0.814445	1.33966e-07	0.0711409	0.0636472	0.00749371	0.00180993	0.0184781
cg11229415	PLCH2	1	2407652	0.023391	-0.042598	0.069471	-0.112069	0.0550155	0.542288	0.488193	0.0540951	0.0114051	0.0639358
cg11235291	SMARCE1	17	38804673	2.69759e-05	-0.360504	-0.177134	-0.18337	0.00021559	0.0797623	0.0670174	0.0127449	0.0216158	0.0974105
cg11253879	KIAA0495	1	3664522	0.000136076	-0.410227	-0.129208	-0.281019	0.000802668	0.72136	0.643982	0.0773784	0.0104926	0.0604989
cg11255039	KIF22	16	29801946	0.001753	-1.25254	-1.09024	-0.162297	0.00664855	0.122703	0.0852645	0.037438	0.0220345	0.0986928
cg11267546	HOXA3	7	27167828	0.0269594	0.274075	0.532439	-0.258365	0.0617374	0.445115	0.317129	0.127986	0.000232886	0.00455349
cg11274371	CDK6	7	92466688	0.000702681	-0.811906	-0.398477	-0.413429	0.00312236	0.124512	0.0739375	0.0505741	0.00500518	0.03687
cg11281249	MARS2	2	198570061	0.00138282	-0.205062	0.013894	-0.218956	0.00545112	0.0352396	0.0341807	0.00105887	0.0292158	0.118731
cg11291313	ZNF300	5	150284530	1.78065e-07	1.01	1.58469	-0.57469	3.35667e-06	0.0735331	0.0665846	0.00694846	3.07033e-05	0.00122293
cg11294835	CELSR3	3	48701061	1.72225e-08	-0.613409	0.126285	-0.739693	4.47233e-07	0.0601398	0.0518036	0.00833626	0.00762209	0.0489271
cg11301254	TTC33	5	40756440	0.0347556	0.0154164	0.10035	-0.0849332	0.0757079	0.2777	0.162192	0.115508	1.15133e-05	0.000683455
cg11308643	GRIA4	11	105480788	9.19922e-05	0.976733	1.35536	-0.378632	0.000582356	0.0973517	0.0634776	0.0338741	5.63877e-06	0.000463763
cg11327565	GABARAPL3	15	90892795	0.00044844	0.618645	0.87631	-0.257665	0.00215499	0.893209	0.873495	0.0197142	0.0224603	0.0999471
cg11333886	DSCAML1	11	117668042	6.87443e-10	2.09908	2.93791	-0.838827	2.72136e-08	0.0729201	0.0400529	0.0328672	0.00585604	0.0410137
cg11335411	ZNF274	19	58694111	7.13091e-05	-0.55552	-0.283911	-0.271609	0.000474346	0.400198	0.324296	0.0759024	0.0123874	0.0675514
cg11337388	B4GALT2	1	44446092	0.000508635	-0.669962	-0.485508	-0.184454	0.0023939	0.336325	0.247624	0.0887016	5.63877e-06	0.000463763
cg11348249	AKAP12	6	151560831	0.00849621	0.607707	0.966811	-0.359104	0.0244116	0.606865	0.486635	0.12023	0.00714073	0.0467992
cg11351987	C19orf30	19	4769047	4.86761e-07	1.44013	2.28506	-0.844933	7.59962e-06	0.497033	0.381372	0.11566	0.00363017	0.0296974
cg11354629	GSX1	13	28366598	0.00441621	0.659406	0.818445	-0.159039	0.0141774	0.0318907	0.0222045	0.00968617	2.53265e-05	0.00109061
cg11367633	CHD6	20	40247916	0.0279533	-0.039559	0.0959087	-0.135468	0.0635882	0.210319	0.165093	0.0452262	0.00338448	0.0283102
cg11398680	PTK2	8	142011853	8.91181e-09	0.299243	0.551163	-0.25192	2.53203e-07	0.0445459	0.0373725	0.00717343	0.000309073	0.00552914
cg11399776	CDKN1C	11	2908471	0.0120589	-0.406844	-0.11465	-0.292194	0.0322402	0.892294	0.826345	0.0659485	0.00273549	0.0244676
cg11402505	FBXO27	19	39523436	0.0460176	0.0377746	0.143682	-0.105908	0.0949234	0.155271	0.111527	0.0437439	0.00159854	0.0169674
cg11404133	MTF2	1	93544570	0.00224537	-0.954962	-0.740456	-0.214506	0.00812166	0.0232938	0.0204801	0.00281368	0.0338112	0.130621
cg11404544	ELAVL4	1	50571816	7.61323e-11	2.94344	4.08428	-1.14084	4.22499e-09	0.574891	0.383444	0.191447	0.00015538	0.00347581
cg11426590	TRIM62	1	33647854	0.00369081	-0.0225735	0.0708934	-0.0934669	0.0122322	0.0261909	0.0242614	0.0019295	0.0472577	0.162263
cg11428546	AFF3	2	100723110	0.00582656	-0.00732166	0.0894675	-0.0967892	0.0178219	0.637817	0.516624	0.121193	0.000179743	0.00382581
cg11444278	GSX1	13	28365587	0.00441621	0.659406	0.818445	-0.159039	0.0141774	0.0290706	0.0275338	0.00153681	0.017106	0.0836215
cg11461627	LYSMD4	15	100273699	0.0465996	-0.565296	-0.467047	-0.0982492	0.0958577	0.0365781	0.0339203	0.00265776	0.0441034	0.155218
cg11466369	HOXC13	12	54332385	0.00777251	-2.30065	-1.7719	-0.528753	0.0226656	0.143582	0.119339	0.0242427	0.0228933	0.101249
cg11468522	CKB	14	103989789	0.0042119	1.69345	2.02753	-0.334079	0.0136148	0.137757	0.0996167	0.0381401	1.49636e-07	0.000101321
cg11486133	GRID2	4	93224895	0.0015721	0.268111	0.443092	-0.174981	0.00607097	0.0814108	0.0620466	0.0193642	0.0204007	0.0938202
cg11508413	GSX1	13	28365853	0.00441621	0.659406	0.818445	-0.159039	0.0141774	0.049597	0.0384488	0.0111482	0.00220214	0.0210909
cg11521965	PTN	7	137028604	0.00747335	5.63724	5.95201	-0.314768	0.0219506	0.0824299	0.0706423	0.0117876	0.00338448	0.0283102
cg11530564	DDR1	6	30856121	0.0128039	1.83941	2.08137	-0.241963	0.0339677	0.37104	0.275739	0.0953007	0.000246548	0.00473649
cg11534680	GREB1	2	11680020	0.000227024	-2.64407	-2.43089	-0.213182	0.00122012	0.267507	0.22608	0.0414265	0.0441034	0.155218
cg11537619	PMP2	8	82359759	0.00241742	6.83776	7.00682	-0.169057	0.00863176	0.510463	0.382695	0.127769	5.41082e-05	0.00174908
cg11554507	NEUROD6	7	31380572	0.000764005	0.498106	0.697286	-0.19918	0.00334647	0.661858	0.565503	0.0963549	0.0363319	0.136857
cg11567608	ALDH8A1	6	135271518	0.022279	-0.112228	0.00973733	-0.121965	0.0529666	0.747281	0.645795	0.101486	0.00467606	0.0352027
cg11568791	ZDHHC11	5	851150	6.24146e-06	-0.810915	-0.105154	-0.705762	6.40469e-05	0.508546	0.40272	0.105826	0.0014101	0.0155904
cg11571585	GSX1	13	28365638	0.00441621	0.659406	0.818445	-0.159039	0.0141774	0.0621239	0.0505872	0.0115366	8.50218e-06	0.00057505
cg11577355	AFF3	2	100722474	0.00582656	-0.00732166	0.0894675	-0.0967892	0.0178219	0.463036	0.399348	0.0636882	0.0100612	0.0588802
cg11582546	WIPI2	7	5229738	0.000326877	0.605965	0.785463	-0.179498	0.00165897	0.0145591	0.0129268	0.00163232	0.0224603	0.0999471
cg11604426	RHBDL3	17	30592406	2.73992e-05	2.41518	2.87617	-0.460987	0.000218006	0.330536	0.275266	0.0552696	0.00127433	0.0145636
cg11617585	CEP135	4	56814931	0.000786364	-0.468383	-0.191088	-0.277295	0.00342002	0.0359636	0.0328093	0.00315434	0.0256463	0.109084
cg11648522	KIAA1026	1	15272238	0.000222361	1.02912	1.31516	-0.286047	0.00119964	0.346397	0.259671	0.086726	2.17893e-06	0.000288617
cg11648968	DDAH1	1	85931116	0.00123751	1.93196	2.25979	-0.327832	0.00496865	0.0184471	0.0165359	0.00191124	0.015178	0.0772521
cg11651285	NKX2-2	20	21494762	2.18964e-09	2.44828	3.12998	-0.6817	7.38754e-08	0.0895958	0.0612072	0.0283886	6.71487e-05	0.00200153
cg11651430	UBL3	13	30426106	0.00104261	1.01276	1.23434	-0.221571	0.00430933	0.931894	0.908503	0.0233908	0.000865631	0.0111722
cg11662098	GOPC	6	117923795	0.00371177	-0.0205814	0.12336	-0.143942	0.0122902	0.0307864	0.0271057	0.00368069	0.039011	0.143374
cg11662520	MLL	11	118306957	0.00143903	0.00686238	0.143864	-0.137002	0.00563405	0.0396678	0.0337035	0.00596426	0.000719934	0.00984019
cg11683511	GPD1	12	50496708	0.0083861	0.79682	1.13936	-0.342544	0.0241304	0.512531	0.441454	0.0710767	0.0014101	0.0155904
cg11688568	PHACTR3	20	58179414	5.8495e-07	3.60494	4.3449	-0.739964	8.87906e-06	0.0597467	0.0461321	0.0136146	0.000386215	0.00642779
cg11688949	STMN4	8	27115956	3.35562e-09	3.56361	4.22397	-0.660362	1.07706e-07	0.196954	0.100652	0.0963023	3.0778e-08	6.44531e-05
cg11699845	DPY19L2P4	7	89748676	6.32014e-06	0.795122	1.37619	-0.581072	6.4668e-05	0.271362	0.212013	0.0593493	0.0297592	0.120188
cg11700429	ANAPC1	2	112641892	0.0099718	-0.903881	-0.789346	-0.114535	0.0276824	0.0217546	0.0200855	0.00166905	0.0383259	0.14173
cg11703139	GUCY2F	X	108725433	0.0282702	0.0148617	0.201476	-0.186614	0.0641864	0.778468	0.677409	0.101059	0.00457078	0.0346791
cg11709544	STMN1	1	26233404	2.7946e-07	-1.01982	-0.539538	-0.480278	4.87591e-06	0.331607	0.244337	0.0872703	0.0142877	0.0742261
cg11723066	JAM3	11	133937475	0.00357768	0.984582	1.20613	-0.221548	0.0119283	0.583657	0.43592	0.147737	0.000647261	0.00915844
cg11732492	NXPH3	17	47652515	0.000759115	0.505599	0.656339	-0.15074	0.00333159	0.343902	0.267272	0.07663	0.000179743	0.00382581
cg11733675	NLGN1	3	173115689	7.13007e-05	2.85342	3.20986	-0.356445	0.000474346	0.0295469	0.0240496	0.0054973	0.0246984	0.106387
cg11738895	SAMD12	8	119634294	0.0488887	-0.210363	-0.119491	-0.0908713	0.0995773	0.086015	0.0782952	0.00771987	0.0256463	0.109084
cg11744767	CDKN1C	11	2907672	0.0120589	-0.406844	-0.11465	-0.292194	0.0322402	0.140487	0.0918462	0.0486405	3.37826e-05	0.00129395
cg11752894	TMCC2	1	205196012	0.000849004	0.226122	0.44388	-0.217758	0.00364701	0.669698	0.595035	0.0746631	0.0131726	0.0703808
cg11763800	C14orf80	14	105955745	1.38007e-06	-1.62205	-1.20196	-0.420089	1.80769e-05	0.742824	0.690857	0.0519666	0.0216158	0.0974105
cg11765288	HDAC9	7	18535767	0.00462945	0.710529	0.853827	-0.143298	0.0147769	0.0973477	0.0700289	0.0273188	0.000284063	0.00521812
cg11774314	CLDN12	7	90032668	0.0135563	0.155413	0.346582	-0.191169	0.0355553	0.0549139	0.0501667	0.00474717	0.0266255	0.111794
cg11782635	KCNIP1	5	169930919	0.000327948	3.54567	4.0496	-0.503927	0.00166178	0.0236242	0.0220478	0.00157644	0.0142877	0.0742261
cg11787167	NPAS3	14	33407370	2.24244e-05	4.09701	4.65258	-0.555566	0.000185454	0.137368	0.0770041	0.0603635	0.0077889	0.0496652
cg11788523	ZNF418	19	58446770	0.002555	0.991568	1.13966	-0.148087	0.0090487	0.101477	0.0988992	0.00257783	0.0242359	0.105058
cg11789444	GSK3B	3	119814398	8.41649e-06	-0.449702	-0.158038	-0.291664	8.19745e-05	0.0711624	0.0637498	0.00741256	0.00668683	0.0448138
cg11797656	PRKAR1B	7	753808	0.00014669	-0.29061	-0.0720657	-0.218544	0.000851187	0.8552	0.815606	0.039594	2.22533e-05	0.00100559
cg11817892	ANKRD23	2	97510370	0.0060186	-1.40051	-1.2634	-0.137115	0.0183057	0.457096	0.369909	0.0871872	0.00363017	0.0296974
cg11818841	PSD3	8	18666537	0.00181745	0.972851	1.21843	-0.24558	0.00684483	0.459656	0.341835	0.117821	1.60473e-05	0.000827976
cg11824191	NMNAT2	1	183274124	0.000460525	1.41591	1.90615	-0.49024	0.00220476	0.563526	0.435405	0.128121	0.000431212	0.00694336
cg11826460	EPRS	1	220221233	3.97237e-05	-0.92285	-0.669739	-0.253111	0.000294115	0.902765	0.866315	0.0364505	0.00168021	0.0175519
cg11833244	POU6F1	12	51592241	0.000106452	0.907398	1.09577	-0.188377	0.000657553	0.756784	0.690602	0.0661824	0.0332049	0.129074
cg11837471	GUCA2B	1	42618225	0.0351377	0.563958	0.752851	-0.188893	0.0763814	0.846046	0.759727	0.0863189	0.020799	0.0950311
cg11841722	LIFR	5	38557253	0.0015578	0.899425	1.27535	-0.375924	0.00602236	0.0424851	0.0331676	0.0093175	0.000507963	0.00776206
cg11851456	NGDN	14	23938418	0.0371022	-0.20476	-0.075645	-0.129115	0.0798334	0.0593711	0.0323854	0.0269857	3.37826e-05	0.00129395
cg11872342	ZNF572	8	125985352	0.0392439	0.256371	0.379952	-0.123581	0.0834635	0.0500045	0.0388851	0.0111194	0.00639881	0.0435017
cg11885098	EFNA2	19	1285397	0.000124381	0.284832	0.450717	-0.165885	0.000748306	0.293971	0.257756	0.0362149	0.0356871	0.135255
cg11888572	PARP11	12	3982763	0.000771387	0.950507	1.14209	-0.191586	0.00336806	0.0410711	0.0364888	0.00458225	0.00417081	0.0326049
cg11897909	FGF14	13	102570476	0.000131271	2.86484	3.57792	-0.713082	0.000781622	0.0983417	0.0806061	0.0177356	0.0157982	0.0793413
cg11898425	CCNB3	X	50026326	0.00314688	0.307447	0.508735	-0.201288	0.0107064	0.786216	0.685821	0.100395	0.039011	0.143374
cg11910652	TJAP1	6	43457274	0.0371023	-0.457207	-0.328779	-0.128428	0.0798334	0.367807	0.273065	0.0947413	3.59961e-05	0.00134857
cg11915205	REEP1	2	86565178	0.00192962	2.31745	2.73543	-0.417978	0.00716613	0.152575	0.129906	0.0226688	0.00714073	0.0467992
cg11929643	CELSR3	3	48700391	1.72225e-08	-0.613409	0.126285	-0.739693	4.47233e-07	0.0239862	0.0135323	0.0104539	0.002869	0.0253017
cg11930665	CCNJ	10	97803048	0.021463	-0.48788	-0.312919	-0.17496	0.0514177	0.0532603	0.044092	0.00916836	0.00134063	0.0150657
cg11939071	DTX1	12	113494429	0.00851815	1.34778	1.48446	-0.136678	0.0244593	0.0239114	0.022131	0.00178038	0.0261319	0.110441
cg11947011	KCND3	1	112531838	0.00038706	0.539101	0.738927	-0.199826	0.00190894	0.0997741	0.0811684	0.0186057	0.0111706	0.0630533
cg11950778	UGT8	4	115519006	0.000418094	0.950642	1.64784	-0.697201	0.00203774	0.348812	0.233522	0.11529	4.63045e-05	0.00158328
cg11956545	KCNIP1	5	169930841	0.000327948	3.54567	4.0496	-0.503927	0.00166178	0.110515	0.0869491	0.0235657	0.000936076	0.0117845
cg11965671	CCNJL	5	159739797	0.00763086	-0.2707	-0.133705	-0.136995	0.0223249	0.0199635	0.0181417	0.00182183	0.0369865	0.138478
cg11971478	WIPF2	17	38375459	0.00539965	0.383355	0.50883	-0.125476	0.0167548	0.0151014	0.0138467	0.0012547	0.0320202	0.125993
cg11973682	CRMP1	4	5890633	1.83893e-12	2.16814	2.86819	-0.700052	1.93839e-10	0.0167515	0.0144324	0.00231908	0.0369865	0.138478
cg11995303	DCUN1D5	11	102963161	0.0290431	-1.23221	-1.1472	-0.085007	0.0655746	0.0340189	0.0318611	0.0021578	0.0411288	0.148397
cg12042952	AFF3	2	100723240	0.00582656	-0.00732166	0.0894675	-0.0967892	0.0178219	0.552551	0.437703	0.114848	0.00010577	0.00271485
cg12048358	PITPNC1	17	65373728	0.00209136	0.159098	0.420808	-0.261709	0.00767365	0.0324149	0.0285984	0.00381652	0.0350522	0.133717
cg12050358	ARHGAP23	17	36612909	0.0212631	0.0498995	0.150338	-0.100438	0.0510693	0.609295	0.519015	0.0902802	0.00242617	0.0225331
cg12051613	ATRIP	3	48487347	0.0122415	-0.82766	-0.701931	-0.125728	0.0326844	0.798734	0.772759	0.0259753	0.0344269	0.132133
cg12061236	AKAP12	6	151560886	0.00849621	0.607707	0.966811	-0.359104	0.0244116	0.558757	0.481493	0.0772636	0.0411288	0.148397
cg12065800	PSD3	8	18666531	0.00181745	0.972851	1.21843	-0.24558	0.00684483	0.511434	0.397365	0.114069	0.000481066	0.00747799
cg12066473	SORBS2	4	186733331	0.00050529	0.866053	1.19084	-0.324788	0.00238128	0.295253	0.166838	0.128415	6.93036e-06	0.000515124
cg12075442	ACYP1	14	75531959	0.0146675	-0.681609	-0.488696	-0.192914	0.0379007	0.909761	0.903606	0.00615463	0.0314415	0.124502
cg12075497	KCTD1	18	24130267	2.79402e-05	0.986533	1.27515	-0.288618	0.000221311	0.0891609	0.0701775	0.0189834	0.000759048	0.010215
cg12077194	ATOH7	10	69993117	0.031544	0.379377	0.455266	-0.0758892	0.0700221	0.781749	0.75332	0.0284292	0.0425942	0.151726
cg12077319	ZNF704	8	81787141	5.93275e-07	0.441965	0.833492	-0.391527	8.9869e-06	0.430931	0.330243	0.100688	0.00308045	0.0265788
cg12091331	PLAT	8	42065314	0.0249484	0.610601	0.83576	-0.225159	0.05805	0.106317	0.0757942	0.0305223	1.0767e-05	0.000658008
cg12091542	CELSR3	3	48700425	1.72225e-08	-0.613409	0.126285	-0.739693	4.47233e-07	0.0787336	0.0615512	0.0171825	0.00813235	0.0511543
cg12093180	ADNP	20	49548626	7.38706e-07	-0.351009	-0.036732	-0.314277	1.07335e-05	0.469598	0.390116	0.0794821	0.0140014	0.0732302
cg12104266	ZNF335	20	44601447	0.0207216	-0.848623	-0.71688	-0.131742	0.0500795	0.258284	0.21283	0.0454534	0.0174475	0.0847091
cg12112543	BDP1	5	70751402	0.00562471	-0.288099	-0.0871653	-0.200934	0.0173025	0.0402708	0.0346769	0.00559393	0.0246984	0.106387
cg12113101	IQSEC3	12	175173	0.0181477	0.475224	0.536716	-0.0614921	0.0449819	0.303299	0.213477	0.0898228	0.000246548	0.00473649
cg12128164	LRFN3	19	36426701	0.0029285	0.24071	0.412226	-0.171516	0.0100965	0.294889	0.21098	0.083909	0.000443202	0.00707639
cg12133952	SLC6A9	1	44497352	0.022592	0.427531	0.597917	-0.170386	0.0535534	0.174185	0.147227	0.0269585	0.000268457	0.0050195
cg12135573	VGF	7	100809997	6.95267e-10	0.38942	1.32538	-0.935959	2.74623e-08	0.135855	0.104309	0.0315458	0.0107145	0.0613665
cg12135835	ZNF431	19	21324444	7.02557e-05	-0.736342	-0.486808	-0.249534	0.000468739	0.596567	0.515036	0.0815303	0.0102749	0.059665
cg12135856	DSCAM	21	42219139	7.18579e-09	-0.378153	0.518677	-0.89683	2.10886e-07	0.117929	0.0769736	0.0409558	1.95372e-05	0.00093031
cg12141135	STAC2	17	37382508	0.000546836	2.02078	2.46916	-0.448379	0.00254214	0.213112	0.18024	0.0328716	0.0433433	0.153503
cg12147799	HKR1	19	37825009	0.00387215	-0.0640379	0.141528	-0.205566	0.0127149	0.435217	0.282447	0.15277	8.21845e-06	0.000564681
cg12150066	GNB1	1	1823305	0.00128828	-0.506363	-0.340396	-0.165967	0.00513647	0.0489682	0.0421951	0.00677301	0.0433433	0.153503
cg12157377	ZDHHC11	5	851797	6.24146e-06	-0.810915	-0.105154	-0.705762	6.40469e-05	0.873471	0.801223	0.0722478	0.015178	0.0772521
cg12166018	PARP6	15	72564196	0.00268474	-0.104568	0.0092862	-0.113854	0.00942394	0.213939	0.163296	0.0506427	0.00152055	0.0164016
cg12173181	RNF128	X	105936150	0.020721	-2.4095	-1.9751	-0.434408	0.0500795	0.691464	0.4928	0.198664	0.00015538	0.00347581
cg12182284	CLTB	5	175844285	2.17345e-05	0.301793	0.567468	-0.265675	0.000180334	0.776907	0.666221	0.110686	7.13892e-05	0.00208328
cg12182525	ASB5	4	177190321	5.40506e-05	1.44517	2.00487	-0.559701	0.000378484	0.860526	0.711016	0.14951	1.69256e-06	0.000259625
cg12183032	TCF3	19	1650394	5.76241e-05	-1.31935	-0.957089	-0.362259	0.000399423	0.83724	0.810708	0.0265314	0.0320202	0.125993
cg12198042	CABIN1	22	24407497	0.0307137	0.0519899	0.213698	-0.161708	0.068563	0.0176943	0.0164375	0.0012568	0.0441034	0.155218
cg12201779	DSCAM	21	42219202	7.18579e-09	-0.378153	0.518677	-0.89683	2.10886e-07	0.308436	0.215544	0.0928915	0.000196041	0.00405379
cg12217987	UGT8	4	115519436	0.000418094	0.950642	1.64784	-0.697201	0.00203774	0.0886821	0.0699972	0.018685	0.00598769	0.0415978
cg12242450	GCNT2	6	10555808	0.0429246	-1.1495	-0.967614	-0.181889	0.0896856	0.22514	0.120409	0.104731	9.41276e-07	0.000200826
cg12246416	YWHAG	7	75988441	0.00130028	0.649978	0.838388	-0.18841	0.00517153	0.0159059	0.0143309	0.00157505	0.005727	0.0404022
cg12257233	GABBR1	6	29597083	6.26752e-06	0.845209	1.20663	-0.361421	6.42403e-05	0.367142	0.302289	0.0648528	0.0111706	0.0630533
cg12261052	PSMD6	3	64009148	0.000260778	-1.54566	-1.29775	-0.247904	0.00136594	0.0112392	0.00982103	0.0014182	0.0196242	0.0914839
cg12270485	ADAMTS8	11	130299947	0.00187844	0.0194959	0.266696	-0.247201	0.00702255	0.164784	0.117633	0.0471513	0.000455503	0.00721243
cg12302070	KCNH7	2	163695776	0.000572545	0.335955	0.491121	-0.155167	0.00263482	0.0567431	0.0500476	0.00669552	0.0114051	0.0639358
cg12303084	ZMYND8	20	45985741	7.4758e-08	-1.02557	-0.714832	-0.310736	1.58542e-06	0.159394	0.132372	0.0270225	0.00293796	0.0257262
cg12303685	PAQR6	1	156218094	0.0103613	1.54388	1.87646	-0.33258	0.0284976	0.321135	0.218449	0.102686	2.10203e-06	0.000284594
cg12312988	SOX11	2	5832430	1.36821e-09	1.55665	2.40928	-0.852623	5.00506e-08	0.0365551	0.0328614	0.00369365	0.00260767	0.02368
cg12313568	ATXN2	12	112037646	0.00129227	0.0592613	0.198857	-0.139595	0.0051466	0.0457636	0.0407219	0.00504163	0.0363319	0.136857
cg12317783	ZMAT3	3	178789784	0.0230147	1.6501	1.83343	-0.183333	0.0543322	0.0164518	0.0141896	0.00226226	0.0456576	0.158669
cg12344490	HDHD2	18	44677139	0.00486543	1.00144	1.14302	-0.141578	0.015414	0.0269603	0.0246607	0.00229961	0.023781	0.103752
cg12353788	CHD3	17	7792061	0.0185414	-1.2371	-1.07517	-0.161925	0.0457288	0.631699	0.535175	0.096524	0.0114051	0.0639358
cg12354321	PRKRIR	11	76093056	1.32967e-05	-0.552022	-0.321729	-0.230293	0.000120176	0.484078	0.362023	0.122055	0.000800128	0.0105885
cg12354377	ANK3	10	62149557	9.71842e-05	-0.551551	-0.0856473	-0.465904	0.000609806	0.734726	0.581747	0.152979	0.000800128	0.0105885
cg12361356	CAMSAP1L1	1	200708503	7.10189e-06	1.47584	1.78019	-0.304356	7.0995e-05	0.0557638	0.0500516	0.00571222	0.0271271	0.113145
cg12377368	SAAL1	11	18128126	0.000441026	-1.23251	-1.03552	-0.196986	0.00212739	0.541808	0.409293	0.132515	0.000185029	0.00390039
cg12379145	PRDM2	1	14030611	0.000346283	0.811296	0.970527	-0.15923	0.00173864	0.927088	0.860194	0.0668932	0.0480752	0.164043
cg12389490	KCNJ16	17	68100915	0.0158546	4.47538	4.8364	-0.36102	0.0402671	0.444163	0.328244	0.115919	0.000317858	0.00563736
cg12392528	CAND2	3	12838028	0.00501492	0.996009	1.16917	-0.173165	0.0157755	0.0225052	0.0206279	0.0018773	0.000219937	0.00438531
cg12393668	CCDC43	17	42768503	0.00819127	-0.42573	-0.313692	-0.112037	0.0236614	0.523045	0.46113	0.0619141	0.017106	0.0836215
cg12400556	RBAK	7	5085482	0.00160587	-0.169244	0.0887225	-0.257966	0.00617729	0.0156925	0.0143892	0.00130335	0.0157982	0.0793413
cg12409525	DSCAM	21	42219211	7.18579e-09	-0.378153	0.518677	-0.89683	2.10886e-07	0.245184	0.170991	0.0741935	0.000253657	0.00482615
cg12417362	NAV1	1	201617355	3.89571e-11	0.79047	1.34624	-0.555772	2.39304e-09	0.0184465	0.0151278	0.00331867	0.00130709	0.0148128
cg12417466	ARPP-21	3	35683819	1.27181e-05	-0.16738	0.332218	-0.499599	0.000116304	0.76475	0.601766	0.162983	0.0010118	0.0124221
cg12419052	ZIC1	3	147126121	0.00316491	1.56809	1.9294	-0.361313	0.0107556	0.18432	0.165208	0.0191115	0.0177948	0.0857764
cg12420900	TACC2	10	123922863	0.000243371	-0.0899731	0.121223	-0.211197	0.00128953	0.104623	0.0947303	0.00989294	0.0126444	0.0684847
cg12424785	GALNT13	2	154728133	0.0283338	1.23805	1.70526	-0.467207	0.0642902	0.101312	0.0836153	0.0176967	0.0271271	0.113145
cg12427941	TJAP1	6	43457177	0.0371023	-0.457207	-0.328779	-0.128428	0.0798334	0.371253	0.285282	0.0859714	7.17144e-06	0.000525642
cg12441967	CECR6	22	17602561	9.34851e-07	1.77007	2.25232	-0.482244	1.30411e-05	0.0816196	0.0659094	0.0157102	0.00407591	0.032089
cg12443227	ATCAY	19	3880535	5.92832e-08	1.55907	2.1959	-0.63683	1.30864e-06	0.0504484	0.038769	0.0116794	0.011644	0.0648221
cg12451153	CACNG2	22	37099549	3.9119e-05	0.904184	1.38118	-0.476996	0.000290604	0.0367519	0.0299415	0.00681039	0.0137201	0.0722743
cg12454725	SYT17	16	19179231	0.0244931	2.87433	3.03915	-0.16482	0.0571624	0.0383335	0.0345075	0.00382604	0.0448748	0.156961
cg12462026	HS6ST2	X	132096018	0.040009	-0.715895	-0.518604	-0.197291	0.0847269	0.692974	0.563923	0.12905	0.00848929	0.0526551
cg12468056	MYST3	8	41909961	3.04146e-07	0.361399	0.618538	-0.257139	5.18477e-06	0.035051	0.0321464	0.00290465	0.0369865	0.138478
cg12468255	NAV1	1	201617056	3.89571e-11	0.79047	1.34624	-0.555772	2.39304e-09	0.279613	0.185453	0.0941606	5.2454e-05	0.00171343
cg12469475	BMPER	7	33943666	0.0293713	0.590754	0.914442	-0.323688	0.0661801	0.0620083	0.0511523	0.010856	0.000326877	0.00575019
cg12483813	FCHSD2	11	72853406	5.82775e-05	0.894938	1.07336	-0.178426	0.00040286	0.0248406	0.0223328	0.00250773	0.0286811	0.117323
cg12498522	RNF144A	2	7057395	1.29046e-07	-0.577443	-0.161327	-0.416116	2.56565e-06	0.0439261	0.033666	0.0102601	0.0286811	0.117323
cg12506971	AADAT	4	171011264	6.61708e-06	0.191489	0.385265	-0.193776	6.70516e-05	0.05399	0.0467041	0.00728589	0.0397064	0.145016
cg12513795	C3orf59	3	192636139	0.0498097	-0.121617	0.0243668	-0.145984	0.101153	0.0464429	0.0389536	0.0074893	0.00612201	0.04224
cg12521910	XAGE3	X	52897630	0.00668291	-1.81656	-1.60533	-0.211233	0.0199617	0.686301	0.562407	0.123894	0.00121107	0.0140757
cg12525822	ZNF644	1	91487036	1.86215e-05	0.360252	0.620191	-0.259939	0.000159252	0.0472861	0.0435288	0.00375722	0.0472577	0.162263
cg12548629	CDK6	7	92463334	0.000702681	-0.811906	-0.398477	-0.413429	0.00312236	0.0157776	0.015291	0.000486553	0.0383259	0.14173
cg12565055	TTC28	22	29076175	0.037832	0.169671	0.296349	-0.126678	0.0810805	0.279125	0.225224	0.0539012	0.000481066	0.00747799
cg12565179	PAIP2B	2	71454252	0.013964	-0.513137	-0.223822	-0.289314	0.0364209	0.0252026	0.0211895	0.00401308	0.0286811	0.117323
cg12578100	ZFPM2	8	106330170	0.0256427	0.952239	1.25055	-0.298308	0.0593864	0.0716832	0.0558284	0.0158548	0.00231167	0.021806
cg12598089	KCNAB1	3	156008770	0.000327988	0.772593	0.98441	-0.211816	0.00166178	0.107736	0.0703836	0.037352	1.57399e-06	0.000251343
cg12602374	LIFR	5	38557162	0.0015578	0.899425	1.27535	-0.375924	0.00602236	0.0385129	0.0337083	0.00480455	0.00729806	0.0475031
cg12606396	PCDH17	13	58204379	0.0158494	5.09471	5.3422	-0.247484	0.0402598	0.0505792	0.0414176	0.00916164	0.00300844	0.026149
cg12613383	PLD5	1	242688681	0.00160584	2.46415	2.95991	-0.495754	0.00617729	0.238962	0.185434	0.0535279	0.0266255	0.111794
cg12616531	ABLIM2	4	8160892	0.00185046	1.33913	1.57322	-0.23409	0.00693407	0.0339435	0.0304302	0.00351331	0.0363319	0.136857
cg12622519	ADPRHL1	13	114108052	0.00118496	-0.8919	-0.628124	-0.263776	0.00479644	0.817298	0.735087	0.0822113	0.00547658	0.0391953
cg12624792	CSNK1E	22	38714001	1.99268e-10	-0.322475	0.198235	-0.52071	9.61997e-09	0.172661	0.154036	0.0186251	0.0314415	0.124502
cg12630953	SIM2	21	38071688	1.70563e-07	-0.0630034	0.801618	-0.864621	3.23583e-06	0.0825062	0.0681931	0.0143131	0.039011	0.143374
cg12644696	HECW2	2	197458104	0.030238	0.245501	0.392395	-0.146894	0.0677473	0.237818	0.160958	0.07686	0.0383259	0.14173
cg12646820	RNF182	6	13924406	0.0151414	0.167798	0.465222	-0.297424	0.0388604	0.559618	0.431444	0.128174	0.00668683	0.0448138
cg12647320	POGZ	1	151433222	5.71932e-05	-0.19144	0.0609968	-0.252437	0.000396902	0.939745	0.917416	0.0223287	0.0303111	0.121597
cg12652953	CRYBB2	22	25615525	0.0358346	-0.743117	-0.612867	-0.130251	0.0775741	0.391339	0.347602	0.0437372	0.0448748	0.156961
cg12659981	ODZ2	5	166710712	0.00500121	-0.161982	0.467501	-0.629483	0.0157406	0.647444	0.52576	0.121684	0.00886018	0.0541261
cg12683533	ENPP6	4	185139259	0.00518241	3.36925	3.85447	-0.485216	0.0162003	0.801445	0.733782	0.067663	0.00795896	0.0504134
cg12688670	KIF22	16	29801602	0.001753	-1.25254	-1.09024	-0.162297	0.00664855	0.126951	0.114553	0.0123979	0.0292158	0.118731
cg12689285	GDAP1L1	20	42875765	1.50051e-05	1.50989	2.15356	-0.643676	0.000133118	0.0729834	0.055069	0.0179144	0.000159989	0.00354089
cg12718502	TULP3	12	2999424	0.0123337	-0.399796	-0.21755	-0.182247	0.032901	0.219115	0.183037	0.0360785	0.00389197	0.0310983
cg12718579	ST18	8	53322451	0.0076914	0.786834	1.06273	-0.275899	0.0224651	0.457034	0.336227	0.120807	5.58117e-05	0.00178453
cg12721730	PCDH20	13	61989817	2.12543e-06	2.12635	3.00273	-0.876379	2.6094e-05	0.141508	0.118158	0.0233494	0.00380286	0.0306295
cg12727529	CCK	3	42307761	0.00456552	2.62516	3.49553	-0.870379	0.0145972	0.530877	0.433726	0.0971517	0.0111706	0.0630533
cg12758636	ZEB1	10	31609882	3.63636e-05	1.75668	2.19371	-0.437036	0.000274026	0.0235349	0.0178189	0.005716	0.0224603	0.0999471
cg12798052	FANCE	6	35418721	2.14784e-05	-1.00321	-0.752916	-0.250291	0.000178876	0.872226	0.834179	0.0380467	0.0433433	0.153503
cg12811157	B4GALNT4	11	368902	1.82548e-05	-0.566709	-0.157012	-0.409697	0.000157098	0.0444769	0.027822	0.0166549	8.56824e-05	0.00234933
cg12816057	HTR4	5	148034206	0.0242702	0.991477	1.22867	-0.237198	0.0567537	0.122893	0.0825674	0.0403257	0.0074585	0.0482054
cg12818557	MMP16	8	89340139	1.03686e-06	0.781587	1.23553	-0.453939	1.4252e-05	0.048968	0.0328309	0.0161371	2.08532e-05	0.000965764
cg12828073	MYT1	20	62795688	8.03897e-10	1.41942	2.78755	-1.36813	3.13361e-08	0.562303	0.413517	0.148786	0.000507963	0.00776206
cg12846139	BAHCC1	17	79372242	0.00858517	-0.286174	-0.157329	-0.128845	0.0245997	0.15909	0.131297	0.0277931	0.039011	0.143374
cg12863717	KPNA3	13	50367064	0.000581989	0.179359	0.402761	-0.223401	0.00267205	0.0533952	0.0437378	0.00965747	0.0292158	0.118731
cg12864912	TBC1D14	4	6988209	0.00806362	0.602747	0.719493	-0.116745	0.0233685	0.0599354	0.0506928	0.00924258	0.0281548	0.115942
cg12867448	ODF2	9	131217480	0.00113092	-0.525452	-0.333127	-0.192325	0.00461753	0.832872	0.779317	0.0535548	0.0118873	0.0657217
cg12873454	KIAA1026	1	14924611	0.000222361	1.02912	1.31516	-0.286047	0.00119964	0.162715	0.13825	0.0244652	0.0338112	0.130621
cg12874035	CAMKV	3	49908776	3.35351e-05	-0.582561	0.188581	-0.771143	0.000256282	0.425447	0.279239	0.146208	8.9101e-08	8.82476e-05
cg12886494	ARPP-21	3	35720528	1.27181e-05	-0.16738	0.332218	-0.499599	0.000116304	0.393598	0.243827	0.149771	1.65844e-05	0.000843158
cg12888861	DDX1	2	15731646	2.81594e-05	-0.182914	-0.016584	-0.16633	0.000222256	0.111659	0.0864502	0.0252085	0.000701087	0.00966452
cg12891177	PCBP1	2	70313597	0.00867491	-0.197034	-0.0919993	-0.105035	0.0247771	0.0772451	0.0510623	0.0261828	0.000865631	0.0111722
cg12892471	LIMA1	12	50616779	0.000426559	0.901631	1.27419	-0.372556	0.00206994	0.258068	0.220915	0.037153	0.0228933	0.101249
cg12894649	BTBD3	20	11871396	0.0395822	0.325063	0.493312	-0.168249	0.0840632	0.0215231	0.0168007	0.0047224	6.92382e-05	0.00204217
cg12901215	KIF3B	20	30865401	0.000118253	0.31348	0.562296	-0.248816	0.000719215	0.057749	0.0529244	0.00482451	0.0425942	0.151726
cg12912869	ADPRHL1	13	114108515	0.00118496	-0.8919	-0.628124	-0.263776	0.00479644	0.747546	0.665313	0.0822331	0.00124233	0.0143223
cg12914689	WDR89	14	64108752	0.000242528	-0.325438	-0.150652	-0.174786	0.00128545	0.0177655	0.0160967	0.00166887	0.0464518	0.160494
cg12928668	SEMA6A	5	115910729	1.47657e-05	1.07617	1.4222	-0.346035	0.000131321	0.0514307	0.0438561	0.00757465	7.58822e-05	0.00216665
cg12931029	MNX1	7	156803562	0.000189295	-2.44407	-1.82801	-0.616063	0.00104632	0.229892	0.175887	0.0540058	0.023781	0.103752
cg12934016	UBE3A	15	25654256	0.0375062	-0.00790781	0.105321	-0.113229	0.080508	0.860593	0.776473	0.0841199	0.000260959	0.00492037
cg12935937	RASSF2	20	4804718	0.00044395	2.25971	2.49339	-0.233673	0.00213752	0.306037	0.222098	0.0839393	2.17893e-06	0.000288617
cg12948621	HKR1	19	37825446	0.00387215	-0.0640379	0.141528	-0.205566	0.0127149	0.126939	0.0737539	0.0531849	1.21872e-06	0.00022664
cg12952136	GRSF1	4	71705777	0.0016958	0.196808	0.320848	-0.12404	0.00647292	0.0899167	0.0788712	0.0110455	0.0480752	0.164043
cg12954718	USP6	17	5031366	0.0432898	-0.48146	-0.376065	-0.105395	0.0903532	0.488656	0.415166	0.0734901	0.000843263	0.0109632
cg12972275	EXOSC9	4	122722461	0.0108193	-0.774604	-0.663261	-0.111343	0.0294659	0.0786599	0.0670738	0.0115861	0.0308719	0.123052
cg12976641	PGS1	17	76374444	0.0106286	-1.04851	-0.943106	-0.105403	0.0290753	0.0247642	0.0217396	0.0030246	0.0233335	0.102503
cg13010199	ALG10B	12	38710504	0.00188971	-0.660772	-0.475229	-0.185544	0.00705144	0.0423627	0.0368619	0.00550082	0.0228933	0.101249
cg13015925	ZIC4	3	147125114	0.0129644	0.911245	1.09013	-0.178888	0.0342907	0.067375	0.0541513	0.0132236	0.0123874	0.0675514
cg13017478	IL17RD	3	57199422	1.36787e-06	0.50541	0.989693	-0.484284	1.79568e-05	0.0163052	0.0150168	0.00128846	0.0281548	0.115942
cg13018071	NRF1	7	129251350	0.00858509	-0.748415	-0.60358	-0.144835	0.0245997	0.0130134	0.0117909	0.0012225	0.0228933	0.101249
cg13028930	GRIN2B	12	14133404	0.0200501	0.348787	0.588014	-0.239227	0.0487075	0.0687289	0.0506765	0.0180525	0.0142877	0.0742261
cg13033898	AKAP12	6	151561055	0.00849621	0.607707	0.966811	-0.359104	0.0244116	0.323387	0.252873	0.0705137	0.0338112	0.130621
cg13042926	GUCY1A2	11	106890247	0.0332625	1.78098	1.95699	-0.176007	0.0730635	0.0982871	0.0971453	0.00114177	0.0363319	0.136857
cg13046440	UBE3A	15	25684837	0.0375062	-0.00790781	0.105321	-0.113229	0.080508	0.0813693	0.0541851	0.0271842	0.00436665	0.0336142
cg13063344	GALNT9	12	132906443	0.00373279	0.783191	1.05446	-0.271267	0.0123461	0.0833217	0.0673878	0.015934	0.0326079	0.127512
cg13070573	DLGAP4	20	34995363	0.0322506	1.12377	1.28009	-0.156322	0.0712706	0.426219	0.356253	0.0699658	0.00585604	0.0410137
cg13072940	MON1A	3	49967521	0.0158199	0.551732	0.708067	-0.156335	0.0401905	0.147536	0.112066	0.0354701	0.000455503	0.00721243
cg13080565	GRIK2	6	101846797	3.55337e-05	1.13434	1.58464	-0.450298	0.000268563	0.0659802	0.0538187	0.0121615	0.000213719	0.0042978
cg13096701	RAPGEF2	4	160188727	1.92187e-06	1.03001	1.3038	-0.27379	2.38746e-05	0.281532	0.130668	0.150864	8.22069e-08	8.63105e-05
cg13112511	PDE4D	5	58882753	0.000819743	0.00250931	0.234552	-0.232043	0.00354686	0.767213	0.564206	0.203007	8.41983e-07	0.000190507
cg13125157	CA10	17	50237403	3.37937e-05	2.15375	2.979	-0.825247	0.000257817	0.218714	0.161944	0.0567698	0.0276368	0.114531
cg13133883	RGR	10	86004660	0.0444951	0.718245	0.831007	-0.112762	0.0923604	0.227166	0.156231	0.0709353	8.79526e-06	0.000585216
cg13136266	TSPAN18	11	44926927	0.00994631	-0.229701	0.0351104	-0.264811	0.0276417	0.744848	0.661597	0.0832506	0.00199721	0.0197619
cg13160221	HR	8	21988809	0.000887639	0.186502	0.421739	-0.235237	0.00377569	0.0336307	0.0300809	0.00354981	0.0425942	0.151726
cg13172549	HOXA3	7	27153636	0.0269594	0.274075	0.532439	-0.258365	0.0617374	0.389726	0.302785	0.0869402	0.00204674	0.0200919
cg13181251	KCTD1	18	24130450	2.79402e-05	0.986533	1.27515	-0.288618	0.000221311	0.10452	0.0650015	0.0395189	4.34923e-05	0.0015228
cg13188098	KCNA6	12	4918335	0.00121853	0.303663	0.483982	-0.18032	0.00490885	0.111075	0.0891065	0.0219685	0.000985952	0.012207
cg13188385	SRGAP3	3	9291334	0.000398933	1.41288	1.61065	-0.197774	0.00195451	0.0425912	0.0371309	0.00546029	0.00467606	0.0352027
cg13190879	MN1	22	28198404	0.00769136	-1.25368	-0.99875	-0.254932	0.0224651	0.133535	0.111026	0.0225087	0.0261319	0.110441
cg13192013	RAPGEF2	4	160188736	1.92187e-06	1.03001	1.3038	-0.27379	2.38746e-05	0.18314	0.0972483	0.0858914	1.32866e-07	9.82646e-05
cg13195895	BCL9	1	147012788	0.00280423	0.00536891	0.131211	-0.125842	0.00975294	0.103214	0.0711745	0.0320397	7.82277e-05	0.00220745
cg13202410	PMP2	8	82359719	0.00241742	6.83776	7.00682	-0.169057	0.00863176	0.401588	0.255323	0.146266	4.34923e-05	0.0015228
cg13210512	SPATA2	20	48531577	0.0362267	0.448945	0.557839	-0.108894	0.0782327	0.0654624	0.0483538	0.0171087	0.0376511	0.140121
cg13224077	BRD2	6	32936079	0.00966954	-0.79239	-0.677778	-0.114611	0.0270499	0.0237812	0.0216084	0.00217278	0.0480752	0.164043
cg13236659	ZNF343	20	2490040	0.000700418	-0.536787	-0.371885	-0.164902	0.0031131	0.0952156	0.0769135	0.0183022	0.00011228	0.00281976
cg13237033	SIX1	14	61116216	0.0013043	-0.408178	0.137867	-0.546045	0.00518402	0.0552456	0.0336009	0.0216447	0.0338112	0.130621
cg13239572	WIZ	19	15560960	1.83275e-05	-0.0414999	0.258127	-0.299627	0.000157571	0.0638642	0.0532956	0.0105686	0.0286811	0.117323
cg13249986	CCDC49	17	36981595	0.0181478	-0.227028	-0.113968	-0.11306	0.0449819	0.015683	0.0128293	0.00285371	0.0448748	0.156961
cg13267177	TNKS	8	9413405	2.48465e-05	0.22755	0.482625	-0.255076	0.000202202	0.0156188	0.0144392	0.00117959	0.0292158	0.118731
cg13280043	CRMP1	4	5895913	1.83893e-12	2.16814	2.86819	-0.700052	1.93839e-10	0.308275	0.229136	0.079139	1.69256e-06	0.000259625
cg13316191	CDCA7L	7	21985884	0.000728042	-1.16402	-0.815926	-0.348098	0.00321421	0.0827323	0.0588342	0.0238982	0.0157982	0.0793413
cg13322582	DPF1	19	38720689	4.55798e-12	0.803583	1.42245	-0.618865	4.13957e-10	0.0389258	0.0285008	0.010425	0.000936076	0.0117845
cg13326508	MPP2	17	41985720	1.43493e-07	0.0437719	0.334774	-0.291002	2.79976e-06	0.0659325	0.0596206	0.00631181	0.00848929	0.0526551
cg13329862	DDR1	6	30850876	0.0128039	1.83941	2.08137	-0.241963	0.0339677	0.357791	0.240754	0.117036	1.31566e-05	0.000737706
cg13330050	CCDC112	5	114632793	1.01749e-07	-0.475007	-0.210442	-0.264565	2.07861e-06	0.771819	0.686538	0.0852808	0.0441034	0.155218
cg13334727	SEPT8	5	132113601	7.91017e-06	1.6934	1.95	-0.256592	7.76862e-05	0.237952	0.199356	0.0385962	0.0441034	0.155218
cg13342364	SEPT9	17	75283939	0.00421191	0.278747	0.533576	-0.254828	0.0136148	0.380474	0.291052	0.0894224	1.23088e-05	0.000709793
cg13344757	ALDOC	17	26904381	0.000868123	0.617362	1.06387	-0.44651	0.00370946	0.313851	0.240705	0.0731454	2.0185e-05	0.000948035
cg13347910	GCNT2	6	10555853	0.0429246	-1.1495	-0.967614	-0.181889	0.0896856	0.292936	0.183414	0.109522	7.81476e-07	0.000187379
cg13350940	MRFAP1	4	6642382	7.78089e-06	-0.053567	0.235967	-0.289534	7.66641e-05	0.0281347	0.024067	0.00406766	0.0480752	0.164043
cg13363138	CREG2	2	102004089	1.46478e-05	0.202542	0.975023	-0.772482	0.000130338	0.0755779	0.0634401	0.0121378	0.0369865	0.138478
cg13368756	CTNND2	5	11904127	3.26157e-05	4.14666	4.51611	-0.369452	0.000250184	0.0190614	0.0179674	0.00109396	0.0456576	0.158669
cg13370420	DACT3	19	47164492	3.26349e-05	2.42505	2.71188	-0.286831	0.000250184	0.0353426	0.0291838	0.00615875	0.0433433	0.153503
cg13375248	WFIKKN2	17	48911181	0.00636856	0.821331	1.03499	-0.213655	0.0191736	0.943955	0.838971	0.104984	0.0140014	0.0732302
cg13377102	KCNAB3	17	7832764	0.000879226	0.526585	0.779399	-0.252814	0.00374881	0.442738	0.326506	0.116232	1.11342e-05	0.000671291
cg13383153	ZNF566	19	36980459	8.41642e-06	0.267336	0.51906	-0.251725	8.19745e-05	0.0961809	0.0855902	0.0105907	0.0489046	0.165855
cg13393964	THUMPD1	16	20753279	0.00017151	-0.416782	-0.268416	-0.148366	0.000966256	0.0336598	0.0293066	0.00435322	0.0350522	0.133717
cg13396738	DDR1	6	30850718	0.0128039	1.83941	2.08137	-0.241963	0.0339677	0.173872	0.118561	0.0553111	1.83005e-05	0.000896574
cg13397057	CDH8	16	62070246	1.77574e-06	0.546077	1.01371	-0.467636	2.2277e-05	0.154609	0.152982	0.00162654	0.0303111	0.121597
cg13407335	KCNAB3	17	7832852	0.000879226	0.526585	0.779399	-0.252814	0.00374881	0.325569	0.211442	0.114127	4.48775e-05	0.00155254
cg13416396	NCOR2	12	125020172	0.0450611	-0.0477994	0.092322	-0.140121	0.0932743	0.909079	0.885643	0.0234361	0.0185079	0.0879893
cg13422881	ERCC3	2	128051810	0.00211005	-0.335379	-0.191669	-0.14371	0.007728	0.0292252	0.0279167	0.00130847	0.0425942	0.151726
cg13434706	GPSM2	1	109418147	3.05996e-06	-0.133477	0.32787	-0.461347	3.53045e-05	0.924007	0.908849	0.0151578	0.0350522	0.133717
cg13441730	PTPRD	9	10613328	4.00699e-09	1.48003	2.15501	-0.674976	1.26337e-07	0.258742	0.206644	0.0520987	0.0448748	0.156961
cg13442749	PHF2	9	96337681	3.84941e-11	0.7905	1.16131	-0.370806	2.38102e-09	0.184708	0.11642	0.0682882	2.79879e-07	0.000127928
cg13458211	B4GALT2	1	44444217	0.000508635	-0.669962	-0.485508	-0.184454	0.0023939	0.329121	0.288435	0.0406869	0.00134063	0.0150657
cg13465995	SURF6	9	136203387	3.6846e-07	-1.22394	-0.944	-0.279941	6.08318e-06	0.191476	0.124855	0.0666214	1.57399e-06	0.000251343
cg13467254	TOX	8	60031944	0.000838257	-0.490417	-0.0593584	-0.431058	0.00360868	0.0812805	0.067236	0.0140445	0.0363319	0.136857
cg13468002	CAMKV	3	49907468	3.35351e-05	-0.582561	0.188581	-0.771143	0.000256282	0.210834	0.123633	0.0872007	0.0019488	0.019434
cg13475578	ANKS1B	12	99548550	6.64372e-05	2.04735	2.63981	-0.59246	0.000448138	0.349743	0.247339	0.102404	6.69703e-06	0.000505287
cg13482209	CELSR3	3	48700475	1.72225e-08	-0.613409	0.126285	-0.739693	4.47233e-07	0.0433692	0.0331553	0.0102139	0.000431212	0.00694336
cg13486082	NGFRAP1	X	102629870	0.0104409	1.29536	1.42661	-0.131255	0.0286809	0.884819	0.819531	0.0652884	0.00127433	0.0145636
cg13504434	CABP1	12	121088311	1.27952e-06	0.379419	0.980092	-0.600673	1.70355e-05	0.778999	0.635426	0.143573	0.0216158	0.0974105
cg13507081	ASB5	4	177190277	5.40506e-05	1.44517	2.00487	-0.559701	0.000378484	0.908218	0.839306	0.0689121	0.000213719	0.0042978
cg13518437	RRM1	11	4115612	0.000150932	-1.04806	-0.801571	-0.246485	0.000870723	0.0452899	0.0373539	0.00793598	0.0129061	0.0694094
cg13531234	PAPOLA	14	96968510	0.0168877	-0.658225	-0.535644	-0.122581	0.0423775	0.0280396	0.0259611	0.00207853	0.0397064	0.145016
cg13537510	MOG	6	29623721	0.00231249	2.57187	3.25666	-0.684786	0.0083275	0.719004	0.668953	0.050051	0.0164407	0.0814448
cg13542073	C6orf134	6	30594186	1.58114e-10	2.01304	2.68845	-0.67541	7.86774e-09	0.820365	0.668285	0.152079	0.0154854	0.0782821
cg13549719	TRPC4	13	38444052	0.0056553	2.03464	2.35839	-0.323749	0.0173847	0.0352153	0.0170955	0.0181197	0.0126444	0.0684847
cg13550670	SLC8A3	14	70547432	8.04269e-06	0.896845	1.51026	-0.613412	7.88078e-05	0.574851	0.474746	0.100106	0.0142877	0.0742261
cg13551227	KCNIP2	10	103604019	0.00236764	0.0538554	0.233459	-0.179603	0.00848977	0.13341	0.109604	0.0238062	0.00338448	0.0283102
cg13565215	DSCAML1	11	117668336	6.87443e-10	2.09908	2.93791	-0.838827	2.72136e-08	0.586121	0.464639	0.121482	0.00134063	0.0150657
cg13624528	GRIK2	6	101846409	3.55337e-05	1.13434	1.58464	-0.450298	0.000268563	0.409524	0.249266	0.160258	2.89922e-06	0.000332578
cg13639451	WFIKKN2	17	48911157	0.00636856	0.821331	1.03499	-0.213655	0.0191736	0.945801	0.806492	0.139308	0.009051	0.0548898
cg13646005	MUM1	19	1356304	2.79403e-05	0.795091	1.02976	-0.234668	0.000221311	0.285386	0.174559	0.110827	7.2517e-07	0.000181679
cg13660086	MYOT	5	137203424	0.000522227	2.29007	2.93903	-0.64896	0.00244433	0.713606	0.6229	0.0907069	0.0266255	0.111794
cg13665266	LDHB	12	21810845	3.43215e-05	-0.442744	-0.212355	-0.230389	0.000261172	0.0369203	0.0349279	0.00199244	0.0441034	0.155218
cg13682735	TMCC1	3	129407530	1.56967e-09	0.0926437	0.442708	-0.350064	5.55905e-08	0.277635	0.160016	0.117619	1.97111e-07	0.000110715
cg13683990	COL11A2	6	33161292	0.00729585	-0.0954652	0.133345	-0.22881	0.0215144	0.0464859	0.0401679	0.00631796	0.0332049	0.129074
cg13686115	PHYHIPL	10	60936626	2.77977e-09	1.63401	2.17789	-0.543884	9.17016e-08	0.0567921	0.0462884	0.0105037	0.000292181	0.0053173
cg13687570	HKR1	19	37825320	0.00387215	-0.0640379	0.141528	-0.205566	0.0127149	0.21341	0.1069	0.10651	1.86239e-08	6.0304e-05
cg13688162	OR4N2	14	20295005	0.0134893	0.914762	1.31311	-0.398344	0.035432	0.235742	0.172071	0.0636718	0.00236828	0.0221718
cg13689681	CDC14B	9	99382204	4.64791e-07	0.117598	0.384608	-0.26701	7.33373e-06	0.0408225	0.0351219	0.0057006	0.00103828	0.01265
cg13698542	VEPH1	3	157213371	0.000123486	-2.12954	-1.55848	-0.571063	0.000744188	0.808999	0.703894	0.105105	0.00436665	0.0336142
cg13700051	TTC33	5	40756512	0.0347556	0.0154164	0.10035	-0.0849332	0.0757079	0.826432	0.775853	0.0505792	0.00190146	0.0191113
cg13701109	ADAMTS19	5	128795472	0.0172157	-1.85739	-1.56193	-0.295459	0.0430799	0.179978	0.141596	0.0383818	0.0228933	0.101249
cg13701327	USP6	17	5030311	0.0432898	-0.48146	-0.376065	-0.105395	0.0903532	0.652031	0.601026	0.0510044	0.049746	0.16765
cg13711394	CCNA1	13	37004737	0.0234451	0.67178	1.04816	-0.37638	0.055121	0.154996	0.151019	0.00397724	0.0216158	0.0974105
cg13734177	ZNF16	8	146176436	7.45575e-05	0.0532126	0.283865	-0.230652	0.000490099	0.0922042	0.0746075	0.0175967	0.00152055	0.0164016
cg13746715	CELSR2	1	109792517	0.00194128	-0.308009	-0.168607	-0.139402	0.00720307	0.0487375	0.0341764	0.0145612	0.0212039	0.0962117
cg13749822	HHIP	4	145566663	0.0205277	-1.49769	-1.16902	-0.328666	0.049692	0.210414	0.152595	0.0578184	0.00547658	0.0391953
cg13753868	ZNF556	19	2865997	0.0136566	-2.65699	-2.35339	-0.303606	0.0357566	0.850373	0.751305	0.0990688	0.000960714	0.0119889
cg13760105	ZNF654	3	88186980	0.0250629	-0.458983	-0.277369	-0.181614	0.0582709	0.849716	0.817129	0.0325863	0.005727	0.0404022
cg13770361	BAT3	6	31621369	0.000159207	-0.956616	-0.797368	-0.159248	0.000908441	0.199098	0.168831	0.0302671	0.00560053	0.0397846
cg13787438	LRRC3B	3	26664115	0.0287823	3.50287	3.93292	-0.430047	0.0651036	0.123602	0.0855009	0.038101	0.00137496	0.0153268
cg13788479	CSPG4	15	76005247	7.15746e-05	-0.0519497	0.43642	-0.488369	0.000475757	0.048836	0.0397675	0.00906849	0.0308719	0.123052
cg13802527	C9orf80	9	115481039	0.0442146	-0.180687	-0.0579213	-0.122765	0.0919173	0.739448	0.636789	0.102659	0.0220345	0.0986928
cg13802883	STK31	7	23749533	0.00994621	1.20132	1.52216	-0.32084	0.0276417	0.886645	0.875282	0.0113628	0.0216158	0.0974105
cg13806135	PCDH17	13	58205045	0.0158494	5.09471	5.3422	-0.247484	0.0402598	0.030094	0.0279279	0.00216606	0.0174475	0.0847091
cg13813871	GAPVD1	9	128024023	0.00138281	0.0489852	0.181174	-0.132189	0.00545112	0.041408	0.0380698	0.00333824	0.00848929	0.0526551
cg13854874	CHAF1B	21	37757525	0.00114154	-1.82801	-1.58778	-0.240228	0.00465769	0.156641	0.101237	0.0554037	0.00417081	0.0326049
cg13857025	NCOR2	12	125020460	0.0450611	-0.0477994	0.092322	-0.140121	0.0932743	0.674047	0.619741	0.0543059	0.0441034	0.155218
cg13860447	CACNB4	2	152831214	1.46475e-05	1.38349	1.80571	-0.422225	0.000130338	0.728129	0.56568	0.162449	1.04114e-05	0.000644867
cg13861294	SLC17A8	12	100750473	0.0133895	1.02951	1.4626	-0.433091	0.0352217	0.376984	0.249211	0.127773	1.0767e-05	0.000658008
cg13861749	NETO1	18	70533078	0.00171123	-0.579382	-0.0914708	-0.487912	0.00651368	0.812511	0.705953	0.106559	0.00714073	0.0467992
cg13869872	HECW2	2	197457420	0.030238	0.245501	0.392395	-0.146894	0.0677473	0.224588	0.145336	0.0792519	0.00236828	0.0221718
cg13874046	TMEM168	7	112430565	0.0129322	0.78864	0.951522	-0.162882	0.034231	0.10555	0.0669722	0.0385775	0.0204007	0.0938202
cg13875111	SLC30A3	2	27487130	0.0156668	-0.739756	-0.533963	-0.205793	0.0398698	0.102304	0.066465	0.035839	0.000521931	0.00791773
cg13910527	CROCCL1	1	16958117	9.09844e-05	-1.49293	-1.11579	-0.377137	0.000577207	0.804198	0.786952	0.0172463	0.00625904	0.0428798
cg13921444	SORBS2	4	186733024	0.00050529	0.866053	1.19084	-0.324788	0.00238128	0.320857	0.20282	0.118037	1.50223e-05	0.000795875
cg13924974	SPIRE1	18	12656824	0.00181199	0.742151	0.892706	-0.150555	0.00682866	0.122502	0.0955545	0.0269473	0.000719934	0.00984019
cg13936874	DCX	X	110654436	1.72145e-09	3.00964	4.5729	-1.56326	5.99395e-08	0.24783	0.172411	0.0754195	6.25273e-06	0.000488207
cg13939078	ZMYND11	10	179114	3.97236e-05	0.349351	0.592568	-0.243217	0.000294115	0.742982	0.636471	0.106511	0.0177948	0.0857764
cg13940125	CRB1	1	197237119	6.34685e-08	4.40544	5.13278	-0.727334	1.3924e-06	0.542141	0.400993	0.141147	0.000207666	0.00421413
cg13941436	OBP2A	9	138437177	0.0315441	0.0149132	0.171331	-0.156418	0.0700221	0.744161	0.594699	0.149461	0.00795896	0.0504134
cg13955572	SNAPC3	9	15422376	0.00423551	-0.119886	0.0853811	-0.205267	0.0136836	0.145958	0.107462	0.0384961	0.00639881	0.0435017
cg13960192	GNA11	19	3093904	2.80494e-05	0.464839	0.745221	-0.280382	0.000221684	0.132766	0.0854501	0.047316	1.69256e-06	0.000259625
cg13963553	SCN3B	11	123525669	0.000168501	1.01758	1.30408	-0.286501	0.000951418	0.0756604	0.0619055	0.0137549	0.000326877	0.00575019
cg13964105	LRRC3B	3	26663885	0.0287823	3.50287	3.93292	-0.430047	0.0651036	0.135617	0.0870245	0.0485923	0.00363017	0.0296974
cg13973813	BMPER	7	33944924	0.0293713	0.590754	0.914442	-0.323688	0.0661801	0.0473658	0.0448784	0.00248734	0.0224603	0.0999471
cg13982823	HMGB1	13	31040574	0.00104262	0.234994	0.401727	-0.166733	0.00430933	0.0531669	0.0410391	0.0121278	0.000365399	0.00619127
cg13983182	SLC25A25	9	130853333	0.0138269	-0.248884	-0.0761873	-0.172697	0.036132	0.291231	0.221409	0.069822	1.23088e-05	0.000709793
cg13993853	IL17D	13	21277342	0.00466757	3.584	3.98972	-0.405722	0.0148735	0.0629322	0.0589461	0.00398614	0.0320202	0.125993
cg13999106	NRXN1	2	51260003	1.7608e-05	3.24466	3.8944	-0.649733	0.00015252	0.099847	0.0780956	0.0217514	0.000843263	0.0109632
cg14015503	ZNF304	19	57862554	0.0301029	0.968783	1.09946	-0.130675	0.0674877	0.0863231	0.0651496	0.0211734	0.0019488	0.019434
cg14019317	PROX1	1	214161306	2.0564e-05	0.887075	1.35597	-0.468893	0.000172959	0.0558225	0.0511439	0.00467853	0.00762209	0.0489271
cg14022570	CKB	14	103989629	0.0042119	1.69345	2.02753	-0.334079	0.0136148	0.0340466	0.0307653	0.00328131	0.00300844	0.026149
cg14025021	MAP1A	15	43809510	0.0250629	1.10825	1.27342	-0.165168	0.0582709	0.278303	0.202846	0.0754566	1.89092e-05	0.00091442
cg14039937	ROBO1	3	79818505	0.000442503	0.496999	0.805536	-0.308537	0.00213164	0.77773	0.644212	0.133519	0.000739251	0.0100274
cg14040868	FMNL2	2	153191715	0.00293695	1.10099	1.31544	-0.214446	0.0101178	0.0476473	0.0345522	0.0130951	0.0448748	0.156961
cg14044120	ENTPD2	9	139949577	0.0440282	0.660708	0.838147	-0.177438	0.0916259	0.394806	0.33405	0.0607559	0.000481066	0.00747799
cg14056110	CA10	17	50236465	3.37937e-05	2.15375	2.979	-0.825247	0.000257817	0.15793	0.151056	0.00687404	0.0224603	0.0999471
cg14069070	MAP3K4	6	161412505	0.0037013	-0.311636	-0.0988166	-0.21282	0.0122579	0.0406889	0.0359749	0.00471398	0.0196242	0.0914839
cg14074284	WFIKKN2	17	48912075	0.00636856	0.821331	1.03499	-0.213655	0.0191736	0.649815	0.584443	0.0653721	0.0320202	0.125993
cg14075221	ZNF238	1	244213451	4.7706e-05	0.730004	1.09937	-0.369369	0.000342399	0.039451	0.0341923	0.00525871	0.011644	0.0648221
cg14077898	SLC17A8	12	100750695	0.0133895	1.02951	1.4626	-0.433091	0.0352217	0.30944	0.189704	0.119736	8.50218e-06	0.00057505
cg14079243	AGTPBP1	9	88358062	0.00631751	-0.153689	0.1051	-0.258789	0.0190359	0.707461	0.65099	0.0564705	0.0142877	0.0742261
cg14088161	ACTL6B	7	100255043	0.000348635	0.835943	1.1939	-0.357962	0.00174798	0.592564	0.444706	0.147858	0.000521931	0.00791773
cg14097019	ZNF287	17	16472693	7.19092e-06	1.4961	1.8392	-0.343108	7.17284e-05	0.0589212	0.0540593	0.00486186	0.0456576	0.158669
cg14101302	RIMS1	6	72596557	3.00861e-05	0.297411	0.56314	-0.265729	0.000234348	0.0315688	0.0291983	0.00237055	0.0356871	0.135255
cg14102267	PALM2	9	112402515	0.000172119	-0.00352465	0.322841	-0.326366	0.000968457	0.208824	0.150507	0.0583168	0.00489322	0.0362978
cg14110885	WFIKKN2	17	48911141	0.00636856	0.821331	1.03499	-0.213655	0.0191736	0.916779	0.782252	0.134527	0.0233335	0.102503
cg14112985	BACE1	11	117187002	0.0490914	1.99734	2.14463	-0.147289	0.0999231	0.0318969	0.0282341	0.00366273	0.0441034	0.155218
cg14120088	KIAA1715	2	176867558	0.00339931	-0.174622	-0.0414684	-0.133154	0.0114062	0.0351185	0.0308298	0.00428873	0.0433433	0.153503
cg14126461	CADM4	19	44144585	0.000884786	1.74537	2.0694	-0.324032	0.00376731	0.140236	0.121059	0.0191777	0.0276368	0.114531
cg14126777	SPIRE1	18	12659100	0.00181199	0.742151	0.892706	-0.150555	0.00682866	0.87314	0.841629	0.0315108	0.0404123	0.14671
cg14144201	C9orf75	9	140096108	0.00029009	-0.808598	-0.60497	-0.203628	0.00149571	0.259906	0.168496	0.0914097	1.1323e-06	0.000220019
cg14159007	UNC13C	15	54304950	0.013323	-2.61814	-2.26254	-0.3556	0.0350682	0.788517	0.676178	0.11234	0.0145792	0.075197
cg14162959	SMCR7L	22	39898040	0.000307447	0.0202325	0.206406	-0.186174	0.00157607	0.179423	0.152026	0.0273965	0.0164407	0.0814448
cg14166009	HKR1	19	37825309	0.00387215	-0.0640379	0.141528	-0.205566	0.0127149	0.211656	0.108718	0.102937	1.57399e-06	0.000251343
cg14166313	SRP54	14	35451935	0.0138609	-0.610252	-0.4967	-0.113552	0.0362	0.0549457	0.0488874	0.00605832	0.00848929	0.0526551
cg14168923	GSX1	13	28366606	0.00441621	0.659406	0.818445	-0.159039	0.0141774	0.0271514	0.0167822	0.0103692	0.0383259	0.14173
cg14183922	SEPT9	17	75371532	0.00421191	0.278747	0.533576	-0.254828	0.0136148	0.342434	0.258158	0.0842762	0.000597299	0.00867219
cg14194983	NPPA	1	11908298	1.4108e-06	3.1223	3.98198	-0.85968	1.84152e-05	0.153979	0.132251	0.0217283	0.00199721	0.0197619
cg14207210	PPM1E	17	56833195	1.8889e-08	0.237926	0.619118	-0.381192	4.84155e-07	0.0162549	0.0152004	0.00105444	0.0456576	0.158669
cg14209299	ST6GAL2	2	107502793	2.2609e-05	0.409185	0.946571	-0.537386	0.000186807	0.036664	0.0243565	0.0123075	0.0286811	0.117323
cg14214375	POLR1E	9	37485887	0.00204829	-1.3131	-1.07061	-0.242492	0.0075374	0.0621365	0.0538886	0.00824788	0.0246984	0.106387
cg14222939	DCC	18	49866097	0.000133655	0.411195	0.745771	-0.334576	0.000791803	0.170316	0.156206	0.0141099	0.049746	0.16765
cg14225485	FAM84A	2	14772568	0.0318953	2.58577	2.87406	-0.288283	0.0706441	0.0540103	0.0448008	0.00920954	0.00315403	0.0270123
cg14235271	GNAS	20	57462812	0.0112383	0.286861	0.476704	-0.189843	0.0304207	0.927481	0.912196	0.0152849	0.0320202	0.125993
cg14238662	ZDHHC22	14	77608299	8.73459e-06	1.1543	1.64895	-0.494656	8.46101e-05	0.126678	0.0888916	0.0377863	4.28444e-08	6.79375e-05
cg14256102	ZNF615	19	52511853	0.00904245	0.910581	1.08379	-0.173208	0.0256257	0.0691097	0.0622043	0.00690542	0.0251685	0.10775
cg14261840	FEZF2	3	62360417	0.004694	0.732668	1.07706	-0.344393	0.0149453	0.0804349	0.0569818	0.023453	0.00729806	0.0475031
cg14270293	SH3D19	4	152149064	0.000412535	-0.58674	-0.154121	-0.432618	0.00201285	0.609641	0.471228	0.138413	0.00180993	0.0184781
cg14270556	DHX33	17	5373138	0.000654398	-0.28606	-0.106262	-0.179798	0.002952	0.879683	0.834377	0.0453055	0.0164407	0.0814448
cg14296488	U2AF1	21	44527812	0.000262584	-1.10057	-0.771019	-0.329549	0.00137336	0.0267096	0.017732	0.00897752	0.023781	0.103752
cg14322224	DDAH1	1	85931226	0.00123751	1.93196	2.25979	-0.327832	0.00496865	0.16786	0.120003	0.0478567	1.77105e-05	0.000879068
cg14322298	GCNT2	6	10585683	0.0429246	-1.1495	-0.967614	-0.181889	0.0896856	0.273843	0.179893	0.0939493	5.44726e-06	0.000454808
[truncated: 1,626 more rows]
