# Supplementary material for: The combination of neoantigen quality and T lymphocyte infiltrates identifies glioblastomas with the longest survival
Source: Commun Biol. 2019 Apr 23;2:135. doi: 10.1038/s42003-019-0369-7 (PMC6478916; doi:10.1038/s42003-019-0369-7)
Supplement: Supplementary file 6 — Supplementary Data 5 [file 42003_2019_369_MOESM6_ESM.xlsx]

## Sheet: Supplementary Data 5a
Supplementary Data 5. Functional annotation for the lists of genes differentially methylated and differentially expressed in tumors analyzed by RNAseq.
Supplementary Data 5a. Functional annotation for the lists of hypo-methylated and up-regulated genes in tumors having high CD8 T cells compared with tumors with low CD8 T cells.
Category	Term	Count	PValue	Genes	Fold Enrichment	Benjamini
GOTERM_BP_DIRECT	GO:0006955~immune response	47	4.14018e-17	LST1, IL16, CD8A, CCR1, CXCL3, TMIGD2, HLA-DMB, HLA-DMA, CXCL12, IL10, B2M, CCL23, CCL20, ICOS, S1PR4, TNFRSF18, ZAP70, IL1B, CD4, LTB, SPN, LY75, SECTM1, HLA-H, GBP6, CRIP1, LTBR, IL2RA, GZMA, NCF4, IL1RN, CD164, TRIM22, WAS, AIM2, TNFRSF10A, OSM, SERPINB9, TNFRSF10C, CCR6, CCR5, TNFRSF10D, CST7, CD79B, HLA-DPA1, CTSG, PTAFR	4.39026	8.77304e-14
GOTERM_BP_DIRECT	GO:0006954~inflammatory response	38	2.17905e-12	C3AR1, RARRES2, AIF1, CCR1, CXCL3, CXCR2, TLR5, CXCL12, IL10, CCRL2, NOD1, CCL23, CCL20, AOAH, TNFRSF18, PSTPIP1, PYCARD, ZAP70, ZC3H12A, IL1B, LY75, PIK3CG, LTBR, SP100, IL2RA, HCK, CHST2, IFI16, NLRP1, AIM2, TNFRSF10A, TNFRSF10C, SDC1, CCR5, TNFRSF10D, TBXA2R, IKBKB, PTAFR	3.94293	2.30869e-09
GOTERM_BP_DIRECT	GO:0045087~innate immune response	38	8.93503e-11	TNFAIP8L2, FGR, ZC3HAV1, ELF4, TRIM14, PML, TLR5, APOBEC3C, B2M, MARCO, NLRC5, TMEM173, NOD2, NOD1, CD46, PSTPIP1, PYCARD, CLEC4A, ZAP70, FCER1G, MX1, ZBP1, TEC, PIK3CG, BST2, NCF2, CAMP, SERPING1, IFI16, NLRP1, AIM2, APOL1, LCK, JAK3, TREM1, RNF135, IKBKB, EIF2AK2	3.47528	6.31111e-08
GOTERM_BP_DIRECT	GO:0042102~positive regulation of T cell proliferation	14	2.62877e-09	CCDC88B, AIF1, NCKAP1L, HLA-DMB, CD59, NCK1, CD46, IL1B, CD4, HLA-DPA1, JAK3, SASH3, SPN, CD28	9.17596	1.39259e-06
GOTERM_BP_DIRECT	GO:0006935~chemotaxis	18	1.21541e-08	C3AR1, RARRES2, CMTM2, RALBP1, CCR1, NCKAP1L, CXCR2, CXCL12, CCRL2, LSP1, CCL23, CCR6, RAC2, CCL20, CCR5, CX3CR1, SPN, PTAFR	5.80213	5.15089e-06
GOTERM_CC_DIRECT	GO:0009897~external side of plasma membrane	22	7.23321e-08	IL2RB, IL2RA, CD8A, CCR1, ANPEP, CXCL12, ABCG1, PDCD1, B2M, SDC1, CCR5, CD69, ICOS, CD2, FCER1G, CD79B, CD4, ENG, LAG3, SPN, CD28, CD200R1	4.19219	1.11029e-05
GOTERM_CC_DIRECT	GO:0005887~integral component of plasma membrane	69	6.74664e-08	CALHM2, ACVRL1, TSPAN1, CD8A, TRPV2, TSPAN4, ANPEP, CXCR2, TLR5, SLC7A7, MARCO, CCRL2, SLC1A5, CD46, S1PR4, CLEC4A, CSF3R, TRPV4, IFNGR2, SPN, PILRA, HLA-H, LTBR, BST2, ICAM2, PLXNB2, CD164, TMEM150B, STOM, TNFRSF10A, SDC1, TNFRSF10C, CCR6, CCR5, TNFRSF10D, PI4K2A, CX3CR1, VAMP5, LRMP, HLA-DPA1, STEAP2, SLC40A1, PTAFR, C3AR1, SLC39A14, FFAR2, CCR1, LMAN2, SYPL1, LAPTM5, CD69, P2RY2, ICOS, CD2, TN…	1.9792	2.0712e-05
GOTERM_BP_DIRECT	GO:0051607~defense response to virus	19	2.12583e-07	PRF1, ZC3HAV1, CD8A, BST2, IFITM1, PML, IFI16, TRIM22, APOBEC3C, IFIT3, NLRC5, IFIT1, TMEM173, IRF5, IRF1, PYCARD, ZC3H12A, EIF2AK2, MX1	4.52839	7.50746e-05
GOTERM_CC_DIRECT	GO:0016020~membrane	89	2.26828e-06	CAST, ACVRL1, TSPAN1, HPS6, FERMT3, CXCR2, PI4K2B, ARHGAP15, HLA-DMA, B2M, SLC1A5, MCTP2, NIPAL2, DNAJC1, SPN, PIK3CG, CCDC88B, BST2, RALBP1, ICAM2, NCF4, ARHGAP27, PNPLA2, IFI16, DHRS7B, TACC1, SIGIRR, OGFRL1, STOM, MGAT1, SERPINB9, SDC1, CD320, ACAP1, PI4K2A, HSD11B1, LRMP, SERPINB1, EIF2AK2, SLC27A3, PTAFR, CLN6, PRF1, LST1, IFITM1, FKBP5, SIPA1, ARF6, LMAN2, EHBP1L1, ITM2B, CAPZB, DGKA, ANXA7…	1.64197	0.000232094
GOTERM_BP_DIRECT	GO:0060333~interferon-gamma-mediated signaling pathway	12	1.60395e-06	HLA-H, TRIM38, SP100, IRF5, HCK, PML, IRF1, HLA-DPA1, TRIM22, IFNGR2, PTAFR, B2M	6.64657	0.000485422
GOTERM_CC_DIRECT	GO:0005886~plasma membrane	142	7.66907e-06	TSPAN1, IL16, ADCY7, TSPAN4, MYLIP, TLR5, SLC7A7, B2M, MARCO, CD46, S1PR4, CLEC4A, RALB, CSF3R, SPN, DNAJC1, PIK3CG, HLA-H, BST2, STAP2, GPR132, PNPLA2, PIK3IP1, CCR6, CD320, CCR5, RAB17, CX3CR1, VAMP5, HLA-DPA1, SLC40A1, C3AR1, FGR, IFITM1, TMIGD2, FCGRT, ARF6, PTPRCAP, ITGAM, RABGGTA, RAC2, P2RY2, ICOS, ZAP70, FCER1G, BMF, ARL6IP5, ADAM28, RAB8A, MYO1C, IL1RN, MYO1G, SLCO2B1, ABCG1, CACNA2D4, B…	1.39857	0.00058843
GOTERM_CC_DIRECT	GO:0070062~extracellular exosome	104	1.32596e-05	S100A4, RARRES2, S100A6, TSPAN1, FAM20A, ITSN2, CXCL12, B2M, DNASE1L1, CD46, RALB, IL1B, CTDSP1, SPN, GBP6, BST2, PLXNB2, FBP1, SERPING1, PIK3IP1, MGAT1, NME3, CD320, RAB17, COL1A2, VAMP5, VPS26A, FGR, ACP5, ARF6, LMAN2, CAPZB, ITGAM, SYPL1, RAC2, GSTK1, GMPPA, GALC, ARL6IP5, ARHGDIB, PTPN6, RAB8A, S100P, MYO1C, IL1RN, MYO1G, NCKAP1L, PSMB8, REEP5, CORO1B, LAMA3, CD59, FABP4, CD79B, SYTL1, PON3, …	1.50165	0.000678222
GOTERM_CC_DIRECT	GO:0009986~cell surface	32	1.2736e-05	ACVRL1, TRPV2, CXCR2, LMAN2, HLA-DMA, ITGAM, NOD2, CD93, CD46, KCNE1, CD2, FCER1G, TRPV4, SPN, CD28, HLA-H, BST2, PLXNB2, MXRA8, TNFRSF10A, AMBP, TIGIT, SDC1, CCR6, CCR5, CD59, SULF1, VAMP5, HLA-DPA1, TREML2, ENG, CTSG	2.39634	0.000781691
GOTERM_BP_DIRECT	GO:0045071~negative regulation of viral genome replication	9	6.06016e-06	IFIT1, ZC3HAV1, BST2, IFITM1, IFI16, PARP10, EIF2AK2, MX1, APOBEC3C	8.84824	0.0016039
GOTERM_BP_DIRECT	GO:0045766~positive regulation of angiogenesis	14	7.02206e-06	C3AR1, ACVRL1, CYP1B1, CAMP, TMIGD2, CXCR2, LRG1, SFRP2, CX3CR1, TBXA2R, ZC3H12A, IL1B, RUNX1, ENG	4.78746	0.00165195
GOTERM_CC_DIRECT	GO:0005829~cytosol	116	4.28748e-05	CAST, S100A6, IL16, AIF1, STAT5A, MYLIP, PI4K2B, NLRC5, CH25H, IL1B, MX1, DNAJC1, PIK3CG, C2CD2, NCF2, NCF4, STAP2, FBP1, PNPLA2, TRIM38, PI4K2A, RNF135, EIF2AK2, VPS26A, FGR, SIPA1, ACP5, CAPZB, MYL9, RAC2, FBXO6, ZAP70, BMF, TEC, ARHGDIB, PTPN7, SREBF1, CFLAR, PTPN6, RILP, RAB8A, MYO1C, NCKAP1L, AIM2, PSMB8, TNNI2, CORO1B, RGS2, FABP4, IKBKB, AP1B1, PRKAG2, ARHGAP18, ANPEP, ARHGAP15, SKAP1, AP1…	1.42027	0.00187864
GOTERM_BP_DIRECT	GO:0007165~signal transduction	55	1.10916e-05	S100A6, ACVRL1, CXCR2, ARHGAP15, CXCL12, PDCD1, NOD1, RALB, CSF3R, IL1B, MX1, LTB, SPN, PILRA, LTBR, RALBP1, ARHGAP27, CD164, ARRDC2, SIGIRR, ARHGAP25, TNFRSF10A, TNFRSF10C, DOK2, CCR6, TNFRSF10D, CREM, SIPA1, NEDD9, TMIGD2, SCARF1, CCL23, DAPP1, RAC2, CCL20, CD69, TNFRSF18, PSTPIP1, PYCARD, SH2B3, CD4, INPP5D, HTR3A, RUNX1, RNF14, HPGDS, LY75, SECTM1, IL2RB, ERG, LSP1, SMPD1, CD79B, SH3BP1, ARAP1	1.86297	0.00234757
GOTERM_BP_DIRECT	GO:0050900~leukocyte migration	14	1.34466e-05	C3AR1, PTPN6, ITGAM, SLC7A7, SLC16A3, DOK2, LCK, CD2, COL1A2, FCER1G, INPP5D, TREM1, SELPLG, SPN	4.51277	0.00258697
GOTERM_MF_DIRECT	GO:0004872~receptor activity	19	8.86524e-06	LY75, ANPEP, TLR5, TNFRSF10A, OGFRL1, TIGIT, SLC1A5, CCR6, CD93, P2RY2, CD46, CD2, CSF3R, CD4, STRA6, TREML2, TREM1, SLC40A1, CD200R1	3.50251	0.00271352
GOTERM_MF_DIRECT	GO:0005515~protein binding	265	5.05804e-06	S100A4, RARRES3, RARRES2, CDX1, S100A6, FAM20A, STAT5A, PTPN22, MYLIP, ITSN2, B2M, CD46, HTRA3, PIK3CG, NCF2, NCF4, MED11, SERPING1, PRKCDBP, PARP10, PIK3IP1, NME3, CCR6, CCR5, ACAP1, CX3CR1, RAB17, EIF2AK2, BIN2, ARF6, DENND2D, VRK2, CD69, LYL1, C4ORF19, ZAP70, FBXO6, FCER1G, NPB, PTPN18, LGALS2, IL1RN, NCKAP1L, TNNI2, APOL1, RGS2, CD59, ETS2, TREML2, SYTL1, ENG, ELF1, ACVRL1, FAM96A, AP1B1, ELF…	1.20667	0.00309579
GOTERM_BP_DIRECT	GO:0007166~cell surface receptor signaling pathway	21	2.42365e-05	IL2RA, TSPAN1, IFITM1, CD8A, TSPAN4, CCR1, CXCR2, TNFRSF10A, MARCO, CASP10, DOK2, CCR5, CD59, CASP8, CLEC4A, CD2, CD4, IFNGR2, LAG3, SPN, CD28	3.014	0.0039428
GOTERM_BP_DIRECT	GO:0009615~response to virus	13	2.26959e-05	FGR, BST2, IFITM1, ZC3HAV1, TRIM22, CXCL12, IFIT3, IRAK3, IFIT1, MX1, IKBKB, EIF2AK2, IFNGR2	4.64756	0.00399975
GOTERM_BP_DIRECT	GO:0060337~type I interferon signaling pathway	10	3.20156e-05	IFIT3, HLA-H, IFIT1, SP100, IRF5, BST2, IFITM1, IRF1, MX1, PSMB8	6.14461	0.00483414
GOTERM_CC_DIRECT	GO:0005615~extracellular space	56	0.000138525	S100A4, IL16, PRKAG2, SPINK2, ANPEP, CXCL12, IL10, B2M, IL1B, SERPINA1, LOX, LTB, SPN, KRT83, WNT10A, CTSZ, CAMP, GNLY, SERPING1, CBR3, STOM, OSM, AMBP, SERPINB9, IL18BP, CST7, C3ORF33, CTSO, COL1A2, SERPINB1, TNFAIP2, CTSG, LCP1, CXCL3, PLBD1, TMIGD2, LMAN2, ITM2B, ITGAM, CCL23, CCL20, LRG1, SECTM1, CMTM2, IL1RN, CLEC11A, SOD3, APOL1, SFRP2, CD59, FBLN5, SULF1, SMPD1, MPO, ENG, PON3	1.6874	0.00530215
GOTERM_BP_DIRECT	GO:0030593~neutrophil chemotaxis	10	4.11466e-05	PIK3CG, CCL23, CCL20, CXCL3, FCER1G, NCKAP1L, IL1B, CSF3R, CXCR2, TREM1	5.95841	0.0057959
GOTERM_BP_DIRECT	GO:0002407~dendritic cell chemotaxis	6	4.93618e-05	PIK3CG, TRPM4, CCR6, CCR5, CCR1, CXCR2	13.8796	0.00613407
GOTERM_BP_DIRECT	GO:0006952~defense response	10	4.64808e-05	NOD2, NOD1, HCP5, MPO, CSF3R, PTPRCAP, MX1, CXCL12, WAS, SP140	5.86948	0.00613704
GOTERM_CC_DIRECT	GO:0005884~actin filament	9	0.000185329	FMN1, CORO1B, RAC2, AIF1, HCK, WIPF1, CAPZB, LCP1, RCSD1	5.61987	0.00630241
GOTERM_BP_DIRECT	GO:0050690~regulation of defense response to virus by virus	7	6.03524e-05	AP1S3, AP1B1, HCK, LCK, CD4, CD28, B2M	9.83138	0.00707985
GOTERM_BP_DIRECT	GO:0032496~response to lipopolysaccharide	15	7.68205e-05	TNFRSF10A, IRAK3, TNFRSF10C, LTBR, IL18BP, TNFRSF10D, CXCL3, CASP8, TNFRSF18, ACP5, MPO, PTPN22, CTSG, MGST1, FOXP1	3.59685	0.00810641
GOTERM_BP_DIRECT	GO:0070098~chemokine-mediated signaling pathway	10	7.40385e-05	CCRL2, CCL23, CCR6, CCR5, CCL20, CCR1, CXCL3, CX3CR1, CXCR2, CXCL12	5.53881	0.00822355
GOTERM_BP_DIRECT	GO:0050852~T cell receptor signaling pathway	14	0.000103081	PSMB10, THEMIS, PTPN22, SKAP1, WAS, PSMB8, NCK1, LCK, ZAP70, HLA-DPA1, CD4, INPP5D, IKBKB, CD28	3.71998	0.010348
GOTERM_BP_DIRECT	GO:0050868~negative regulation of T cell activation	5	0.000116993	TIGIT, TNFAIP8L2, PTPN22, JAK3, LAG3	17.8752	0.0112059
GOTERM_BP_DIRECT	GO:0071222~cellular response to lipopolysaccharide	12	0.000140454	SBNO2, CCR5, CCL20, CAMP, CX3CR1, PYCARD, TBXA2R, ZC3H12A, GFI1, TLR5, IL10, B2M	4.17616	0.0128576
GOTERM_BP_DIRECT	GO:0032695~negative regulation of interleukin-12 production	5	0.00017198	TIGIT, IRAK3, ACP5, JAK3, IL10	16.3856	0.0134077
GOTERM_BP_DIRECT	GO:0031295~T cell costimulation	10	0.000155087	BTLA, PTPN6, ICOS, LCK, TMIGD2, CD4, HLA-DPA1, PDCD1, SPN, CD28	5.04173	0.0136006
GOTERM_BP_DIRECT	GO:0042110~T cell activation	8	0.000168479	PIK3CG, CD8A, NCK1, CASP8, CD2, ZAP70, TREML2, WAS	6.69371	0.0136383
GOTERM_BP_DIRECT	GO:0032760~positive regulation of tumor necrosis factor production	7	0.00114581	NOD2, NOD1, CD2, PYCARD, FCER1G, SASH3, PTAFR	5.85699	0.06193
GOTERM_BP_DIRECT	GO:0042742~defense response to bacterium	12	0.00118819	GBP6, NOD2, NOD1, CCL20, GNLY, CAMP, FCER1G, MPO, TLR5, NLRP1, IL10, SPN	3.25453	0.0625545
GOTERM_BP_DIRECT	GO:0007155~cell adhesion	24	0.00156866	PARVG, CYP1B1, ICAM2, HCK, CCR1, NEDD9, NINJ1, ARF6, CD164, MMRN1, CXCL12, ITGAM, SCARF1, AMBP, LAMA3, CASS4, CX3CR1, CLEC4A, PSTPIP1, CD2, CSF3R, CD4, ENG, SELPLG	2.05624	0.0798009
GOTERM_BP_DIRECT	GO:2000406~positive regulation of T cell migration	4	0.00170349	CCL20, AIF1, PYCARD, CXCL12	15.7302	0.0843457
GOTERM_BP_DIRECT	GO:0002218~activation of innate immune response	4	0.00170349	TMEM173, PYCARD, IFI16, AIM2	15.7302	0.0843457
GOTERM_BP_DIRECT	GO:0090023~positive regulation of neutrophil chemotaxis	5	0.00207868	C3AR1, RAC2, CXCL3, NCKAP1L, CXCR2	8.93762	0.0996605
GOTERM_BP_DIRECT	GO:0050718~positive regulation of interleukin-1 beta secretion	5	0.00207868	CARD8, NOD2, PYCARD, NLRP1, AIM2	8.93762	0.0996605
GOTERM_BP_DIRECT	GO:0032088~negative regulation of NF-kappaB transcription factor activity	8	0.00211678	NLRC5, IRAK3, CYP1B1, PYCARD, ZC3H12A, GFI1, PARP10, AIM2	4.43105	0.0991565
GOTERM_BP_DIRECT	GO:0007204~positive regulation of cytosolic calcium ion concentration	11	0.00221453	PIK3CG, TRPM4, C3AR1, CCR6, CCR5, NMUR2, CCR1, S1PR4, TBXA2R, TRPV4, CXCR2	3.22821	0.101266
GOTERM_BP_DIRECT	GO:0007162~negative regulation of cell adhesion	6	0.00229153	ACVRL1, PLXNB2, SIPA1, CD164, SPN, ARHGDIB	6.37711	0.102399
GOTERM_BP_DIRECT	GO:0050853~B cell receptor signaling pathway	7	0.00237516	PTPN6, KLHL6, LCK, ZAP70, NCKAP1L, CD79B, TEC	5.09775	0.103756
GOTERM_BP_DIRECT	GO:0008625~extrinsic apoptotic signaling pathway via death domain receptors	6	0.00258465	TNFRSF10A, CASP10, TNFRSF10C, BLOC1S2, TNFRSF10D, TNFRSF18	6.20929	0.11013
GOTERM_BP_DIRECT	GO:0010629~negative regulation of gene expression	11	0.00260492	ANXA7, ACVRL1, AIF1, SFRP2, CCR1, CD46, ZC3H12A, PTPN22, PARP10, ENG, CD28	3.15752	0.108764
GOTERM_BP_DIRECT	GO:0019882~antigen processing and presentation	7	0.00261007	RAB32, HLA-H, CD8A, HLA-DPA1, FCGRT, HLA-DMB, PSMB8	5.00507	0.106867
GOTERM_BP_DIRECT	GO:0001819~positive regulation of cytokine production	5	0.00290118	CCDC88B, TMIGD2, IFI16, TLR5, EIF2AK2	8.19282	0.115852
GOTERM_BP_DIRECT	GO:0007169~transmembrane receptor protein tyrosine kinase signaling pathway	9	0.00304361	DOK2, CD8A, FGR, HCK, LCK, ZAP70, CD4, TEC, PILRA	3.68677	0.11896
GOTERM_BP_DIRECT	GO:0008360~regulation of cell shape	11	0.00304859	ANXA7, VRK2, LST1, FGR, PLXNB2, HCK, ARHGAP18, FBLIM1, WIPF1, ARHGAP15, ARAP1	3.08986	0.116991
GOTERM_BP_DIRECT	GO:0006959~humoral immune response	7	0.00313165	PSMB10, POU2AF1, CCR6, BST2, TREM1, PDCD1, CD28	4.82945	0.117859
GOTERM_BP_DIRECT	GO:0038083~peptidyl-tyrosine autophosphorylation	6	0.00325095	FGR, HCK, LCK, ZAP70, JAK3, TEC	5.89883	0.119951
GOTERM_BP_DIRECT	GO:0001816~cytokine production	5	0.00338551	PIK3CG, BATF, FABP4, CD4, PTAFR	7.86511	0.12248
GOTERM_BP_DIRECT	GO:0071360~cellular response to exogenous dsRNA	4	0.00383638	TMEM173, IFIT1, ZC3HAV1, RALB	12.1002	0.135362
GOTERM_BP_DIRECT	GO:0033630~positive regulation of cell adhesion mediated by integrin	4	0.00383638	PTPN6, SFRP2, ZAP70, NCKAP1L	12.1002	0.135362
GOTERM_BP_DIRECT	GO:2000484~positive regulation of interleukin-8 secretion	4	0.00383638	FFAR2, CAMP, CD2, PYCARD	12.1002	0.135362
GOTERM_BP_DIRECT	GO:0045088~regulation of innate immune response	4	0.00383638	FGR, IRF1, PTPN22, RNF135	12.1002	0.135362
GOTERM_BP_DIRECT	GO:0006919~activation of cysteine-type endopeptidase activity involved in apoptotic process	8	0.00510384	TNFRSF10A, CARD8, NOD1, CASP8, LCK, PML, PYCARD, NLRP1	3.79041	0.173225
GOTERM_BP_DIRECT	GO:0050727~regulation of inflammatory response	7	0.00516512	SBNO2, NOD2, HCK, PYCARD, FABP4, NLRP1, FOXP1	4.3695	0.172374
GOTERM_BP_DIRECT	GO:0030838~positive regulation of actin filament polymerization	6	0.00544439	MYO1C, HCK, NCK1, PYCARD, NCKAP1L, ARF6	5.2434	0.178046
GOTERM_BP_DIRECT	GO:0032755~positive regulation of interleukin-6 production	6	0.00544439	NOD2, NOD1, MAPK13, PYCARD, FCER1G, IL1B	5.2434	0.178046
GOTERM_BP_DIRECT	GO:0071225~cellular response to muramyl dipeptide	3	0.00610302	NOD2, NOD1, PTPN22	23.5953	0.194425
GOTERM_BP_DIRECT	GO:0044130~negative regulation of growth of symbiont in host	4	0.00709965	CAMP, MPO, IL10, CTSG	9.83138	0.219254
GOTERM_BP_DIRECT	GO:0051603~proteolysis involved in cellular protein catabolic process	6	0.00717347	PSMB10, CTSZ, GZMA, CTSO, CASP8, PSMB8	4.91569	0.21812
GOTERM_BP_DIRECT	GO:0042127~regulation of cell proliferation	12	0.00771546	TNFRSF10A, HHEX, TNFRSF10C, LTBR, FGR, TNFRSF10D, CXCL3, LCK, TNFRSF18, ENG, TEC, TES	2.55084	0.229345
GOTERM_BP_DIRECT	GO:0042981~regulation of apoptotic process	13	0.00834635	TNFRSF10A, CASP10, CFLAR, RASSF5, TNFRSF10C, CARD8, NOD2, NME3, NOD1, TNFRSF10D, CASP8, EIF2AK2, RABGGTA	2.40015	0.242326
GOTERM_BP_DIRECT	GO:1902041~regulation of extrinsic apoptotic signaling pathway via death domain receptors	4	0.00846079	TNFRSF10A, CFLAR, SP100, CASP8	9.25307	0.241942
GOTERM_BP_DIRECT	GO:0060426~lung vasculature development	3	0.00900139	TCF21, STRA6, ERRFI1	19.6628	0.251967
GOTERM_BP_DIRECT	GO:0071260~cellular response to mechanical stimulus	7	0.00919926	TNFRSF10A, LTBR, CASP8, IRF1, IL1B, TLR5, ENG	3.87716	0.253448
GOTERM_BP_DIRECT	GO:0032481~positive regulation of type I interferon production	6	0.00925305	TMEM173, ZC3HAV1, IRF1, PTPN22, IFI16, ZBP1	4.62653	0.2515
GOTERM_BP_DIRECT	GO:0006461~protein complex assembly	9	0.0094393	IL2RB, TSPAN4, CAPG, PML, NCKAP1L, WIPF1, NDUFAF1, WAS, SLC7A7	3.05112	0.252678
GOTERM_BP_DIRECT	GO:0016032~viral process	16	0.00960538	PSMB10, CFLAR, IL2RB, LTBR, SP100, IL16, HCK, PSMB8, AMBP, VRK2, CD93, LCK, CX3CR1, GFI1, PILRA, CD200R1	2.10438	0.253361
GOTERM_BP_DIRECT	GO:0050870~positive regulation of T cell activation	4	0.00996452	CCDC88B, LCK, PYCARD, HLA-DPA1	8.73901	0.258354
GOTERM_BP_DIRECT	GO:0030336~negative regulation of cell migration	8	0.0105051	ACVRL1, CYP1B1, BST2, IFITM1, SFRP2, SULF1, CX3CR1, ENG	3.31162	0.267144
GOTERM_BP_DIRECT	GO:0043407~negative regulation of MAP kinase activity	5	0.0126713	IRAK3, PTPN6, RGS2, SMPD1, IL1B	5.46188	0.30938
GOTERM_BP_DIRECT	GO:0032720~negative regulation of tumor necrosis factor production	5	0.0152641	IRAK3, ACP5, ZC3H12A, PTPN22, IL10	5.17441	0.356261
GOTERM_BP_DIRECT	GO:0002456~T cell mediated immunity	3	0.0162469	CD8A, CD46, MYO1G	14.7471	0.37048
GOTERM_BP_DIRECT	GO:1901687~glutathione derivative biosynthetic process	4	0.0174524	GSTK1, GSTO1, MGST1, HPGDS	7.1501	0.387922
GOTERM_BP_DIRECT	GO:0051091~positive regulation of sequence-specific DNA binding transcription factor activity	8	0.0174859	TRIM38, SP100, ARID5B, TRIM14, PYCARD, IL1B, TRIM22, IL10	2.99623	0.384586
GOTERM_BP_DIRECT	GO:0043547~positive regulation of GTPase activity	24	0.0179496	IL2RB, IL2RA, RALBP1, SIPA1, CYTH4, NCKAP1L, ARHGAP27, ARHGAP18, ITSN2, DENND2D, ARHGAP15, ARHGAP25, CCL23, RGS2, CCL20, ACAP1, NCK1, TBXA2R, JAK3, SH3BP1, ERRFI1, ARAP1, ALS2CL, ARHGDIB	1.67046	0.388634
GOTERM_BP_DIRECT	GO:0006887~exocytosis	7	0.0188576	CCR1, MYO1G, RPH3AL, VAMP5, SYTL3, TNFAIP2, SYTL1	3.31661	0.39989
GOTERM_BP_DIRECT	GO:0007596~blood coagulation	11	0.0192115	HPS6, CD59, COL1A2, IRF1, SH2B3, FCER1G, SERPINA1, MMRN1, PAPSS2, WAS, CAPZB	2.35098	0.401792
GOTERM_BP_DIRECT	GO:0001960~negative regulation of cytokine-mediated signaling pathway	3	0.0205416	IRAK3, IL1RN, SIGIRR	13.1085	0.418983
GOTERM_BP_DIRECT	GO:0002479~antigen processing and presentation of exogenous peptide antigen via MHC class I, TAP-dependent	6	0.0216685	PSMB10, HLA-H, NCF2, NCF4, PSMB8, B2M	3.74529	0.432266
GOTERM_BP_DIRECT	GO:0071356~cellular response to tumor necrosis factor	8	0.0219853	CCL23, IL18BP, CCL20, CAMP, PYCARD, ZC3H12A, FABP4, IKBKB	2.86004	0.433086
GOTERM_BP_DIRECT	GO:0030099~myeloid cell differentiation	4	0.0221001	PML, IFI16, GFI1, RUNX1	6.55425	0.430931
GOTERM_BP_DIRECT	GO:0030866~cortical actin cytoskeleton organization	4	0.0221001	NCKAP1L, ARF6, PRKCDBP, IKBKB	6.55425	0.430931
GOTERM_BP_DIRECT	GO:0060326~cell chemotaxis	6	0.0244496	C3AR1, CCR6, CCL20, CXCL12, ENG, BIN2	3.63005	0.460488
GOTERM_BP_DIRECT	GO:0046330~positive regulation of JNK cascade	6	0.0244496	NOD2, LTBR, NOD1, PYCARD, IL1B, TRPV4	3.63005	0.460488
GOTERM_BP_DIRECT	GO:0070423~nucleotide-binding oligomerization domain containing signaling pathway	4	0.0246521	NOD2, NOD1, CASP8, IKBKB	6.29208	0.459374
GOTERM_BP_DIRECT	GO:0002675~positive regulation of acute inflammatory response	3	0.0252512	OSM, PIK3CG, ALOX5AP	11.7977	0.463626
GOTERM_BP_DIRECT	GO:0035455~response to interferon-alpha	3	0.0252512	BST2, IFITM1, EIF2AK2	11.7977	0.463626
GOTERM_BP_DIRECT	GO:0045944~positive regulation of transcription from RNA polymerase II promoter	36	0.0266552	ELF1, SBNO2, CDX1, ACVRL1, ELF4, CREM, PML, SKAP1, IL10, BATF, NLRC5, TCF21, TMEM173, NOD2, STAT4, PAX7, IL1B, ZC3H12A, RUNX1, CD28, SREBF1, EGR2, MAFB, HCLS1, IFI16, FOXP1, OSM, HHEX, IRF5, SFRP2, ETS2, NCK1, IRF1, IKBKB, ENG, SLC40A1	1.44314	0.478243
GOTERM_BP_DIRECT	GO:0008015~blood circulation	5	0.0268516	C3AR1, ACVRL1, SERPING1, MYOF, CXCL12	4.3695	0.476936
GOTERM_BP_DIRECT	GO:0035556~intracellular signal transduction	18	0.0285574	PTPN6, ADCY7, HCLS1, SIPA1, PRKAG2, MKNK1, DGKA, RASSF5, NOD2, NOD1, MAPK13, ZAP70, SH2B3, INPP5D, JAK3, TREM1, PLCB2, TEC	1.75648	0.494474
GOTERM_BP_DIRECT	GO:0019886~antigen processing and presentation of exogenous peptide antigen via MHC class II	7	0.0295417	AP1S3, RILP, AP1B1, FCER1G, HLA-DPA1, HLA-DMB, HLA-DMA	2.99216	0.502552
GOTERM_BP_DIRECT	GO:0010575~positive regulation of vascular endothelial growth factor production	4	0.0302114	C3AR1, CYP1B1, SULF1, IL1B	5.826	0.506669
GOTERM_BP_DIRECT	GO:0060349~bone morphogenesis	4	0.0302114	CDX1, DHRS3, SFRP2, ACP5	5.826	0.506669
GOTERM_BP_DIRECT	GO:0032728~positive regulation of interferon-beta production	4	0.0302114	IRF5, ZC3HAV1, IRF1, RNF135	5.826	0.506669
GOTERM_BP_DIRECT	GO:0031065~positive regulation of histone deacetylation	3	0.0303518	SREBF1, JDP2, PML	10.7251	0.504544
GOTERM_BP_DIRECT	GO:0048745~smooth muscle tissue development	3	0.0303518	STRA6, ENG, FOXP1	10.7251	0.504544
GOTERM_BP_DIRECT	GO:0045060~negative thymic T cell selection	3	0.0303518	ZAP70, SPN, CD28	10.7251	0.504544
GOTERM_BP_DIRECT	GO:0032495~response to muramyl dipeptide	3	0.0303518	NOD2, IRF5, NLRP1	10.7251	0.504544
GOTERM_BP_DIRECT	GO:0097202~activation of cysteine-type endopeptidase activity	3	0.0303518	CASP8, PYCARD, IFI16	10.7251	0.504544
GOTERM_BP_DIRECT	GO:0043306~positive regulation of mast cell degranulation	3	0.0303518	FGR, ZAP70, FCER1G	10.7251	0.504544
GOTERM_BP_DIRECT	GO:0010759~positive regulation of macrophage chemotaxis	3	0.0303518	C3AR1, RARRES2, TRPV4	10.7251	0.504544
GOTERM_BP_DIRECT	GO:0032715~negative regulation of interleukin-6 production	4	0.0332173	IRAK3, NCKAP1L, ZC3H12A, IL10	5.61793	0.533045
GOTERM_BP_DIRECT	GO:0045086~positive regulation of interleukin-2 biosynthetic process	3	0.0358207	IL1B, CD4, CD28	9.83138	0.556763
GOTERM_BP_DIRECT	GO:0050777~negative regulation of immune response	3	0.0358207	AMBP, IL2RA, INPP5D	9.83138	0.556763
GOTERM_BP_DIRECT	GO:0048010~vascular endothelial growth factor receptor signaling pathway	6	0.035943	NCF2, MAPK13, NCK1, NCF4, SULF1, NCKAP1L	3.27713	0.554241
GOTERM_BP_DIRECT	GO:0050766~positive regulation of phagocytosis	4	0.0363728	PYCARD, FCER1G, IL1B, LMAN2	5.42421	0.55487
GOTERM_BP_DIRECT	GO:0050776~regulation of immune response	10	0.0380597	HLA-H, IFITM1, CD8A, ICAM2, COL1A2, IRF1, TREML2, TREM1, CD200R1, B2M	2.2093	0.567863
GOTERM_BP_DIRECT	GO:0030217~T cell differentiation	4	0.0396766	LCK, ZAP70, PTPN22, CD4	5.2434	0.579599
GOTERM_BP_DIRECT	GO:0051017~actin filament bundle assembly	4	0.0396766	CORO1B, AIF1, NEDD9, LCP1	5.2434	0.579599
GOTERM_BP_DIRECT	GO:0019722~calcium-mediated signaling	5	0.0400596	TRPM4, MCTP2, CCR6, CCR5, NMUR2	3.85544	0.579509
GOTERM_BP_DIRECT	GO:0035335~peptidyl-tyrosine dephosphorylation	7	0.04016	PTPN7, PTPN6, DUSP2, PTPN18, PTP4A2, PTPN22, PTPMT1	2.78059	0.576817
GOTERM_BP_DIRECT	GO:0007229~integrin-mediated signaling pathway	7	0.04016	FGR, FERMT3, HCK, NEDD9, FCER1G, ITGAM, TEC	2.78059	0.576817
GOTERM_BP_DIRECT	GO:0006470~protein dephosphorylation	8	0.0416107	PTPN7, PTPN6, DUSP2, PTPN18, DAPP1, LCK, CTDSP1, PTPN22	2.49686	0.586435
GOTERM_BP_DIRECT	GO:0045019~negative regulation of nitric oxide biosynthetic process	3	0.041636	ACP5, ZC3H12A, IL10	9.07512	0.583102
GOTERM_BP_DIRECT	GO:0038096~Fc-gamma receptor signaling pathway involved in phagocytosis	8	0.0431221	MYO1C, FGR, HCK, NCK1, MYO1G, NCKAP1L, WIPF1, WAS	2.4772	0.592665
GOTERM_BP_DIRECT	GO:0001934~positive regulation of protein phosphorylation	8	0.0431221	RARRES2, FAM20A, AIF1, CAMP, RALB, IL1B, ENG, SPN	2.4772	0.592665
GOTERM_BP_DIRECT	GO:0008285~negative regulation of cell proliferation	17	0.0460165	RARRES3, PTPN6, CYP1B1, ACVRL1, IFITM1, PML, CD164, IL10, IFIT3, OSM, RASSF5, CCL23, SFRP2, IRF1, IL1B, EIF2AK2, TES	1.68822	0.613531
GOTERM_BP_DIRECT	GO:0050873~brown fat cell differentiation	4	0.0467222	RARRES2, RGS2, LRG1, FABP4	4.91569	0.615775
GOTERM_BP_DIRECT	GO:0031663~lipopolysaccharide-mediated signaling pathway	4	0.0467222	HCK, IL1B, PTPN22, PTAFR	4.91569	0.615775
GOTERM_BP_DIRECT	GO:0045579~positive regulation of B cell differentiation	3	0.0477768	ZAP70, NCKAP1L, INPP5D	8.4269	0.62073
GOTERM_BP_DIRECT	GO:0071354~cellular response to interleukin-6	3	0.0477768	SBNO2, CAMP, SELPLG	8.4269	0.62073
GOTERM_BP_DIRECT	GO:1901224~positive regulation of NIK/NF-kappaB signaling	3	0.0477768	NOD2, NOD1, EIF2AK2	8.4269	0.62073
GOTERM_BP_DIRECT	GO:0019221~cytokine-mediated signaling pathway	8	0.0495203	IRAK3, IL2RB, STAT4, IRF5, CCR1, HCK, IL1B, CSF3R	2.40156	0.630827
GOTERM_BP_DIRECT	GO:0072679~thymocyte migration	2	0.0500963	CCR6, CCL20	39.3255	0.631801
GOTERM_BP_DIRECT	GO:1902042~negative regulation of extrinsic apoptotic signaling pathway via death domain receptors	4	0.0504603	TNFRSF10A, CFLAR, SFRP2, CASP8	4.76673	0.631175
GOTERM_BP_DIRECT	GO:0050829~defense response to Gram-negative bacterium	5	0.0505866	CAMP, PYCARD, CD4, TLR5, B2M	3.57505	0.628789
GOTERM_BP_DIRECT	GO:0008631~intrinsic apoptotic signaling pathway in response to oxidative stress	3	0.0542227	CYP1B1, PML, ARL6IP5	7.86511	0.651716
GOTERM_BP_DIRECT	GO:0032874~positive regulation of stress-activated MAPK cascade	3	0.0542227	NOD2, EIF2AK2, ARL6IP5	7.86511	0.651716
GOTERM_BP_DIRECT	GO:0042993~positive regulation of transcription factor import into nucleus	3	0.0542227	TMEM173, HCLS1, PTPN22	7.86511	0.651716
GOTERM_BP_DIRECT	GO:0051056~regulation of small GTPase mediated signal transduction	8	0.0546939	RAC2, RALBP1, SIPA1, ARHGAP18, ARHGAP15, ARAP1, ARHGDIB, ARHGAP25	2.34779	0.651719
GOTERM_BP_DIRECT	GO:0071346~cellular response to interferon-gamma	5	0.0563649	GBP6, CCL23, CCL20, AIF1, HLA-DPA1	3.44961	0.659854
GOTERM_BP_DIRECT	GO:0090026~positive regulation of monocyte chemotaxis	3	0.0609546	AIF1, CCR1, CXCL12	7.37354	0.686151
GOTERM_BP_DIRECT	GO:0035458~cellular response to interferon-beta	3	0.0609546	TMEM173, IRF1, AIM2	7.37354	0.686151
GOTERM_BP_DIRECT	GO:0006906~vesicle fusion	5	0.0624825	RPH3AL, VAMP5, LRMP, SYTL3, SYTL1	3.33267	0.69229
GOTERM_BP_DIRECT	GO:0071407~cellular response to organic cyclic compound	5	0.0624825	TMEM173, NOD2, CYP1B1, CASP8, IL1B	3.33267	0.69229
GOTERM_BP_DIRECT	GO:0042130~negative regulation of T cell proliferation	4	0.0667962	PTPN6, IL2RA, IL10, SPN	4.25141	0.714082
GOTERM_BP_DIRECT	GO:0006928~movement of cell or subcellular component	6	0.0675468	LSP1, CCR6, ARF6, MYLIP, CAPZB, ARHGDIB	2.74364	0.715178
GOTERM_BP_DIRECT	GO:2000778~positive regulation of interleukin-6 secretion	3	0.0679538	PYCARD, IL1B, TRPV4	6.9398	0.714385
GOTERM_BP_DIRECT	GO:0002504~antigen processing and presentation of peptide or polysaccharide antigen via MHC class II	3	0.0679538	HLA-DPA1, HLA-DMB, HLA-DMA	6.9398	0.714385
GOTERM_BP_DIRECT	GO:0050860~negative regulation of T cell receptor signaling pathway	3	0.0679538	PTPN6, ELF1, PTPN22	6.9398	0.714385
GOTERM_BP_DIRECT	GO:0016477~cell migration	9	0.072168	CORO1B, ERG, SDC1, TSPAN1, FGR, PSTPIP1, JAK3, ENG, LCP1	2.05773	0.733582
GOTERM_BP_DIRECT	GO:0030168~platelet activation	7	0.0725944	DGKA, PIK3CG, PTPN6, RAC2, LCK, COL1A2, FCER1G	2.39373	0.732814
GOTERM_BP_DIRECT	GO:0006468~protein phosphorylation	18	0.0731895	PIK3CG, ERG, ACVRL1, FGR, HCK, PRKAG2, MKNK1, TP53RK, IRAK3, VRK2, LCK, ZAP70, JAK3, EIF2AK2, IKBKB, RUNX3, CTSG, TEC	1.55232	0.732902
GOTERM_BP_DIRECT	GO:0002374~cytokine secretion involved in immune response	2	0.0741975	NOD2, TREM1	26.217	0.735034
GOTERM_BP_DIRECT	GO:0002679~respiratory burst involved in defense response	2	0.0741975	PIK3CG, MPO	26.217	0.735034
GOTERM_BP_DIRECT	GO:0035284~brain segmentation	2	0.0741975	EGR2, MAFB	26.217	0.735034
GOTERM_BP_DIRECT	GO:0032929~negative regulation of superoxide anion generation	2	0.0741975	ACP5, PON3	26.217	0.735034
GOTERM_BP_DIRECT	GO:0009595~detection of biotic stimulus	2	0.0741975	NOD2, NOD1	26.217	0.735034
GOTERM_BP_DIRECT	GO:0090500~endocardial cushion to mesenchymal transition	2	0.0741975	ACVRL1, ENG	26.217	0.735034
GOTERM_BP_DIRECT	GO:0036462~TRAIL-activated apoptotic signaling pathway	2	0.0741975	TNFRSF10A, CASP8	26.217	0.735034
GOTERM_BP_DIRECT	GO:0048384~retinoic acid receptor signaling pathway	3	0.0752024	SP100, CREM, PML	6.55425	0.737106
GOTERM_BP_DIRECT	GO:0030199~collagen fibril organization	4	0.0757579	CYP1B1, SFRP2, COL1A2, LOX	4.03339	0.736973
GOTERM_BP_DIRECT	GO:0070374~positive regulation of ERK1 and ERK2 cascade	9	0.0780131	NOD2, CCL23, NOD1, CCL20, CCR1, PYCARD, PTPN22, TRPV4, PRKCDBP	2.02246	0.744871
GOTERM_BP_DIRECT	GO:0043280~positive regulation of cysteine-type endopeptidase activity involved in apoptotic process	4	0.0804274	CARD8, NOD1, PYCARD, ARL6IP5	3.93255	0.753151
GOTERM_BP_DIRECT	GO:0043124~negative regulation of I-kappaB kinase/NF-kappaB signaling	4	0.0804274	CARD8, CASP8, PYCARD, ZC3H12A	3.93255	0.753151
GOTERM_BP_DIRECT	GO:0030154~cell differentiation	18	0.0812098	PTPN6, ELF1, CDX1, ERG, FGR, ELF4, HCK, CREM, ANPEP, GTSF1, HHEX, ETS2, VAMP5, SH2B3, ZC3H12A, SPIB, TNFAIP2, TEC	1.53216	0.75393
GOTERM_BP_DIRECT	GO:0042832~defense response to protozoan	3	0.0826835	BATF, CCDC88B, IL10	6.20929	0.757715
GOTERM_BP_DIRECT	GO:0070527~platelet aggregation	4	0.0852184	PIK3CG, PTPN6, FERMT3, MYL9	3.83664	0.765861
GOTERM_BP_DIRECT	GO:0030183~B cell differentiation	5	0.0864918	HHEX, LYL1, CD79B, JAK3, IL10	2.97921	0.768527
GOTERM_BP_DIRECT	GO:0010951~negative regulation of endopeptidase activity	7	0.087742	CAST, AMBP, SERPINB9, BST2, SERPINB1, SERPING1, SERPINA1	2.27503	0.771036
GOTERM_BP_DIRECT	GO:0030308~negative regulation of cell growth	7	0.087742	ACVRL1, BST2, SFRP2, SIPA1, PML, FBP1, ZC3H12D	2.27503	0.771036
GOTERM_BP_DIRECT	GO:0050850~positive regulation of calcium-mediated signaling	3	0.0903805	CD8A, ZAP70, CD4	5.89883	0.778925
GOTERM_BP_DIRECT	GO:0006491~N-glycan processing	3	0.0903805	MGAT4B, ST8SIA4, MAN1C1	5.89883	0.778925
GOTERM_BP_DIRECT	GO:0008203~cholesterol metabolic process	5	0.0940659	SREBF1, APOL1, CH25H, ABCG1, CLN6	2.89158	0.790323
GOTERM_BP_DIRECT	GO:0018108~peptidyl-tyrosine phosphorylation	8	0.095068	PTPN6, FGR, STAT5A, HCK, ZAP70, JAK3, EIF2AK2, TEC	2.05624	0.791536
GOTERM_BP_DIRECT	GO:0006357~regulation of transcription from RNA polymerase II promoter	17	0.0973652	RFX8, SREBF1, ERG, JDP2, MAFB, STAT5A, MED11, FOXP1, BATF, IRF5, SMARCD2, LYL1, CTDSP1, SPIB, RNF14, PTAFR, RUNX3	1.51595	0.797307
GOTERM_BP_DIRECT	GO:0038094~Fc-gamma receptor signaling pathway	2	0.0976886	FCER1G, FCGRT	19.6628	0.796065
GOTERM_BP_DIRECT	GO:0038110~interleukin-2-mediated signaling pathway	2	0.0976886	IL2RB, IL2RA	19.6628	0.796065
GOTERM_BP_DIRECT	GO:0071672~negative regulation of smooth muscle cell chemotaxis	2	0.0976886	CORO1B, AIF1	19.6628	0.796065
GOTERM_BP_DIRECT	GO:0072672~neutrophil extravasation	2	0.0976886	PIK3CG, TREM1	19.6628	0.796065
GOTERM_BP_DIRECT	GO:0055118~negative regulation of cardiac muscle contraction	2	0.0976886	PIK3CG, ZC3H12A	19.6628	0.796065
GOTERM_BP_DIRECT	GO:0051707~response to other organism	2	0.0976886	NCK1, WIPF1	19.6628	0.796065
GOTERM_BP_DIRECT	GO:0002283~neutrophil activation involved in immune response	2	0.0976886	ZAP70, FCER1G	19.6628	0.796065
GOTERM_BP_DIRECT	GO:0050994~regulation of lipid catabolic process	2	0.0976886	RARRES2, LGALS12	19.6628	0.796065
GOTERM_BP_DIRECT	GO:0030260~entry into host cell	2	0.0976886	CCR5, CD4	19.6628	0.796065
GOTERM_BP_DIRECT	GO:0043372~positive regulation of CD4-positive, alpha-beta T cell differentiation	2	0.0976886	NCKAP1L, SASH3	19.6628	0.796065
GOTERM_BP_DIRECT	GO:0001676~long-chain fatty acid metabolic process	3	0.0982779	ACSL1, SLC27A3, ACSL5	5.61793	0.795761
GOTERM_BP_DIRECT	GO:0019835~cytolysis	3	0.0982779	PRF1, APOL1, GZMA	5.61793	0.795761
GOTERM_BP_DIRECT	GO:0006968~cellular defense response	9	0.000163696	LSP1, PRF1, CCR6, CCR5, NCF2, GNLY, CX3CR1, CXCR2, SPN	5.70854	0.0137801
GOTERM_BP_DIRECT	GO:0002230~positive regulation of defense response to virus by host	6	0.000189177	TMEM173, PML, PYCARD, ZC3H12A, PTPN22, AIM2	10.7251	0.014216
GOTERM_MF_DIRECT	GO:0004950~chemokine receptor activity	5	0.000701284	CCRL2, CCR6, CCR5, CCR1, CX3CR1	11.7654	0.133546
GOTERM_MF_DIRECT	GO:0017124~SH3 domain binding	11	0.000792953	FMN1, PTPN6, HCLS1, ARHGAP27, PTPN22, INPP5D, WIPF1, SH3BP1, ERRFI1, SKAP1, WAS	3.6977	0.114469
GOTERM_MF_DIRECT	GO:0004715~non-membrane spanning protein tyrosine kinase activity	7	0.000934796	FGR, HCK, LCK, ZAP70, JAK3, EIF2AK2, TEC	6.08732	0.10833
GOTERM_MF_DIRECT	GO:0001948~glycoprotein binding	8	0.00114321	SDC1, LCK, FBXO6, CD4, SERPINA1, LMAN2, ITGAM, B2M	4.92337	0.110295
GOTERM_MF_DIRECT	GO:0019901~protein kinase binding	21	0.00126583	SREBF1, PTPN6, RAB8A, ACVRL1, FGR, CD8A, AP1B1, HCLS1, PRKAG2, TRIM22, WAS, SKAP1, NOD2, TMEM173, VRK2, LCK, TRPV4, CD4, IKBKB, ERRFI1, CD28	2.23417	0.10499
GOTERM_MF_DIRECT	GO:0003779~actin binding	17	0.00172116	PARVG, S100A4, MYO1C, HCLS1, MYO1G, CAPZB, WAS, TNNI2, FMN1, LSP1, NOD2, CCR5, CAPG, AVIL, TRPV4, WIPF1, LCP1	2.44619	0.123657
GOTERM_MF_DIRECT	GO:0005031~tumor necrosis factor-activated receptor activity	5	0.00272771	TNFRSF10A, TNFRSF10C, LTBR, TNFRSF10D, TNFRSF18	8.33383	0.169761
GOTERM_MF_DIRECT	GO:0045569~TRAIL binding	3	0.00360108	TNFRSF10A, TNFRSF10C, TNFRSF10D	30.0018	0.198399
GOTERM_MF_DIRECT	GO:0005543~phospholipid binding	8	0.00565504	DGKA, DAPP1, WDFY4, MYOF, BIN2, PTAFR, ABCG1, TEC	3.72115	0.270966
GOTERM_MF_DIRECT	GO:0015026~coreceptor activity	5	0.0062549	CCR5, CD8A, TMIGD2, CD4, CD28	6.66706	0.274232
GOTERM_MF_DIRECT	GO:0004888~transmembrane signaling receptor activity	13	0.00761259	LY75, TLR5, SCARF1, MARCO, TNFRSF10C, CD69, TNFRSF10D, CLEC4A, CD79B, CD4, ENG, SPN, LAG3	2.43005	0.302558
GOTERM_MF_DIRECT	GO:0008656~cysteine-type endopeptidase activator activity involved in apoptotic process	4	0.00807356	CARD8, NOD1, PYCARD, NLRP1	9.41232	0.298785
GOTERM_MF_DIRECT	GO:0019957~C-C chemokine binding	3	0.0087087	CCR6, CCR5, CCR1	20.0012	0.300545
GOTERM_MF_DIRECT	GO:0005096~GTPase activator activity	15	0.0105649	RALBP1, SIPA1, ARHGAP18, RABGAP1L, ARHGAP27, NCKAP1L, ARHGAP15, ARHGAP25, RGS2, ACAP1, SH3BP1, ERRFI1, ARAP1, ARHGDIB, ALS2CL	2.15067	0.334302
GOTERM_MF_DIRECT	GO:0004364~glutathione transferase activity	5	0.0108411	ALOX5AP, GSTK1, GSTO1, MGST1, HPGDS	5.71462	0.325005
GOTERM_MF_DIRECT	GO:0005544~calcium-dependent phospholipid binding	6	0.0146257	ANXA7, MCTP2, ANXA11, RPH3AL, SYTL3, SYTL1	4.13818	0.394538
GOTERM_MF_DIRECT	GO:0042803~protein homodimerization activity	29	0.016268	S100A6, CD8A, PML, IRAK3, TMEM173, NOD1, FAM109B, PYCARD, CD2, CD4, RUNX1, HPGDS, CARD8, SP100, BST2, GIMAP7, GZMA, ABCG1, AMBP, TIGIT, STOM, HHEX, RBPMS, FBLN5, IKBKB, ENG, PON3, MGST1, CLN6	1.58914	0.410908
GOTERM_MF_DIRECT	GO:0005261~cation channel activity	4	0.0235827	CALHM2, TRPV2, TRPV4, FAM26F	6.40038	0.518799
GOTERM_MF_DIRECT	GO:0004435~phosphatidylinositol phospholipase C activity	4	0.0289186	CCR5, CCR1, PLD4, PLCB2	5.92628	0.575395
GOTERM_MF_DIRECT	GO:0001618~virus receptor activity	6	0.0303951	SLC1A5, CCR5, CD46, CD4, ANPEP, SELPLG	3.42877	0.576861
GOTERM_MF_DIRECT	GO:0004871~signal transducer activity	11	0.0323398	LSP1, TRIM38, SECTM1, ERG, STAT4, BST2, STAT5A, SH2B3, CXCR2, PLCB2, PDCD1	2.15699	0.583626
GOTERM_MF_DIRECT	GO:0016493~C-C chemokine receptor activity	3	0.0347148	CCR6, CCR5, CCR1	10.0006	0.594417
GOTERM_MF_DIRECT	GO:0000975~regulatory region DNA binding	3	0.0347148	IRF5, IRF1, RUNX1	10.0006	0.594417
GOTERM_MF_DIRECT	GO:0042169~SH2 domain binding	4	0.0348378	PTPN6, LCK, TRPV4, SKAP1	5.51757	0.580821
GOTERM_MF_DIRECT	GO:0005509~calcium ion binding	27	0.036543	S100A4, PRF1, S100A6, AIF1, ITSN2, MMRN1, MYL9, DGKA, ANXA7, MCTP2, CALML4, CD93, CD69, EFCAB1, RUNX1, PLCB2, HPGDS, S100P, RPH3AL, MAN1C1, SNED1, FBLN5, ANXA11, SULF1, SYTL3, SYTL1, LCP1	1.50637	0.584265
GOTERM_MF_DIRECT	GO:0004467~long-chain fatty acid-CoA ligase activity	3	0.0403618	ACSL1, SLC27A3, ACSL5	9.23132	0.607559
GOTERM_MF_DIRECT	GO:0005149~interleukin-1 receptor binding	3	0.0403618	IL1RN, IL1B, TLR5	9.23132	0.607559
GOTERM_MF_DIRECT	GO:0002020~protease binding	7	0.0406738	TNFRSF10A, CFLAR, SERPINB9, CST7, PYCARD, SERPINA1, CD28	2.77244	0.597105
GOTERM_MF_DIRECT	GO:0097199~cysteine-type endopeptidase activity involved in apoptotic signaling pathway	2	0.049258	CASP10, CASP8	40.0024	0.656212
GOTERM_MF_DIRECT	GO:0071791~chemokine (C-C motif) ligand 5 binding	2	0.049258	CCR5, CCR1	40.0024	0.656212
GOTERM_MF_DIRECT	GO:0017137~Rab GTPase binding	8	0.0507791	RILP, RAB8A, HPS6, RPH3AL, RABGAP1L, SYTL3, SYTL1, RABGGTA	2.3882	0.655223
GOTERM_MF_DIRECT	GO:0048306~calcium-dependent protein binding	5	0.0564528	S100A4, ANXA7, S100A6, S100P, ANXA11	3.44848	0.683064
GOTERM_MF_DIRECT	GO:0023026~MHC class II protein complex binding	3	0.0591382	ANXA11, HLA-DMB, HLA-DMA	7.50044	0.688932
GOTERM_MF_DIRECT	GO:0004197~cysteine-type endopeptidase activity	5	0.0655963	CFLAR, CASP10, CTSZ, CTSO, CASP8	3.27888	0.716432
GOTERM_MF_DIRECT	GO:0003924~GTPase activity	11	0.0692212	RAB32, GBP6, RAB8A, RAC2, GIMAP7, RAB17, RALB, ARF6, MX1, GBP4, ARHGDIB	1.88045	0.72564
GOTERM_MF_DIRECT	GO:0019976~interleukin-2 binding	2	0.0729717	IL2RB, IL2RA	26.6682	0.734749
GOTERM_MF_DIRECT	GO:0035651~AP-3 adaptor complex binding	2	0.0729717	RAB32, PI4K2A	26.6682	0.734749
GOTERM_MF_DIRECT	GO:0004911~interleukin-2 receptor activity	2	0.0729717	IL2RB, IL2RA	26.6682	0.734749
GOTERM_MF_DIRECT	GO:0005125~cytokine activity	9	0.0741511	OSM, SECTM1, CMTM2, SP100, IL16, IL1RN, IL1B, LTB, IL10	2.04558	0.73069
GOTERM_MF_DIRECT	GO:0050681~androgen receptor binding	4	0.0772874	TCF21, NCOA4, FOXP1, RNF14	4.00024	0.736223
GOTERM_MF_DIRECT	GO:0004867~serine-type endopeptidase inhibitor activity	6	0.0951482	AMBP, SERPINB9, SPINK2, SERPINB1, SERPING1, SERPINA1	2.47437	0.800692
GOTERM_MF_DIRECT	GO:0004602~glutathione peroxidase activity	3	0.0954782	ALOX5AP, GSTK1, MGST1	5.71462	0.793464
GOTERM_MF_DIRECT	GO:0004656~procollagen-proline 4-dioxygenase activity	2	0.0960952	P4HA2, P4HA3	20.0012	0.787392
GOTERM_MF_DIRECT	GO:0035877~death effector domain binding	2	0.0960952	CASP10, CASP8	20.0012	0.787392
GOTERM_BP_DIRECT	GO:0032733~positive regulation of interleukin-10 production	6	0.000236725	TIGIT, NOD2, CD46, FCER1G, SASH3, CD28	10.2588	0.0171505
GOTERM_BP_DIRECT	GO:0006915~apoptotic process	30	0.000287301	PRF1, PML, PDCD1, TMEM173, NOD1, CASP8, RALB, PYCARD, CD2, IL1B, ZC3H12A, INPP5D, MX1, BMF, PTPN6, CFLAR, CARD8, IL2RA, LTBR, GZMA, AIM2, NLRP1, TNFRSF10A, SERPINB9, CASP10, RASSF5, NME3, SFRP2, SULF1, IRF1	2.08072	0.0200914
GOTERM_BP_DIRECT	GO:0002250~adaptive immune response	13	0.00039674	PIK3CG, TRPM4, BTLA, THEMIS, CD46, TAP2, CLEC4A, ZAP70, CD79B, CD4, JAK3, SKAP1, TEC	3.45427	0.0267599
GOTERM_BP_DIRECT	GO:0072678~T cell migration	4	0.000525926	CCR6, CCL20, MYO1G, ZAP70	22.4717	0.0342356
GOTERM_BP_DIRECT	GO:0051092~positive regulation of NF-kappaB transcription factor activity	12	0.000580471	CFLAR, TRIM38, IRAK3, NOD2, NOD1, TRIM14, PYCARD, IL1B, EIF2AK2, IKBKB, TRIM22, AIM2	3.54817	0.0365976
GOTERM_CC_DIRECT	GO:0005764~lysosome	15	0.00146701	RILP, CTSZ, ZC3HAV1, HCK, PLBD1, ACP5, CD164, TMEM150B, LAPTM5, CTSO, KCNE1, SMPD1, GALC, IL1B, MPO	2.69389	0.040145
GOTERM_CC_DIRECT	GO:0031234~extrinsic component of cytoplasmic side of plasma membrane	8	0.00137841	S100A6, FGR, HCK, LCK, ZAP70, JAK3, ERRFI1, TEC	4.77506	0.0414623
GOTERM_BP_DIRECT	GO:0030097~hemopoiesis	8	0.000704018	LCK, SH2B3, IFI16, GFI1, CD164, RUNX1, IL10, RUNX3	5.33227	0.042943
GOTERM_CC_DIRECT	GO:0045121~membrane raft	14	0.00181808	CFLAR, BST2, MYO1C, STOM, CASP8, LCK, SULF1, PI4K2A, KCNE1, ZAP70, CD4, INPP5D, IKBKB, KCNE3	2.75841	0.0454878
GOTERM_BP_DIRECT	GO:0033209~tumor necrosis factor-mediated signaling pathway	11	0.000845722	TNFRSF10A, PSMB10, TNFRSF10C, LTBR, TNFRSF10D, PYCARD, TNFRSF18, IKBKB, LTB, PSMB8, AIM2	3.66594	0.0473
GOTERM_BP_DIRECT	GO:0043123~positive regulation of I-kappaB kinase/NF-kappaB signaling	13	0.000843172	S100A4, CASP10, TRIM38, CFLAR, SECTM1, NOD2, LTBR, NOD1, ZC3HAV1, BST2, CASP8, IKBKB, TRIM22	3.17535	0.0484385
GOTERM_CC_DIRECT	GO:0001931~uropod	4	0.0021018	ICAM2, PSTPIP1, SELPLG, SPN	14.7593	0.0484727
GOTERM_BP_DIRECT	GO:0032731~positive regulation of interleukin-1 beta production	4	0.00082566	NOD2, NOD1, IFI16, AIM2	19.6628	0.0487786
GOTERM_CC_DIRECT	GO:0042470~melanosome	9	0.00345086	STOM, RAB32, SLC1A5, SYPL1, TRPV2, ANXA11, RAB17, CAPG, SYTL1	3.61675	0.0730015
GOTERM_CC_DIRECT	GO:0009898~cytoplasmic side of plasma membrane	6	0.00353133	PTPN7, RGS2, GM2A, CD2, PTPN22, IKBKB	5.79828	0.0698436
GOTERM_CC_DIRECT	GO:0005783~endoplasmic reticulum	34	0.00443546	CAST, SLC39A14, HPS6, FAM20A, DNASE1L1, VRK2, MCTP2, P4HA2, ALOX5AP, EMID1, P4HA3, PYCARD, SERPINA1, ARL6IP5, IFNGR2, DNAJC1, ACSL5, TRPM4, SREBF1, CTSZ, GIMAP7, PLD4, MAN1C1, STOM, RAB32, TXNDC11, PLEKHF2, CD320, NCK1, SULF1, YIPF4, MGST1, CLN6, FKBP2	1.66666	0.0817583
GOTERM_CC_DIRECT	GO:0031265~CD95 death-inducing signaling complex	3	0.00847074	CFLAR, CASP10, CASP8	20.294	0.142405
GOTERM_CC_DIRECT	GO:0042101~T cell receptor complex	4	0.00914876	CD8A, ZAP70, CD4, SKAP1	9.01955	0.145087
GOTERM_CC_DIRECT	GO:0001891~phagocytic cup	4	0.0106689	AIF1, MYO1G, BIN2, LCP1	8.54484	0.159125
GOTERM_CC_DIRECT	GO:0097342~ripoptosome	3	0.0116671	CFLAR, CASP10, CASP8	17.3948	0.164849
GOTERM_CC_DIRECT	GO:0030670~phagocytic vesicle membrane	6	0.0148156	RAB32, HLA-H, RILP, RAB8A, RAC2, B2M	4.12759	0.196043
GOTERM_CC_DIRECT	GO:0000139~Golgi membrane	24	0.0213385	SREBF1, MGAT4B, HLA-H, RAB8A, CTSZ, LST1, AP1B1, CHST2, CYTH4, LMAN2, ITM2B, MAN1C1, ABCG1, B2M, AGTRAP, MGAT1, AP1S3, FAM198B, CD59, ST8SIA4, HLA-DPA1, SERPINA1, GBP4, IFNGR2	1.64824	0.259917
GOTERM_CC_DIRECT	GO:0005856~cytoskeleton	17	0.0220418	PARVG, PTPN7, FGR, HCK, MYLIP, CAPZB, STOM, NOD2, CASS4, CASP8, PSTPIP1, ZC3H12A, INPP5D, JAK3, ARL6IP5, TEC, ARHGDIB	1.85983	0.257328
GOTERM_CC_DIRECT	GO:0005925~focal adhesion	17	0.0336516	PARVG, HCK, TSPAN4, FBLIM1, NEDD9, ARF6, B2M, CORO1B, SDC1, CASS4, RAC2, CD59, CD46, TRPV4, ENG, LCP1, TES	1.76469	0.35459
GOTERM_CC_DIRECT	GO:0005789~endoplasmic reticulum membrane	31	0.0352962	CYP1B1, FKBP5, LMAN2, ANXA7, TMEM173, VRK2, ACSL1, ALOX5AP, CH25H, TAP2, CD4, MX1, ARL6IP5, IFNGR2, DNAJC1, ACSL5, SREBF1, PLD4, PIGV, PNPLA2, DHRS7B, ABCG1, AGTRAP, TXNDC11, DHRS3, CD59, HSD11B1, LRMP, MGST1, FKBP2, CLN6	1.45966	0.356782
GOTERM_CC_DIRECT	GO:0030659~cytoplasmic vesicle membrane	8	0.0361317	AP1S3, TMEM173, RAB8A, AP1B1, VAMP5, MYOF, IFNGR2, AGTRAP	2.57701	0.352431
GOTERM_CC_DIRECT	GO:0005794~Golgi apparatus	31	0.0364697	SLC39A14, LST1, ZC3HAV1, FAM20A, ELF4, RABGAP1L, NEDD9, ARF6, LMAN2, ITM2B, B2M, SLC1A5, TMEM173, CD46, EMID1, PLIN3, SERPINA1, TRPM4, SECTM1, BST2, GIMAP7, HCK, PARP10, ABCG1, FAM198B, PI4K2A, SULF1, VAMP5, CD79B, YIPF4, ARAP1	1.45797	0.344544
GOTERM_CC_DIRECT	GO:0042995~cell projection	6	0.0372838	FERMT3, HCK, FFAR2, CAMP, AVIL, BIN2	3.24704	0.340719
GOTERM_CC_DIRECT	GO:0012507~ER to Golgi transport vesicle membrane	5	0.0386508	SREBF1, HLA-H, CD59, HLA-DPA1, B2M	3.90269	0.341165
GOTERM_CC_DIRECT	GO:0005765~lysosomal membrane	13	0.0391348	RILP, TSPAN1, AP1B1, HPS6, ANPEP, HLA-DMB, CD164, HLA-DMA, AP1S3, LAPTM5, BLOC1S2, PI4K2A, HLA-DPA1	1.92571	0.335371
GOTERM_CC_DIRECT	GO:0005635~nuclear envelope	9	0.0430234	SREBF1, ANXA7, S100A6, RAC2, ALOX5AP, ANXA11, LRMP, MYOF, SP140	2.29743	0.353064
GOTERM_CC_DIRECT	GO:0001725~stress fiber	5	0.0434803	CORO1B, MYO1C, FBLIM1, LCP1, MYL9	3.75815	0.347197
GOTERM_CC_DIRECT	GO:0030027~lamellipodium	9	0.0443623	SLC39A14, CORO1B, RAC2, AIF1, MYO1G, PSTPIP1, NEDD9, TRPV4, CAPZB	2.28307	0.344356
GOTERM_CC_DIRECT	GO:0001772~immunological synapse	4	0.0503364	GZMA, LCK, ZAP70, CD28	4.77506	0.37271
GOTERM_CC_DIRECT	GO:0005576~extracellular region	50	0.0699059	RARRES2, CD8A, IL16, MMRN1, CXCL12, IL10, B2M, AOAH, CLUL1, IL1B, CSF3R, HTRA4, SERPINA1, LOX, HTRA3, CD200R1, WNT10A, C2CD2, GZMA, CAMP, SERPING1, CD164, OSM, AMBP, IL18BP, COL1A2, TREM1, CTSG, PRF1, CXCL3, DHRS4L2, ITM2B, FAM19A3, C1QTNF9, CCL23, CCL20, LRG1, CRISPLD2, ICOS, TNFRSF18, CD2, PYCARD, ADAM28, NPB, CLEC11A, SOD3, LAMA3, APOL1, SFRP2, FBLN5	1.2605	0.470415
GOTERM_CC_DIRECT	GO:0045335~phagocytic vesicle	4	0.0703664	RAB32, RAB8A, ANXA11, PLD4	4.16287	0.463253
GOTERM_CC_DIRECT	GO:0016021~integral component of membrane	141	0.091754	RARRES3, ADCY7, TSPAN4, TLR5, SLC7A7, MARCO, CH25H, CD46, CLEC4A, CSF3R, DNAJC1, SPN, BST2, TMIE, PLD4, GPR132, PNPLA2, DHRS7B, PIK3IP1, TMEM150B, MGAT1, CD320, CCR5, CX3CR1, HSD11B1, HLA-DPA1, SLC40A1, C3AR1, LST1, TM4SF19, CYP1B1, IFITM1, COX7C, NINJ1, ACP5, TMIGD2, RABGAP1L, FCGRT, PTPRCAP, ITGAM, VRK2, SYPL1, CD69, P2RY2, FCER1G, SLC35F5, RUNX1, ARL6IP5, SREBF1, MGAT4B, ADAM28, SLAMF8, SLCO2B…	1.10845	0.550011
GOTERM_CC_DIRECT	GO:0055038~recycling endosome membrane	4	0.0933992	RAB8A, ACAP1, RAB17, ARF6	3.68982	0.547137
GOTERM_CC_DIRECT	GO:0032010~phagolysosome	2	0.0947725	NCF2, NCF4	20.294	0.543327
GOTERM_CC_DIRECT	GO:0072558~NLRP1 inflammasome complex	2	0.0947725	PYCARD, NLRP1	20.294	0.543327
GOTERM_CC_DIRECT	GO:0031905~early endosome lumen	2	0.0947725	RAB32, B2M	20.294	0.543327
GOTERM_CC_DIRECT	GO:0031982~vesicle	7	0.0961299	STOM, NOD2, TSPAN1, CD59, TSPAN4, VPS26A, KCNE3	2.21965	0.539623

## Sheet: Supplementary Data 5b
Supplementary Data 5. Functional annotation for the lists of genes differentially methylated and differentially expressed in tumors analyzed by RNAseq.
Supplementary Data 5b. Functional annotation for the lists of hyper-methylated and down-regulated genes in tumors having high CD8 T cells compared with tumors with low CD8 T cells.
Category	Term	Count	PValue	Genes	Fold Enrichment	Benjamini
GOTERM_BP_DIRECT	GO:0007399~nervous system development	38	1.07144e-08	FGF14, SCN3B, FGF17, GLIS2, ZEB2, FGF12, NRN1, MYT1, NR2C2, DPF1, BDNF, SRRM4, SMARCB1, CRMP1, ROBO1, LHX1, GBX2, DLG4, DLG3, DCX, OLFM1, SIM2, DSCAM, ARHGEF7, DPYSL5, DPYSL4, HES6, DCTN1, MYT1L, SEMA6A, CHRM2, NAV2, LSAMP, CHRM1, VEGFA, MPPED2, GFRA1, NRSN1	2.90632	2.92714e-05
GOTERM_BP_DIRECT	GO:0007411~axon guidance	25	2.25769e-07	DCC, CDK5R1, GDF7, EFNA2, DPYSL5, NRXN1, VAX1, PTPRO, EPHB1, FEZF2, SEMA6A, PTK2, BDNF, KRAS, ROBO1, CRMP1, FYN, GBX2, ETV1, SPTBN1, POU4F2, ROBO2, ROBO3, NGFR, APBB2	3.45131	0.000308354
GOTERM_BP_DIRECT	GO:0021549~cerebellum development	12	4.64696e-07	KCNC1, CDK5R1, CDK5R2, LHX1, GBX2, MYO16, CNTN1, NEUROD1, ABAT, PTBP2, NR2C2, FOXP2	7.11902	0.000423094
GOTERM_BP_DIRECT	GO:0001764~neuron migration	18	4.91182e-06	DCC, CDK5R1, CDK5R2, TUBB2B, CELSR3, VAX1, NKX6-1, SEMA6A, ASCL1, PTK2, NAV1, FYN, DNER, NTRK2, NEUROD4, APBB2, DCX, RAPGEF2	3.76291	0.00334916
GOTERM_BP_DIRECT	GO:0007626~locomotory behavior	14	0.000101872	GRM5, FEZF2, ATP2B2, B4GALT2, DRD2, NAV2, MYO15A, ADCY5, TH, ABAT, CHRNB2, ELAVL4, NOVA1, DSCAM	3.65839	0.0541446
GOTERM_BP_DIRECT	GO:0045666~positive regulation of neuron differentiation	13	0.000197784	GDF7, GDF6, SOX11, NKX6-1, EIF4G1, RNF112, ASCL1, FEZF2, VWC2L, NEUROD1, RARA, TCF12, NKX2-2	3.65839	0.0861296
GOTERM_BP_DIRECT	GO:0007417~central nervous system development	16	0.000357388	ARNT2, BCAN, DSCAML1, TAGLN3, NCKAP1, MBP, FYN, DRP2, DNER, ACAN, POU3F3, ROBO2, UGT8, DCX, NCAN, NHLH1	2.92671	0.130214
GOTERM_BP_DIRECT	GO:0007605~sensory perception of sound	17	0.000357624	TUB, TH, PCDH15, LRIG2, MBP, SLC17A8, ATP2B2, SRRM4, NAV2, MYO15A, POU4F2, TFAP2A, CHRNB2, COL11A2, SLITRK6, CACNA1D, COL11A1	2.80568	0.114985
GOTERM_BP_DIRECT	GO:0071805~potassium ion transmembrane transport	16	0.00039119	HCN2, KCNC1, KCNAB3, KCNB2, KCNA2, KCNA4, KCNA5, KCNK2, KCNK3, KCNK10, KCNIP3, KCNN3, KCNH7, KCNH8, KCNH2, ABCC8	2.90252	0.111989
GOTERM_BP_DIRECT	GO:0048167~regulation of synaptic plasticity	8	0.000487388	ATP2B2, JPH4, NOLC1, FGF14, RASGRF1, RARA, VGF, RAPGEF2	5.48758	0.124699
GOTERM_BP_DIRECT	GO:0048169~regulation of long-term neuronal synaptic plasticity	6	0.00100467	GRM5, KRAS, DRD2, GRIK2, DLG4, SYNGR1	7.31678	0.220926
GOTERM_BP_DIRECT	GO:0007612~learning	10	0.00100801	GRM5, JPH4, FYN, NTRK2, TH, DLG4, CHRNB2, NRXN1, ELAVL4, SHANK2	3.85093	0.205153
GOTERM_BP_DIRECT	GO:0006351~transcription, DNA-templated	118	0.00105497	ARNT2, ZNF781, ZXDB, ZNF300, ZNF248, MIER3, RARA, DHX36, OLIG2, ZNF445, SCRT1, ARGLU1, MAGEL2, ZNF507, ZNF48, MTA1, VAX2, HES6, VAX1, PROX1, ZNF3, ASCL1, UHRF1, KDM2B, HES5, ZNF785, MNX1, ZNF77, ZNF133, SETD1A, HDGF, MYEF2, TADA1, SOX6, MYT1, NR2C2, SMARCB1, ZNF697, LHX4, ZNF71, ZNF70, NKX2-2, ASXL3, WDR5, ZNF621, RYBP, KCTD1, RNPS1, ZSCAN2, FOXP4, ZBTB43, FOXP2, PHF2, PPRC1, HDAC9, RERE, ZNF536,…	1.32488	0.198942
GOTERM_BP_DIRECT	GO:0007420~brain development	20	0.00109027	POU6F1, CDK5R1, CA10, ARNT2, DSCAML1, VAX1, ZIC1, PROX1, KCNK3, CKB, CTTNBP2, SLC17A8, CHD8, EPHA7, HES5, NDRG4, H2AFY2, ROBO2, STMN1, NKX2-2	2.31056	0.191743
GOTERM_BP_DIRECT	GO:0048813~dendrite morphogenesis	8	0.00122349	FYN, MAP2, MAPK8IP2, MAP6, ELAVL4, DCX, RERE, DSCAM	4.74602	0.199865
GOTERM_BP_DIRECT	GO:0035176~social behavior	9	0.00132704	KRAS, NRXN2, TH, DLG4, MAPK8IP2, CHRNB2, NRXN1, SHANK2, GRID1	4.11569	0.202874
GOTERM_BP_DIRECT	GO:0000226~microtubule cytoskeleton organization	11	0.00133904	PRKCZ, PTK2, CRMP1, MAP2, DCLK2, MAP6, MARK3, TUBA1B, GAPDH, MAP6D1, TACC2	3.40075	0.19373
GOTERM_BP_DIRECT	GO:0031175~neuron projection development	13	0.0019253	GPRIN1, HMGB1, ATCAY, CDK5R1, PPP1R9A, RASGRF1, WDR5, STMN4, MAP2, USP21, CNTN1, STMN1, RAPGEF2	2.85354	0.253604
GOTERM_BP_DIRECT	GO:0007269~neurotransmitter secretion	9	0.00198655	SLC32A1, PPFIA2, PPFIA4, HRH3, NRXN2, SYT2, NRXN1, RIMS1, UNC13A	3.87359	0.248684
GOTERM_BP_DIRECT	GO:0050772~positive regulation of axonogenesis	6	0.00213036	STK25, ROBO1, PLXNB1, NTRK2, ROBO2, NGFR	6.27152	0.252722
GOTERM_BP_DIRECT	GO:0042297~vocal learning	4	0.00286114	NRXN2, HTT, NRXN1, FOXP2	12.543	0.311166
GOTERM_BP_DIRECT	GO:0048172~regulation of short-term neuronal synaptic plasticity	5	0.0029517	SHISA6, SHISA7, GRIK2, SYNGR1, UNC13A	7.8394	0.307252
GOTERM_BP_DIRECT	GO:0000122~negative regulation of transcription from RNA polymerase II promoter	50	0.0032621	ZNF536, HNF1A, TRPV1, ZEB2, POU4F2, RARA, OLIG2, SCRT1, ZBTB20, SOX11, VAX2, HES6, VAX1, PROX1, ASCL1, UHRF1, CCND1, KDM2B, HES5, MTF2, VEGFA, MDM2, TFAP2A, RIPPLY2, ZFPM2, HMGB1, GLIS2, HDGF, SOX6, TAGLN3, CHD8, BCL11A, SIM2, INSM1, MDFI, DNMT3A, FZD8, TBX2, RYBP, NKX6-1, TP73, FOXP2, CDKN1C, FEZF2, SALL4, PDE2A, H2AFY2, HDAC9, RERE, NFIB	1.52433	0.321665
GOTERM_BP_DIRECT	GO:0010977~negative regulation of neuron projection development	8	0.00345776	DCC, CRMP1, BCL11A, MDM2, NGFR, STX1B, PTPRO, CBFA2T2	3.99097	0.325842
GOTERM_BP_DIRECT	GO:0035235~ionotropic glutamate receptor signaling pathway	6	0.00397458	CDK5R1, GRIA2, GRIK2, CPEB4, GRIA4, GRID1	5.48758	0.35287
GOTERM_BP_DIRECT	GO:0048671~negative regulation of collateral sprouting	4	0.00442365	DCC, RGMA, EPHA7, BCL11A	10.9752	0.372402
GOTERM_BP_DIRECT	GO:0042552~myelination	8	0.00446554	MYO5A, TSC1, KEL, SCN2A, OLIG2, JAM3, GAL3ST1, MBP	3.81745	0.364192
GOTERM_BP_DIRECT	GO:0001822~kidney development	11	0.00558657	CDKN1C, ODC1, TSC1, LHX1, SOX11, VEGFA, SIX2, TFAP2A, ROBO2, PROX1, TP73	2.8076	0.421096
GOTERM_BP_DIRECT	GO:0021530~spinal cord oligodendrocyte cell fate specification	3	0.00601474	ASCL1, OLIG2, NKX2-2	21.9503	0.433536
GOTERM_BP_DIRECT	GO:0060013~righting reflex	4	0.00641254	GLRA1, USP46, PCDH15, FOXP2	9.7557	0.443367
GOTERM_BP_DIRECT	GO:0007268~chemical synaptic transmission	21	0.00685841	MYO5A, MPZ, NRXN2, SYT5, GRIK2, PTPRS, GABBR2, NRXN1, FGF12, GRIA4, KCNK3, RTN3, MBP, GRM5, GRIA2, SLC1A6, DLG4, DLG3, SLC18A1, UNC13A, NOVA1	1.92065	0.454748
GOTERM_BP_DIRECT	GO:0019933~cAMP-mediated signaling	7	0.00691221	PDE2A, ADCY8, ADCY5, AKAP6, NPR3, RAPGEF2, GLP1R	4.04348	0.446879
GOTERM_BP_DIRECT	GO:0010976~positive regulation of neuron projection development	11	0.00710725	RGMA, TRIM67, MAGI2, PPP2R5B, FYN, NDRG4, BCL11A, NTRK2, CNTN1, RAPGEF2, CBFA2T2	2.71296	0.445947
GOTERM_BP_DIRECT	GO:0014047~glutamate secretion	6	0.00791087	PPFIA2, PPFIA4, TRPV1, SLC1A6, NTRK2, RIMS1	4.70364	0.471752
GOTERM_BP_DIRECT	GO:0051493~regulation of cytoskeleton organization	5	0.00953838	PTK2, PLXNB1, STMN4, STMN1, AFAP1	5.7764	0.526741
GOTERM_BP_DIRECT	GO:0035556~intracellular signal transduction	30	0.0102637	PRKCZ, RALGPS1, ADCY8, DRD2, ADCY5, RP1L1, CSPG4, AKAP11, ASB16, TIAM2, DGKD, DCLK2, RAPGEF2, DCX, DEPDC7, PLXNB1, ARHGEF7, MCF2, SPSB4, WSB1, PLCG1, RASGRF1, FYN, WSB2, ASB1, AKAP6, STMN1, APBB2, UNC13A, CDC42BPB	1.63402	0.542933
GOTERM_BP_DIRECT	GO:0030182~neuron differentiation	11	0.0110908	FZD8, DNMT3A, ATP2B2, CDK5R1, TRAPPC9, SOX11, NTRK2, POU4F2, MYEF2, HDAC9, PROX1	2.54162	0.561104
GOTERM_BP_DIRECT	GO:2000463~positive regulation of excitatory postsynaptic potential	5	0.0115016	PRKCZ, DLG4, NRXN1, STX1B, RIMS1	5.48758	0.564689
GOTERM_BP_DIRECT	GO:0097118~neuroligin clustering involved in postsynaptic membrane assembly	3	0.0116669	MAGI2, NRXN2, NRXN1	16.4627	0.560487
GOTERM_BP_DIRECT	GO:0016199~axon midline choice point recognition	3	0.0116669	ROBO1, ROBO2, ROBO3	16.4627	0.560487
GOTERM_BP_DIRECT	GO:0031547~brain-derived neurotrophic factor receptor signaling pathway	3	0.0116669	BDNF, NTRK2, RAPGEF2	16.4627	0.560487
GOTERM_BP_DIRECT	GO:0046710~GDP metabolic process	4	0.0117668	MPP2, MPP3, DLG4, DLG3	7.98194	0.554448
GOTERM_BP_DIRECT	GO:0030073~insulin secretion	6	0.0122287	SNX19, MYO5A, CPLX3, HNF1A, NEUROD1, VGF	4.24845	0.559513
GOTERM_BP_DIRECT	GO:0021766~hippocampus development	8	0.0131014	SLC32A1, CDK5R1, CDK5R2, TSC1, BCAN, DCLK2, RARA, DCX	3.13576	0.575927
GOTERM_BP_DIRECT	GO:0045665~negative regulation of neuron differentiation	8	0.0131014	ZNF536, FEZF2, ASCL1, HES5, DTX1, OLIG2, NKX2-2, TP73	3.13576	0.575927
GOTERM_BP_DIRECT	GO:0007409~axonogenesis	11	0.0136262	DCC, SLITRK1, SLITRK4, LINGO3, NOLC1, PAK3, DRD2, DSCAML1, VAX2, STMN1, SLITRK6	2.46381	0.581757
GOTERM_BP_DIRECT	GO:0060997~dendritic spine morphogenesis	4	0.0151659	PAK3, DLG4, CTNND2, EPHB1	7.31678	0.612824
GOTERM_BP_DIRECT	GO:0034220~ion transmembrane transport	18	0.0156363	GABRA2, GLRA1, GRIK2, NCALD, SFXN1, GRIA4, FXYD6, KCNK3, ATP2B2, ATP2A2, GRIA2, TTYH1, DLG4, UNC80, DLG3, CLCN5, ANO8, GRID1	1.88146	0.615878
GOTERM_BP_DIRECT	GO:0050808~synapse organization	6	0.0158575	MYO5A, ATP2B2, TSC1, PAK3, DRP2, CTNND2	3.99097	0.613005
GOTERM_BP_DIRECT	GO:0048013~ephrin receptor signaling pathway	10	0.0161087	ACTB, CDK5R1, EPHA7, PTK2, PAK3, FYN, ARHGEF7, EFNA2, EPHA10, EPHB1	2.55236	0.610926
GOTERM_BP_DIRECT	GO:0050885~neuromuscular process controlling balance	7	0.0172802	ATP2B2, JPH4, IGDCC3, ADCY5, DLG4, POU4F2, NRXN1	3.34027	0.629213
GOTERM_BP_DIRECT	GO:0051964~negative regulation of synapse assembly	3	0.0188611	EPHA7, PTK2, ROBO2	13.1702	0.654114
GOTERM_BP_DIRECT	GO:0048755~branching morphogenesis of a nerve	3	0.0188611	EPHA7, DRD2, RERE	13.1702	0.654114
GOTERM_BP_DIRECT	GO:0043044~ATP-dependent chromatin remodeling	5	0.0188773	ACTB, CHD8, SMARCE1, SMARCB1, SMARCA5	4.77181	0.64701
GOTERM_BP_DIRECT	GO:0007009~plasma membrane organization	4	0.0190597	MTSS1, CRB1, SPTBN1, MTSS1L	6.75395	0.643299
GOTERM_BP_DIRECT	GO:0021527~spinal cord association neuron differentiation	4	0.0190597	ASCL1, GDF7, LHX1, GSX1	6.75395	0.643299
GOTERM_BP_DIRECT	GO:0007416~synapse assembly	8	0.0203071	BDNF, NRXN2, DRD2, DNER, NRXN1, SLITRK6, SHANK2, DSCAM	2.87873	0.659686
GOTERM_BP_DIRECT	GO:0042391~regulation of membrane potential	9	0.0203745	HCN2, GLRA1, SLC1A6, KCNH7, ACTN2, KCNH8, KCNA5, KCNH2, RIMS1	2.63404	0.653923
GOTERM_BP_DIRECT	GO:0090102~cochlea development	5	0.0218579	ATP2B2, SLC17A8, SLITRK6, KCNK2, KCNK3	4.57298	0.673103
GOTERM_BP_DIRECT	GO:0030010~establishment of cell polarity	5	0.0218579	PRKCZ, PTK2, MARK3, JAM3, EPHB1	4.57298	0.673103
GOTERM_BP_DIRECT	GO:0030833~regulation of actin filament polymerization	4	0.0234528	PFN2, PPP1R9A, PAK3, LATS1	6.27152	0.692365
GOTERM_BP_DIRECT	GO:0071625~vocalization behavior	4	0.0234528	NRXN2, DLG4, NRXN1, SHANK2	6.27152	0.692365
GOTERM_BP_DIRECT	GO:0010001~glial cell differentiation	4	0.0234528	DTX1, DNER, NEUROD4, NFIB	6.27152	0.692365
GOTERM_BP_DIRECT	GO:0072659~protein localization to plasma membrane	8	0.0238399	MYO5A, PRKCZ, ZDHHC22, SCN3B, RAPGEF2, DPP6, GPR179, KCNIP3	2.78734	0.691839
GOTERM_BP_DIRECT	GO:0071158~positive regulation of cell cycle arrest	5	0.0251098	RNF112, INSM1, CDK5R1, PPP2R5B, TP73	4.39007	0.704438
GOTERM_BP_DIRECT	GO:0007165~signal transduction	68	0.0260441	SLC22A17, ZNF536, PPP2R5B, CRABP1, ADCY8, FGF14, FGF17, CRABP2, ARHGAP17, FGF12, SHF, IL17RD, KCNIP3, KCNK10, SHD, PGAM5, DLG4, RARA, DEPDC7, MAGI2, STK25, NRXN2, SPARCL1, PLXNB1, MPP2, ARHGEF7, MPP3, TLE3, MTA1, IGFALS, PDE4C, NRXN1, KRT17, RASGRF1, IGSF1, CHRM1, REM2, PDE9A, STMN1, PRKCZ, CHKA, CTNND2, HDGF, RTKN, TRAIP, RGS12, DGKD, BCL11A, RTKN2, TRAF4, CAPN5, VAC14, UBE4A, C1ORF168, DPYSL5, …	1.28563	0.71149
GOTERM_BP_DIRECT	GO:0071321~cellular response to cGMP	3	0.0274456	HCN2, PDE2A, RAPGEF2	10.9752	0.724354
GOTERM_BP_DIRECT	GO:0060372~regulation of atrial cardiac muscle cell membrane repolarization	3	0.0274456	KCNA5, CACNA1D, NPPA	10.9752	0.724354
GOTERM_BP_DIRECT	GO:2000171~negative regulation of dendrite development	3	0.0274456	DCC, BCL11A, SEZ6	10.9752	0.724354
GOTERM_BP_DIRECT	GO:1901379~regulation of potassium ion transmembrane transport	4	0.0283456	KCNH2, DPP6, CACNA1D, KCNIP3	5.85342	0.729995
GOTERM_BP_DIRECT	GO:0001964~startle response	4	0.0283456	GLRA1, PCDH15, SLITRK6, CSMD1	5.85342	0.729995
GOTERM_BP_DIRECT	GO:2000310~regulation of N-methyl-D-aspartate selective glutamate receptor activity	4	0.0283456	RASGRF1, DLG4, MAPK8IP2, NRXN1	5.85342	0.729995
GOTERM_BP_DIRECT	GO:0046037~GMP metabolic process	4	0.0283456	MPP2, MPP3, DLG4, DLG3	5.85342	0.729995
GOTERM_BP_DIRECT	GO:0014898~cardiac muscle hypertrophy in response to stress	4	0.0283456	ATP2A2, MYH7, MYH6, NPPA	5.85342	0.729995
GOTERM_BP_DIRECT	GO:0031018~endocrine pancreas development	5	0.0286377	INSM1, HNF1A, MNX1, NEUROD1, NKX2-2	4.22122	0.727827
GOTERM_BP_DIRECT	GO:0034765~regulation of ion transmembrane transport	11	0.0298166	HCN2, KCNAB3, KCNJ9, KCNB2, KCNA2, SCN2A, KCNA4, KCNH7, KCNH8, CACNG1, KCNK10	2.17526	0.736536
GOTERM_BP_DIRECT	GO:0050796~regulation of insulin secretion	8	0.0321259	ICA1, HNF1A, NEUROD1, KCNA5, ABCC8, CACNA1D, GLP1R, NKX6-1	2.62093	0.75732
GOTERM_BP_DIRECT	GO:0007264~small GTPase mediated signal transduction	19	0.032627	RAB3B, RAB3C, RALGPS1, ARHGEF18, RUNDC3A, KRAS, RASGRF1, ARF3, RASL10B, REM2, SOS2, RAB5A, ARL8A, RAB6B, TNK2, RAB6A, RAPGEF2, AGAP2, RHOBTB3	1.69535	0.757316
GOTERM_BP_DIRECT	GO:0006813~potassium ion transport	9	0.032744	KCNC1, KCNAB3, TSC1, KCNB2, KCNA2, KCNA4, KCNA5, ABCC8, KCNK3	2.40918	0.753228
GOTERM_BP_DIRECT	GO:2000179~positive regulation of neural precursor cell proliferation	4	0.033735	INSM1, ASCL1, SETD1A, PROX1	5.48758	0.758412
GOTERM_BP_DIRECT	GO:0007389~pattern specification process	5	0.036534	LHX1, SOSTDC1, ZIC1, ALX3, APC	3.9197	0.780764
GOTERM_BP_DIRECT	GO:0040007~growth	5	0.036534	ST6GAL2, GDF7, GDF6, VEGFA, FOXP2	3.9197	0.780764
GOTERM_BP_DIRECT	GO:0060074~synapse maturation	3	0.0372794	PALM, SEZ6L, SEZ6	9.40728	0.782681
GOTERM_BP_DIRECT	GO:0007197~adenylate cyclase-inhibiting G-protein coupled acetylcholine receptor signaling pathway	3	0.0372794	HRH3, CHRM2, CHRM1	9.40728	0.782681
GOTERM_BP_DIRECT	GO:0015031~protein transport	27	0.0385968	FRAS1, SEC31B, RAB3B, RAB3C, VPS53, SNX4, NACAD, DGKD, GOPC, EXOC4, SNX22, RAB6B, TNKS, AGAP2, JAKMIP1, SCAMP5, NASP, SNX25, LRP1B, SPIRE1, SPIRE2, C5ORF30, ARF3, RAB5A, SNX32, ERC1, NUP43	1.5004	0.789545
GOTERM_BP_DIRECT	GO:0021987~cerebral cortex development	7	0.0410495	ASCL1, TSC1, TRAPPC9, NTRK2, TH, FOXP2, TACC2	2.74379	0.805226
GOTERM_BP_DIRECT	GO:0043525~positive regulation of neuron apoptotic process	6	0.0444892	ASCL1, CDK5R1, EPHA7, PAK3, GRIK2, TFAP2A	3.06284	0.826424
GOTERM_BP_DIRECT	GO:0010039~response to iron ion	4	0.0459767	CCND1, DRD2, MDM2, ABAT	4.87785	0.83236
GOTERM_BP_DIRECT	GO:1903861~positive regulation of dendrite extension	4	0.0459767	SYT2, SYT3, RIMS1, UNC13A	4.87785	0.83236
GOTERM_BP_DIRECT	GO:0021707~cerebellar granule cell differentiation	3	0.0482313	ATP2B2, NRXN1, PROX1	8.23137	0.842767
GOTERM_BP_DIRECT	GO:0048672~positive regulation of collateral sprouting	3	0.0482313	BDNF, BCL11A, CRABP2	8.23137	0.842767
GOTERM_BP_DIRECT	GO:0016574~histone ubiquitination	3	0.0482313	UHRF1, USP22, PHC1	8.23137	0.842767
GOTERM_BP_DIRECT	GO:0033601~positive regulation of mammary gland epithelial cell proliferation	3	0.0482313	CCND1, KDM5B, AGAP2	8.23137	0.842767
GOTERM_BP_DIRECT	GO:2000369~regulation of clathrin-mediated endocytosis	3	0.0482313	SMAP1, DNAJC6, TNK2	8.23137	0.842767
GOTERM_BP_DIRECT	GO:0021952~central nervous system projection neuron axonogenesis	3	0.0482313	CHRNB2, DCX, EPHB1	8.23137	0.842767
GOTERM_BP_DIRECT	GO:0048708~astrocyte differentiation	3	0.0482313	HES5, SOX6, NKX2-2	8.23137	0.842767
GOTERM_BP_DIRECT	GO:0007207~phospholipase C-activating G-protein coupled acetylcholine receptor signaling pathway	3	0.0482313	HRH3, CHRM2, CHRM1	8.23137	0.842767
GOTERM_BP_DIRECT	GO:0008016~regulation of heart contraction	5	0.0504997	CHRM2, TBX2, TH, MYH6, GLP1R	3.54038	0.852381
GOTERM_BP_DIRECT	GO:0016477~cell migration	14	0.0506231	PRKCZ, CCDC88A, PLCG1, PLXNB1, FYN, SORBS2, FAT1, BCAR1, CSPG4, SIX2, TNK2, ELMO1, CDC42BPB, APC	1.78665	0.849282
GOTERM_BP_DIRECT	GO:0061337~cardiac conduction	6	0.0524891	CACNG2, KCNH2, CACNG1, CACNA1D, KCNK3, KCNIP3	2.92671	0.856033
GOTERM_BP_DIRECT	GO:0031290~retinal ganglion cell axon guidance	4	0.0528088	EPHA7, POU4F2, ROBO2, EPHB1	4.62112	0.85412
GOTERM_BP_DIRECT	GO:0002026~regulation of the force of heart contraction	4	0.0528088	CHGA, ATP2A2, MYH7, MYH6	4.62112	0.85412
GOTERM_BP_DIRECT	GO:0007156~homophilic cell adhesion via plasma membrane adhesion molecules	13	0.0570427	CADM2, PCDH10, DSCAML1, CELSR3, PCDH15, CDH8, CDH13, ROBO1, CDH18, FAT1, ROBO2, CDH10, DSCAM	1.80604	0.872189
GOTERM_BP_DIRECT	GO:0097120~receptor localization to synapse	3	0.0601796	DLG4, DLG3, NRXN1	7.31678	0.883096
GOTERM_BP_DIRECT	GO:0051965~positive regulation of synapse assembly	7	0.0620919	SLITRK1, SLITRK4, BDNF, NTRK2, NRXN1, SLITRK6, EPHB1	2.47826	0.887986
GOTERM_BP_DIRECT	GO:0045944~positive regulation of transcription from RNA polymerase II promoter	56	0.0635919	HNF1A, PPP2R5B, ARNT2, ZEB2, ZIC1, CBFA2T2, POU4F2, DHX36, RARA, BRD4, AGAP2, SOX11, SIX2, GRHL1, PROX1, MYCN, ASCL1, UHRF1, HES5, MTF2, ZMIZ2, VEGFA, TFAP2A, ZFPM2, HMGB1, DRD2, GLIS2, SOX6, NR2C2, RGMA, CHD8, SMARCB1, BCL11A, GBX2, POU3F3, ETV1, TNKS, BCL9L, NKX2-2, BCL9, FZD8, GSX1, TP73, NKX6-1, FEZF2, CDH13, TET3, SALL4, CSRNP3, CSRNP2, PPRC1, NEUROD1, TCF12, RERE, NHLH1, NFIB	1.25303	0.890965
GOTERM_BP_DIRECT	GO:0035249~synaptic transmission, glutamatergic	4	0.0678303	CDH8, P2RX1, GRIK2, UNC13A	4.18101	0.903692
GOTERM_BP_DIRECT	GO:0061001~regulation of dendritic spine morphogenesis	3	0.073011	CDK5R1, PPP1R9A, SRCIN1	6.5851	0.917541
GOTERM_BP_DIRECT	GO:0007019~microtubule depolymerization	3	0.073011	STMN4, KIF18B, STMN1	6.5851	0.917541
GOTERM_BP_DIRECT	GO:0002021~response to dietary excess	3	0.073011	SLC25A25, VGF, SGIP1	6.5851	0.917541
GOTERM_BP_DIRECT	GO:2000300~regulation of synaptic vesicle exocytosis	3	0.073011	PFN2, RAB5A, RIMS1	6.5851	0.917541
GOTERM_BP_DIRECT	GO:0051481~negative regulation of cytosolic calcium ion concentration	3	0.073011	DRD2, KCNA5, KCNK3	6.5851	0.917541
GOTERM_BP_DIRECT	GO:0016079~synaptic vesicle exocytosis	4	0.0759884	CPLX3, TRIM9, RIMS1, UNC13A	3.99097	0.923493
GOTERM_BP_DIRECT	GO:0060078~regulation of postsynaptic membrane potential	4	0.0759884	HCN2, FGF14, SCN3B, SCN2A	3.99097	0.923493
GOTERM_BP_DIRECT	GO:0007219~Notch signaling pathway	10	0.078815	ASCL1, HES5, DTX1, TBX2, DNER, DTX3, CNTN1, NEUROD4, RIPPLY2, KCNA5	1.90872	0.92854
GOTERM_BP_DIRECT	GO:0007017~microtubule-based process	5	0.0793483	TUBB, TUBB2B, VBP1, TUBA1A, TUBA1B	3.04866	0.927656
GOTERM_BP_DIRECT	GO:0060070~canonical Wnt signaling pathway	8	0.0833896	FZD8, CHD8, CCND1, LRP5L, BCL9L, MYH6, BCL9, APC	2.11569	0.93506
GOTERM_BP_DIRECT	GO:0051291~protein heterooligomerization	7	0.0837096	PRKCZ, MAGI2, TSC1, GLRA1, P2RX1, TMEM120B, CHRNB2	2.29332	0.933732
GOTERM_BP_DIRECT	GO:0007194~negative regulation of adenylate cyclase activity	4	0.0845551	PALM, DRD2, GABBR1, GABBR2	3.81745	0.933589
GOTERM_BP_DIRECT	GO:0014003~oligodendrocyte development	4	0.0845551	ASCL1, HES5, SOX11, NKX2-2	3.81745	0.933589
GOTERM_BP_DIRECT	GO:0034332~adherens junction organization	5	0.085922	CDH8, CDH13, CADM2, CDH18, CDH10	2.96626	0.934593
GOTERM_BP_DIRECT	GO:0021680~cerebellar Purkinje cell layer development	3	0.0866208	B4GALT2, SEZ6L, SEZ6	5.98645	0.934133
GOTERM_BP_DIRECT	GO:0060081~membrane hyperpolarization	3	0.0866208	PRKCZ, CACNG2, KCNA5	5.98645	0.934133
GOTERM_BP_DIRECT	GO:0050927~positive regulation of positive chemotaxis	3	0.0866208	CDH13, VEGFA, F7	5.98645	0.934133
GOTERM_BP_DIRECT	GO:0061104~adrenal chromaffin cell differentiation	2	0.0889282	INSM1, ASCL1	21.9503	0.937066
GOTERM_BP_DIRECT	GO:0021722~superior olivary nucleus maturation	2	0.0889282	CDK5R1, CDK5R2	21.9503	0.937066
GOTERM_BP_DIRECT	GO:0006682~galactosylceramide biosynthetic process	2	0.0889282	UGT8, GAL3ST1	21.9503	0.937066
GOTERM_BP_DIRECT	GO:0003326~pancreatic A cell fate commitment	2	0.0889282	NEUROD1, NKX2-2	21.9503	0.937066
GOTERM_BP_DIRECT	GO:0050925~negative regulation of negative chemotaxis	2	0.0889282	ROBO1, ROBO2	21.9503	0.937066
GOTERM_BP_DIRECT	GO:0003329~pancreatic PP cell fate commitment	2	0.0889282	NEUROD1, NKX2-2	21.9503	0.937066
GOTERM_BP_DIRECT	GO:0042787~protein ubiquitination involved in ubiquitin-dependent protein catabolic process	12	0.0898763	RNF144A, ANAPC1, HECW1, UHRF1, MAD2L1, HECW2, KLHL25, RNF128, SIAH3, MDM2, GAN, LNX1	1.72159	0.937119
GOTERM_BP_DIRECT	GO:0000165~MAPK cascade	18	0.0909293	NDST1, FGF17, ACTN2, MARK3, IL17RD, PTK2, KRAS, RASGRF1, PAK3, FYN, MAPK8IP2, DLG4, GFRA1, SPTBN1, POU4F2, KBTBD7, RAPGEF2, DUSP7	1.50804	0.937383
GOTERM_BP_DIRECT	GO:0043065~positive regulation of apoptotic process	20	0.0924416	HMGB1, OBSCN, TRPV1, ARHGEF7, MCF2, EEF1A2, ARHGEF18, RNPS1, LATS1, TP73, TIAM2, CSRNP3, SOS2, NEUROD1, CLIP3, ACIN1, NGFR, APBB2, PNMA1, APC	1.46336	0.938544
GOTERM_BP_DIRECT	GO:0007631~feeding behavior	5	0.0927511	PRLHR, FYN, DRD2, NPW, NTRK2	2.8882	0.937344
GOTERM_BP_DIRECT	GO:0070588~calcium ion transmembrane transport	10	0.0928325	ATP2B2, TRPC4, TRPC3, SLC25A25, PDE2A, ATP2A2, TRPV1, CACNG2, CACNG1, CACNA1D	1.84457	0.935691
GOTERM_BP_DIRECT	GO:0042147~retrograde transport, endosome to Golgi	7	0.0933861	MAGEL2, TBC1D5, VPS53, RAB6B, ERC1, DCTN1, RHOBTB3	2.22684	0.934981
GOTERM_BP_DIRECT	GO:0002092~positive regulation of receptor internalization	4	0.0935118	MAGI2, DRD2, VEGFA, TBC1D5	3.65839	0.933416
GOTERM_BP_DIRECT	GO:0002062~chondrocyte differentiation	5	0.0998293	SNX19, HES5, SIX2, COL11A2, NFIB	2.81414	0.943486
GOTERM_BP_DIRECT	GO:0050890~cognition	5	0.0998293	GRM5, HRH3, CHRM1, CHRNB2, JAKMIP1	2.81414	0.943486
GOTERM_BP_DIRECT	GO:0048704~embryonic skeletal system morphogenesis	5	0.0998293	MDFI, SOX11, DSCAML1, COL11A1, MYCN	2.81414	0.943486
GOTERM_MF_DIRECT	GO:0030695~GTPase regulator activity	6	0.000636159	RGS12, TSC1, GOPC, RUNDC3A, GPSM2, RIMS1	8.04049	0.400104
GOTERM_MF_DIRECT	GO:0003700~transcription factor activity, sequence-specific DNA binding	64	0.00087903	POU6F1, E2F2, HNF1A, ARNT2, ZIC1, CBFA2T2, ZNF300, RARA, ZNF445, SCRT1, KDM5B, SOX11, MTA3, RUNX1T1, SIX2, MTA1, VAX2, HES6, PROX1, ZNF3, ZFP37, MYCN, MYT1L, ASCL1, UHRF1, MNX1, ZNF711, TFAP2A, HMGB1, ZNF133, SOX5, SOX6, MYT1, NR2C2, ZNF30, LHX1, GBX2, POU2F1, POU3F3, ETV1, ZNF71, NKX2-2, SIM2, INSM1, ZNF454, TBX2, ZNF621, ZNF26, CREB5, ZSCAN2, FOXP4, TP73, NKX6-1, ZNF23, FOXP2, SALL3, SALL4, CSR…	1.51718	0.297483
GOTERM_MF_DIRECT	GO:0001078~transcriptional repressor activity, RNA polymerase II core promoter proximal region sequence-specific binding	14	0.00113816	INSM1, ZNF536, ZBTB20, TBX2, PROX1, NKX6-1, KCNIP3, FOXP2, ASCL1, HES5, BCL11A, POU4F2, TFAP2A, ZFPM2	2.87333	0.262746
GOTERM_MF_DIRECT	GO:0005515~protein binding	425	0.0018948	TUBB2B, PPP2R5B, SURF6, VPS53, INTS3, WDR82, MAGEC1, MAGEC2, CLK2, INCENP, DHX36, MAGI2, OPA1, PTPRS, MYH7, F7, MARK3, PTPRO, PROX1, TMEM132D, ZNF785, PRKRIP1, ARL8A, MGAT5B, ZNF133, RUNDC3A, PFN2, NCAPG2, KBTBD7, NAT10, TNKS, SGIP1, ODC1, DNMT3A, ZC3H18, FOXRED2, TMEM120B, ACACA, FAM131B, UPF3A, CCDC150, NOLC1, KCNJ9, MAP2, TNK1, RAD54L2, TNK2, MAP6, RERE, TAF1A, HNF1A, GLRA1, ATP10B, PDIA2, LAT…	1.10212	0.316646
GOTERM_MF_DIRECT	GO:0003677~DNA binding	98	0.00247011	SURF6, ARNT2, ZNF781, ZNF300, ZNF248, MIER3, TIGD3, ZNF445, OLIG2, SCRT1, LIG1, ZNF507, MTA3, ZNF48, SIX2, TOPBP1, HES6, PROX1, ZNF3, HNRNPU, ASCL1, RFC3, KDM2B, SMARCE1, HES5, MTF2, ZNF785, SMARCA5, MNX1, RAD18, HMGB1, ZNF77, ZNF133, HDGF, SOX5, MYEF2, SOX6, MYT1, NR2C2, SMARCB1, ZNF697, LHX4, ZNF71, ZNF70, TRAF4, ASXL3, DNMT3A, ZNF621, RYBP, ZBTB43, NKX6-1, FOXP2, QRICH1, DNA2, TET3, RAD54L2, R…	1.33368	0.327794
GOTERM_MF_DIRECT	GO:0008046~axon guidance receptor activity	4	0.00257179	EPHA7, ROBO1, ROBO2, EPHB1	13.0179	0.29152
GOTERM_MF_DIRECT	GO:0046872~metal ion binding	117	0.00290055	ADCY8, ADCY5, ZNF781, NT5DC2, ZXDB, RNF216, ZIC1, ATP2B2, ZNF300, ZNF248, CTDSP2, ZNF445, SCRT1, DDAH1, STK25, ZNF507, LIG1, ZNF48, PDE4C, TATDN2, ZNF3, ZNF785, ABAT, UNC13A, FRAS1, MGAT5B, ZNF77, ZNF133, KEL, RIMS1, KRAS, ZNF697, ZNF71, ZNF70, OBSCN, ASXL3, DNMT3A, B4GALT2, ZC3H18, ZNF621, ACACA, SMG1, FOXP4, ZSCAN2, ZBTB43, FOXP2, SALL3, FEZF2, DNA2, SALL4, ATP2A2, FREM2, TNK2, HDAC9, CACNA1D, …	1.28827	0.283386
GOTERM_MF_DIRECT	GO:0035091~phosphatidylinositol binding	11	0.00396453	SNX19, TUB, CCDC88A, NOXO1, TRPV1, SNX25, SNX22, SNX32, SNX4, WDR35, ZCCHC14	2.94818	0.328828
GOTERM_MF_DIRECT	GO:0008017~microtubule binding	19	0.00470767	KIF22, CCDC88A, OPA1, DPYSL5, KIF18B, REEP1, DCTN1, MAP2, CLIP2, CLIP3, MAP6, KIF21A, KATNAL1, DCX, GAPDH, MAP6D1, JAKMIP1, SGIP1, APC	2.08099	0.343624
GOTERM_MF_DIRECT	GO:0003730~mRNA 3'-UTR binding	8	0.00521913	TUT1, PCBP4, CPEB4, RBM4, IGF2BP1, RNPS1, ELAVL4, LARP1	3.71941	0.34308
GOTERM_MF_DIRECT	GO:0031697~beta-1 adrenergic receptor binding	3	0.00558958	MAGI2, DLG4, RAPGEF2	22.7814	0.335808
GOTERM_MF_DIRECT	GO:0003676~nucleic acid binding	61	0.0060739	HNRNPA1L2, ZNF536, CPEB4, RBM4, ZNF781, ZXDB, ZEB2, ZIC1, ZNF343, DDX18, ZNF682, ZNF300, ZNF248, ZNF491, DHX36, DHX35, ZNF445, PTBP2, ACIN1, ZBTB20, ZCCHC11, ZNF507, ZNF48, ZCCHC14, ZNF3, TUT1, TIAL1, ZNF785, ZFPM2, ZNF550, MATR3, ENOX1, ZNF77, ZNF133, GLIS2, SETD1A, MYEF2, ZNF75A, ZNF652, DPF1, ZNF30, ZNF697, BCL11A, ZNF70, CHD5, ZNF562, ZNF621, ZNF26, CREB5, RNPS1, ZSCAN2, ZNF23, SALL3, SALL4, …	1.41083	0.334811
GOTERM_MF_DIRECT	GO:0035064~methylated histone binding	8	0.00805809	CHD8, UHRF1, PHF2, NCAPG2, MTF2, WDR5, MPHOSPH8, CBX5	3.4387	0.393323
GOTERM_MF_DIRECT	GO:0044325~ion channel binding	12	0.0107324	KCNC1, PPP1R9A, FYN, SCN3B, HTT, GOPC, AKAP6, ACTN2, FGF12, ABCC8, RIMS1, KCNIP3	2.41926	0.461468
GOTERM_MF_DIRECT	GO:0035255~ionotropic glutamate receptor binding	5	0.0120806	DRD2, DLG4, DLG3, CACNG2, SHANK2	5.42414	0.478295
GOTERM_MF_DIRECT	GO:0030165~PDZ domain binding	10	0.0129095	FZD8, ATP2B2, GRIK2, MPP3, DLG4, EXOC4, DLG3, ERC1, RAPGEF2, LNX1	2.649	0.479057
GOTERM_MF_DIRECT	GO:0005249~voltage-gated potassium channel activity	8	0.0130346	KCNC1, HCN2, KCNAB3, KCNA2, KCNA4, KCNH7, KCNH8, KCNH2	3.14226	0.461916
GOTERM_MF_DIRECT	GO:0004385~guanylate kinase activity	4	0.0137176	MPP2, MPP3, DLG4, DLG3	7.59379	0.460004
GOTERM_MF_DIRECT	GO:0000978~RNA polymerase II core promoter proximal region sequence-specific DNA binding	26	0.013845	ZNF536, ARNT2, ZIC1, KCNIP3, ZNF682, SMARCB1, BCL11A, ETV1, POU4F2, ZNF562, ACTB, INSM1, TBX2, GSX1, SIX2, GRHL1, NKX6-1, TP73, FOXP2, ASCL1, FEZF2, SMARCE1, NEUROD1, TFAP2A, TCF12, NFIB	1.6685	0.445242
GOTERM_MF_DIRECT	GO:0019894~kinesin binding	6	0.0174236	ACTB, ATCAY, KCNA2, MAPK8IP2, KIF18B, JAKMIP1	3.90538	0.50625
GOTERM_MF_DIRECT	GO:0097109~neuroligin family protein binding	3	0.0175675	NRXN2, DLG4, NRXN1	13.6688	0.492225
GOTERM_MF_DIRECT	GO:0005231~excitatory extracellular ligand-gated ion channel activity	3	0.0175675	GRIA2, TRPV1, GRIA4	13.6688	0.492225
GOTERM_MF_DIRECT	GO:0005516~calmodulin binding	16	0.0194202	MYO5A, OBSCN, TRPV1, MYH7, MYH6, CAMKV, ATP2B2, MYO15A, KCNN3, MAP2, SPTBN1, MAP6, DCX, UNC13A, ADD2, MAP6D1	1.92858	0.511204
GOTERM_MF_DIRECT	GO:0005251~delayed rectifier potassium channel activity	6	0.0195249	KCNC1, KCNB2, KCNA2, KCNA4, KCNA5, KCNH2	3.7969	0.49763
GOTERM_MF_DIRECT	GO:0005267~potassium channel activity	6	0.0217857	KCNA2, ABCC8, KCNK2, KCNK3, KCNK10, KCNIP3	3.69428	0.521439
GOTERM_MF_DIRECT	GO:0003774~motor activity	8	0.0250658	MYO5A, MYO7B, MYO15A, MYO16, KIF18B, MYH7, MYH6, DCTN1	2.76138	0.557528
GOTERM_MF_DIRECT	GO:0046875~ephrin receptor binding	5	0.0254034	ANKS1B, CDK5R1, EPHA7, FYN, EFNA2	4.38103	0.548288
GOTERM_MF_DIRECT	GO:0019901~protein kinase binding	26	0.0256293	PRKCZ, CDK5R1, SRCIN1, ARHGEF7, BCAR1, EEF1A2, CSPG4, NBEA, KCNA5, MYH6, LATS1, STX1B, TP73, CDC25A, TRAP1, PTK2, CCND1, PPP1R9A, PLCG1, PRKRIP1, MAPK8IP2, SV2A, DCX, MAP3K13, TRAF4, APC	1.57531	0.537992
GOTERM_MF_DIRECT	GO:0004970~ionotropic glutamate receptor activity	4	0.0257332	GRIA2, GRIK2, GRIA4, GRID1	6.07503	0.526523
GOTERM_MF_DIRECT	GO:0031625~ubiquitin protein ligase binding	21	0.0281026	FZD8, SNCAIP, GRIK2, DTX1, ASB16, NAE1, MAGEC2, CKB, TUBB, PCBP2, RAD18, MDM2, DLG3, TNK2, YOD1, NGFR, KCNH2, TUBA1B, NDUFS2, TRAF4, MPHOSPH8	1.66693	0.545835
GOTERM_MF_DIRECT	GO:0003924~GTPase activity	18	0.028978	RAB3B, OPA1, RAB3C, GTPBP3, TUBB2B, EEF1A2, RNF112, TUBB, KRAS, ARF3, REM2, GSPT2, RAB5A, ARL8A, RAB6B, RAB6A, TUBA1A, TUBA1B	1.75241	0.544839
GOTERM_MF_DIRECT	GO:0015271~outward rectifier potassium channel activity	3	0.0347997	KCNA2, KCNA5, KCNK2	9.76345	0.600476
GOTERM_MF_DIRECT	GO:0016907~G-protein coupled acetylcholine receptor activity	3	0.0347997	HRH3, CHRM2, CHRM1	9.76345	0.600476
GOTERM_MF_DIRECT	GO:0005524~ATP binding	81	0.0351859	ABCF1, KIF22, ATP10B, TRPV1, ADCY8, MYO7B, ADCY5, LATS1, CKB, ATP2B2, DDX18, CLK2, PAK3, DHX36, CDK10, DHX35, DYNC1H1, TARSL2, STK25, LIG1, MYH7, MYH6, MARK3, HNRNPU, TUT1, PANK4, PDIK1L, TRAP1, PANK3, NAV2, SMARCA5, FARSA, AARS2, MAP3K13, MYO5A, CHKA, PRKCZ, PFKFB4, EPHA10, EPHB1, CAMKV, CHD8, PTK2, KRAS, SBK1, DGKD, MYO15A, DCLK2, NAT10, KIF21A, CHD5, RHOBTB3, CHD3, ACTB, OBSCN, ACACA, KIF18B, …	1.23431	0.592964
GOTERM_MF_DIRECT	GO:0015631~tubulin binding	6	0.0356063	FYN, NCALD, STMN4, VBP1, STMN1, DCTN1	3.25448	0.586138
GOTERM_MF_DIRECT	GO:0031489~myosin V binding	4	0.036051	RAB3B, RAB3C, RAB6B, RAB6A	5.36032	0.579859
GOTERM_MF_DIRECT	GO:0008135~translation factor activity, RNA binding	5	0.0364241	EIF4G1, ABCF1, SOX11, EEF1A2, CPEB4	3.92782	0.573129
GOTERM_MF_DIRECT	GO:0005234~extracellular-glutamate-gated ion channel activity	4	0.0418904	GRIA2, GRIK2, GRIA4, GRID1	5.06253	0.615005
GOTERM_MF_DIRECT	GO:0008157~protein phosphatase 1 binding	4	0.0418904	PHACTR1, PPP1R9A, PHACTR3, AKAP11	5.06253	0.615005
GOTERM_MF_DIRECT	GO:0042803~protein homodimerization activity	43	0.0450709	CHKA, HNF1A, GRIK2, DRD2, CADM2, GDF7, GDF6, HPS4, DSCAML1, CBX5, MTMR2, TRIM9, DGKD, PRMT8, BCL11A, SLC22A6, OLIG2, AADAT, ODC1, CCDC88A, STK25, ACTN2, NPR3, PTPRO, ABCG4, XPNPEP1, KCNK3, FOXP2, ASCL1, CDH13, PPP1R9A, RAB11FIP3, MAD2L1, PDE2A, NTRK2, VEGFA, TFAP2A, ABAT, KCNH2, MAP3K13, JAM3, TCF12, ADD2	1.34192	0.632447
GOTERM_MF_DIRECT	GO:0005501~retinoid binding	3	0.0450724	CRABP1, RBP3, CRABP2	8.54302	0.622651
GOTERM_MF_DIRECT	GO:0008144~drug binding	8	0.048646	CHKA, PDE2A, P2RX1, DRD2, CHRM2, CHRM1, CHRNB2, RARA	2.39804	0.641846
GOTERM_MF_DIRECT	GO:0005200~structural constituent of cytoskeleton	10	0.0523714	ACTB, TUBGCP3, TUBB, TUBB2B, KRT17, KRT5, SORBS2, SPTBN1, TUBA1A, TUBA1B	2.07103	0.660366
GOTERM_MF_DIRECT	GO:0030506~ankyrin binding	4	0.0548872	OBSCN, RHBG, SPTBN1, CACNA1D	4.55628	0.668992
GOTERM_MF_DIRECT	GO:0000166~nucleotide binding	23	0.0550038	HNRNPA1L2, ADCY8, CPEB4, ADCY5, SETD1A, RBM4, HDGF, IGF2BP1, MYEF2, RNPS1, ELAVL4, TUT1, UPF3A, ATP2B2, TIAL1, PPRC1, GPSM2, ACIN1, PTBP2, CHFR, HNRNPH1, MATR3, ENOX1	1.50567	0.660964
GOTERM_MF_DIRECT	GO:0048027~mRNA 5'-UTR binding	3	0.0562993	IGF2BP1, RARA, LARP1	7.59379	0.661121
GOTERM_MF_DIRECT	GO:0097110~scaffold protein binding	6	0.0580302	KRT5, ADCY5, DLG4, MDM2, KCNA5, KCNH2	2.84767	0.664127
GOTERM_MF_DIRECT	GO:0046983~protein dimerization activity	12	0.0658238	E2F2, NPAS3, HNF1A, HES5, HPS4, TFAP2A, ACTN2, NEUROD4, HES6, NHLH1, GLDC, MYCN	1.82251	0.703299
GOTERM_MF_DIRECT	GO:0043142~single-stranded DNA-dependent ATPase activity	3	0.068377	DNA2, RFC3, RAD18	6.83441	0.70957
GOTERM_MF_DIRECT	GO:0016918~retinal binding	3	0.068377	CRABP1, RBP3, CRABP2	6.83441	0.70957
GOTERM_MF_DIRECT	GO:0051428~peptide hormone receptor binding	3	0.068377	FYN, RUNDC3A, NPPA	6.83441	0.70957
GOTERM_MF_DIRECT	GO:0017137~Rab GTPase binding	11	0.0702261	ADPRHL1, MYO5A, RAB11FIP3, HPS4, TBC1D5, ODF2, EVI5L, NGFR, ERC1, RIMS1, RHOBTB3	1.87011	0.711781
GOTERM_MF_DIRECT	GO:0005509~calcium ion binding	41	0.0702519	MYO5A, CDK5R1, REPS1, SYT5, SYT2, SYT3, CABP1, DLK1, KCNIP3, CDH8, ATP2B2, CRB1, SLC25A25, DNER, FAT1, TTYH1, ACAN, TPO, FBN3, RAPGEF2, NCALD, SPARCL1, SCUBE1, MATN1, LRP1B, PCDH10, CELSR3, MMP16, ACTN2, PCDH15, F7, NRXN1, CDH13, LETM1, RAB11FIP3, ATP2A2, PLCG1, CDH18, NCAN, MEGF6, CDH10	1.3027	0.70435
GOTERM_MF_DIRECT	GO:0015276~ligand-gated ion channel activity	5	0.0712686	GRIK2, NCALD, DLG4, DLG3, CHRNB2	3.16408	0.702291
GOTERM_MF_DIRECT	GO:0005201~extracellular matrix structural constituent	7	0.0728293	MATN1, ACAN, BCAN, FBN3, COL11A2, NCAN, COL11A1	2.38014	0.703117
GOTERM_MF_DIRECT	GO:0005085~guanyl-nucleotide exchange factor activity	10	0.0746793	OBSCN, RALGPS1, TIAM2, RASGRF1, MCF2, ARHGEF7, ARHGEF18, HPS4, SOS2, ELMO1	1.93063	0.705376
GOTERM_MF_DIRECT	GO:0030276~clathrin binding	6	0.0765956	SMAP1, SYT5, NCALD, DNER, SYT2, SYT3	2.62862	0.707873
GOTERM_MF_DIRECT	GO:0045296~cadherin binding	4	0.0774945	CDH13, CDK5R1, TRPC4, APC	3.96198	0.70539
GOTERM_MF_DIRECT	GO:0004114~3',5'-cyclic-nucleotide phosphodiesterase activity	4	0.0774945	PDE2A, UBE4A, PDE9A, PDE4C	3.96198	0.70539
GOTERM_MF_DIRECT	GO:0017124~SH3 domain binding	10	0.0778231	CTTNBP2, PAK3, DTX1, REPS1, BCAR1, DNAJC6, ARHGAP17, SHANK2, ELMO1, SGIP1	1.9144	0.700239
GOTERM_MF_DIRECT	GO:0019992~diacylglycerol binding	3	0.0812097	DGKD, RAPGEF2, UNC13A	6.2131	0.709625
GOTERM_MF_DIRECT	GO:0046982~protein heterodimerization activity	28	0.0838904	HNF1A, SYT5, DRD2, ADCY5, RALGAPB, ARNT2, SOX6, NR2C2, DGKD, PRMT8, BCL11A, SOS2, RARA, SIM2, PPP2R1A, KCNB2, SCUBE1, ABCG4, KCNK3, NAE1, FOXP2, VEGFA, H2AFY2, NEUROD1, CHRNB2, TCF12, JAM3, ADD2	1.37178	0.715322
GOTERM_MF_DIRECT	GO:0016874~ligase activity	18	0.0846207	RNF144A, UBE4A, DTX1, LIG1, DTX3, ACACA, PDZRN3, RNF216, TRAIP, MKRN3, LNX1, TRIM2, UHRF1, TRIM9, RNF128, RAD18, MDM2, CHFR	1.51876	0.712229
GOTERM_MF_DIRECT	GO:0016534~cyclin-dependent protein kinase 5 activator activity	2	0.0857534	CDK5R1, CDK5R2	22.7814	0.710979
GOTERM_MF_DIRECT	GO:0008270~zinc ion binding	62	0.0880373	GLRA1, RBM4, MKRN3, LNX1, TRIM2, TRIM9, RARA, KDM5B, PHC1, ZCCHC11, MTA3, MTA1, MMP16, ZSWIM4, ZCCHC14, ZNF3, ZFP37, MYT1L, UHRF1, KDM2B, ADAMTS8, ZDHHC11, MTF2, ZMIZ2, CA7, RAD18, MDM2, ZFPM2, USP22, CHFR, AARS2, MATR3, AMZ1, ADAMTS19, MYT1, TRAIP, NR2C2, DPF1, ZDHHC22, TRIM67, ZDHHC21, LHX1, RNF128, LHX4, TNKS, CHD5, TRAF4, CHD3, RNF144A, DTX1, DTX3, MEX3A, RYBP, PDZRN3, RNF112, TET3, PHF2, P2R…	1.20825	0.714714
GOTERM_MF_DIRECT	GO:0043422~protein kinase B binding	3	0.0947081	CCDC88A, RARA, APPL1	5.69534	0.735949
GOTERM_MF_DIRECT	GO:0015459~potassium channel regulator activity	5	0.0967034	PRKCZ, KCNAB3, DRD2, DPP6, KCNIP3	2.84767	0.737847
GOTERM_CC_DIRECT	GO:0045202~synapse	31	2.58043e-10	PPFIA2, PPFIA4, GLRA1, SRCIN1, CADM2, CPEB4, DSCAML1, NRN1, SHISA6, ATP2B2, SHISA7, ATCAY, RGS12, DLG4, VWC2L, DNAJC6, PRIMA1, RAPGEF2, OLFM1, DSCAM, PHACTR1, GABRA2, MAGI2, DLGAP4, RIMBP2, PCDH15, CHRM2, CHRM1, MDM2, ERC1, APBB2	3.93103	1.25151e-07
GOTERM_CC_DIRECT	GO:0030054~cell junction	49	1.79368e-08	SRCIN1, GLRA1, SYT5, GRIK2, TRPV1, CPEB4, SYT2, GABBR1, GABBR2, SYNGR1, ATCAY, ATP2B2, TRIM9, GOPC, DLG4, DSCAM, GRID1, SCAMP5, ANKS1B, ARHGEF18, RIMBP2, NRXN1, CHRM2, CHRM1, UNC13A, PRKCZ, CPLX3, KCNA2, CABP1, DSCAML1, NRN1, RIMS1, RGS12, VWC2L, PRIMA1, OLFM1, PHACTR1, ICA1, GABRA2, GRIA4, SHANK2, SYNGR3, RUFY3, TP73, SLC17A8, PPP1R9A, GRIA2, DRP2, CHRNB2	2.45023	4.34967e-06
GOTERM_CC_DIRECT	GO:0030425~dendrite	37	5.73897e-07	KCNC1, CDK5R1, GLRA1, SRCIN1, TRPV1, DRD2, KCNA2, CPEB4, TH, GABBR1, CTNND2, EPHB1, KCNIP3, SLC32A1, MTMR2, ATCAY, RGS12, TRIM9, DNER, GOPC, RARA, TMEM185A, PRSS12, GABRA2, OPA1, MAGI2, KCNB2, HTT, DPYSL5, GRIA4, RUFY3, EPHA7, PPP1R9A, CHRM2, DRP2, CHRM1, RAB5A	2.53501	9.27758e-05
GOTERM_CC_DIRECT	GO:0014069~postsynaptic density	24	5.30431e-06	ANKS1B, PALM, CDK5R1, MAGI2, SRCIN1, GRIK2, DRD2, CPEB4, CABP1, SHANK2, GRM5, MTMR2, PPP1R9A, FYN, DRP2, CHRM1, GOPC, NTRK2, MAPK8IP2, DLG4, DNAJC6, DLG3, SPTBN1, ADD2	2.99376	0.000642943
GOTERM_CC_DIRECT	GO:0043025~neuronal cell body	33	7.91901e-06	MYO5A, CDK5R1, SNCAIP, GLRA1, SRCIN1, TRPV1, SYT5, MBP, ATP2B2, DNER, DLG3, RARA, PTBP2, RAPGEF2, OLFM1, GABRA2, ARHGEF7, EEF1A2, DPYSL5, SEZ6L, NRXN1, TMPRSS5, SHANK2, KCNK2, ASCL1, EPHA7, PPP1R9A, CHRM2, KCNN3, MAPK8IP2, RAB5A, NRSN1, SEZ6	2.40451	0.000767852
GOTERM_CC_DIRECT	GO:0030424~axon	26	1.35035e-05	DCC, PALM, CDK5R1, SRCIN1, CADM2, DRD2, KCNA2, KCNA4, IGF2BP1, EPHB1, MTMR2, ATCAY, ROBO1, ROBO3, PRSS12, OLFM1, DSCAM, GABRA2, HTT, SCN2A, STMN4, PTPRO, RUFY3, SEMA6A, RAB5A, UNC13A	2.68809	0.00109095
GOTERM_CC_DIRECT	GO:0043005~neuron projection	27	1.46036e-05	MYO5A, HMGB1, GLRA1, SYT5, CPEB4, TH, GABBR2, SLC32A1, RGMA, ATCAY, SV2A, RAPGEF2, DCX, ARHGEF7, STMN4, PTPRO, SHANK2, GRM5, CDH13, P2RX1, RASGRF1, MAP2, ABAT, STMN1, NGFR, NRSN1, UNC13A	2.6148	0.00101132
GOTERM_CC_DIRECT	GO:0045211~postsynaptic membrane	25	1.69022e-05	ANKS1B, GABRA2, SRCIN1, GLRA1, TRPV1, GRIK2, CPEB4, CABP1, GABBR1, GABBR2, GRIA4, SHANK2, EPHA7, P2RX1, GRIA2, CHRM2, DRP2, CHRM1, GOPC, NTRK2, DLG4, DLG3, CHRNB2, IQSEC3, GRID1	2.71945	0.00102418
GOTERM_CC_DIRECT	GO:0032281~AMPA glutamate receptor complex	9	1.77459e-05	SHISA6, SHISA7, GRIA2, DLG4, VWC2L, DLG3, GRIA4, CACNG2, NRN1	7.37747	0.000955856
GOTERM_CC_DIRECT	GO:0030672~synaptic vesicle membrane	12	2.04637e-05	SLC32A1, SLC17A8, ICA1, DRD2, SYT5, SYT2, SV2A, SLC18A1, SYNGR1, ABCC8, SYNGR3, SCAMP5	5.00774	0.000992006
GOTERM_CC_DIRECT	GO:0030426~growth cone	16	0.000152614	MYO5A, GPRIN1, CDK5R1, STMN4, IGF2BP1, PTPRO, SHANK2, RUFY3, TIAM2, TSC1, RASGRF1, DLG3, NRSN1, PTBP2, APBB2, DSCAM	3.16581	0.00670683
GOTERM_CC_DIRECT	GO:0008021~synaptic vesicle	13	0.000628623	MTMR2, CTTNBP2, RAB3B, SNCAIP, RAB3C, TRIM9, SYT2, TH, DLG4, RAB5A, SV2A, STX1B, SYNGR3	3.24324	0.0250946
GOTERM_CC_DIRECT	GO:0043204~perikaryon	14	0.000690214	GLRA1, DRD2, KCNB2, GRIK2, EFNA2, KCNA2, TH, CTNND2, RUFY3, SLC17A8, DRP2, ENO2, PDE9A, OLFM1	3.03141	0.0254302
GOTERM_CC_DIRECT	GO:0005886~plasma membrane	218	0.00078751	SCN3B, ADCY8, CADM2, SYT5, EFNA2, ADCY5, SYT2, SYT3, GLDC, ATP2B2, RAPGEF2, MAGI2, VANGL2, PTPRS, SPIRE1, SPIRE2, F7, MARK3, PTPRO, TMEM25, CRHR2, MGAM, ADD2, PALM, CDK5R1, CDK5R2, RALGPS1, PRLHR, KEL, RUNDC3A, NRN1, RIMS1, TJAP1, EPHB1, CAMKV, SLC32A1, KRAS, SLC29A4, SGIP1, TRPC4, TRPC3, PCDH10, OSBPL7, CELSR3, PCDH15, OR1F1, ABCG4, KCNK2, KCNK3, UPF3A, BTBD17, EPHA7, KCNJ9, CHRNB2, TNK2, CDC42B…	1.21416	0.0269233
GOTERM_CC_DIRECT	GO:0005622~intracellular	83	0.000876669	ADCY8, FGF14, ADCY5, FGF17, FGF12, LATS1, ZNF343, TRIM2, TIAM2, ZNF682, ZNF300, PCBP4, RASL10B, ZNF248, RAB6B, RAB6A, ZNF445, RAPGEF2, AGAP2, ANO8, NOXO1, PLXNB1, NCALD, ARHGEF7, STX1B, ZNF3, CCND1, RASGRF1, HSPB8, REM2, ZNF785, RAB5A, ASB1, CAND2, ARL8A, ZNF550, KCNH8, PDE9A, STMN1, KCNH2, MAP3K13, UNC13A, GLP1R, PRKCZ, PPFIA4, RALGPS1, ZNF77, DRD2, ZNF133, PI4KAP1, ZNF75A, ADPRHL1, ZNF30, KRAS,…	1.4302	0.0279597
GOTERM_CC_DIRECT	GO:0048786~presynaptic active zone	7	0.00133996	SLC32A1, PPFIA2, PPFIA4, SV2A, ERC1, RIMS1, UNC13A	5.54017	0.0398297
GOTERM_CC_DIRECT	GO:0043195~terminal bouton	10	0.00136875	PFN2, GRIK2, NTRK2, TH, RAB5A, SV2A, SLC18A1, SYNGR1, PRSS12, UNC13A	3.70196	0.0383229
GOTERM_CC_DIRECT	GO:0042734~presynaptic membrane	10	0.00136875	SNCAIP, PDE2A, NRXN2, GRIK2, KCNA2, GABBR1, NRXN1, ERC1, RIMS1, UNC13A	3.70196	0.0383229
GOTERM_CC_DIRECT	GO:0008076~voltage-gated potassium channel complex	12	0.00148965	KCNC1, HCN2, KCNB2, KCNA2, KCNA4, DLG4, KCNA5, KCNH2, DPP6, ABCC8, KCNK2, KCNIP3	3.12984	0.0393717
GOTERM_CC_DIRECT	GO:0030027~lamellipodium	17	0.00167573	CCDC88A, SRCIN1, ARHGEF7, BCAR1, KCNA2, IGF2BP1, MTSS1L, PTPRO, RUFY3, PTK2, TIAM2, TSC1, PLCG1, SORBS2, FAT1, APBB2, APC	2.43866	0.0419077
GOTERM_CC_DIRECT	GO:0005874~microtubule	26	0.00243611	KIF22, TUBB2B, RP1L1, TUBGCP3, TUBB, INCENP, DCLK2, ODF2, APPBP2, DYNC1H1, DCX, KIF21A, TUBA1A, TUBA1B, APC, JAKMIP1, KIF18B, MTA1, DCTN1, FSD1, NAV1, MAP2, STMN1, MAP6, KATNAL1, MAP6D1	1.91883	0.0574325
GOTERM_CC_DIRECT	GO:0031594~neuromuscular junction	9	0.00246566	CDK5R1, EPHA7, PPP1R9A, EFNA2, PDZRN3, SV2A, SYNGR1, SYNGR3, UNC13A	3.7558	0.0554204
GOTERM_CC_DIRECT	GO:0005634~nucleus	272	0.00307956	TUBB2B, ZNF781, RNF216, INTS3, WDR82, MAGEC2, GLDC, CLK2, ZNF248, TIGD3, RARA, DHX36, PTBP2, MAGI2, GTPBP3, LIG1, ZNF507, ZNF48, PROX1, UHRF1, MAD2L1, HES5, MTF2, ZNF785, PALM, CDK5R1, ZNF77, ZNF133, MYEF2, IGF2BP1, ASB16, MYT1, TAGLN3, LHX1, NCAPG2, C1ORF52, LHX4, ZNF71, NAT10, ZNF70, MDFI, DNMT3A, ASXL3, UFSP2, ZNF621, YTHDC1, ZSCAN2, KCNK2, NKX6-1, ZBTB43, UPF3A, CSRNP3, CSRNP2, DCP1A, C1ORF61…	1.15291	0.065735
GOTERM_CC_DIRECT	GO:0043197~dendritic spine	12	0.00412366	MTMR2, CTTNBP2, ANKS1B, PALM, CDK5R1, DRD2, DLG4, IGF2BP1, ACTN2, PTPRO, SEZ6, SHANK2	2.75426	0.0834468
GOTERM_CC_DIRECT	GO:0043679~axon terminus	8	0.00446714	CDH8, SLC17A8, DRD2, CHRM2, KCNA2, CHRM1, RAB5A, KCNIP3	3.82536	0.0865035
GOTERM_CC_DIRECT	GO:0030175~filopodium	9	0.0117547	PALM, PPP1R9A, TIAM2, SRCIN1, FAT1, IGF2BP1, ACTN2, DYNC1H1, RUFY3	2.90943	0.204984
GOTERM_CC_DIRECT	GO:0060077~inhibitory synapse	4	0.0134494	SLC32A1, GABRA2, GLRA1, IQSEC3	7.65071	0.223209
GOTERM_CC_DIRECT	GO:0005737~cytoplasm	256	0.0150269	TUBB2B, PPP2R5B, MAGEC2, ATP2B2, ATCAY, BDNF, RARA, DHX36, DHX35, RAPGEF2, MAGI2, OPA1, PROX1, DCTN1, KRT17, NAV1, MTF2, VEGFA, ARL8A, UNC13A, PNMA1, PALM, CDK5R1, RALGPS1, CDK5R2, MYEF2, IGF2BP1, TADA1, ASB16, MYT1, PFN2, KRAS, CRMP1, MYO15A, IQSEC3, SGIP1, PHYHIPL, MDFI, DNMT3A, ODC1, UFSP2, RYBP, ACACA, PCDH15, FAM131B, RPS6KL1, UPF3A, BTBD17, C1ORF116, RNF208, NOLC1, DCP1A, MAP2, TNK1, TNK2, …	1.12519	0.238128
GOTERM_CC_DIRECT	GO:0035097~histone methyltransferase complex	5	0.0162806	WDR5, SETD1A, HDAC9, WDR82, CBX5	4.9896	0.247477
GOTERM_CC_DIRECT	GO:0030659~cytoplasmic vesicle membrane	12	0.021599	SNX19, RNF144A, CAMKV, ATP10B, HTT, RHBG, HMP19, SNX22, SPIRE1, TNK2, SPIRE2, APPBP2	2.18592	0.30593
GOTERM_CC_DIRECT	GO:0000776~kinetochore	9	0.0244215	KIF22, PHF2, MAD2L1, INCENP, NUP43, DCTN1, CENPH, CBX5, APC	2.55024	0.329489
GOTERM_CC_DIRECT	GO:0031225~anchored component of membrane	11	0.0255031	CDH13, RGMA, OPCML, LSAMP, EFNA2, CEACAM7, CNTN1, BCAN, GFRA1, NRN1, NTM	2.23428	0.332473
GOTERM_CC_DIRECT	GO:0005856~cytoskeleton	25	0.035049	ACTB, MYO7B, MCF2, ALDOC, ARHGEF18, CABP1, GAN, ACTN2, SPIRE1, SPIRE2, PTK2, TUBB, PFN2, TRIM67, TSC1, TRIM9, FAAH, MYO15A, RNF128, SNTG1, DCX, AFAP1, ADD2, TRAF4, CDC42BPB	1.54664	0.417685
GOTERM_CC_DIRECT	GO:0035371~microtubule plus-end	4	0.0353863	MYO5A, KIF18B, CLIP2, DCTN1	5.4005	0.411099
GOTERM_CC_DIRECT	GO:0043234~protein complex	27	0.0380799	HNF1A, SNX4, CHD8, TUBB, LHX1, SMARCB1, INCENP, GOPC, SLC22A6, RAPGEF2, ACTB, TRPC4, MAGI2, NRXN2, HTT, ARHGEF7, NASP, NRXN1, SALL4, PPM1E, ATP2A2, P2RX1, SMARCE1, TSC1, MAPK8IP2, MDM2, SPTBN1	1.50415	0.425245
GOTERM_CC_DIRECT	GO:0016581~NuRD complex	4	0.0411274	MTA3, APPL1, CHD5, CHD3	5.10048	0.441198
GOTERM_CC_DIRECT	GO:0008328~ionotropic glutamate receptor complex	3	0.0444725	DLG4, DLG3, SHANK2	8.60705	0.458209
GOTERM_CC_DIRECT	GO:0048471~perinuclear region of cytoplasm	37	0.0484253	PRKCZ, CDK5R1, RAB3B, RAB3C, SYT5, CABP1, VPS53, MRFAP1, IGF2BP1, KCNA5, TRAIP, BDNF, SORBS2, FAT1, RNF128, RARA, RAPGEF2, GAPDH, TRAF4, ODC1, MAGI2, SPIRE1, SPIRE2, CDH13, CHGA, MAD2L1, PDE2A, ATP2A2, TSC1, ARF3, MYO16, AKAP6, PDE9A, MAP6, KCNH2, SEZ6, NPPA	1.36752	0.478292
GOTERM_CC_DIRECT	GO:0005923~bicellular tight junction	10	0.0579994	PRKCZ, CCND1, MAGI2, DLG3, ARHGAP17, RAPGEF2, JAM3, TJAP1, TRAF4, APC	2.03116	0.533544
GOTERM_CC_DIRECT	GO:0016459~myosin complex	6	0.0653114	MYO5A, MYO7B, MYO15A, MYO16, MYH7, MYH6	2.75426	0.568265
GOTERM_CC_DIRECT	GO:0031901~early endosome membrane	10	0.0662254	SNX19, MTMR2, VAC14, ZFYVE9, SNX4, CLVS1, CLIP3, APPL1, CLVS2, EPHB1	1.97863	0.564303
GOTERM_CC_DIRECT	GO:0005768~endosome	16	0.067323	MAGEL2, PRKCZ, HMGB1, SYT3, TJAP1, RAB11FIP3, PAK3, FYN, NTRK2, RAB5A, SNX32, CLVS1, TNK2, NGFR, CLVS2, CLCN5	1.63215	0.561527
GOTERM_CC_DIRECT	GO:0005720~nuclear heterochromatin	4	0.068356	DNMT3A, UHRF1, MPHOSPH8, CBX5	4.17312	0.55852
GOTERM_CC_DIRECT	GO:0031234~extrinsic component of cytoplasmic side of plasma membrane	7	0.0749956	PTK2, KRAS, ATP2A2, FYN, DLG4, TNK1, TNK2	2.36272	0.584918
GOTERM_CC_DIRECT	GO:0048188~Set1C/COMPASS complex	3	0.0801779	WDR5, SETD1A, WDR82	6.25967	0.601968
GOTERM_CC_DIRECT	GO:0038039~G-protein coupled receptor heterodimeric complex	2	0.0851369	GABBR1, GABBR2	22.9521	0.61673
GOTERM_CC_DIRECT	GO:0005592~collagen type XI trimer	2	0.0851369	COL11A2, COL11A1	22.9521	0.61673
GOTERM_CC_DIRECT	GO:0017053~transcriptional repressor complex	6	0.0902182	INSM1, HMGB1, CCND1, SMARCE1, HDGF, CBX5	2.50387	0.630975
GOTERM_CC_DIRECT	GO:0036464~cytoplasmic ribonucleoprotein granule	4	0.0928916	ACTB, TUBB, TUBA1A, HNRNPU	3.67234	0.634339
GOTERM_CC_DIRECT	GO:0032433~filopodium tip	3	0.0935236	MYO5A, TTYH1, EPHB1	5.73804	0.629214
