# Supplementary material for: The combination of neoantigen quality and T lymphocyte infiltrates identifies glioblastomas with the longest survival
Source: Commun Biol. 2019 Apr 23;2:135. doi: 10.1038/s42003-019-0369-7 (PMC6478916; doi:10.1038/s42003-019-0369-7)
Supplement: Supplementary file 7 — Supplementary Data 6 [file 42003_2019_369_MOESM7_ESM.xlsx]

## Sheet: Supplementary Data 6a
Supplementary Data 6. Functional annotation for the lists of differentially methylated and differentially expressed genes in tumors analyzed by Agilent microarrays.
Supplementary Data 6a. Functional annotation for the lists of hypo-methylated and up-regulated genes in glioma having high CD8 T cells compared with tumors with low CD8 T cells.
Category	Term	Count	PValue	Genes	Fold Enrichment	Benjamini
GOTERM_BP_DIRECT	GO:0045087~innate immune response	49	1.00263e-14	ZC3HAV1, ELF4, NFKB2, FES, B2M, NLRC5, NOD2, TMEM173, NOD1, CLEC4A, IGLL1, MX1, SYK, PIK3CG, BST2, CAMP, PIK3CD, SERPING1, PADI4, HLA-B, HLA-E, LCK, MST1R, TREM1, RNF135, TNFAIP8L2, FGR, BLK, C1S, PTK6, PSTPIP1, ZAP70, PYCARD, FCER1G, MR1, CD6, TBKBP1, DHX58, ZBP1, TEC, LGALS3, C4BPA, SLAMF1, AIM2, DDX58, CYBA, APOL1, JAK3, TREML1	3.68691	2.54796e-11
GOTERM_BP_DIRECT	GO:0006955~immune response	46	3.39155e-13	CSF2, LST1, IL16, CCR1, OAS2, HLA-DMB, CXCL12, IL10, B2M, LIF, CFP, TNFRSF1A, TNFRSF18, ZAP70, IGLL1, CD4, MR1, LTB, SPN, LY75, IL3, SECTM1, CRIP1, LTBR, TNFSF4, IL2RA, PTGER4, NCF4, HLA-B, CD40, GEM, HLA-E, CD164, TRIM22, WAS, AIM2, TNFRSF10A, OSM, SERPINB9, LAT, TNFRSF10C, BPI, TNFSF10, CCR6, TNFRSF10D, CST7	3.53517	4.32446e-10
GOTERM_BP_DIRECT	GO:0006954~inflammatory response	37	2.25597e-09	NMI, AIF1, ADORA2A, CCR1, IL17RE, NFKB2, GPR68, SGMS1, CXCL12, IL10, TNFRSF1A, HRH1, NOD1, CXCR4, TNFRSF18, PYCARD, ZAP70, PSTPIP1, ZC3H12A, NFATC4, SYK, PIK3CG, LY75, LTBR, SP100, IL2RA, OLR1, PIK3CD, CD40, AIM2, TNFRSF10A, LAT, CYBA, TNFRSF10C, TNFRSF10D, STAB1, TBXA2R	3.15862	1.91757e-06
GOTERM_BP_DIRECT	GO:0009615~response to virus	17	2.56936e-07	TNFSF4, FGR, BST2, CYP1A1, IFITM1, ZC3HAV1, RPS15A, OAS2, TRIM22, CXCL12, DDX58, IFIT3, CXCR4, MST1R, MX1, IFNGR2, DHX58	5.00025	0.000163783
GOTERM_BP_DIRECT	GO:0060337~type I interferon signaling pathway	13	4.98512e-07	SP100, IFITM1, BST2, OAS2, HLA-B, HLA-E, PSMB8, IFIT3, IRF5, IRF6, IRF1, XAF1, MX1	6.57201	0.000254209
GOTERM_BP_DIRECT	GO:0006915~apoptotic process	40	2.61437e-06	TRAF1, IER3, PRF1, ADORA2A, PRDX3, SGMS1, PDCD1, TMEM173, DAB2, NOD1, CXCR4, CASP7, CASP8, MAP3K8, PYCARD, TCTN3, ZC3H12A, XAF1, MX1, BMF, CFLAR, PTPN6, AVP, CARD8, LTBR, BCL2L14, IL2RA, BIRC7, AIM2, TNFRSF10A, SERPINB9, CASP10, MEF2D, TNFSF10, SFRP2, CLIC4, BBC3, HIPK3, TNFAIP8, IRF1	2.28251	0.00111049
GOTERM_BP_DIRECT	GO:0007165~signal transduction	65	4.12049e-06	IMPA2, S100A6, SORL1, ARHGAP15, CXCL12, PDCD1, AIP, LNPEP, NOD1, MX1, LTB, SPN, PILRA, AVP, LTBR, PDPN, PIK3CD, ESR1, ARHGAP27, CLIC1, GEM, CD164, ARRDC2, TANK, ARHGAP25, SIGIRR, TNFRSF10A, TNFRSF10C, CCR6, CD34, TNFRSF10D, GUCY1B2, PDGFRB, MST1R, TRAF1, OXT, CREM, SIPA1, GNG11, SFN, STAT6, TNFRSF1A, DAPP1, PSTPIP1, TNFRSF18, PYCARD, CD4, MR1, HTR3A, PLA2R1, GABRP, LY75, SECTM1, IL2RB, ERG, TNFSF…	1.81141	0.00149991
GOTERM_BP_DIRECT	GO:0032496~response to lipopolysaccharide	18	1.29857e-05	LTBR, CYP1A1, PTGER4, ACP5, NFKB2, CD40, PRDX3, PCK2, JUNB, SOD2, TNFRSF10A, TNFRSF1A, TNFRSF10C, IL18BP, TNFRSF10D, CASP8, TNFRSF18, CD6	3.55111	0.00413065
GOTERM_BP_DIRECT	GO:0051607~defense response to virus	18	1.40723e-05	PRF1, ZC3HAV1, BST2, IFITM1, IFI44L, OAS2, CD40, TRIM22, IFIT3, NLRC5, TMEM173, IRF5, PYCARD, IRF1, ZC3H12A, MX1, DHX58, ELMOD2	3.52958	0.00397926
GOTERM_BP_DIRECT	GO:0042127~regulation of cell proliferation	19	1.74283e-05	LTBR, FGR, BLK, BIRC7, CD40, FES, JUNB, TNFRSF10A, EPS15, STAT6, HHEX, TNFRSF1A, TNFRSF10C, TNFRSF10D, PTK6, LCK, TNFRSF18, ENG, TEC	3.3229	0.00443438
GOTERM_BP_DIRECT	GO:0038083~peptidyl-tyrosine autophosphorylation	9	2.50168e-05	FGR, BLK, PTK6, LCK, ZAP70, JAK3, FES, TEC, SYK	7.27977	0.00578265
GOTERM_BP_DIRECT	GO:0008203~cholesterol metabolic process	11	4.1706e-05	LEP, SREBF1, HDLBP, APOL1, TNFSF4, CH25H, SORL1, FDXR, CETP, CAT, CLN6	5.23382	0.00882354
GOTERM_BP_DIRECT	GO:0071222~cellular response to lipopolysaccharide	14	4.53057e-05	CSF2, TNFSF4, CEBPE, CAMP, CD40, SGMS1, IL10, B2M, NR1D1, CX3CR1, TBXA2R, PYCARD, ZC3H12A, GFI1	4.00853	0.00884771
GOTERM_BP_DIRECT	GO:0060333~interferon-gamma-mediated signaling pathway	11	6.09786e-05	NMI, SP100, IRF5, IRF6, IRF1, HLA-B, OAS2, HLA-E, TRIM22, IFNGR2, B2M	5.01267	0.0110457
GOTERM_BP_DIRECT	GO:0032088~negative regulation of NF-kappaB transcription factor activity	11	6.09786e-05	SIVA1, NLRC5, NLRC3, CYP1B1, PYCARD, NLRP12, ZC3H12A, CAT, GFI1, PARP10, AIM2	5.01267	0.0110457
GOTERM_BP_DIRECT	GO:0033209~tumor necrosis factor-mediated signaling pathway	14	7.13728e-05	PSMB10, TNFSF4, LTBR, CD40, AIM2, PSMB8, TNFRSF10A, TNFRSF1A, TNFRSF10C, TNFRSF10D, PSMA5, PYCARD, TNFRSF18, LTB	3.83867	0.0120605
GOTERM_BP_DIRECT	GO:0030097~hemopoiesis	10	7.50937e-05	TWSG1, GFI1B, CD34, LCK, GFI1, CD164, RUNX2, IL10, RUNX3, SOD2	5.48382	0.0118972
GOTERM_BP_DIRECT	GO:0042102~positive regulation of T cell proliferation	10	8.59658e-05	LEP, CCDC88B, TNFSF4, AIF1, CD59, CD4, JAK3, HLA-DMB, CD6, SPN	5.39242	0.0128126
GOTERM_BP_DIRECT	GO:1902041~regulation of extrinsic apoptotic signaling pathway via death domain receptors	6	0.000124633	TNFRSF10A, CFLAR, TNFSF10, SP100, LGALS3, CASP8	11.4192	0.0175024
GOTERM_BP_DIRECT	GO:0032481~positive regulation of type I interferon production	9	0.000153831	STAT6, TMEM173, ZC3HAV1, IRF1, NFKB2, LRRFIP1, DHX58, SYK, ZBP1	5.70962	0.0204356
GOTERM_BP_DIRECT	GO:0007275~multicellular organism development	33	0.000180549	CDX2, CREM, SLC2A14, VENTX, FES, PAX1, PDCD1, HIC1, LIF, WNT1, DAB2, GPX4, HLX, TNFRSF18, ARHGDIB, WNT10A, ERG, LTBR, NFE2, BST2, RREB1, LDB1, CD40, CD164, WNT2B, TNFRSF10A, OSM, TNFRSF10C, SERPINF1, HOXB7, TNFRSF10D, SFRP2, KAZALD1	2.04933	0.0227591
GOTERM_BP_DIRECT	GO:0043124~negative regulation of I-kappaB kinase/NF-kappaB signaling	8	0.000196595	CARD8, NLRC3, CASP8, PYCARD, NLRP12, ESR1, ZC3H12A, TANK	6.47091	0.0235918
GOTERM_BP_DIRECT	GO:0006952~defense response	10	0.00020543	NOD2, NOD1, CEBPE, HCP5, MST1R, HLA-B, PTPRCAP, MX1, CXCL12, WAS	4.82903	0.0235324
GOTERM_BP_DIRECT	GO:0050853~B cell receptor signaling pathway	9	0.000231817	PTPN6, KLHL6, BLK, PIK3CD, LCK, ZAP70, IGLL1, TEC, SYK	5.39242	0.0253769
GOTERM_BP_DIRECT	GO:0008015~blood circulation	8	0.000418937	FLI1, NFE2, TBC1D8, OLR1, ADORA2A, HTR7, SERPING1, CXCL12	5.75192	0.0435449
GOTERM_BP_DIRECT	GO:0032755~positive regulation of interleukin-6 production	8	0.000418937	DDX58, CYBA, NOD2, TNFSF4, NOD1, MAPK13, PYCARD, FCER1G	5.75192	0.0435449
GOTERM_BP_DIRECT	GO:0042110~T cell activation	8	0.000550576	PIK3CG, LAT, NLRC3, PIK3CD, CASP8, ZAP70, WAS, ADA	5.50715	0.0546255
GOTERM_BP_DIRECT	GO:0032760~positive regulation of tumor necrosis factor production	8	0.000550576	LEP, CYBA, NOD2, NOD1, PYCARD, FCER1G, NFATC4, HLA-E	5.50715	0.0546255
GOTERM_BP_DIRECT	GO:0008284~positive regulation of cell proliferation	29	0.000633761	CSF2, CDX2, TBC1D8, CTF1, RPS15A, PRDX3, LIF, WNT1, BLOC1S2, HLX, RUNX2, SERTAD1, TCIRG1, IL3, PTPN6, AVP, TNFSF4, CCPG1, CAMP, HCLS1, WWTR1, SLAMF1, CLEC11A, OSM, LEP, SFRP2, PDGFRB, MST1R, ALOX12	2.01348	0.0602835
GOTERM_BP_DIRECT	GO:0050728~negative regulation of inflammatory response	10	0.000713553	TNFAIP8L2, TNFRSF1A, IL2RA, PTGER4, SERPINF1, ADORA2A, NLRP12, ACP5, GHSR, ADA	4.09551	0.065193
GOTERM_BP_DIRECT	GO:0030168~platelet activation	12	0.000854522	PIK3CG, LAT, PTPN6, GNA15, PDPN, LCK, COL1A2, FCER1G, PIK3R5, CD40, TREML1, SYK	3.37612	0.0749022
GOTERM_BP_DIRECT	GO:0043066~negative regulation of apoptotic process	28	0.000952585	IER3, AIF1, BLK, PRDX3, IL10, PDCD1, DAB2, PAX7, TNFRSF18, CAT, NAT8B, CFLAR, AVP, IL2RB, BIRC7, RPS6, SOD2, LEP, IFIT3, SERPINB9, DUSP1, TNFRSF10D, CD59, HIPK3, TNFAIP8, PDGFRB, SLC40A1, ALOX12	1.99105	0.0803864
GOTERM_BP_DIRECT	GO:0008625~extrinsic apoptotic signaling pathway via death domain receptors	7	0.000997894	TNFRSF10A, CASP10, TNFRSF1A, TNFRSF10C, BLOC1S2, TNFRSF10D, TNFRSF18	5.96004	0.0813622
GOTERM_BP_DIRECT	GO:0032720~negative regulation of tumor necrosis factor production	7	0.000997894	BPI, NLRC3, CD34, ACP5, ZC3H12A, SLAMF1, IL10	5.96004	0.0813622
GOTERM_BP_DIRECT	GO:0050900~leukocyte migration	12	0.00139025	PTPN6, OLR1, CD34, LCK, COL1A2, FCER1G, TREM1, SELPLG, ITGAM, CEACAM1, SPN, SLC7A7	3.18241	0.108134
GOTERM_BP_DIRECT	GO:0043123~positive regulation of I-kappaB kinase/NF-kappaB signaling	14	0.00147621	S100A4, CASP10, TNFRSF1A, CFLAR, SECTM1, TNFSF10, NOD2, LTBR, NOD1, ZC3HAV1, BST2, CASP8, CD40, TRIM22	2.81344	0.111057
GOTERM_BP_DIRECT	GO:0071260~cellular response to mechanical stimulus	9	0.00150121	TNFRSF10A, CYBA, TNFRSF1A, LTBR, PTGER4, CASP8, IRF1, CD40, ENG	4.10128	0.109605
GOTERM_BP_DIRECT	GO:0042113~B cell activation	6	0.00176214	BST2, PIK3CD, CASP8, ZAP70, BANK1, CD40	6.69404	0.123902
GOTERM_BP_DIRECT	GO:0030217~T cell differentiation	6	0.00206168	LEP, PIK3CD, LCK, ZAP70, CD4, RUNX2	6.47091	0.139604
GOTERM_BP_DIRECT	GO:0002480~antigen processing and presentation of exogenous peptide antigen via MHC class I, TAP-independent	4	0.00213357	LNPEP, HLA-B, HLA-E, B2M	14.3798	0.140401
GOTERM_BP_DIRECT	GO:0002250~adaptive immune response	13	0.002139	PIK3CG, PIK3CD, HLA-E, BTLA, LAT, TAP2, ZAP70, CLEC4A, CD4, JAK3, CD6, TEC, SYK	2.84195	0.137203
GOTERM_BP_DIRECT	GO:0007166~cell surface receptor signaling pathway	19	0.0021734	PRLHR, IL2RA, GPR157, IFITM1, CTF1, TSPAN4, CCR1, CD160, GEM, TNFRSF10A, CASP10, TNFSF10, CD59, CASP8, CLEC4A, CD4, IFNGR2, SPN, LAG3	2.24356	0.135847
GOTERM_BP_DIRECT	GO:0007155~cell adhesion	27	0.00220322	CYP1B1, MYBPC2, CCR1, NINJ1, CXCL12, ITGAM, MYBPH, CLEC4A, PSTPIP1, COL12A1, CD4, SELPLG, CEACAM1, PARVG, OLR1, ICAM2, CD164, SLAMF1, LAMA3, DSG2, CD34, STAB1, CD300A, CX3CR1, HAS3, ENG, ITGA2B	1.90321	0.134299
GOTERM_BP_DIRECT	GO:0008283~cell proliferation	23	0.00233603	PTPN6, ERG, CRIP1, IL2RA, ZAK, BST2, CYP1A1, PDPN, CTF1, SIPA1, CD160, FES, PAX1, EPS15, OSM, HHEX, ANXA7, GLUL, DAB2, GFI1B, SERPINF1, CD34, SYK	2.03321	0.138514
GOTERM_BP_DIRECT	GO:0051092~positive regulation of NF-kappaB transcription factor activity	12	0.00276451	TRAF1, CFLAR, NOD2, NOD1, PYCARD, CAT, PRDX3, NFKB2, LRRFIP1, CD40, TRIM22, AIM2	2.91921	0.15817
GOTERM_BP_DIRECT	GO:0006968~cellular defense response	8	0.00289582	TCIRG1, LSP1, PRF1, CCR6, ADORA2A, CX3CR1, CD160, SPN	4.17478	0.161443
GOTERM_BP_DIRECT	GO:0045944~positive regulation of transcription from RNA polymerase II promoter	47	0.00310299	BACH1, EVX1, ELF4, CREM, NFKB2, PAX1, IL10, LIF, BATF, STAT6, NLRC5, WNT1, TNFRSF1A, NPAS2, TMEM173, NOD2, FLI1, PAX7, POU2F2, ZC3H12A, NFATC4, SUPT4H1, SERTAD1, NFATC1, FOXD3, SREBF1, CEBPE, CCPG1, MAFB, LDB1, HCLS1, ESR1, NEUROG1, CD40, WWTR1, JUNB, MIXL1, LPIN3, OSM, DDX58, HHEX, MEF2D, IRF5, SFRP2, IRF1, SLC40A1, ENG	1.55011	0.168314
GOTERM_BP_DIRECT	GO:0002479~antigen processing and presentation of exogenous peptide antigen via MHC class I, TAP-dependent	8	0.00317314	PSMB10, CYBA, PSMA5, NCF4, HLA-B, HLA-E, PSMB8, B2M	4.10851	0.168223
GOTERM_BP_DIRECT	GO:0050776~regulation of immune response	14	0.00356877	IFITM1, ICAM2, CD160, SPPL2A, CD40, HLA-B, HLA-E, B2M, CD34, CD300A, IRF1, COL1A2, TREM1, TREML1	2.54474	0.183388
GOTERM_BP_DIRECT	GO:0042511~positive regulation of tyrosine phosphorylation of Stat1 protein	4	0.00400221	LIF, TNFRSF1A, TNFRSF18, CD40	11.7653	0.19933
GOTERM_BP_DIRECT	GO:0043306~positive regulation of mast cell degranulation	4	0.00400221	FGR, ZAP70, FCER1G, SYK	11.7653	0.19933
GOTERM_BP_DIRECT	GO:0006919~activation of cysteine-type endopeptidase activity involved in apoptotic process	9	0.0040395	TNFRSF10A, CARD8, TNFSF10, NOD1, BBC3, CASP8, LCK, PYCARD, NLRP12	3.50832	0.197167
GOTERM_BP_DIRECT	GO:0050718~positive regulation of interleukin-1 beta secretion	5	0.00420818	CARD8, NOD2, PYCARD, NLRP12, AIM2	7.3533	0.20071
GOTERM_BP_DIRECT	GO:0002230~positive regulation of defense response to virus by host	5	0.00420818	DDX58, TMEM173, PYCARD, ZC3H12A, AIM2	7.3533	0.20071
GOTERM_BP_DIRECT	GO:0032695~negative regulation of interleukin-12 production	4	0.00521504	ACP5, JAK3, SLAMF1, IL10	10.7848	0.238226
GOTERM_BP_DIRECT	GO:0042742~defense response to bacterium	12	0.00533928	CFP, TNFRSF1A, NOD2, NOD1, CEBPE, STAB1, CAMP, FCER1G, IGLL1, IL10, SPN, SYK	2.67762	0.238932
GOTERM_BP_DIRECT	GO:0072672~neutrophil extravasation	3	0.00546808	PIK3CG, PIK3CD, TREM1	24.2659	0.239785
GOTERM_BP_DIRECT	GO:0002283~neutrophil activation involved in immune response	3	0.00546808	ZAP70, FCER1G, SYK	24.2659	0.239785
GOTERM_BP_DIRECT	GO:0042517~positive regulation of tyrosine phosphorylation of Stat3 protein	6	0.00593429	OSM, LIF, LEP, CTF1, PTK6, STAP2	5.10861	0.253138
GOTERM_BP_DIRECT	GO:0042981~regulation of apoptotic process	15	0.00645125	CFLAR, CARD8, BCL2L14, AIFM2, ESR1, TNFRSF10A, TNFRSF1A, CASP10, NOD2, TNFRSF10C, NOD1, DUSP1, TNFRSF10D, BBC3, CASP8	2.27849	0.267576
GOTERM_BP_DIRECT	GO:0045088~regulation of innate immune response	4	0.00662576	FGR, IRF1, RNF135, DHX58	9.95524	0.269426
GOTERM_BP_DIRECT	GO:0045019~negative regulation of nitric oxide biosynthetic process	4	0.00662576	CD34, ACP5, ZC3H12A, IL10	9.95524	0.269426
GOTERM_BP_DIRECT	GO:0033630~positive regulation of cell adhesion mediated by integrin	4	0.00662576	PTPN6, SFRP2, ZAP70, SYK	9.95524	0.269426
GOTERM_BP_DIRECT	GO:0050829~defense response to Gram-negative bacterium	7	0.00674885	BPI, CAMP, PYCARD, CD160, CD4, MR1, B2M	4.11785	0.269453
GOTERM_BP_DIRECT	GO:0019882~antigen processing and presentation	7	0.00674885	RAB32, FCGRT, MR1, HLA-B, HLA-DMB, HLA-E, PSMB8	4.11785	0.269453
GOTERM_BP_DIRECT	GO:0001816~cytokine production	5	0.00676571	PIK3CG, BATF, PIK3CD, CD4, PLA2R1	6.47091	0.265913
GOTERM_BP_DIRECT	GO:0043280~positive regulation of cysteine-type endopeptidase activity involved in apoptotic process	6	0.00739812	CARD8, TNFSF10, NOD1, PYCARD, ARL6IP5, ALOX12	4.85318	0.282655
GOTERM_BP_DIRECT	GO:0018108~peptidyl-tyrosine phosphorylation	12	0.00791379	IL3, CSF2, PTPN6, FGR, STAT5A, EFEMP1, ZAP70, PDGFRB, MST1R, JAK3, FES, TEC	2.53761	0.294831
GOTERM_BP_DIRECT	GO:0006959~humoral immune response	7	0.00802445	PSMB10, POU2AF1, CCR6, BST2, POU2F2, TREM1, PDCD1	3.97336	0.294055
GOTERM_BP_DIRECT	GO:0071425~hematopoietic stem cell proliferation	4	0.00824181	WNT1, CD34, SFRP2, WNT2B	9.24415	0.296529
GOTERM_BP_DIRECT	GO:0046854~phosphatidylinositol phosphorylation	9	0.00851127	PIK3CG, IMPA2, PIK3CD, PIK3C3, PI4K2A, LCK, PDGFRB, PIK3R5, PI4K2B	3.09777	0.300453
GOTERM_BP_DIRECT	GO:0007204~positive regulation of cytosolic calcium ion concentration	11	0.00862974	PIK3CG, GNA15, AVP, CCR6, PTGER4, CXCR4, SWAP70, CCR1, OXT, TBXA2R, ESR1	2.65597	0.299859
GOTERM_BP_DIRECT	GO:0010543~regulation of platelet activation	3	0.00892771	FCER1G, TEC, SYK	19.4127	0.304401
GOTERM_BP_DIRECT	GO:2001056~positive regulation of cysteine-type endopeptidase activity	3	0.00892771	BBC3, PYCARD, AIM2	19.4127	0.304401
GOTERM_BP_DIRECT	GO:0042270~protection from natural killer cell mediated cytotoxicity	3	0.00892771	SERPINB9, HLA-B, HLA-E	19.4127	0.304401
GOTERM_BP_DIRECT	GO:0032728~positive regulation of interferon-beta production	5	0.00894244	DDX58, IRF5, ZC3HAV1, IRF1, RNF135	5.99158	0.300859
GOTERM_BP_DIRECT	GO:0033077~T cell differentiation in thymus	5	0.00894244	WNT1, MAFB, RPS6, FZD7, B2M	5.99158	0.300859
GOTERM_BP_DIRECT	GO:0045766~positive regulation of angiogenesis	10	0.00923878	CYP1B1, CD34, LRG1, SFRP2, CAMP, CX3CR1, TBXA2R, ZC3H12A, ENG, ALOX12	2.81344	0.305199
GOTERM_BP_DIRECT	GO:0007169~transmembrane receptor protein tyrosine kinase signaling pathway	9	0.00961575	FGR, BLK, PTK6, LCK, ZAP70, CD4, TEC, SYK, PILRA	3.03324	0.311552
GOTERM_BP_DIRECT	GO:0010629~negative regulation of gene expression	11	0.0100077	ANXA7, SERPINF1, CD34, AIF1, SFRP2, CCR1, ESR1, ZC3H12A, PARP10, ENG, MYADM	2.59781	0.318056
GOTERM_BP_DIRECT	GO:0014823~response to activity	6	0.0100385	LEP, CYBA, OXT, CAT, IL10, SOD2	4.51459	0.315007
GOTERM_BP_DIRECT	GO:0032715~negative regulation of interleukin-6 production	5	0.0101836	BPI, NLRC3, ZC3H12A, SLAMF1, IL10	5.77759	0.31496
GOTERM_BP_DIRECT	GO:0007229~integrin-mediated signaling pathway	9	0.0114678	LAT, DAB2, FGR, FCER1G, ITGAM, CEACAM1, TEC, SYK, ITGA2B	2.94132	0.343064
GOTERM_BP_DIRECT	GO:0097194~execution phase of apoptosis	4	0.0121133	CFLAR, BBC3, CASP7, CASP8	8.08863	0.354487
GOTERM_BP_DIRECT	GO:0090280~positive regulation of calcium ion import	4	0.0121133	LGALS3, TRPV2, PDGFRB, CXCL12	8.08863	0.354487
GOTERM_BP_DIRECT	GO:0010803~regulation of tumor necrosis factor-mediated signaling pathway	5	0.0129878	TRAF1, TNFRSF1A, CASP8, PYCARD, SYK	5.39242	0.370606
GOTERM_BP_DIRECT	GO:0002474~antigen processing and presentation of peptide antigen via MHC class I	5	0.0129878	TAP2, MR1, HLA-B, HLA-E, B2M	5.39242	0.370606
GOTERM_BP_DIRECT	GO:0042503~tyrosine phosphorylation of Stat3 protein	3	0.0131193	OSM, LIF, PTK6	16.1773	0.369543
GOTERM_BP_DIRECT	GO:0006924~activation-induced cell death of T cells	3	0.0131193	SIVA1, IL2RA, RPS6	16.1773	0.369543
GOTERM_BP_DIRECT	GO:0035556~intracellular signal transduction	22	0.0137849	PTPN6, ZAK, ADCY7, PLEK2, HCLS1, BLK, SIPA1, SPSB2, ASB9, LAT, NOD2, NOD1, DUSP1, MAPK13, ZAP70, GUCY1B2, TREM1, JAK3, PLCB2, TEC, SYK, NFATC1	1.76625	0.38018
GOTERM_BP_DIRECT	GO:0050860~negative regulation of T cell receptor signaling pathway	4	0.0143775	PTPN6, LGALS3, UBASH3A, CEACAM1	7.61283	0.388832
GOTERM_BP_DIRECT	GO:0002407~dendritic cell chemotaxis	4	0.0143775	PIK3CG, CCR6, CXCR4, CCR1	7.61283	0.388832
GOTERM_BP_DIRECT	GO:0055093~response to hyperoxia	4	0.0143775	CYP1A1, PDGFRB, CAT, SOD2	7.61283	0.388832
GOTERM_BP_DIRECT	GO:0008630~intrinsic apoptotic signaling pathway in response to DNA damage	6	0.0144749	TNFRSF1A, CRIP1, NFATC4, SFN, HIC1, SOD2	4.13037	0.386897
GOTERM_BP_DIRECT	GO:0006909~phagocytosis	6	0.0157601	LEP, CD93, CEBPE, ADORA2A, PLD4, SLAMF1	4.04432	0.409085
GOTERM_BP_DIRECT	GO:0051603~proteolysis involved in cellular protein catabolic process	6	0.0157601	PSMB10, CTSZ, LGMN, CASP8, IDE, PSMB8	4.04432	0.409085
GOTERM_BP_DIRECT	GO:0006366~transcription from RNA polymerase II promoter	26	0.0164874	BACH1, ETV7, CDX2, NMI, ELF4, NFKB2, PAX1, BATF, FLI1, GFI1B, POU2F2, NFATC4, SUPT4H1, RUNX2, RUNX3, NFATC1, POU2AF1, CEBPE, RREB1, MAFB, LDB1, ESR1, JUNB, MIXL1, MEF2D, IRF1	1.6398	0.419291
GOTERM_BP_DIRECT	GO:0055114~oxidation-reduction process	29	0.0168564	STEAP4, CYB5R4, CYP1B1, KCNAB2, FMO5, CH25H, GPX4, P4HA3, HAAO, AKR7A3, GSTO1, SARDH, GLRX, PAOX, CYP1A1, AIFM2, PCBD1, NCF4, FDXR, CBR3, CYB561, SOD3, MOXD1, SOD2, CYBA, DHRS3, STAB1, HSD11B1, DIO1	1.58493	0.422321
GOTERM_BP_DIRECT	GO:0001666~response to hypoxia	12	0.0178521	MUC1, LEP, CYBA, CYP1A1, CXCR4, CYGB, CAT, CXCL12, ENG, SOD3, ADA, SOD2	2.25729	0.436832
GOTERM_BP_DIRECT	GO:0072678~T cell migration	3	0.0179946	CCR6, MYO1G, ZAP70	13.8662	0.435411
GOTERM_BP_DIRECT	GO:1902042~negative regulation of extrinsic apoptotic signaling pathway via death domain receptors	5	0.0180418	TNFRSF10A, CFLAR, TNFSF10, SFRP2, CASP8	4.9022	0.43231
GOTERM_BP_DIRECT	GO:0043154~negative regulation of cysteine-type endopeptidase activity involved in apoptotic process	7	0.0194999	SERPINB9, AVP, ADORA2A, SFRP2, TNFAIP8, PRDX3, SFN	3.28234	0.453932
GOTERM_BP_DIRECT	GO:0045926~negative regulation of growth	4	0.0195772	MT1M, BBC3, PTK6, MT1X	6.81148	0.451299
GOTERM_BP_DIRECT	GO:0042832~defense response to protozoan	4	0.0195772	BATF, CCDC88B, CD40, IL10	6.81148	0.451299
GOTERM_BP_DIRECT	GO:0042542~response to hydrogen peroxide	6	0.0200653	DUSP1, PDGFRB, CAT, PRDX3, ADA, SOD2	3.80642	0.455605
GOTERM_BP_DIRECT	GO:0032355~response to estradiol	8	0.0223437	LEP, DUSP1, OXT, CASP8, ESR1, PDGFRB, CD4, CAT	2.84435	0.488307
GOTERM_BP_DIRECT	GO:0050850~positive regulation of calcium-mediated signaling	4	0.0225156	ZAP70, CD4, ADA, SYK	6.47091	0.487001
GOTERM_BP_DIRECT	GO:0032731~positive regulation of interleukin-1 beta production	3	0.0235076	NOD2, NOD1, AIM2	12.1329	0.498084
GOTERM_BP_DIRECT	GO:0032094~response to food	4	0.0256802	SREBF1, CYP1A1, OXT, GHSR	6.16277	0.525452
GOTERM_BP_DIRECT	GO:0006461~protein complex assembly	9	0.0272057	TRAF1, IL2RB, TSPAN4, CAPG, WIPF1, CD40, WAS, CLDN14, SLC7A7	2.51027	0.542284
GOTERM_BP_DIRECT	GO:0050665~hydrogen peroxide biosynthetic process	3	0.0296145	CYBA, CYP1A1, SOD2	10.7848	0.569322
GOTERM_BP_DIRECT	GO:0046641~positive regulation of alpha-beta T cell proliferation	3	0.0296145	TNFSF4, ZAP70, SYK	10.7848	0.569322
GOTERM_BP_DIRECT	GO:0007599~hemostasis	3	0.0296145	ANXA7, FLI1, NFE2	10.7848	0.569322
GOTERM_BP_DIRECT	GO:0007167~enzyme linked receptor protein signaling pathway	3	0.0296145	CD4, JAK3, SYK	10.7848	0.569322
GOTERM_BP_DIRECT	GO:0035456~response to interferon-beta	3	0.0296145	BST2, IFITM1, XAF1	10.7848	0.569322
GOTERM_BP_DIRECT	GO:0046638~positive regulation of alpha-beta T cell differentiation	3	0.0296145	ZAP70, ADA, SYK	10.7848	0.569322
GOTERM_BP_DIRECT	GO:0050764~regulation of phagocytosis	3	0.0296145	FGR, BLK, SYK	10.7848	0.569322
GOTERM_BP_DIRECT	GO:0006869~lipid transport	7	0.0297676	HDLBP, APOL1, LRP10, GM2A, SORL1, CETP, SFTPA1	2.98002	0.567256
GOTERM_BP_DIRECT	GO:0030154~cell differentiation	23	0.0299018	PTPN6, TWSG1, ETV7, ERG, CDX2, ZAK, FGR, ELF4, BLK, SLC2A14, CREM, ANPEP, HHEX, FLI1, NR1D1, CLIC4, HLX, KAZALD1, ZIC5, VAMP5, ZC3H12A, SPIB, TEC	1.61072	0.564994
GOTERM_BP_DIRECT	GO:0000302~response to reactive oxygen species	5	0.031413	CYBA, CAT, PRDX3, SOD3, SOD2	4.14802	0.579299
GOTERM_BP_DIRECT	GO:0030199~collagen fibril organization	5	0.031413	COL14A1, CYP1B1, SFRP2, COL1A2, COL12A1	4.14802	0.579299
GOTERM_BP_DIRECT	GO:0007568~aging	11	0.0321305	SREBF1, CYP1A1, SERPINF1, CASP7, SERPING1, CAT, NFKB2, IL10, KRT83, ADA, ALOX12	2.15697	0.583808
GOTERM_BP_DIRECT	GO:0032733~positive regulation of interleukin-10 production	4	0.0326853	NOD2, TNFSF4, CD34, FCER1G	5.62687	0.586339
GOTERM_BP_DIRECT	GO:0006661~phosphatidylinositol biosynthetic process	6	0.0329087	PIK3CG, PIK3CD, PIK3C3, PI4K2A, PIK3R5, PI4K2B	3.34702	0.585084
GOTERM_BP_DIRECT	GO:0031295~T cell costimulation	7	0.0332465	BTLA, PTPN6, LCK, MAP3K8, CD4, PDCD1, SPN	2.90361	0.585132
GOTERM_BP_DIRECT	GO:0045071~negative regulation of viral genome replication	5	0.0340814	ZC3HAV1, BST2, IFITM1, PARP10, MX1	4.04432	0.59064
GOTERM_BP_DIRECT	GO:0071407~cellular response to organic cyclic compound	6	0.0350794	CYBA, TMEM173, NOD2, CYP1B1, CYP1A1, CASP8	3.29029	0.597713
GOTERM_BP_DIRECT	GO:0002675~positive regulation of acute inflammatory response	3	0.0362735	OSM, PIK3CG, ALOX5AP	9.70636	0.606565
GOTERM_BP_DIRECT	GO:0008343~adult feeding behavior	3	0.0362735	LEP, GHSR, AGRP	9.70636	0.606565
GOTERM_BP_DIRECT	GO:0070365~hepatocyte differentiation	3	0.0362735	HHEX, WNT1, CYP1A1	9.70636	0.606565
GOTERM_BP_DIRECT	GO:0002218~activation of innate immune response	3	0.0362735	TMEM173, PYCARD, AIM2	9.70636	0.606565
GOTERM_BP_DIRECT	GO:0071803~positive regulation of podosome assembly	3	0.0362735	CSF2, CAPG, LCP1	9.70636	0.606565
GOTERM_BP_DIRECT	GO:2000406~positive regulation of T cell migration	3	0.0362735	AIF1, PYCARD, CXCL12	9.70636	0.606565
GOTERM_BP_DIRECT	GO:0032526~response to retinoic acid	5	0.0368775	SREBF1, SP100, DUSP1, OXT, PDGFRB	3.94567	0.609125
GOTERM_BP_DIRECT	GO:0070527~platelet aggregation	5	0.0368775	PIK3CG, PTPN6, CLIC1, MYL9, ITGA2B	3.94567	0.609125
GOTERM_BP_DIRECT	GO:0046718~viral entry into host cell	7	0.0369788	EPS15, SIVA1, IDE, CLDN1, ANPEP, SLAMF1, SELPLG	2.83102	0.606569
GOTERM_BP_DIRECT	GO:0051289~protein homotetramerization	6	0.0373366	PCBD1, IDE, FBP1, DPYS, CAT, SOD2	3.23545	0.606625
GOTERM_BP_DIRECT	GO:0046686~response to cadmium ion	4	0.0405806	HAAO, CAT, SOD2, B2M	5.17672	0.634351
GOTERM_BP_DIRECT	GO:0050715~positive regulation of cytokine secretion	4	0.0405806	PTGER4, FGR, IL10, SYK	5.17672	0.634351
GOTERM_BP_DIRECT	GO:0050731~positive regulation of peptidyl-tyrosine phosphorylation	7	0.040969	OSM, LIF, IL3, HCLS1, CD4, TEC, SYK	2.76197	0.634443
GOTERM_BP_DIRECT	GO:0050868~negative regulation of T cell activation	3	0.0434449	TNFAIP8L2, JAK3, LAG3	8.82396	0.653036
GOTERM_BP_DIRECT	GO:0033197~response to vitamin E	3	0.0434449	LEP, CAT, ADA	8.82396	0.653036
GOTERM_BP_DIRECT	GO:0051091~positive regulation of sequence-specific DNA binding transcription factor activity	8	0.043797	DDX58, WNT1, SP100, PYCARD, ESR1, NEUROG1, TRIM22, IL10	2.46511	0.652651
GOTERM_BP_DIRECT	GO:0009611~response to wounding	6	0.0446326	HHEX, WNT1, CYP1A1, CCR1, CX3CR1, FABP5	3.08138	0.656366
GOTERM_BP_DIRECT	GO:0042755~eating behavior	4	0.0448557	LEP, ADORA2A, OXT, AGRP	4.97762	0.654886
GOTERM_BP_DIRECT	GO:2001238~positive regulation of extrinsic apoptotic signaling pathway	4	0.0448557	TNFSF10, LTBR, BCL2L14, PYCARD	4.97762	0.654886
GOTERM_BP_DIRECT	GO:0050830~defense response to Gram-positive bacterium	7	0.0474466	NOD1, HIST1H2BE, FGR, CAMP, ACP5, HLA-E, B2M	2.66449	0.67264
GOTERM_BP_DIRECT	GO:0042104~positive regulation of activated T cell proliferation	4	0.0493449	IL2RA, TNFSF4, PYCARD, SLAMF1	4.79326	0.684041
GOTERM_BP_DIRECT	GO:0060349~bone morphogenesis	4	0.0493449	DHRS3, SFRP2, ACP5, PAX1	4.79326	0.684041
GOTERM_BP_DIRECT	GO:0046330~positive regulation of JNK cascade	6	0.0499376	NOD2, LTBR, NOD1, PYCARD, SLAMF1, FZD7	2.98657	0.685264
GOTERM_BP_DIRECT	GO:0014068~positive regulation of phosphatidylinositol 3-kinase signaling	6	0.0499376	LEP, PTPN6, FGR, HCLS1, PDGFRB, CAT	2.98657	0.685264
GOTERM_BP_DIRECT	GO:0008154~actin polymerization or depolymerization	3	0.0510909	WIPF1, GHSR, WAS	8.08863	0.690579
GOTERM_BP_DIRECT	GO:0050710~negative regulation of cytokine secretion	3	0.0510909	TNFSF4, PTGER4, NLRP12	8.08863	0.690579
GOTERM_BP_DIRECT	GO:0032727~positive regulation of interferon-alpha production	3	0.0510909	DDX58, IRF5, ZC3HAV1	8.08863	0.690579
GOTERM_BP_DIRECT	GO:0042493~response to drug	16	0.0514383	SREBF1, CYP1A1, ADORA2A, RPH3AL, IL10, JUNB, ADA, B2M, SOD2, CYBA, ACSL1, SFRP2, LCK, TBXA2R, CAT, CCNO	1.70287	0.689934
GOTERM_BP_DIRECT	GO:0030593~neutrophil chemotaxis	6	0.0527231	PIK3CG, LGALS3, PIK3CD, FCER1G, TREM1, SYK	2.94132	0.695983
GOTERM_BP_DIRECT	GO:0051591~response to cAMP	5	0.0527807	SREBF1, DUSP1, OXT, CREM, JUNB	3.5168	0.69328
GOTERM_BP_DIRECT	GO:0071356~cellular response to tumor necrosis factor	8	0.0538722	CYBA, IL18BP, CAMP, PYCARD, ZC3H12A, SGMS1, PCK2, TANK	2.35306	0.697816
GOTERM_BP_DIRECT	GO:0051881~regulation of mitochondrial membrane potential	4	0.0540442	ADORA2A, PRDX3, CLIC1, SOD2	4.62208	0.695949
GOTERM_BP_DIRECT	GO:0090200~positive regulation of release of cytochrome c from mitochondria	4	0.0540442	TNFSF10, BBC3, PYCARD, BMF	4.62208	0.695949
GOTERM_BP_DIRECT	GO:0006357~regulation of transcription from RNA polymerase II promoter	21	0.0560726	SREBF1, ERG, NFE2, MAFB, STAT5A, NEUROG1, NFKB2, JUNB, SOD2, STAT6, BATF, FOXD4L1, FLI1, IRF5, LYL1, ZNF710, SPIB, SUPT4H1, LRRFIP1, RUNX2, RUNX3	1.54069	0.70661
GOTERM_BP_DIRECT	GO:0045651~positive regulation of macrophage differentiation	3	0.0591755	LIF, HCLS1, CASP8	7.46643	0.72349
GOTERM_BP_DIRECT	GO:0097296~activation of cysteine-type endopeptidase activity involved in apoptotic signaling pathway	3	0.0591755	TNFRSF10A, TNFSF10, CASP8	7.46643	0.72349
GOTERM_BP_DIRECT	GO:0016045~detection of bacterium	3	0.0591755	NOD2, NOD1, HLA-B	7.46643	0.72349
GOTERM_BP_DIRECT	GO:0001916~positive regulation of T cell mediated cytotoxicity	3	0.0591755	HLA-B, HLA-E, B2M	7.46643	0.72349
GOTERM_BP_DIRECT	GO:0001829~trophectodermal cell differentiation	3	0.0591755	CDX2, JUNB, ADA	7.46643	0.72349
GOTERM_BP_DIRECT	GO:0043303~mast cell degranulation	3	0.0591755	PIK3CG, LAT, PIK3CD	7.46643	0.72349
GOTERM_BP_DIRECT	GO:0019372~lipoxygenase pathway	3	0.0591755	ALOX5AP, GPX4, ALOX12	7.46643	0.72349
GOTERM_BP_DIRECT	GO:0043366~beta selection	2	0.0607462	ZAP70, SYK	32.3545	0.730152
GOTERM_BP_DIRECT	GO:0035747~natural killer cell chemotaxis	2	0.0607462	PIK3CG, PIK3CD	32.3545	0.730152
GOTERM_BP_DIRECT	GO:1903003~positive regulation of protein deubiquitination	2	0.0607462	ZC3H12A, TANK	32.3545	0.730152
GOTERM_BP_DIRECT	GO:1901143~insulin catabolic process	2	0.0607462	IDE, CEACAM1	32.3545	0.730152
GOTERM_BP_DIRECT	GO:0002367~cytokine production involved in immune response	2	0.0607462	NOD2, MR1	32.3545	0.730152
GOTERM_BP_DIRECT	GO:0045355~negative regulation of interferon-alpha biosynthetic process	2	0.0607462	NMI, IL10	32.3545	0.730152
GOTERM_BP_DIRECT	GO:0032480~negative regulation of type I interferon production	4	0.0640565	DDX58, NLRC5, RNF135, DHX58	4.31394	0.746513
GOTERM_BP_DIRECT	GO:1900740~positive regulation of protein insertion into mitochondrial membrane involved in apoptotic signaling pathway	4	0.0640565	BBC3, CASP8, SFN, BMF	4.31394	0.746513
GOTERM_BP_DIRECT	GO:0055072~iron ion homeostasis	4	0.0640565	STEAP4, SLC25A28, SOD2, B2M	4.31394	0.746513
GOTERM_BP_DIRECT	GO:0030449~regulation of complement activation	4	0.0640565	CFP, CD59, CFH, C4BPA	4.31394	0.746513
GOTERM_BP_DIRECT	GO:0042554~superoxide anion generation	3	0.0676644	CYBA, SOD2, ALOX12	6.93311	0.763262
GOTERM_BP_DIRECT	GO:0019722~calcium-mediated signaling	5	0.0718481	LAT, CCR6, CXCR4, TREML1, RCAN3	3.17201	0.781511
GOTERM_BP_DIRECT	GO:0030336~negative regulation of cell migration	7	0.073394	CYP1B1, BST2, IFITM1, SFRP2, CLIC4, CX3CR1, ENG	2.38402	0.786194
GOTERM_BP_DIRECT	GO:0030182~neuron differentiation	7	0.073394	WNT10A, LDB1, NEUROG1, PIGT, RUNX2, FZD7, WNT2B	2.38402	0.786194
GOTERM_BP_DIRECT	GO:0008631~intrinsic apoptotic signaling pathway in response to oxidative stress	3	0.0765252	CYP1B1, ARL6IP5, SOD2	6.47091	0.797801
GOTERM_BP_DIRECT	GO:0042993~positive regulation of transcription factor import into nucleus	3	0.0765252	DDX58, TMEM173, HCLS1	6.47091	0.797801
GOTERM_BP_DIRECT	GO:0016032~viral process	15	0.0805315	PSMB10, CFLAR, IL2RB, SP100, LTBR, IL16, HLA-B, PSMB8, TNFRSF1A, CD93, CX3CR1, LCK, GFI1, SYK, PILRA	1.62314	0.812247
GOTERM_BP_DIRECT	GO:0007623~circadian rhythm	6	0.0817656	LEP, SREBF1, NPAS2, NR1D1, HTR7, AGRP	2.58836	0.81478
GOTERM_BP_DIRECT	GO:0043065~positive regulation of apoptotic process	15	0.0823036	CYP1B1, ZAK, AIFM2, APH1B, SPINK2, RPS6, PDCD1, TNFSF10, IRF5, DUSP1, SFRP2, PYCARD, PDGFRB, BMF, ARL6IP5	1.61773	0.814507
GOTERM_BP_DIRECT	GO:0006935~chemotaxis	8	0.0835476	LSP1, CCR6, CXCR4, CCR1, CX3CR1, FES, CXCL12, SPN	2.12161	0.817003
GOTERM_BP_DIRECT	GO:0035458~cellular response to interferon-beta	3	0.0857269	TMEM173, IRF1, AIM2	6.06647	0.822966
GOTERM_BP_DIRECT	GO:0035855~megakaryocyte development	3	0.0857269	PTPN6, FLI1, ZFPM1	6.06647	0.822966
GOTERM_BP_DIRECT	GO:0090026~positive regulation of monocyte chemotaxis	3	0.0857269	AIF1, CCR1, CXCL12	6.06647	0.822966
GOTERM_BP_DIRECT	GO:0048286~lung alveolus development	4	0.0863985	LIF, PDPN, STRA6, ADA	3.80642	0.823155
GOTERM_BP_DIRECT	GO:0050852~T cell receptor signaling pathway	9	0.0878982	PSMB10, LAT, PSMA5, PIK3CD, LCK, ZAP70, CD4, WAS, PSMB8	1.96751	0.826368
GOTERM_BP_DIRECT	GO:0045454~cell redox homeostasis	6	0.089174	CYBA, TXNDC11, CAMP, NCF4, PRDX3, GLRX	2.52113	0.828691
GOTERM_BP_DIRECT	GO:2000491~positive regulation of hepatic stellate cell activation	2	0.0897238	LEP, PDGFRB	21.5697	0.828408
GOTERM_BP_DIRECT	GO:0002679~respiratory burst involved in defense response	2	0.0897238	PIK3CG, PIK3CD	21.5697	0.828408
GOTERM_BP_DIRECT	GO:0045626~negative regulation of T-helper 1 cell differentiation	2	0.0897238	TNFSF4, JAK3	21.5697	0.828408
GOTERM_BP_DIRECT	GO:0032692~negative regulation of interleukin-1 production	2	0.0897238	IL10, CEACAM1	21.5697	0.828408
GOTERM_BP_DIRECT	GO:0009595~detection of biotic stimulus	2	0.0897238	NOD2, NOD1	21.5697	0.828408
GOTERM_BP_DIRECT	GO:0002374~cytokine secretion involved in immune response	2	0.0897238	NOD2, TREM1	21.5697	0.828408
GOTERM_BP_DIRECT	GO:0036462~TRAIL-activated apoptotic signaling pathway	2	0.0897238	TNFRSF10A, CASP8	21.5697	0.828408
GOTERM_BP_DIRECT	GO:0045590~negative regulation of regulatory T cell differentiation	2	0.0897238	TNFSF4, IRF1	21.5697	0.828408
GOTERM_BP_DIRECT	GO:0034021~response to silicon dioxide	2	0.0897238	CSF2, SOD2	21.5697	0.828408
GOTERM_BP_DIRECT	GO:0003032~detection of oxygen	2	0.0897238	CYB5R4, SOD2	21.5697	0.828408
GOTERM_BP_DIRECT	GO:0001787~natural killer cell proliferation	2	0.0897238	ELF4, SLAMF1	21.5697	0.828408
GOTERM_BP_DIRECT	GO:0014854~response to inactivity	2	0.0897238	CAT, IL10	21.5697	0.828408
GOTERM_BP_DIRECT	GO:0002554~serotonin secretion by platelet	2	0.0897238	FCER1G, SYK	21.5697	0.828408
GOTERM_BP_DIRECT	GO:0002277~myeloid dendritic cell activation involved in immune response	2	0.0897238	PYCARD, SLAMF1	21.5697	0.828408
GOTERM_BP_DIRECT	GO:0006911~phagocytosis, engulfment	4	0.0924355	AIF1, FCER1G, IGLL1, BIN2	3.69766	0.835575
GOTERM_BP_DIRECT	GO:0015012~heparan sulfate proteoglycan biosynthetic process	3	0.0952402	B3GAT3, DSE, HS3ST3B1	5.70962	0.84267
GOTERM_BP_DIRECT	GO:0007267~cell-cell signaling	13	0.095656	IL3, AVP, BST2, ADORA2A, CTF1, CCR1, IL10, LNPEP, WNT1, TNFSF10, SFRP2, STAB1, LTB	1.65594	0.841902
GOTERM_BP_DIRECT	GO:0001934~positive regulation of protein phosphorylation	8	0.098211	WNT1, DAB2, FAM20A, AIF1, CAMP, CD40, ENG, SPN	2.03808	0.847851
GOTERM_BP_DIRECT	GO:0043407~negative regulation of MAP kinase activity	4	0.0986415	PTPN6, DUSP1, CD300A, SORL1	3.59495	0.847132
GOTERM_MF_DIRECT	GO:0005515~protein binding	329	6.26384e-07	S100A4, RARRES3, S100A6, LTBP1, FAM20A, STAT5A, PDLIM4, B2M, FAH, FLI1, PIK3C3, MAP3K8, GIT2, CFH, RPP30, RPL10, SYK, PIK3CG, BCL2L14, CYP1A1, PCBD1, NCF4, PIK3CD, PRKCDBP, SERPING1, PARP10, CD40, GEM, PIK3IP1, TANK, GLUL, CCR6, SERPINF1, RPS14, CX3CR1, PDGFRB, MST1R, PMP22, BIN2, ITGA2B, SIVA1, RBP7, PRLHR, RTP4, NFKBIE, CHCHD1, VENTX, OAS2, DENND2D, ADA, LIF, HEXIM2, LYL1, GOLPH3L, ZAP70, FBXO6…	1.2019	0.000450269
GOTERM_MF_DIRECT	GO:0005031~tumor necrosis factor-activated receptor activity	7	7.33905e-05	TNFRSF10A, TNFRSF1A, TNFRSF10C, LTBR, TNFRSF10D, TNFRSF18, CD40	9.3605	0.0260398
GOTERM_MF_DIRECT	GO:0004715~non-membrane spanning protein tyrosine kinase activity	9	7.63943e-05	FGR, BLK, PTK6, LCK, ZAP70, JAK3, FES, TEC, SYK	6.2791	0.0181433
GOTERM_MF_DIRECT	GO:0004713~protein tyrosine kinase activity	13	0.000913758	CSF2, IL3, FGR, PTK6, BLK, STAT5A, LCK, ZAP70, PDGFRB, MST1R, JAK3, FES, SYK	3.13693	0.151532
GOTERM_MF_DIRECT	GO:0030246~carbohydrate binding	16	0.00123697	LY75, LGALS3, OLR1, GALNT6, LGALS2, LGALS12, CHI3L2, LGALS8, SFTPA1, CLEC11A, GALM, CD93, CD34, FBXO6, CLEC4A, PLA2R1	2.61985	0.163046
GOTERM_MF_DIRECT	GO:0004872~receptor activity	16	0.00333638	LY75, CD160, ANPEP, CD40, SLAMF1, TNFRSF10A, OGFRL1, CCR6, CD93, P2RY2, CD4, STRA6, ANTXR2, TREM1, PLA2R1, SLC40A1	2.36632	0.33
GOTERM_MF_DIRECT	GO:0005125~cytokine activity	14	0.00347144	OSM, LIF, CSF2, IL3, WNT1, SECTM1, TNFSF10, SP100, TNFSF4, IL16, CTF1, THNSL2, LTB, IL10	2.55286	0.300358
GOTERM_MF_DIRECT	GO:0005102~receptor binding	22	0.00359765	PAOX, AVP, TNFSF4, BLK, IDE, CD160, HLA-B, HLA-E, CXCL12, LIF, TNFSF10, LAMA3, PTK6, ZAP70, PDGFRB, CAT, JAK3, AGRP, LTB, SELPLG, HMGCL, TEC	2.00014	0.276693
GOTERM_MF_DIRECT	GO:0045569~TRAIL binding	3	0.00555603	TNFRSF10A, TNFRSF10C, TNFRSF10D	24.0699	0.359242
GOTERM_MF_DIRECT	GO:0001618~virus receptor activity	8	0.00597493	SIVA1, CXCR4, IDE, CLDN1, CD4, ANPEP, SLAMF1, SELPLG	3.66779	0.350067
GOTERM_MF_DIRECT	GO:0042802~identical protein binding	37	0.00654253	S100A4, TRAF1, NMI, IER5, ADORA2A, PRDX3, SFN, C1S, CLDN14, APLP2, B2M, STAT6, TMEM173, NOD1, HEXIM2, PTK6, CASP8, PYCARD, AKR7A3, LTBR, SP100, PCBD1, FBP1, ESR1, WAS, AIM2, SOD2, EPS15, DDX58, IFIT3, GLUL, LCK, COL1A2, CLDN1, RNF135, LCP1, ITGA2B	1.58538	0.348872
GOTERM_MF_DIRECT	GO:0005164~tumor necrosis factor receptor binding	5	0.0118542	TRAF1, TNFSF10, TNFSF4, CASP8, LTB	5.5333	0.510568
GOTERM_MF_DIRECT	GO:0008656~cysteine-type endopeptidase activator activity involved in apoptotic process	4	0.0146948	CARD8, NOD1, PYCARD, NLRP12	7.55133	0.559023
GOTERM_MF_DIRECT	GO:0001948~glycoprotein binding	7	0.015433	BBC3, IDE, LCK, FBXO6, CD4, ITGAM, B2M	3.45619	0.550121
GOTERM_MF_DIRECT	GO:0000978~RNA polymerase II core promoter proximal region sequence-specific DNA binding	20	0.0156479	MUC1, SREBF1, CEBPE, ELF4, MAFB, ESR1, KLF16, NFKB2, JUNB, MIXL1, BATF, MEF2D, HHEX, FLI1, ZNF217, NR1D1, POU2F2, IRF1, NFATC4, RUNX2	1.80807	0.530452
GOTERM_MF_DIRECT	GO:0004871~signal transducer activity	13	0.0262302	SECTM1, ERG, AVP, GNA15, BST2, STAT5A, GNG11, CD40, PDCD1, AIP, STAT6, LSP1, PLCB2	2.04515	0.697131
GOTERM_MF_DIRECT	GO:0043027~cysteine-type endopeptidase inhibitor activity involved in apoptotic process	4	0.0333698	SERPINB9, AVP, TNFAIP8, PRDX3	5.58142	0.761988
GOTERM_MF_DIRECT	GO:0001077~transcriptional activator activity, RNA polymerase II core promoter proximal region sequence-specific binding	14	0.0338729	SREBF1, CEBPE, ELF4, MAFB, ESR1, NFKB2, JUNB, MIXL1, BATF, MEF2D, FLI1, POU2F2, IRF1, RUNX2	1.90383	0.747535
GOTERM_MF_DIRECT	GO:0004197~cysteine-type endopeptidase activity	6	0.040864	CFLAR, CASP10, CTSZ, CASP7, LGMN, CASP8	3.1567	0.793791
GOTERM_MF_DIRECT	GO:0003823~antigen binding	8	0.0416355	TSPAN4, IGLL1, FCGRT, MR1, HLA-B, CD40, SLAMF1, LAG3	2.49267	0.783215
GOTERM_MF_DIRECT	GO:0000975~regulatory region DNA binding	3	0.0518434	IRF5, IRF6, IRF1	8.02329	0.838409
GOTERM_MF_DIRECT	GO:0003950~NAD+ ADP-ribosyltransferase activity	4	0.0551266	ART5, ZC3HAV1, PARP15, PARP10	4.58474	0.843265
GOTERM_MF_DIRECT	GO:0001085~RNA polymerase II transcription factor binding	5	0.057725	GFI1B, HCLS1, ZFPM1, MIXL1, NFATC1	3.41417	0.844127
GOTERM_MF_DIRECT	GO:0019899~enzyme binding	17	0.0577737	CYP1A1, HIST1H2AG, ADORA2A, LDB1, BIRC7, ESR1, CD40, NOD2, HIST1H2AI, PYCARD, TEP1, PDGFRB, MAT2B, CD4, CAT, MST1R, HIST1H2AL	1.63839	0.831836
GOTERM_MF_DIRECT	GO:0001078~transcriptional repressor activity, RNA polymerase II core promoter proximal region sequence-specific binding	8	0.0580501	BACH1, HHEX, ZNF217, NR1D1, KLF16, NFATC4, ZFPM1, GFI1	2.31302	0.820923
GOTERM_MF_DIRECT	GO:0005041~low-density lipoprotein receptor activity	3	0.0600373	OLR1, LRP10, STAB1	7.40611	0.81953
GOTERM_MF_DIRECT	GO:0097153~cysteine-type endopeptidase activity involved in apoptotic process	3	0.0600373	CASP7, CASP8, PYCARD	7.40611	0.81953
GOTERM_MF_DIRECT	GO:0097199~cysteine-type endopeptidase activity involved in apoptotic signaling pathway	2	0.0612347	CASP10, CASP8	32.0932	0.814132
GOTERM_MF_DIRECT	GO:0005146~leukemia inhibitory factor receptor binding	2	0.0612347	LIF, CTF1	32.0932	0.814132
GOTERM_MF_DIRECT	GO:0005185~neurohypophyseal hormone activity	2	0.0612347	AVP, OXT	32.0932	0.814132
GOTERM_MF_DIRECT	GO:0020037~heme binding	9	0.0643207	BACH1, CYBA, CYB5R4, CYP1B1, CYP1A1, NR1D1, GUCY1B2, CYGB, CAT	2.10831	0.818623
GOTERM_MF_DIRECT	GO:0017124~SH3 domain binding	8	0.0779676	EPS15, CYBA, PTPN6, HCLS1, ARHGAP27, WIPF1, SH3BP1, WAS	2.15752	0.866356
GOTERM_MF_DIRECT	GO:0019901~protein kinase binding	18	0.0799823	SREBF1, SLC12A7, PTPN6, BCL2L14, FGR, HCLS1, SFN, PRDX3, RPS6, TRIM22, WAS, LAT, NOD2, TMEM173, LCK, PDGFRB, CD4, SYK	1.53637	0.864383
GOTERM_MF_DIRECT	GO:0000981~RNA polymerase II transcription factor activity, sequence-specific DNA binding	10	0.0864891	MEF2D, ERG, FLI1, FOXD4L1, LYL1, ELF4, SPIB, RUNX2, JUNB, RUNX3	1.87679	0.877309
GOTERM_MF_DIRECT	GO:0008330~protein tyrosine/threonine phosphatase activity	2	0.0904338	DUSP2, DUSP1	21.3954	0.881134
GOTERM_MF_DIRECT	GO:0004911~interleukin-2 receptor activity	2	0.0904338	IL2RB, IL2RA	21.3954	0.881134
GOTERM_MF_DIRECT	GO:0019976~interleukin-2 binding	2	0.0904338	IL2RB, IL2RA	21.3954	0.881134
GOTERM_MF_DIRECT	GO:0097200~cysteine-type endopeptidase activity involved in execution phase of apoptosis	2	0.0904338	CFLAR, CASP7	21.3954	0.881134
GOTERM_MF_DIRECT	GO:0035651~AP-3 adaptor complex binding	2	0.0904338	RAB32, PI4K2A	21.3954	0.881134
GOTERM_MF_DIRECT	GO:0004096~catalase activity	2	0.0904338	CYGB, CAT	21.3954	0.881134
GOTERM_MF_DIRECT	GO:0004364~glutathione transferase activity	4	0.0941713	CLIC4, ALOX5AP, CLIC1, GSTO1	3.66779	0.884089
GOTERM_MF_DIRECT	GO:0003779~actin binding	14	0.0954327	PARVG, S100A4, MYBPC2, HCLS1, MYO1G, FXYD5, WAS, LSP1, NOD2, CXCR4, CAPG, WIPF1, LCP1, CEACAM1	1.6162	0.880091
GOTERM_MF_DIRECT	GO:0004950~chemokine receptor activity	3	0.0965654	CCR6, CCR1, CX3CR1	5.6635	0.875837
GOTERM_CC_DIRECT	GO:0070062~extracellular exosome	136	4.04012e-09	S100A4, S100A6, CNDP2, FAM20A, LGMN, SLC22A11, CXCL12, FAH, B2M, WNT1, DAB2, CFH, AKR7A3, COL12A1, IGLL1, SPN, LAD1, BST2, PCBD1, RREB1, FUT11, FBP1, SERPING1, HLA-B, CD40, HLA-E, PIK3IP1, MGAT1, ARPC1B, GLUL, SERPINF1, PSMA5, RPS14, TMEM106A, VAMP5, COL1A2, PDGFRB, ITGA2B, TWSG1, HIST1H4K, FGR, ACP5, ITGAM, GALM, SYPL1, BLOC1S1, GMPPA, TCTN3, HIST1H4F, UBASH3A, B3GNT2, ARL6IP5, AGRP, ARHGDIB, MU…	1.62376	1.42212e-06
GOTERM_CC_DIRECT	GO:0005615~extracellular space	76	9.25249e-08	S100A4, IL16, SORL1, IDE, SPINK2, ANPEP, CXCL12, IL10, B2M, CFP, WNT1, CFH, COL12A1, CPA3, CETP, CAT, CTBS, LTB, KRT83, SPN, WNT10A, AVP, CTSZ, AIFM2, CAMP, SERPING1, CLIC1, CBR3, CD40, OSM, STOM, SERPINB9, BPI, IL18BP, SERPINF1, CST7, COL1A2, SEMA4B, SERPINB1, LCP1, CSF2, TWSG1, OXT, CTF1, SFTPA1, SFN, ITM2B, ADA, ITGAM, LIF, TNFRSF1A, LRG1, BLOC1S1, AGRP, MUC1, IL3, SECTM1, TNFSF4, HIST1H2BE, L…	1.89361	1.62843e-05
GOTERM_CC_DIRECT	GO:0016020~membrane	106	4.8975e-07	GBGT1, SGMS1, PI4K2B, B2M, AIP, PIK3C3, DHX34, RPN1, IGLL1, RPL10, DNAJC1, SPN, PIK3CG, BCL2L14, BST2, NCF4, HLA-B, GEM, HLA-E, CHPT1, OGFRL1, MGAT1, LRP10, RPS14, TMEM106A, PI4K2A, HSD11B1, PDGFRB, BTN3A3, EMP3, LST1, HIST1H4K, IFITM1, ADORA2A, SIPA1, OAS2, FXYD5, ADA, HIST1H4F, ARL6IP5, ARHGDIB, RPS24, PTPN6, LGALS3, MYO1G, LGALS8, SPPL2A, RPS6, EPS15, LAT, B3GAT3, CD300A, CD59, PLEKHA2, KCNAB2…	1.61706	5.74623e-05
GOTERM_CC_DIRECT	GO:0005887~integral component of plasma membrane	75	1.27993e-06	LRRC8E, STEAP4, SLC16A10, TRPV2, TSPAN4, SORL1, HPS1, SLC22A11, IL17RE, ANPEP, SGMS1, SLC7A7, LNPEP, KCNK5, CLEC4A, IFNGR2, CEACAM1, SLC22A2, SPN, PILRA, SLC12A7, LTBR, BST2, PTGER4, PDPN, ICAM2, HLA-B, CD40, CD164, STOM, TNFRSF10A, BPI, TNFRSF10C, CCR6, CD34, TNFRSF10D, HTR7, PI4K2A, CX3CR1, VAMP5, CLDN1, LRMP, HAS3, MST1R, SLC40A1, HS3ST3B1, ITGA2B, PRLHR, ADORA2A, CCR1, APH1B, GPR68, FXYD5, TN…	1.77889	0.000112627
GOTERM_CC_DIRECT	GO:0009897~external side of plasma membrane	21	6.0741e-06	IL2RB, IL2RA, PDPN, CCR1, ANPEP, SLC22A11, CD40, CXCL12, SLAMF1, ADA, PDCD1, B2M, CD34, IGLL1, FCER1G, ANTXR2, CD4, ENG, LAG3, SPN, ITGA2B	3.3089	0.000427526
GOTERM_CC_DIRECT	GO:0031234~extrinsic component of cytoplasmic side of plasma membrane	11	3.07483e-05	S100A6, KCNAB2, FGR, BLK, PTK6, LCK, ZAP70, JAK3, FES, TEC, SYK	5.4291	0.0018023
GOTERM_CC_DIRECT	GO:0005886~plasma membrane	163	4.1203e-05	GNA15, IL16, ADCY7, TSPAN4, IDE, IL17RE, SLC22A11, SGMS1, SLC7A7, B2M, AIP, WNT1, DAB2, CLEC4A, SPN, DNAJC1, SYK, PIK3CG, SLC12A7, BST2, PDPN, PIK3CD, STAP2, GPR132, HLA-B, TC2N, CD40, HLA-E, PIK3IP1, CCR6, CD34, HTR7, CX3CR1, VAMP5, PDGFRB, MST1R, HAS3, EMP3, BTN3A3, PMP22, SLC40A1, ITGA2B, HDLBP, PRLHR, FGR, IFITM1, ADORA2A, FCGRT, PTPRCAP, ITGAM, ADA, TMEM50B, P2RY2, GPR25, ZAP70, FCER1G, BMF,…	1.32748	0.00206982
GOTERM_CC_DIRECT	GO:0030670~phagocytic vesicle membrane	9	0.000339341	TCIRG1, RAB32, CYBA, RILP, PIK3C3, HLA-B, HLA-E, RAB11FIP1, B2M	5.11958	0.0148226
GOTERM_CC_DIRECT	GO:0009986~cell surface	32	0.000420053	TRPV2, IDE, ITGAM, ADA, WNT1, TNFRSF1A, NOD2, CD93, CXCR4, KCNE1, FCER1G, PLA2R1, SPN, CEACAM1, TNFSF4, BST2, HLA-B, CD40, HLA-E, SLAMF1, TNFRSF10A, CCR6, DSG2, CLIC4, CD59, VAMP5, PDGFRB, MST1R, GHSR, TREML1, ENG, ITGA2B	1.9815	0.0162979
GOTERM_CC_DIRECT	GO:0045121~membrane raft	17	0.000456014	CFLAR, OLR1, BST2, S100A10, MYADM, STAT6, STOM, LAT, TNFRSF1A, NPHS2, CASP8, PI4K2A, LCK, KCNE1, ZAP70, CD4, GHSR	2.76965	0.0159271
GOTERM_CC_DIRECT	GO:0005829~cytosol	130	0.00052239	S100A6, IL16, CNDP2, AIF1, STAT5A, IDE, PI4K2B, FAH, AIP, NLRC5, CH25H, MAP3K8, PIK3C3, AKR7A3, RPL10, CYGB, MX1, DNAJC1, SYK, PIK3CG, BCL2L14, PCBD1, NCF4, PIK3CD, STAP2, FBP1, TANK, ARPC1B, GLUL, PSMA5, RPS14, PI4K2A, RNF135, TRAF1, FGR, NFKBIE, SIPA1, ACP5, OAS2, ADA, MYL9, PTK6, BLOC1S1, GOLPH3L, FBXO6, ZAP70, UBASH3A, BMF, RPS24, TEC, ARHGDIB, PTPN7, SREBF1, CFLAR, PTPN6, RILP, S100A16, LGAL…	1.31614	0.0165818
GOTERM_CC_DIRECT	GO:0005737~cytoplasm	188	0.0015276	S100A3, S100A6, IL16, ZC3HAV1, ZAK, CNDP2, AIF1, STAT5A, IDE, AURKC, IL17RE, PI4K2B, IL10, AIP, B2M, BATF, NLRC5, WNT1, NLRC3, KRT80, MAP3K8, MX1, SYK, PIK3CG, BCL2L14, BST2, PCBD1, RREB1, FBP1, PRKCDBP, PARP10, CD40, TANK, HHEX, RBPMS, GLUL, CD34, CST7, PSMA5, RPS14, TNFAIP8, PDGFRB, HAS3, BTN3A3, RNF135, SLC40A1, BIN2, ZNF438, TRAF1, SIVA1, TNFAIP8L2, HDLBP, RBP7, LST1, RTP4, NFKBIE, CHCHD1, OA…	1.20827	0.0438533
GOTERM_CC_DIRECT	GO:0042101~T cell receptor complex	5	0.00169848	ZAP70, CD4, CD6, CEACAM1, SYK	9.32269	0.0449853
GOTERM_CC_DIRECT	GO:0000790~nuclear chromatin	15	0.00195057	MUC1, HIST1H2AG, LDB1, ESR1, JUNB, MIXL1, STAT6, NR1D1, HIST1H2AI, IRF1, HIST1H2AL, RUNX2, RUNX3, FOXD3, NFATC1	2.60842	0.0479054
GOTERM_CC_DIRECT	GO:0042612~MHC class I protein complex	4	0.00361139	MR1, HLA-B, HLA-E, B2M	12.2043	0.0813965
GOTERM_CC_DIRECT	GO:0001931~uropod	4	0.00361139	ICAM2, PSTPIP1, SELPLG, SPN	12.2043	0.0813965
GOTERM_CC_DIRECT	GO:0031905~early endosome lumen	3	0.00509066	LNPEP, RAB32, B2M	25.1713	0.106207
GOTERM_CC_DIRECT	GO:0005942~phosphatidylinositol 3-kinase complex	4	0.00745521	PIK3CG, PIK3CD, PIK3C3, PIK3R5	9.58906	0.143538
GOTERM_CC_DIRECT	GO:0005764~lysosome	15	0.00799917	RILP, CTSZ, ZC3HAV1, LGMN, HPS1, ACP5, CD164, ADA, LAPTM5, BBC3, CD34, CXCR4, KCNE1, CAT, CTBS	2.22755	0.145345
GOTERM_CC_DIRECT	GO:0031265~CD95 death-inducing signaling complex	3	0.0122318	CFLAR, CASP10, CASP8	16.7808	0.203882
GOTERM_CC_DIRECT	GO:0005789~endoplasmic reticulum membrane	38	0.0163868	LRRC8E, CYB5R4, CYP1B1, SFTPA1, FMO5, ANXA7, TMEM173, ACSL1, ALOX5AP, TAP2, CH25H, RPN1, CD4, MR1, MX1, ARL6IP5, IFNGR2, DNAJC1, ACSL5, SREBF1, KDELR3, NAT8B, CYP1A1, PLD4, PIGT, MOXD1, LPIN3, CYBA, DHRS3, TXNDC11, CD59, HSD11B1, LRMP, ANTXR2, DIO1, TBC1D20, SSR3, CLN6	1.47952	0.252332
GOTERM_CC_DIRECT	GO:0097342~ripoptosome	3	0.0167896	CFLAR, CASP10, CASP8	14.3836	0.247094
GOTERM_CC_DIRECT	GO:0001772~immunological synapse	5	0.0177096	LAT, LGALS3, LCK, ZAP70, CD6	4.93554	0.248657
GOTERM_CC_DIRECT	GO:0001891~phagocytic cup	4	0.0177801	AIF1, MYO1G, BIN2, LCP1	7.06562	0.240095
GOTERM_CC_DIRECT	GO:0016023~cytoplasmic, membrane-bounded vesicle	10	0.0222618	PRF1, CD93, CXCR4, HPS1, PDGFRB, PIGT, WIPF1, FES, COMMD9, ARHGDIB	2.43201	0.281217
GOTERM_CC_DIRECT	GO:0016021~integral component of membrane	176	0.0223029	RARRES3, ADCY7, GBGT1, TSPAN4, IL17RE, SLC22A11, SGMS1, DSE, SLC7A7, CH25H, KCNK5, RPN1, CLEC4A, SLC25A28, SPN, DNAJC1, BST2, PDPN, FUT11, PLD4, GPR132, HLA-B, CD40, HLA-E, PIK3IP1, CHPT1, MOXD1, MGAT1, LRP10, CD34, RPS14, TMEM106A, CX3CR1, HSD11B1, PDGFRB, MST1R, HAS3, EMP3, BTN3A3, PMP22, SLC40A1, LST1, PRLHR, TM4SF19, RTP4, CYP1B1, IFITM1, ADORA2A, SLC2A14, COX7C, NINJ1, ACP5, RABGAP1L, FCGRT,…	1.14407	0.272091
GOTERM_CC_DIRECT	GO:0005788~endoplasmic reticulum lumen	12	0.0288991	CFP, TOR3A, WNT1, CTSZ, COL14A1, P4HA3, COL1A2, COL12A1, SUMF2, CD4, CLN6, B2M	2.09761	0.327675
GOTERM_CC_DIRECT	GO:0042470~melanosome	8	0.0310301	STOM, RAB32, SYPL1, SERPINF1, TRPV2, CAPG, RPN1, SYTL1	2.65835	0.33698
GOTERM_CC_DIRECT	GO:0031012~extracellular matrix	16	0.0320471	HIST1H4K, LTBP1, LGALS3, EFEMP1, RPS15A, SOD3, CFP, COL14A1, SERPINF1, CD93, SFRP2, RPS14, RPN1, COL1A2, COL12A1, HIST1H4F	1.81415	0.336001
GOTERM_CC_DIRECT	GO:0043234~protein complex	20	0.0400351	SREBF1, RILP, CDX2, LTBP1, HIST1H4K, LDB1, SIPA1, PRKCDBP, TANK, GLUL, NOD2, BLOC1S2, NPHS2, PI4K2A, BLOC1S1, HIST1H4F, ZC3H12A, STRA6, PLEKHA2, SYK	1.62921	0.391001
GOTERM_CC_DIRECT	GO:0005856~cytoskeleton	18	0.0530266	PARVG, PTPN7, FGR, PLEK2, KCNAB2, SWAP70, STOM, NOD2, EVPL, DEF6, CASP8, PSTPIP1, ZC3H12A, LRRFIP1, JAK3, ARL6IP5, TEC, ARHGDIB	1.62833	0.472329
GOTERM_CC_DIRECT	GO:0005783~endoplasmic reticulum	34	0.053599	CYB5R4, FAM20A, APH1B, SORL1, SGMS1, OAS2, DSE, CLDN14, TMEM50B, TOR3A, FMO5, ALOX5AP, P4HA3, PYCARD, RPL10, CAT, MR1, ARL6IP5, IFNGR2, DNAJC1, ACSL5, SREBF1, CTSZ, GIMAP7, PLD4, HLA-B, STOM, RAB32, TXNDC11, BBC3, NPHS2, SUMF2, TBC1D20, CLN6	1.37814	0.46502
GOTERM_CC_DIRECT	GO:0005667~transcription factor complex	11	0.0632221	NPAS2, GFI1B, MAFB, HCLS1, LDB1, CREM, NFATC4, ZFPM1, WWTR1, RUNX2, JUNB	1.91284	0.512468
GOTERM_CC_DIRECT	GO:0012507~ER to Golgi transport vesicle membrane	5	0.0684464	SREBF1, CD59, HLA-B, HLA-E, B2M	3.22709	0.530592
GOTERM_CC_DIRECT	GO:0031083~BLOC-1 complex	3	0.0805002	BLOC1S2, PI4K2A, BLOC1S1	6.29282	0.580577
GOTERM_CC_DIRECT	GO:0072562~blood microparticle	9	0.0843092	STOM, APOL1, CFH, IGLL1, SERPING1, CLIC1, C4BPA, C1S, ITGA2B	1.98721	0.587615
GOTERM_CC_DIRECT	GO:0005944~phosphatidylinositol 3-kinase complex, class IB	2	0.0866003	PIK3CG, PIK3R5	22.3745	0.58757
GOTERM_CC_DIRECT	GO:0031982~vesicle	8	0.0876892	MUC1, STOM, NOD2, GBGT1, CD59, TSPAN4, CETP, CLIC1	2.09761	0.582344
GOTERM_CC_DIRECT	GO:0005739~mitochondrion	49	0.0940723	GM2A, IDE, ECHDC3, PRDX3, GPX4, CASP8, DHX34, CAT, SARDH, HMGCL, AIFM2, CYP1A1, LGALS12, CLIC1, STOM, ASB9, GLUL, CLIC4, RPS14, PI4K2A, SIVA1, CYP1B1, BCAT2, CHCHD1, COX7C, RPS15A, OAS2, SFN, TNFRSF1A, ACSL1, BLOC1S2, HK3, PYCARD, MYCBP, XAF1, KIAA1683, GLRX, ACSL5, TCIRG1, RILP, HCLS1, FDXR, PCK2, SOD2, IFIT3, RAB32, CYBA, BBC3, MAT2B	1.23555	0.599548
GOTERM_CC_DIRECT	GO:0005576~extracellular region	58	0.0956189	LTBP1, IL16, IL17RE, CXCL12, IL10, B2M, CFP, LNPEP, WNT1, ART5, CLUL1, CFH, CPA3, COL12A1, CETP, WNT10A, AVP, CAMP, SERPING1, CD164, OSM, IL18BP, SERPINF1, ZPBP2, COL1A2, TREM1, CSF2, PRF1, HIST1H4K, OXT, CTF1, SFTPA1, C1S, ITM2B, LIF, TNFRSF1A, PRRG4, LRG1, TNFRSF18, PYCARD, HIST1H4F, MR1, CD6, PLA2R1, ADAM28, IL3, EFEMP1, C4BPA, CLEC11A, SOD3, WNT2B, LEP, TNFSF10, LAMA3, APOL1, COL14A1, SFRP2, …	1.20905	0.596314

## Sheet: Supplementary Data 6b
Supplementary Data 6. Functional annotation for the lists of differentially methylated and differentially expressed genes in tumors analyzed by Agilent microarrays.
Supplementary Data 6b. Functional annotation for the lists of hyper-methylated and down-regulated genes in tumors having high CD8 T cells compared with tumors with low CD8 T cells.
Category	Term	Count	PValue	Genes	Fold Enrichment	Benjamini
GOTERM_BP_DIRECT	GO:0007268~chemical synaptic transmission	54	3.80604e-10	SLC6A1, GRIK2, GABBR2, FGF12, KCNIP2, RTN3, GRIN2B, KCNQ2, DLG2, PCDHB9, GABRG1, KCND2, NRXN2, PTPRF, KIF5A, HTR4, PTPRS, NRXN1, PDYN, GRM1, SSTR2, GRM3, SSTR1, UNC13C, SLITRK5, UNC13A, SNAP91, KCNA1, CACNB2, CACNB4, KCNMB2, APBA2, LRFN5, SNAP25, GAD1, LRFN3, NOVA1, LRFN2, DLGAP1, GLRB, PLP1, PTPRD, SLC12A5, GABRA5, GRIA4, KCNK3, PNOC, GRIA2, GRIA1, LRP6, CACNA1G, SLC18A1, RIT2, HTR2A	2.52722	1.4893e-06
GOTERM_BP_DIRECT	GO:0006351~transcription, DNA-templated	249	1.46705e-09	HKR1, ZNF781, ZNF782, ZNF250, ZNF638, ZNF253, ZNF251, EPC2, ZNF773, PHTF2, ZNF248, ZNF397, ABRA, DHX36, CRY1, ZNF644, YY1, ZNF507, ZNF649, PTPRN, PROX1, TOX3, ZNF500, UHRF1, RFC1, ZNF783, FOXG1, PRDM2, CDCA7L, ST18, MAD2L2, ZNF611, ZNF133, ZNF610, ZNF131, ZNF232, MYEF2, ZNF230, ZNF514, MYT1, ZNF512, ZNF615, ZNF513, ZNF74, ZNF71, MN1, TCF3, NKX2-2, HIP1, ZNF528, ASXL3, ZNF624, SMAD9, KLF12, ZNF621…	1.43059	2.87027e-06
GOTERM_BP_DIRECT	GO:0006355~regulation of transcription, DNA-templated	197	1.3042e-08	HKR1, CDKN2AIPNL, ZNF781, ZNF250, ZNF782, ZNF638, ZNF253, ZNF251, ZNF773, PHTF2, ZNF248, ZNF397, ZNF644, ZNF507, ZNF649, ZNF500, CDCA7L, PRDM2, ST18, ZNF611, ZNF610, ZNF133, ZNF131, ZNF232, ZNF230, MYT1, ZNF514, ZNF512, ZNF615, ZNF513, HOXA10, ZNF74, ZNF71, TCF3, MN1, HIP1, ASXL3, ZNF528, ZNF624, ZNF621, DDX1, CELSR2, ZNF585A, ZBTB43, ZNF629, DLX1, TULP3, ZNF211, ZIK1, CHAF1B, ZNF19, ZNF17, ZNF48…	1.47123	1.7011e-05
GOTERM_BP_DIRECT	GO:0007399~nervous system development	55	9.44154e-08	SPG7, FGF14, SCN3B, PPP2R5D, ZEB2, FGF13, CSPG5, FGF12, PCDH1, ROBO1, ATXN10, VPS13A, KCNQ2, DLG2, DSCAM, ARHGEF7, HES6, MYT1L, CHRM2, NAV2, LSAMP, VEGFA, NAB1, SIAH1, NRGN, NRSN1, KALRN, CPLX2, NRN1, MYT1, NR2C2, EPHB2, DPF1, APLP1, CRMP1, PTN, APBA2, DCX, OLFM1, SIM2, GLRB, EPM2A, NLGN1, DPYSL5, DPYSL4, ELAVL3, DPYSL2, SEMA6A, KIAA2022, NEUROD2, MPPED2, SCN8A, NEUROD6, TMEM41B, FEZ1	2.15249	9.23576e-05
GOTERM_BP_DIRECT	GO:0007612~learning	20	2.29139e-07	SLC8A3, JPH3, SLC8A2, SLC6A1, NRXN3, SLC12A5, SYNJ1, NLGN3, FGF13, NRXN1, ELAVL4, SHANK2, EPHB2, PRKAR2B, FYN, NLGN4X, NTRK2, CNTN2, PTN, CHRNB2	3.94109	0.000179308
GOTERM_BP_DIRECT	GO:0007411~axon guidance	35	1.14869e-06	DCC, CDK5R1, ENAH, EFNA2, EPHB3, EPHB1, EPHB2, PTK2, KRAS, ANK3, ROBO1, CRMP1, ETV1, ROBO2, USP33, TUBB3, NRXN3, KIF5A, PTPRA, NTN4, DPYSL5, DPYSL2, NRXN1, PTPRO, NCAM1, FEZF2, SEMA6A, FYN, CNTN2, MAPK8IP3, SPTBN1, SIAH1, NGFR, FEZ1, MYH10	2.47248	0.000748859
GOTERM_BP_DIRECT	GO:0007158~neuron cell-cell adhesion	10	2.19024e-06	NCAM2, CDK5R1, NRXN2, NRXN3, NLGN4X, NLGN1, ASTN1, NLGN2, NLGN3, NRXN1	7.02007	0.0012236
GOTERM_BP_DIRECT	GO:0051301~cell division	59	2.60034e-06	MAD1L1, KIFC1, SEPT3, BCAR1, TTC28, CDC16, ZNF16, CCNE2, CDCA8, KLHL22, SPG20, PARD3B, TUBA1A, CCNA1, CCNA2, ANAPC1, KIF14, CDC6, POGZ, LIG1, CDK6, UBE2I, PPP1CC, PRKCE, CCND1, RCC2, SPAG5, BUB1B, FBXL7, ARL8A, CDCA7L, RUVBL1, NEK4, CHFR, MAD2L2, NUP43, SEPT9, CCNG2, SPC25, VRK1, TUBB, CCDC124, USP39, BUB1, FBXO5, CLASP1, TNKS, CLASP2, PPP2R2D, HELLS, PARD6B, CKAP5, CDC25C, CDC25A, FSD1, CCNB3, F…	1.89341	0.00127108
GOTERM_BP_DIRECT	GO:0030534~adult behavior	12	5.84987e-06	RNF180, SLITRK1, GABRG2, NRXN2, NRXN3, NLGN4X, NLGN3, NRXN1, SHANK1, PCDH17, SLITRK5, SHANK2	5.18405	0.00254017
GOTERM_BP_DIRECT	GO:0006813~potassium ion transport	22	6.82086e-06	KCNJ16, KCNC1, KCND3, KCNAB3, KCNAB1, KCNA2, KCNA1, SLC24A5, KCNA6, KCNA5, KCNIP2, KCNJ12, KCNK1, KCNJ3, KCNK3, KCNV1, KCNMB2, TSC1, SLC24A3, KCNQ2, KCNH3, ABCC8	3.01349	0.00266545
GOTERM_BP_DIRECT	GO:0021549~cerebellum development	14	9.65259e-06	KCNC1, CDK5R1, ATRN, NR2C2, SSTR2, ATIC, SSTR1, NLGN4X, MYO16, CNTN1, PTN, ABAT, NEUROD1, PTBP2	4.24999	0.00342782
GOTERM_BP_DIRECT	GO:0007409~axonogenesis	24	1.22286e-05	DCC, PARD6B, PARD3, CCK, PTPRZ1, RTN4R, DSCAML1, VAX2, BRSK1, SLITRK2, SLITRK1, NOLC1, PAK3, ANK3, ULK2, GSK3B, CNTN2, NEFH, STMN1, LRFN5, WNT7A, SLITRK5, LRFN3, LRFN2	2.75072	0.00397961
GOTERM_BP_DIRECT	GO:0001764~neuron migration	25	1.2873e-05	DCC, ELP3, CDK5R1, CCK, TUBB2B, SOX1, ASTN1, PEX5, CELSR3, FGF13, FZD3, MARK1, NTRK3, SEMA6A, ASCL1, PTK2, NAV1, FYN, DNER, NTRK2, CNTN2, DCX, RAPGEF2, MYH10, KIRREL3	2.67431	0.00386729
GOTERM_BP_DIRECT	GO:0007026~negative regulation of microtubule depolymerization	10	1.38132e-05	APC2, STMN2, FGF13, CLASP1, CLASP2, MID1, C16ORF45, HDGFRP3, MAP6D1, APC	5.91164	0.00385336
GOTERM_BP_DIRECT	GO:0007417~central nervous system development	27	1.58062e-05	ARNT2, BCAN, DSCAML1, ZEB1, MOG, TAGLN3, SRC, DNER, ACAN, ROBO2, UGT8, SHC3, DCX, HAPLN2, HAPLN1, ELP3, HAPLN4, ADAM23, PTPRZ1, HPCAL4, MAL, FYN, CHST8, CNTN2, ADAM22, NCAN, SH3GL2	2.52722	0.00411484
GOTERM_BP_DIRECT	GO:0007269~neurotransmitter secretion	16	2.36663e-05	PPFIA2, PPFIA4, NRXN2, NRXN3, PTPRN2, NRXN1, BRSK1, DGKI, RIMS1, SLC32A1, SYN3, VAMP2, GAD1, WNT7A, SNAP25, UNC13A	3.5238	0.00577123
GOTERM_BP_DIRECT	GO:0010976~positive regulation of neuron projection development	21	8.53842e-05	DAB2IP, MAGI2, PPP2R5B, STMN2, PLXNB3, UBE2V2, CBFA2T2, RGMA, RRN3, NDRG4, FYN, BCL11A, NTRK2, CNTN1, PTN, CAMK2B, RIT2, RAPGEF2, NEGR1, CAMK1D, FEZ1	2.65027	0.0194624
GOTERM_BP_DIRECT	GO:0035556~intracellular signal transduction	59	0.000167503	ADCY8, CSPG4, MCF2L, PRKAR2B, PLCB4, STAC2, MAP3K4, TIAM2, GUCY1A2, DEPDC1B, RAPGEF2, NRG2, NET1, SRPK2, DEPDC7, MAGI3, SGK2, BCR, PLXNB1, ARHGEF7, PRKCE, ARHGEF12, ECT2, MARK1, MAP4K4, MAST1, KSR2, AKAP6, STMN1, UNC13C, ASB5, UNC13A, NRBP2, KALRN, RALGPS1, AKAP11, BRSK1, SRC, RGS11, DGKD, PLCH2, DGKG, PLCD4, DCLK2, DCX, GPR155, GUCY2F, MCF2, EFS, SPSB4, RAF1, DGKI, FYN, RPS6KA2, GSK3B, PRKAR1A, …	1.6444	0.0357613
GOTERM_BP_DIRECT	GO:0021510~spinal cord development	11	0.000172054	SOX11, NF1, EED, PKD1, ACTL6B, PTN, ROBO2, DLL1, DPYSL2, PTBP2, ZIC1	4.11844	0.0348166
GOTERM_BP_DIRECT	GO:2000463~positive regulation of excitatory postsynaptic potential	9	0.000182914	NLGN1, NLGN2, NLGN3, NRXN1, SHANK1, STX1B, WNT7A, RIMS1, NETO1	5.05445	0.0351576
GOTERM_BP_DIRECT	GO:0051965~positive regulation of synapse assembly	16	0.000271533	NRXN3, ADNP, NLGN1, NLGN2, UBE2V2, NLGN3, NRXN1, EPHB3, EPHB1, EPHB2, SLITRK2, NTRK3, SLITRK1, NTRK2, WNT7A, SLITRK5	2.89861	0.0493436
GOTERM_BP_DIRECT	GO:0060997~dendritic spine morphogenesis	7	0.000283254	PAK3, CTNND2, SHANK1, EPHB3, WNT7A, EPHB1, EPHB2	6.55206	0.0491393
GOTERM_BP_DIRECT	GO:0010977~negative regulation of neuron projection development	13	0.000335714	DCC, STMN2, PTPRG, ADCY6, CBFA2T2, PTPRO, STX1B, HDAC2, CRMP1, GSK3B, BCL11A, RIT2, NGFR	3.31858	0.0555238
GOTERM_BP_DIRECT	GO:0071805~potassium ion transmembrane transport	24	0.000377988	KCNC2, KCNC1, KCNAB3, KCND2, KCNAB1, KCNB1, KCNA2, SLC12A5, KCNA1, KCNA6, KCNA5, KCNIP2, KCNK1, KCNIP1, KCNV1, KCNK3, KCNK10, KCNMB2, KCNN3, KCNH7, NALCN, KCNQ2, KCNH3, ABCC8	2.22786	0.0597782
GOTERM_BP_DIRECT	GO:0007214~gamma-aminobutyric acid signaling pathway	9	0.000395043	GABRG1, GABRG2, GABRA2, GABRA1, GABRA6, GABRA5, GABBR1, HTR4, GABBR2	4.59495	0.0599708
GOTERM_BP_DIRECT	GO:0007049~cell cycle	36	0.000403101	E2F2, ZMYND11, SEPT3, PARD3, USP2, BEX2, ZNF16, SRC, CASP8AP2, CCDC124, USP39, BRD7, PARD3B, ING1, TERF2, INSM1, ERF, PARD6B, DAB2IP, TP53BP2, NASP, HACE1, MCM2, PRKCE, APPL1, CCND1, UHRF1, NOLC1, RASSF2, GSPT2, SIAH1, USP22, CHAF1B, C9ORF69, SEPT9, BLCAP	1.86339	0.0588746
GOTERM_BP_DIRECT	GO:0000226~microtubule cytoskeleton organization	17	0.000409609	GAS2L3, MAP1A, MID1, MARK3, MARK1, TACC2, PTK2, CRMP1, MAP2, CNTN2, NEFH, DCLK2, CLASP1, MAP6, CLASP2, GAPDH, MAP6D1	2.68938	0.0576468
GOTERM_BP_DIRECT	GO:0061337~cardiac conduction	13	0.00042116	KCND3, KCND2, CACNB2, CACNG3, CACNG2, CACNB4, KCNIP2, KCNJ12, KCNK1, CACNG1, CACNA1D, KCNIP1, KCNK3	3.24483	0.0571702
GOTERM_BP_DIRECT	GO:0097105~presynaptic membrane assembly	6	0.000514079	PTPRD, NLGN4X, NLGN1, NLGN2, NLGN3, NRXN1	7.48807	0.0670308
GOTERM_BP_DIRECT	GO:0006260~DNA replication	28	0.000532038	WRNIP1, CHEK1, POLA2, CDT1, TOP1, ATRIP, EXO1, SSRP1, GINS2, CDC6, CCDC88A, GINS3, NASP, LIG1, TOPBP1, MCM2, CDC25C, MCM3, CDC25A, POLD3, RFC3, RFC4, RFC1, RRM1, RBM14, CHAF1B, REPIN1, NFIB	2.02903	0.0670596
GOTERM_BP_DIRECT	GO:0007420~brain development	32	0.000689407	POU6F1, CDK5R1, SHROOM2, KCNAB1, UBE3A, SYNJ1, ARNT2, HMGCS1, DSCAML1, ZIC1, CKB, CTTNBP2, CHD8, NDRG4, ROBO2, NKX2-2, BCR, CA10, PTPRG, GABRA5, NF1, DPYSL2, PROX1, KCNK3, ZNF335, SLC17A7, DLX2, SLC17A8, TULP3, H2AFY2, FOXG1, STMN1	1.89172	0.0833697
GOTERM_BP_DIRECT	GO:0034765~regulation of ion transmembrane transport	22	0.000710183	KCNJ16, KCND3, KCNAB3, KCND2, KCNB1, KCNA2, KCNA1, SCN2A, KCNA6, KCNJ12, CACNG1, KCNJ3, KCNV1, KCNK10, KCNJ9, WWP2, CACNA1G, KCNH7, NALCN, SCN8A, KCNQ2, KCNH3	2.22618	0.0832064
GOTERM_BP_DIRECT	GO:0035235~ionotropic glutamate receptor signaling pathway	9	0.000773355	CDK5R1, GRIN2B, GRIA2, GRIA1, GRIK2, CPEB4, GRIK3, GRID2, GRIA4	4.21204	0.0876546
GOTERM_BP_DIRECT	GO:0048665~neuron fate specification	7	0.000787454	NTRK3, ASCL1, EYA1, SIX1, DLL1, EHMT2, NKX2-2	5.61605	0.086674
GOTERM_BP_DIRECT	GO:0071625~vocalization behavior	7	0.000787454	NRXN2, NRXN3, NLGN4X, NLGN3, NRXN1, SHANK1, SHANK2	5.61605	0.086674
GOTERM_BP_DIRECT	GO:0097104~postsynaptic membrane assembly	5	0.0008084	NRXN2, NLGN1, NLGN2, NLGN3, NRXN1	9.36009	0.0864486
GOTERM_BP_DIRECT	GO:0023041~neuronal signal transduction	5	0.0008084	KCNA1, RTN4R, NLGN1, NRXN1, OLFM1	9.36009	0.0864486
GOTERM_BP_DIRECT	GO:0000086~G2/M transition of mitotic cell cycle	25	0.000972899	CEP72, CEP192, CKAP5, CEP135, PPP1R12B, CHEK1, CDC25C, CEP152, CDC25A, CEP70, PRKAR2B, YWHAG, PLK4, TUBB, CSNK1E, PPP1R12A, USH1C, FBXL7, CLASP1, ODF2, DYNC1H1, TUBA1A, FBXW11, CALM1, PPP2R2A	2.04965	0.100396
GOTERM_BP_DIRECT	GO:0021766~hippocampus development	14	0.00103686	KIF14, CDK5R1, NF2, KCNA1, BCAN, FGF13, SLC32A1, DLX2, DLX1, TSC1, GSK3B, DCLK2, DCX, KIRREL3	2.80803	0.103907
GOTERM_BP_DIRECT	GO:0048813~dendrite morphogenesis	11	0.00112177	FYN, BTBD3, MAP2, MAPK8IP2, CELSR2, MAP6, ELAVL4, DCX, CAMK2A, SLITRK5, DSCAM	3.33928	0.109148
GOTERM_BP_DIRECT	GO:0007215~glutamate receptor signaling pathway	7	0.0012141	GRIN2B, SSTR1, GRIK2, KCNB1, GRIK3, GRID2, GRIA4	5.24165	0.114753
GOTERM_BP_DIRECT	GO:0050772~positive regulation of axonogenesis	8	0.00165428	METRN, STK25, ROBO1, PLXNB1, NTRK2, PLXNB3, ROBO2, NGFR	4.2789	0.149528
GOTERM_BP_DIRECT	GO:2000311~regulation of alpha-amino-3-hydroxy-5-methyl-4-isoxazole propionate selective glutamate receptor activity	7	0.00179732	MAPK8IP2, NLGN1, NLGN2, CACNG3, CACNG2, NRXN1, SHANK1	4.91405	0.157759
GOTERM_BP_DIRECT	GO:0046328~regulation of JNK cascade	7	0.00179732	MAP4K4, MAGI3, GRIK2, MAPK8IP2, MAPK8IP3, MAPK8IP1, EPHB1	4.91405	0.157759
GOTERM_BP_DIRECT	GO:0042552~myelination	12	0.00191869	SLC8A3, TSC1, SBF2, NAB1, SCN2A, ATRN, PLLP, MAL, SCN8A, OLIG2, JAM3, GAL3ST1	2.93011	0.163835
GOTERM_BP_DIRECT	GO:0007067~mitotic nuclear division	37	0.00234513	KIF22, TTC28, CDC16, CCNG2, SPC25, VRK1, INCENP, TTYH1, PPP1R12A, BUB1, FBXO5, TNKS, CCNA1, CCNA2, PPP2R2D, HELLS, TUBB3, ANAPC1, CDC6, CKAP5, UBE2I, PBK, CDC25C, CDC25A, FSD1, FAM64A, RCC2, NOLC1, BUB1B, FBXL7, ARL8A, RUVBL1, MAD2L2, ABL1, CHFR, NEK4, NUP43	1.67576	0.192375
GOTERM_BP_DIRECT	GO:0007389~pattern specification process	9	0.00237076	EYA1, APC2, TBX5, SIX1, ZEB1, ZIC1, MID1, ALX3, APC	3.61032	0.190296
GOTERM_BP_DIRECT	GO:0050804~modulation of synaptic transmission	7	0.00257039	GRIK2, NLGN1, NLGN2, LRP8, NLGN3, CSPG5, BTBD9	4.62499	0.200523
GOTERM_BP_DIRECT	GO:0035335~peptidyl-tyrosine dephosphorylation	19	0.00262083	PTPRD, PTPRF, CDC14B, PTPRG, PTPRZ1, PTPN5, PTPRN2, PTPRA, PTPN4, PTPRS, CDC25C, PTPDC1, PTPRO, CDC25A, MTMR2, EYA1, DUSP16, DNAJC6, MTMR7	2.15566	0.200072
GOTERM_BP_DIRECT	GO:0035176~social behavior	12	0.00275666	KRAS, NRXN2, NRXN3, NLGN4X, MAPK8IP2, CHRNB2, VPS13A, NLGN3, NRXN1, SHANK1, SHANK2, KALRN	2.80803	0.205326
GOTERM_BP_DIRECT	GO:0031175~neuron projection development	19	0.00293647	GPRIN1, HMGB1, CDK5R1, WDR5, STMN4, UBE4B, NLGN1, ARFGEF1, HDGFRP3, FRY, NCAM1, ATCAY, PPP1R9A, ATXN10, MAP2, CNTN1, STMN1, EHD1, RAPGEF2	2.1341	0.213164
GOTERM_BP_DIRECT	GO:0016574~histone ubiquitination	5	0.00325978	SUZ12, UBE2N, UHRF1, USP22, PHC1	7.02007	0.22952
GOTERM_BP_DIRECT	GO:0021952~central nervous system projection neuron axonogenesis	5	0.00325978	CHRNB2, DCX, EPHB3, EPHB1, EPHB2	7.02007	0.22952
GOTERM_BP_DIRECT	GO:0048671~negative regulation of collateral sprouting	5	0.00325978	DCC, RGMA, ULK2, BCL11A, FGF13	7.02007	0.22952
GOTERM_BP_DIRECT	GO:0021707~cerebellar granule cell differentiation	5	0.00325978	ATP2B2, GRID2, NRXN1, WNT7A, PROX1	7.02007	0.22952
GOTERM_BP_DIRECT	GO:0071901~negative regulation of protein serine/threonine kinase activity	7	0.00356842	CDKN1C, DAB2IP, YWHAG, CDKN2D, LRP6, H2AFY, ABL1	4.36804	0.244038
GOTERM_BP_DIRECT	GO:0007413~axonal fasciculation	7	0.00356842	NCAM2, FEZF2, CDK5R1, CNTN2, CELSR3, EPHB3, EPHB2	4.36804	0.244038
GOTERM_BP_DIRECT	GO:0030010~establishment of cell polarity	8	0.0038862	PTK2, PKD1, BRSK1, MARK3, WNT7A, JAM3, EPHB1, MARK1	3.74404	0.258256
GOTERM_BP_DIRECT	GO:0070588~calcium ion transmembrane transport	21	0.00406051	ORAI2, SLC8A3, TRPC4, SLC8A2, TRPC3, STIM2, SLC24A5, CACNB2, CACNG3, CACNG2, CACNB4, CACNG1, ATP2B2, SLC25A25, PDE2A, ATP2A2, SLC24A3, CACNA1G, PKD1, NALCN, CACNA1D	1.98214	0.263743
GOTERM_BP_DIRECT	GO:0051298~centrosome duplication	7	0.00482772	TUBGCP5, CKAP5, CEP192, BRSK1, CEP152, USP33, ARHGEF10	4.13814	0.300434
GOTERM_BP_DIRECT	GO:0019933~cAMP-mediated signaling	10	0.00518766	PDE2A, ADCY8, ADCYAP1R1, ADCY6, AKAP6, RAPGEF4, PDE4D, NPR3, RAPGEF2, SOX9	2.95582	0.31401
GOTERM_BP_DIRECT	GO:0006265~DNA topological change	5	0.00545635	TOP1, HMGB1, HMGB2, ERCC3, TOP2A	6.24006	0.32244
GOTERM_BP_DIRECT	GO:2000809~positive regulation of synaptic vesicle clustering	4	0.00612668	MAGI2, NLGN1, NLGN2, NLGN3	8.98569	0.349113
GOTERM_BP_DIRECT	GO:0006836~neurotransmitter transport	8	0.00631224	SLC17A7, SLC17A8, CPLX2, GABRA2, SLC6A1, SLC6A8, SYNJ1, GABRQ	3.45603	0.352543
GOTERM_BP_DIRECT	GO:0007626~locomotory behavior	16	0.00679728	B4GALT2, ASTN1, ELAVL4, GRM1, MEIS1, FEZF2, ATP2B2, NAV2, ABAT, APBA2, CHRNB2, VPS13A, NEGR1, SNAP25, NOVA1, DSCAM	2.13945	0.36881
GOTERM_BP_DIRECT	GO:0006470~protein dephosphorylation	21	0.00776595	PTPRD, ILKAP, CDC14B, PPP4R1, PTPRZ1, PTPN5, PTPRN2, PPP2R5D, EPM2A, PTPN4, PPP1CC, PTPRO, MTMR2, PPM1G, SBF1, PPP2CA, PPP2CB, PPP1R12A, FBXW11, MTMR7, PPP2R2A	1.87202	0.403731
GOTERM_BP_DIRECT	GO:0050905~neuromuscular process	6	0.00778534	HOXC10, AGTPBP1, KCNA1, SPG20, PEX5, FGF12	4.49284	0.399337
GOTERM_BP_DIRECT	GO:0006271~DNA strand elongation involved in DNA replication	6	0.00778534	POLD3, GINS2, RFC3, RFC4, GINS3, POLA2	4.49284	0.399337
GOTERM_BP_DIRECT	GO:0090129~positive regulation of synapse maturation	5	0.00845867	DAB2IP, NRXN3, NEUROD2, CAMK2B, NRXN1	5.61605	0.420107
GOTERM_BP_DIRECT	GO:0000278~mitotic cell cycle	10	0.00876068	CUL3, CDH13, XRCC2, PAK3, PHF13, RRM1, NEK4, PPP2R2B, PPP2R2D, PPP2R2A	2.73954	0.426128
GOTERM_BP_DIRECT	GO:0007062~sister chromatid cohesion	18	0.00920598	ESCO1, MAD1L1, KIF22, NUP160, CKAP5, RANGAP1, PPP1CC, SPC25, CDCA8, FBXW7, RCC2, CENPA, INCENP, BUB1, BUB1B, CLASP1, CLASP2, NUP43	1.96289	0.436981
GOTERM_BP_DIRECT	GO:0001501~skeletal system development	22	0.00962104	HAPLN2, HAPLN1, WFIKKN2, WFIKKN1, HAPLN4, SOX11, GNA11, WDR5, TCOF1, BCAN, NPR3, SOX9, HOXC10, CDKN1C, RASSF2, ACAN, HOXA10, NKX3-2, NCAN, COL11A2, EIF2AK3, BMP8B	1.8037	0.446273
GOTERM_BP_DIRECT	GO:0019228~neuronal action potential	8	0.00971563	KCND2, GRIK2, ANK3, KCNA2, SCN2A, KCNA1, SCN8A, KCNMB2	3.20917	0.444419
GOTERM_BP_DIRECT	GO:0060079~excitatory postsynaptic potential	8	0.00971563	SLC17A7, PPP1R9A, GRIK2, GRID2, MAPK8IP2, NLGN3, DGKI, SEZ6	3.20917	0.444419
GOTERM_BP_DIRECT	GO:0000165~MAPK cascade	36	0.0099363	ERBB3, FGF13, IL17RD, CUL3, PTK2, KRAS, MAP3K4, GRIN2B, PAK3, MAP3K1, PSMD1, PSMD2, KBTBD7, PSMD3, CAMK2B, PSMD6, RAPGEF2, SHC3, NRG2, CAMK2A, PABPN1, DAB2IP, IL5, NF1, PTPRA, YWHAB, RAF1, ACTN2, MARK3, NCAM1, PSMD12, FYN, MAPK8IP2, SPTBN1, RIT2, CALM1	1.54334	0.446807
GOTERM_BP_DIRECT	GO:0048593~camera-type eye morphogenesis	6	0.0105072	SHROOM2, YY1, VEGFA, NF1, EPHB1, EPHB2	4.21204	0.460384
GOTERM_BP_DIRECT	GO:1900006~positive regulation of dendrite development	6	0.0105072	COBL, DAB2IP, OPA1, LRP8, ABL1, SEZ6	4.21204	0.460384
GOTERM_BP_DIRECT	GO:0016079~synaptic vesicle exocytosis	7	0.0105409	CPLX2, TRIM9, VAMP2, UNC13C, RIMS1, SNAP25, UNC13A	3.57385	0.456532
GOTERM_BP_DIRECT	GO:0016569~covalent chromatin modification	19	0.0107819	BMI1, ZMYND11, BRD2, ING3, L3MBTL3, ARID1A, UBN1, ZNF304, CHD8, SMARCE1, PHF13, MTF2, H2AFY2, CABIN1, SMARCA5, H2AFY, ACTL6B, CHD6, ING1	1.88858	0.459231
GOTERM_BP_DIRECT	GO:0045944~positive regulation of transcription from RNA polymerase II promoter	109	0.011141	PPP2R5B, ARNT2, MED25, FOXO3, ZIC1, SOHLH2, ZNF304, GALR1, WWP2, ABRA, DHX36, PID1, DAB2IP, YY1, ZNF649, DLL1, SIX4, PTPRN, PROX1, MED10, ASCL1, UHRF1, MTF2, SIX1, VEGFA, PYGO1, TFAP2A, HMGB1, HMGB2, SOX1, SOX6, SOX9, MEIS1, SOX8, NR2C2, HOXA2, MEIS2, PELP1, HOXA10, TNKS, TCF4, SLC30A9, TCF3, NKX2-2, RFX4, KLF12, GSX1, AKAP8L, KLF15, CTR9, FEZF2, DLX2, NRF1, HDAC2, RIT2, TCF12, E2F5, FOXK2, ZEB2,…	1.24801	0.465423
GOTERM_BP_DIRECT	GO:0006897~endocytosis	22	0.0112825	SNAP91, CSNK1G1, SNX4, DPYSL2, APLP1, GAPVD1, RABEP1, CSNK1E, FNBP1L, DGKD, ZFYVE9, DNER, ATP9A, LRP12, WIPF2, RAB5A, LRP8, TNK2, EHD1, ANKFY1, USP33, SGIP1	1.77774	0.464923
GOTERM_BP_DIRECT	GO:0097119~postsynaptic density protein 95 clustering	4	0.011445	NRXN2, NLGN1, NLGN2, NRXN1	7.48807	0.465054
GOTERM_BP_DIRECT	GO:0035773~insulin secretion involved in cellular response to glucose stimulus	4	0.011445	PTPRN2, RAB11B, RAF1, PTPRN	7.48807	0.465054
GOTERM_BP_DIRECT	GO:0001662~behavioral fear response	8	0.0118453	EIF4G1, CCK, GRIK2, GABRA5, MAPK8IP2, NEUROD2, USP46, KALRN	3.09851	0.472039
GOTERM_BP_DIRECT	GO:0007163~establishment or maintenance of cell polarity	8	0.0118453	PARD6B, PARD3, SYNE2, CRB1, STK25, CLASP1, CLASP2, CDC42BPB	3.09851	0.472039
GOTERM_BP_DIRECT	GO:0021680~cerebellar Purkinje cell layer development	5	0.0123669	B4GALT2, AARS, SEZ6L, SEZ6, MYH10	5.1055	0.482124
GOTERM_BP_DIRECT	GO:0001508~action potential	6	0.0138142	KCND2, GNA11, KCNB1, AKAP6, CHRNB2, KCNMB2	3.96427	0.516041
GOTERM_BP_DIRECT	GO:0021542~dentate gyrus development	6	0.0138142	FEZF2, KIF3A, NEUROD1, CDK6, NEUROD6, PROX1	3.96427	0.516041
GOTERM_BP_DIRECT	GO:0000398~mRNA splicing, via spliceosome	31	0.0138472	FUS, FIP1L1, TRA2A, RBM5, POLR2D, POLR2C, SART1, SF3B2, SF3B1, DDX46, PCBP1, PCBP2, USP39, U2AF1, ZRSR2, NOVA2, NOVA1, GEMIN5, PABPN1, DHX9, SNRPN, RNPS1, CASC3, HNRNPR, HNRNPU, PCF11, PAPOLA, GTF2F2, GPATCH1, SNRPF, SNRPE	1.56845	0.51224
GOTERM_BP_DIRECT	GO:0007052~mitotic spindle organization	8	0.0142924	SPC25, KIF3B, GPSM2, TNKS, CLASP1, STMN1, CLASP2, DYNC1H1	2.99523	0.51884
GOTERM_BP_DIRECT	GO:0007010~cytoskeleton organization	24	0.0157306	PALM, FMNL2, TUBB2B, ZMYM4, WASF3, TUBB2A, MICAL3, GAN, DPYSL2, SOX9, MARK1, QRICH1, PHIP, SEMA6A, MAST1, ZNF135, SPTBN1, ACTL6B, UGT8, SH3D19, TUBA1A, TUBB3, CDC42BPB, HIP1	1.67435	0.54861
GOTERM_BP_DIRECT	GO:0008306~associative learning	7	0.0163179	GABRA5, NEUROD2, CHRNB2, NRGN, ABL1, SHANK1, SNAP25	3.27603	0.557326
GOTERM_BP_DIRECT	GO:0090102~cochlea development	7	0.0163179	NTRK3, ATP2B2, SLC17A8, GABRB3, GABRA5, CCNA2, KCNK3	3.27603	0.557326
GOTERM_BP_DIRECT	GO:0042787~protein ubiquitination involved in ubiquitin-dependent protein catabolic process	23	0.0166843	RNF144A, ANAPC1, HECW1, HECW2, UBE4B, HACE1, HERC3, GAN, CDC16, BTBD9, LNX1, KLHL7, CUL3, UHRF1, RMND5A, KLHL25, RNF165, WWP2, KLHL15, BTBD3, RNF128, BUB1B, SIAH1	1.68849	0.560867
GOTERM_BP_DIRECT	GO:0060291~long-term synaptic potentiation	9	0.0168552	SLC8A3, SLC8A2, NTRK2, NLGN1, PTN, NLGN3, VAMP2, SNAP25, SHANK2	2.66024	0.560092
GOTERM_BP_DIRECT	GO:0043065~positive regulation of apoptotic process	39	0.016898	PNMA5, HMGB1, ING3, PNMA3, PNMA2, ZMAT3, RBM5, GPLD1, FOXO3, SRC, MCF2L, MTCH2, TIAM2, DIABLO, PTN, ERCC3, TOP2A, NET1, APC, DAB2IP, MCF2, ARHGEF7, EEF1A2, NF1, RNPS1, ARHGEF12, ECT2, NTRK3, RPS6KA2, GADD45G, RASSF2, NEUROD1, SIAH1, NGFR, CLIP3, ABL1, CAMK1D, KALRN, PNMA1	1.46017	0.556588
GOTERM_BP_DIRECT	GO:0048701~embryonic cranial skeleton morphogenesis	8	0.0170799	DLX2, WDR19, SIX1, TFAP2A, MMP16, GNAS, SIX4, ALX3	2.89861	0.556111
GOTERM_BP_DIRECT	GO:0030100~regulation of endocytosis	8	0.0170799	ARFGAP1, CDH13, PACSIN2, ZFYVE16, RAB5A, RIT2, ABL1, HIP1	2.89861	0.556111
GOTERM_BP_DIRECT	GO:0030208~dermatan sulfate biosynthetic process	5	0.0172636	CHST12, CSPG4, BCAN, CSPG5, NCAN	4.68004	0.555683
GOTERM_BP_DIRECT	GO:0032228~regulation of synaptic transmission, GABAergic	5	0.0172636	KRAS, CNTNAP4, SYN3, NF1, USP46	4.68004	0.555683
GOTERM_BP_DIRECT	GO:0007416~synapse assembly	12	0.0176467	PCDHB9, NRXN2, NRXN3, DNER, NLGN1, NLGN2, NLGN3, NRXN1, WNT7A, SHANK2, DSCAM, KIRREL3	2.20959	0.559402
GOTERM_BP_DIRECT	GO:0030705~cytoskeleton-dependent intracellular transport	6	0.0177548	KIF14, KIF13A, TUBB, KIF1B, KIF5A, TUBA1A	3.74404	0.557406
GOTERM_BP_DIRECT	GO:0048169~regulation of long-term neuronal synaptic plasticity	6	0.0177548	KRAS, GRIK2, NF1, CAMK2B, SYNGR1, NETO1	3.74404	0.557406
GOTERM_BP_DIRECT	GO:0060384~innervation	6	0.0177548	SULF2, GABRB3, RNF165, GABRA5, LRIG2, UNC13A	3.74404	0.557406
GOTERM_BP_DIRECT	GO:0071679~commissural neuron axon guidance	4	0.0187138	VEGFA, FZD3, NFIB, EPHB2	6.41835	0.572442
GOTERM_BP_DIRECT	GO:0060074~synapse maturation	4	0.0187138	PALM, SEZ6L, SHANK1, SEZ6	6.41835	0.572442
GOTERM_BP_DIRECT	GO:0043551~regulation of phosphatidylinositol 3-kinase activity	4	0.0187138	CCKBR, PIK3R3, PIK3R1, PIK3R2	6.41835	0.572442
GOTERM_BP_DIRECT	GO:0048013~ephrin receptor signaling pathway	15	0.0191315	GIT1, CDK5R1, ARHGEF7, EFNA2, EPHA10, EPHB3, SRC, EPHB1, EPHB2, NTRK3, PTK2, GRIN2B, PAK3, FYN, KALRN	1.95909	0.57639
GOTERM_BP_DIRECT	GO:0045666~positive regulation of neuron differentiation	14	0.0195638	SOX11, ZEB1, ECT2, EIF4G1, ASCL1, FEZF2, CDON, NEUROD2, MAPK8IP3, NEUROD1, TCF4, TCF3, TCF12, NKX2-2	2.01602	0.580492
GOTERM_BP_DIRECT	GO:0006605~protein targeting	9	0.0195991	YWHAG, TRAK1, HPS4, AKAP12, NLGN1, YWHAB, YWHAQ, AKAP6, SYNGR1	2.59202	0.577085
GOTERM_BP_DIRECT	GO:0048704~embryonic skeletal system morphogenesis	9	0.0195991	EYA1, PCGF2, HOXC9, HOXA3, SOX11, SIX1, DSCAML1, ZEB1, MYCN	2.59202	0.577085
GOTERM_BP_DIRECT	GO:0007613~memory	12	0.019783	SLC8A3, JPH3, B4GALT2, SLC8A2, PAIP2, FGF13, CHRNB2, SHANK2, NETO1, KCNK10, HTR2A, KALRN	2.17396	0.576498
GOTERM_BP_DIRECT	GO:0048709~oligodendrocyte differentiation	7	0.0198954	SLC8A3, TRPC4, PTPRZ1, NTRK2, NLGN3, SOX9, SOX8	3.14499	0.574603
GOTERM_BP_DIRECT	GO:0034220~ion transmembrane transport	29	0.01998	GABRB3, GRIK2, GRIK3, SFXN1, FXYD6, ATP2B2, GRIN2B, TTYH1, GRID2, NALCN, GABRQ, GABRG2, GABRA2, GLRB, SGK2, GABRA1, NCALD, GABRA6, GABRA5, SLC24A5, RAF1, GRIA4, KCNK3, ATP13A4, GRIA2, ATP2A2, GRIA1, ATP6V0A4, CALM1	1.5511	0.572232
GOTERM_BP_DIRECT	GO:0030182~neuron differentiation	16	0.0202967	CDK5R1, PTPRD, SOX11, MYEF2, FZD3, BRSK1, HOXD1, PPP1CC, PROX1, ATP2B2, ADNP2, NTRK2, NGRN, NLGN4X, HDAC9, NRBP2	1.89172	0.57412
GOTERM_BP_DIRECT	GO:0097112~gamma-aminobutyric acid receptor clustering	3	0.022327	GLRB, GPHN, NRXN1	11.2321	0.60547
GOTERM_BP_DIRECT	GO:1904117~cellular response to vasopressin	3	0.022327	CDC6, ADCY6, RANGAP1	11.2321	0.60547
GOTERM_BP_DIRECT	GO:0061055~myotome development	3	0.022327	WDR19, SIX1, SIX4	11.2321	0.60547
GOTERM_BP_DIRECT	GO:0097116~gephyrin clustering involved in postsynaptic density assembly	3	0.022327	NRXN2, NLGN2, NRXN1	11.2321	0.60547
GOTERM_BP_DIRECT	GO:1990089~response to nerve growth factor	3	0.022327	KCNC2, KCNC1, PTN	11.2321	0.60547
GOTERM_BP_DIRECT	GO:0021530~spinal cord oligodendrocyte cell fate specification	3	0.022327	ASCL1, OLIG2, NKX2-2	11.2321	0.60547
GOTERM_BP_DIRECT	GO:0060221~retinal rod cell differentiation	3	0.022327	PTN, SOX9, SOX8	11.2321	0.60547
GOTERM_BP_DIRECT	GO:0050771~negative regulation of axonogenesis	6	0.0223717	MAG, PTK2, RTN4R, NGFR, RUFY3, EPHB2	3.54698	0.60237
GOTERM_BP_DIRECT	GO:0009952~anterior/posterior pattern specification	14	0.0237342	KIF3A, YY1, GRSF1, HOXC10, ACVR2A, HOXA2, PCGF2, TULP3, HOXC9, HOXA3, HOXC13, CDON, HOXA10, NEUROD1	1.96562	0.620533
GOTERM_BP_DIRECT	GO:0050808~synapse organization	8	0.0237625	ATP2B2, TSC1, PAK3, NLGN4X, CTNND2, NLGN1, NLGN2, NLGN3	2.72294	0.617206
GOTERM_BP_DIRECT	GO:0000245~spliceosomal complex assembly	7	0.0239703	SRPK2, SF3B1, USP39, DDX1, RBM5, ZRSR2, SNRPE	3.02403	0.616714
GOTERM_BP_DIRECT	GO:0045665~negative regulation of neuron differentiation	11	0.0245676	ZNF536, FEZF2, ASCL1, HOXA2, DTX1, CNTN2, DLL1, FOXO3, OLIG2, MEIS1, NKX2-2	2.20631	0.62218
GOTERM_BP_DIRECT	GO:0021987~cerebral cortex development	11	0.0245676	KIF14, ASCL1, TSC1, ATIC, CDON, NTRK2, BTBD3, NF1, LRP6, LRP8, TACC2	2.20631	0.62218
GOTERM_BP_DIRECT	GO:0045664~regulation of neuron differentiation	6	0.0277005	EYA1, CDK5R1, YWHAG, CDON, SIX1, NLGN1	3.36963	0.663223
GOTERM_BP_DIRECT	GO:0007094~mitotic spindle assembly checkpoint	6	0.0277005	MAD1L1, KLHL22, BUB1, BUB1B, MAD2L2, APC	3.36963	0.663223
GOTERM_BP_DIRECT	GO:0043153~entrainment of circadian clock by photoperiod	6	0.0277005	RBM4B, USP2, RBM4, MTA1, CRY1, PPP1CC	3.36963	0.663223
GOTERM_BP_DIRECT	GO:2000177~regulation of neural precursor cell proliferation	4	0.0279862	NF2, FOXO3, PTBP2, SHCBP1	5.61605	0.663426
GOTERM_BP_DIRECT	GO:0001504~neurotransmitter uptake	4	0.0279862	SV2A, SLC38A1, SNAP25, SV2C	5.61605	0.663426
GOTERM_BP_DIRECT	GO:0010001~glial cell differentiation	5	0.0302599	METRN, DTX1, DNER, KLF15, NFIB	4.01147	0.688804
GOTERM_BP_DIRECT	GO:0050790~regulation of catalytic activity	12	0.030261	RNF180, PPP4R2, PPP2R5B, PPP4R1, PPP2R5D, GPSM2, ZEB2, ARHGEF15, PPP2R2B, RIMS1, PPP2R2D, PPP2R2A	2.0422	0.685306
GOTERM_BP_DIRECT	GO:0060041~retina development in camera-type eye	11	0.0306764	TUB, AGTPBP1, GNB1, NTRK2, RRM1, VAX2, DLL1, SOX9, SOX8, ZNF513, MYH10	2.13023	0.686861
GOTERM_BP_DIRECT	GO:0086091~regulation of heart rate by cardiac conduction	8	0.0320511	KCND3, SCN3B, CACNA1G, CACNB2, KCNA5, CACNA1D, KCNJ3, CTNNA3	2.56734	0.699572
GOTERM_BP_DIRECT	GO:0014047~glutamate secretion	7	0.0337092	SLC17A7, PPFIA2, PPFIA4, NTRK2, VAMP2, RIMS1, SNAP25	2.80803	0.71464
GOTERM_BP_DIRECT	GO:0043525~positive regulation of neuron apoptotic process	9	0.0337573	SRPK2, ASCL1, CDK5R1, PAK3, GRIK2, NF1, TFAP2A, FOXO3, ABL1	2.35091	0.711828
GOTERM_BP_DIRECT	GO:0035249~synaptic transmission, glutamatergic	6	0.0337702	SLC17A7, CDH8, GRIK2, GRID2, SHC3, UNC13A	3.20917	0.708659
GOTERM_BP_DIRECT	GO:0051216~cartilage development	11	0.0341012	DLX2, SMAD9, HOXA3, SULF2, PKD1, GNAS, SOX6, ZEB1, COL11A2, SOX9, BMP8B	2.09412	0.708944
GOTERM_BP_DIRECT	GO:0006446~regulation of translational initiation	8	0.0368396	EIF4G1, EIF4B, KLHL25, EIF4H, DDX1, EIF1B, EIF3J, EIF3M	2.49602	0.733719
GOTERM_BP_DIRECT	GO:0014898~cardiac muscle hypertrophy in response to stress	5	0.0384324	TCAP, ATP2A2, MYH7, KLF15, NPPA	3.74404	0.745694
GOTERM_BP_DIRECT	GO:1901379~regulation of potassium ion transmembrane transport	5	0.0384324	KCNAB1, DPP6, KCNIP2, CACNA1D, KCNIP1	3.74404	0.745694
GOTERM_BP_DIRECT	GO:0097120~receptor localization to synapse	4	0.0392512	NLGN1, NRXN1, DLG2, NETO1	4.99205	0.750075
GOTERM_BP_DIRECT	GO:0031110~regulation of microtubule polymerization or depolymerization	4	0.0392512	STMN2, STMN4, STMN1, CLASP2	4.99205	0.750075
GOTERM_BP_DIRECT	GO:0000281~mitotic cytokinesis	7	0.0394128	CENPA, ANK3, SPTBN1, STMN1, ZNF365, APC, MYH10	2.7112	0.748474
GOTERM_BP_DIRECT	GO:0010719~negative regulation of epithelial to mesenchymal transition	6	0.0406023	DAB2IP, DACT3, PPP2CA, TBX5, MAD2L2, TRIM62	3.0633	0.755947
GOTERM_BP_DIRECT	GO:2000741~positive regulation of mesenchymal stem cell differentiation	3	0.0420294	SOX5, SOX6, SOX9	8.42408	0.765059
GOTERM_BP_DIRECT	GO:0097118~neuroligin clustering involved in postsynaptic membrane assembly	3	0.0420294	MAGI2, NRXN2, NRXN1	8.42408	0.765059
GOTERM_BP_DIRECT	GO:0072513~positive regulation of secondary heart field cardioblast proliferation	3	0.0420294	EYA1, TBX5, SIX1	8.42408	0.765059
GOTERM_BP_DIRECT	GO:0030910~olfactory placode formation	3	0.0420294	SIX1, SIX4, PROX1	8.42408	0.765059
GOTERM_BP_DIRECT	GO:1900271~regulation of long-term synaptic potentiation	3	0.0420294	PAIP2, NF1, NLGN3	8.42408	0.765059
GOTERM_BP_DIRECT	GO:0046959~habituation	3	0.0420294	EPM2A, DGKI, SHANK1	8.42408	0.765059
GOTERM_BP_DIRECT	GO:0007080~mitotic metaphase plate congression	8	0.0420757	KIF14, CUL3, KIFC1, KIF22, CDCA8, RRS1, KPNB1, PINX1	2.42856	0.762517
GOTERM_BP_DIRECT	GO:0040008~regulation of growth	10	0.0426766	UBE2E3, ING3, DAB2IP, PPP2CA, ZMAT3, LRP12, DLL1, CSPG5, RUVBL1, SOCS5	2.11927	0.764557
GOTERM_BP_DIRECT	GO:0008542~visual learning	9	0.042932	KRAS, B4GALT2, MEIS2, NDRG4, NF1, TANC1, CHRNB2, NLGN3, NETO1	2.24642	0.76376
GOTERM_BP_DIRECT	GO:0007605~sensory perception of sound	19	0.0477184	TUB, GABRB3, GABRA5, LRIG2, GJB6, TIMM13, ATP2B2, SLC17A8, EYA1, NAV2, CDKN2D, SIX1, USH1C, TFAP2A, CHRNB2, ATP6V0A4, COL11A2, CACNA1D, CRYM	1.60459	0.796963
GOTERM_BP_DIRECT	GO:0048168~regulation of neuronal synaptic plasticity	5	0.0477408	JPH3, CNTN2, CAMK2A, NETO1, KALRN	3.51003	0.794427
GOTERM_BP_DIRECT	GO:0006275~regulation of DNA replication	5	0.0477408	ESCO1, CCDC88A, NUCKS1, PPP2CA, EHMT2	3.51003	0.794427
GOTERM_BP_DIRECT	GO:0006396~RNA processing	15	0.0478093	ADAD2, PABPN1, DHX9, EXOSC9, ADARB2, RBM4, GRSF1, RBM5, ELAVL4, HNRNPU, EXOSC10, DHX33, DHX36, DHX30, NOVA1	1.73692	0.792224
GOTERM_BP_DIRECT	GO:0050885~neuromuscular process controlling balance	9	0.0480812	ATP2B2, JPH3, BCR, AARS, NLGN2, NRXN1, ABL1, SHANK1, MYH10	2.19759	0.791456
GOTERM_BP_DIRECT	GO:0051966~regulation of synaptic transmission, glutamatergic	6	0.0482113	GRM3, MAPK8IP2, DGKI, GRM1, UNC13A, KALRN	2.93011	0.789712
GOTERM_BP_DIRECT	GO:0035414~negative regulation of catenin import into nucleus	4	0.0524479	DAB2IP, APC2, DACT3, AXIN2	4.49284	0.814825
GOTERM_BP_DIRECT	GO:0015937~coenzyme A biosynthetic process	4	0.0524479	PANK4, ACOT7, PANK3, PANK1	4.49284	0.814825
GOTERM_BP_DIRECT	GO:0060487~lung epithelial cell differentiation	4	0.0524479	ASCL1, EYA1, GPSM2, SOX9	4.49284	0.814825
GOTERM_BP_DIRECT	GO:0046785~microtubule polymerization	4	0.0524479	CKAP5, FBXO5, FGF13, HDGFRP3	4.49284	0.814825
GOTERM_BP_DIRECT	GO:0000079~regulation of cyclin-dependent protein serine/threonine kinase activity	8	0.0539332	CCNE2, CDC6, CDK5R1, CCNB3, CDKN2D, CDC25C, CCNA2, CDC25A	2.30402	0.821253
GOTERM_BP_DIRECT	GO:0007018~microtubule-based movement	13	0.053993	KIF14, KIF13A, KIFC1, KIF22, KIF3B, KIF3A, KIF1B, KIF5A, KIF19, KIF21A, DYNC1H1, KIF3C, SH3GL2	1.80268	0.819166
GOTERM_BP_DIRECT	GO:0016925~protein sumoylation	17	0.0549706	BMI1, NUP153, NUP160, ZNF451, MTA1, SAE1, RANGAP1, UBE2I, TOP1, PCGF2, EYA1, CDCA8, INCENP, BCL11A, TOP2A, NUP43, PHC1	1.63202	0.822436
GOTERM_BP_DIRECT	GO:0009954~proximal/distal pattern formation	6	0.0566043	HOXC10, DLX2, DLX1, CYP26B1, HOXA10, DLL1	2.80803	0.829242
GOTERM_BP_DIRECT	GO:0051602~response to electrical stimulus	6	0.0566043	BRD1, EEF1A2, FZD3, GJB6, KCNJ3, SRC	2.80803	0.829242
GOTERM_BP_DIRECT	GO:0035725~sodium ion transmembrane transport	12	0.0571711	SLC17A7, SLC8A3, SHROOM2, SLC8A2, SLC6A8, SCN3B, SLC24A3, SCN2A, SLC24A5, NALCN, SCN8A, KCNK1	1.84637	0.830007
GOTERM_BP_DIRECT	GO:0007173~epidermal growth factor receptor signaling pathway	10	0.0576316	PTK2, KRAS, DGKD, BCAR1, SOCS5, ABL1, SHC3, SOX9, PIK3R1, SRC	2.00573	0.830189
GOTERM_BP_DIRECT	GO:0071380~cellular response to prostaglandin E stimulus	5	0.0581798	GNB1, ADCY6, ACACA, GNAS, PRKCE	3.30356	0.830836
GOTERM_BP_DIRECT	GO:0000722~telomere maintenance via recombination	7	0.0600209	POLD3, RFC3, RFC4, RFC1, LIG1, POLA2, RAD51	2.45702	0.838151
GOTERM_BP_DIRECT	GO:0045595~regulation of cell differentiation	7	0.0600209	NANOG, HMGB2, APC2, PPP2CA, TFAP2A, RAF1, APC	2.45702	0.838151
GOTERM_BP_DIRECT	GO:0048167~regulation of synaptic plasticity	7	0.0600209	NCAM1, ATP2B2, YWHAG, NOLC1, FGF14, VGF, RAPGEF2	2.45702	0.838151
GOTERM_BP_DIRECT	GO:0000209~protein polyubiquitination	24	0.0603698	RNF144A, SASH1, UBE4A, PPIL2, UBE4B, UBE2V2, UBE2J2, CUL3, RNF180, FBXW7, BLMH, TRIM36, PSMD12, ZNF738, RNF165, PSMD1, PSMD2, PSMD3, SIAH1, TNKS, CHFR, PSMD6, RNF20, FBXW11	1.46506	0.837706
GOTERM_BP_DIRECT	GO:0007346~regulation of mitotic cell cycle	8	0.0605698	CDKN1C, ASCL1, CKS2, RPRM, FBXO5, SAE1, TTC28, RNF20	2.24642	0.836517
GOTERM_BP_DIRECT	GO:0071377~cellular response to glucagon stimulus	8	0.0605698	GCG, PRKAR2B, GNB1, ADCY8, PRKAR1B, ADCY6, PRKAR1A, GNAS	2.24642	0.836517
GOTERM_BP_DIRECT	GO:0032922~circadian regulation of gene expression	10	0.063281	RBM4B, TOP1, HDAC2, CSNK1E, USP2, MTA1, NGFR, CRY1, PPP1CC, HNRNPU	1.97055	0.847545
GOTERM_BP_DIRECT	GO:0030206~chondroitin sulfate biosynthetic process	6	0.0657816	XYLT1, CHST12, CSPG4, BCAN, CSPG5, NCAN	2.69571	0.856799
GOTERM_BP_DIRECT	GO:0022604~regulation of cell morphogenesis	6	0.0657816	PHIP, FMNL2, ZMYM4, ZNF135, SH3D19, QRICH1	2.69571	0.856799
GOTERM_BP_DIRECT	GO:0030240~skeletal muscle thin filament assembly	3	0.0659645	TCAP, ACTA1, PROX1	6.73926	0.855572
GOTERM_BP_DIRECT	GO:0030035~microspike assembly	3	0.0659645	MTSS1, ACTN2, ABL1	6.73926	0.855572
GOTERM_BP_DIRECT	GO:0042471~ear morphogenesis	3	0.0659645	EYA1, WDR19, GJB6	6.73926	0.855572
GOTERM_BP_DIRECT	GO:1902261~positive regulation of delayed rectifier potassium channel activity	3	0.0659645	NOS1AP, AKAP6, NPPA	6.73926	0.855572
GOTERM_BP_DIRECT	GO:0030174~regulation of DNA-dependent DNA replication initiation	3	0.0659645	WRNIP1, TEX10, CDT1	6.73926	0.855572
GOTERM_BP_DIRECT	GO:0021631~optic nerve morphogenesis	3	0.0659645	CHRNB2, EPHB1, EPHB2	6.73926	0.855572
GOTERM_BP_DIRECT	GO:0046822~regulation of nucleocytoplasmic transport	3	0.0659645	RBM4, PPP1R12A, PPP1CC	6.73926	0.855572
GOTERM_BP_DIRECT	GO:1904261~positive regulation of basement membrane assembly involved in embryonic body morphogenesis	3	0.0659645	PHLDB1, CLASP1, CLASP2	6.73926	0.855572
GOTERM_BP_DIRECT	GO:0031325~positive regulation of cellular metabolic process	3	0.0659645	ACACA, ACLY, AGPAT1	6.73926	0.855572
GOTERM_BP_DIRECT	GO:0010035~response to inorganic substance	3	0.0659645	ATIC, EEF1A2, ADNP	6.73926	0.855572
GOTERM_BP_DIRECT	GO:0003323~type B pancreatic cell development	4	0.0674783	INSM1, DLL1, CDK6, NKX2-2	4.0844	0.860084
GOTERM_BP_DIRECT	GO:0030857~negative regulation of epithelial cell differentiation	4	0.0674783	CCND1, DLL1, ZEB1, SOX9	4.0844	0.860084
GOTERM_BP_DIRECT	GO:1902476~chloride transmembrane transport	14	0.067924	GABRG1, GABRG2, GLRB, GABRA2, GABRA1, GABRB3, GABRA6, GABRA5, SLC12A5, SLC17A7, BEST3, TTYH2, TTYH1, GABRQ	1.69085	0.859988
GOTERM_BP_DIRECT	GO:0000122~negative regulation of transcription from RNA polymerase II promoter	77	0.0680025	BMI1, ZNF536, BACH2, MED25, ZEB2, ZEB1, FOXO3, CUL3, PCGF2, WWP2, EED, H2AFY, OLIG2, CRY1, DAB2IP, CTBP2, SOX11, YY1, ZNF649, ZNF8, UBE2I, ARID1A, VAX2, HES6, PROX1, LEFTY1, SUZ12, TRIM37, ASCL1, CCND1, UHRF1, RFC1, MTF2, SIX1, VEGFA, TFAP2A, ZFPM2, ZNF431, ZNF746, MAD2L2, ZMYND11, HMGB1, EID2, USP2, SOX6, ZNF177, TAGLN3, HOXA2, CHD8, MEIS2, BCL11A, NKX3-2, TCF4, TCF3, SIM2, INSM1, ERF, KLF12, RY…	1.20121	0.858354
GOTERM_BP_DIRECT	GO:0007156~homophilic cell adhesion via plasma membrane adhesion molecules	21	0.0684509	PCDHB9, CADM4, CADM2, PCDH20, PCDH10, PLXNB3, DSCAML1, CELSR3, CELSR2, PCDH7, PCDH17, CDH8, CDH13, PCDH1, ROBO1, CDH18, PKD1, ROBO2, CDH10, DSCAM, KIRREL3	1.49287	0.858282
GOTERM_BP_DIRECT	GO:0001709~cell fate determination	5	0.0697298	HOXA2, CYP26B1, DSCAML1, DLL1, PROX1	3.12003	0.861633
GOTERM_BP_DIRECT	GO:0034199~activation of protein kinase A activity	5	0.0697298	PRKAR2B, ADCY8, PRKAR1B, ADCY6, PRKAR1A	3.12003	0.861633
GOTERM_BP_DIRECT	GO:0050796~regulation of insulin secretion	11	0.0713388	KCNC2, GCG, SLC25A4, KCNB1, NEUROD1, RAPGEF4, GNAS, KCNA5, CACNA1D, ABCC8, SNAP25	1.84408	0.866166
GOTERM_BP_DIRECT	GO:0060021~palate development	12	0.0724433	FRAS1, WFIKKN2, WFIKKN1, ANP32B, GABRB3, INSIG1, LRP6, TFAP2A, COL11A2, EPHB3, WNT7A, EPHB2	1.77349	0.868585
GOTERM_BP_DIRECT	GO:0017157~regulation of exocytosis	6	0.0757366	CPLX2, RAB3C, RALA, RAPGEF4, VAMP2, STX1B	2.59202	0.878862
GOTERM_BP_DIRECT	GO:0031018~endocrine pancreas development	6	0.0757366	INSM1, MNX1, NEUROD1, SOX9, EIF2AK3, NKX2-2	2.59202	0.878862
GOTERM_BP_DIRECT	GO:0043524~negative regulation of neuron apoptotic process	18	0.0773941	KIF14, XRCC2, GABRB3, ERBB3, GRIK2, CPEB4, GABRA5, AARS, ADNP, UBE2V2, SIX4, TOX3, DLX1, KRAS, FYN, SIX1, NTRK2, NRBP2	1.53165	0.882844
GOTERM_BP_DIRECT	GO:0001894~tissue homeostasis	5	0.0823586	ANKRD11, ACACA, GNAS, COL11A2, SOX9	2.95582	0.896937
GOTERM_BP_DIRECT	GO:0051968~positive regulation of synaptic transmission, glutamatergic	5	0.0823586	NLGN1, NLGN2, NLGN3, NRXN1, SHANK2	2.95582	0.896937
GOTERM_BP_DIRECT	GO:0045638~negative regulation of myeloid cell differentiation	5	0.0823586	MEIS2, DLL1, CDK6, MEIS1, CTR9	2.95582	0.896937
GOTERM_BP_DIRECT	GO:0010765~positive regulation of sodium ion transport	5	0.0823586	SGK2, SCN3B, ANK3, CNTN1, FGF12	2.95582	0.896937
GOTERM_BP_DIRECT	GO:0051493~regulation of cytoskeleton organization	5	0.0823586	PTK2, PLXNB1, STMN4, STMN1, AFAP1	2.95582	0.896937
GOTERM_BP_DIRECT	GO:0048260~positive regulation of receptor-mediated endocytosis	5	0.0823586	TF, KIF3A, SYNJ1, HIP1, SGIP1	2.95582	0.896937
GOTERM_BP_DIRECT	GO:0021772~olfactory bulb development	5	0.0823586	KIF14, DLX2, AGTPBP1, EFNA2, DPYSL2	2.95582	0.896937
GOTERM_BP_DIRECT	GO:0090190~positive regulation of branching involved in ureteric bud morphogenesis	5	0.0823586	SIX1, VEGFA, SIX4, SOX9, SOX8	2.95582	0.896937
GOTERM_BP_DIRECT	GO:0034260~negative regulation of GTPase activity	8	0.0833526	DAB2IP, RCC2, PTPRN2, PLXNB3, RTKN, TNK2, DGKI, ARFGEF1	2.08969	0.898289
GOTERM_BP_DIRECT	GO:0006325~chromatin organization	8	0.0833526	HMGB2, SOX1, NUCKS1, ACTL6B, ZNF462, MUM1, ING1, CHD3	2.08969	0.898289
GOTERM_BP_DIRECT	GO:0002089~lens morphogenesis in camera-type eye	4	0.0842166	SHROOM2, SOX1, SOX11, MEIS1	3.74404	0.899237
GOTERM_BP_DIRECT	GO:0046834~lipid phosphorylation	4	0.0842166	DGKD, DGKG, DGKI, AGK	3.74404	0.899237
GOTERM_BP_DIRECT	GO:0035278~miRNA mediated inhibition of translation	4	0.0842166	TNRC6C, RBM4, TNRC6B, TNRC6A	3.74404	0.899237
GOTERM_BP_DIRECT	GO:0032211~negative regulation of telomere maintenance via telomerase	4	0.0842166	NAT10, SRC, HNRNPU, PINX1	3.74404	0.899237
GOTERM_BP_DIRECT	GO:0071397~cellular response to cholesterol	4	0.0842166	LRP6, HMGCS1, GPLD1, LRP8	3.74404	0.899237
GOTERM_BP_DIRECT	GO:0006357~regulation of transcription from RNA polymerase II promoter	49	0.084662	HMGB1, ZNF274, HMGB2, ZNF18, FOXK2, ZNF131, FOXO3, ZEB1, WDR75, EPC2, ZNF704, NPAS3, HSF2, TRAK1, BRD7, ACTL6B, SIM2, CHD3, ELP3, BRD2, ZMYM4, KLF12, NUCKS1, TTC21B, SNAPC4, YY1, TTF1, ARID1A, MED13L, UBN1, MYCN, QRICH1, NRF1, MED4, SMARCE1, ZNF783, GTF2IRD1, PRKAR1A, FOXG1, VEGFA, SP4, MNX1, SMARCA5, CKS2, NEUROD2, HIF3A, ZSCAN18, RUVBL1, TCF12	1.24801	0.898976
GOTERM_BP_DIRECT	GO:0000731~DNA synthesis involved in DNA repair	7	0.0859755	EXO1, POLD3, RFC3, XRCC2, WRNIP1, CDKN2D, RAD51	2.24642	0.901163
GOTERM_BP_DIRECT	GO:0006511~ubiquitin-dependent protein catabolic process	23	0.086455	USP7, USP6, UBE4A, UBE3A, USP2, UBE4B, UBE2G2, UBE2I, CUL3, UBE2N, USP19, USP28, USP38, USP46, PSMD3, USP36, FBXL7, SIAH1, USP10, USP22, CHFR, RNF20, USP33	1.41944	0.900994
GOTERM_BP_DIRECT	GO:0055007~cardiac muscle cell differentiation	6	0.0864568	TSC1, TBX5, CACYBP, ARID1A, SOX6, PROX1	2.49602	0.899501
GOTERM_BP_DIRECT	GO:0018105~peptidyl-serine phosphorylation	17	0.0883741	CDK5R1, SGK2, CSNK1G1, CSNK1A1L, PRKCE, SRC, MAST1, CSNK1E, RPS6KA2, GSK3B, LMTK2, PKD1, DCLK2, TNKS, DCX, CAMK2A, EIF2AK3	1.52757	0.903269
GOTERM_BP_DIRECT	GO:0006461~protein complex assembly	16	0.0904127	PARD6B, PARD3, TCAP, MAGI1, WASF3, EPRS, SHANK1, SOX9, RIMS1, VAMP2, KPNA3, ATPAF1, CHAF1B, FANCA, GEMIN5, APC	1.54926	0.907172
GOTERM_BP_DIRECT	GO:1902474~positive regulation of protein localization to synapse	3	0.0932243	NLGN1, NLGN2, WNT7A	5.61605	0.912754
GOTERM_BP_DIRECT	GO:0042759~long-chain fatty acid biosynthetic process	3	0.0932243	PLP1, SCD, SCD5	5.61605	0.912754
GOTERM_BP_DIRECT	GO:0090036~regulation of protein kinase C signaling	3	0.0932243	AKAP12, SEZ6L, SEZ6	5.61605	0.912754
GOTERM_BP_DIRECT	GO:0010216~maintenance of DNA methylation	3	0.0932243	USP7, UHRF1, HELLS	5.61605	0.912754
GOTERM_BP_DIRECT	GO:0048512~circadian behavior	3	0.0932243	CSNK1E, USP2, BTBD9	5.61605	0.912754
GOTERM_BP_DIRECT	GO:0007185~transmembrane receptor protein tyrosine phosphatase signaling pathway	3	0.0932243	PTPRD, PTPRF, PTN	5.61605	0.912754
GOTERM_BP_DIRECT	GO:0060372~regulation of atrial cardiac muscle cell membrane repolarization	3	0.0932243	KCNA5, CACNA1D, NPPA	5.61605	0.912754
GOTERM_BP_DIRECT	GO:1901016~regulation of potassium ion transmembrane transporter activity	3	0.0932243	WWP2, FHL1, CACNA1D	5.61605	0.912754
GOTERM_BP_DIRECT	GO:2000171~negative regulation of dendrite development	3	0.0932243	DCC, BCL11A, SEZ6	5.61605	0.912754
GOTERM_BP_DIRECT	GO:0006468~protein phosphorylation	50	0.094882	STK31, CLK3, SRPK2, SGK2, BCR, STK25, PRKAB2, TBRG4, CDK6, PBK, PRKCE, MARK1, PDIK1L, MAP4K4, MAST1, CCND1, KSR2, BUB1B, NEK4, MAP3K13, EIF2AK3, NRBP2, KALRN, CAMK1D, PPP4R1, BRSK1, TRIB2, CAMKV, VRK1, SBK1, MAP3K1, BUB1, LMTK2, CAMK2B, ERCC3, CAMK2A, PIK3R1, PDK1, GUCY2F, SMAD9, RAF1, RPS6KL1, PLK4, CSNK1E, FYN, PRKAR1B, GSK3B, RASSF2, LIPE, CDC42BPB	1.23159	0.915322
GOTERM_BP_DIRECT	GO:0007017~microtubule-based process	7	0.0958027	TUBB, TUBB2B, TUBB2A, VBP1, TUBB8, TUBA1A, TUBB3	2.18402	0.916125
GOTERM_BP_DIRECT	GO:0042474~middle ear morphogenesis	5	0.0960232	EYA1, HOXA2, SIX1, INSIG1, NKX3-2	2.80803	0.915322
GOTERM_BP_DIRECT	GO:0007616~long-term memory	6	0.0979237	SLC17A7, GRIA1, ADCY8, EHMT2, SHANK1, BTBD9	2.40688	0.918301
GOTERM_BP_DIRECT	GO:0007528~neuromuscular junction development	6	0.0979237	ANK3, NTRK2, CACNB2, CACNG2, CACNB4, UNC13A	2.40688	0.918301
GOTERM_MF_DIRECT	GO:0003676~nucleic acid binding	147	1.0636e-10	HKR1, PNMA3, RBM15B, RBM4, RBM5, ZNF781, ZNF250, ZNF782, ZNF638, ZNF253, ZIC1, ZNF251, ZNF184, ZNF304, ZNF300, ZNF773, ZNF248, ZNF442, DHX33, DHX36, PTBP2, ZNF445, DHX30, PABPN1, ZNF594, ZNF644, ZNF507, YY1, AARS, ZNF649, ZNF8, ZNF7, HNRNPR, ZDBF2, ZNF3, ZNF500, TRMT11, ZNF197, ZNF433, ZNF431, ZNF587, FUS, RALYL, ZNF611, ZNF133, ZNF610, ZNF131, ZNF232, MYEF2, IGF2BP3, ZNF230, ZNF514, ZNF615, ZNF5…	1.69993	1.31248e-07
GOTERM_MF_DIRECT	GO:0005515~protein binding	885	3.54323e-10	LDHB, PPP2R5B, PPP2R5D, MED25, AMOTL2, SART1, CUL3, USP54, MAP3K4, GRIN2B, INCENP, ZNF397, DHX36, DHX30, KIF5A, LIFR, MYH7, MARK3, PROX1, TOX3, MED10, SSTR2, RCC2, ZNF783, FOXG1, BACE1, PRKRIP1, ARL8A, CHORDC1, EIF2AK3, SH3GL2, ORAI2, ZNF133, CACNB2, FAM19A1, ARFGEF1, ZNF513, SULT4A1, KBTBD7, NAT10, PPP2R2B, SGIP1, DHX9, ZC3H13, KIF3B, KIF3A, ZC3H15, PAIP2, PAIP1, FOXRED2, ACACA, NXF1, PRPSAP1, F…	1.1475	2.18617e-07
GOTERM_MF_DIRECT	GO:0003677~DNA binding	214	6.68103e-09	HKR1, SURF6, ZNF781, ZNF782, ZNF250, ZNF251, PHTF2, ZNF248, H2AFY, TIGD3, CRY1, TIGD7, ZNF644, YY1, ZNF507, LIG1, PROX1, RFC3, RFC4, RFC1, MTF2, ZNF783, FOXG1, PRDM2, ST18, FUS, ZNF611, ZNF133, ZNF610, ZNF131, MYEF2, ZNF230, MYT1, ZNF514, ZNF512, ZNF615, ZNF513, ZNF74, ZNF71, TCF4, TCF3, LHX9, ZNF528, ASXL3, DHX9, ZNF624, SMAD9, KLF12, ZNF621, RYBP, DDX1, ZBTB43, ZNF629, DLX1, RAD54L2, NCOR2, ZNF…	1.45616	2.74812e-06
GOTERM_MF_DIRECT	GO:0046872~metal ion binding	249	7.06172e-08	HKR1, ADCY8, ADCY6, ZNF781, ZNF782, ZNF250, ZNF253, ZNF251, ATP2B2, MAP3K4, ZNF773, ZNF248, ZNF397, U2AF1, ZRSR2, DDAH1, ESCO1, ZNF644, YY1, ZNF507, LIG1, OLA1, ZNF649, NUDT10, ZNF500, ABAT, PRDM2, UNC13C, UNC13A, ZNF611, MGAT5B, ZNF133, ZNF610, ZNF131, ZNF232, ZNF230, ZNF514, RIMS1, ZNF512, ZNF615, ZNF513, KRAS, ZNF74, FBXO5, ZNF71, GIT1, ZNF528, ASXL3, ZC3H13, ZNF624, ZC3H15, SMAD9, KLF12, ZNF6…	1.37085	2.17852e-05
GOTERM_MF_DIRECT	GO:0008017~microtubule binding	41	1.70381e-06	GAS2L3, KIFC1, KIF22, PRC1, APC2, FGF13, HDGFRP3, KIF13A, TUBGCP5, NEFH, CLASP1, CLASP2, DCX, JAKMIP2, KIF21A, GAPDH, SGIP1, APC, JAKMIP1, KIF14, KIF3B, CCDC88A, OPA1, KIF3A, KIF5A, MAP1A, DPYSL5, GAS2, DPYSL2, REEP1, MID1, KIF3C, KIF1B, RCC2, CEP350, MAP2, KIF19, CLIP2, CLIP3, MAP6, MAP6D1	2.24528	0.000420412
GOTERM_MF_DIRECT	GO:0044325~ion channel binding	27	3.87693e-06	KCNC2, KCNC1, PACS2, TCAP, SCN3B, KCNAB1, FHL1, FGF13, FGF12, KCNIP2, RIMS1, RIMS4, SRC, ANK3, GOPC, PKD1, USP10, KCND3, KCNB1, ACTN2, PDE4D, PPP1R9A, FYN, YWHAQ, AKAP6, ABCC8, CALM1	2.72167	0.000797039
GOTERM_MF_DIRECT	GO:0003700~transcription factor activity, sequence-specific DNA binding	126	3.94892e-06	ZNF451, ARNT2, ZNF250, ZNF782, FOXO3, ZIC1, ZNF251, ZNF304, ZNF300, ZNF773, ZNF397, ZNF445, YY1, ZNF649, MTA1, ZNF8, ZNF7, VAX2, HES6, PROX1, ZNF3, ZNF500, FOXN4, ASCL1, UHRF1, ZNF197, GTF2IRD1, SIX1, MNX1, TFAP2A, PRDM2, ST18, HMGB1, ZNF611, HMGB2, SOX1, ZNF133, ZNF131, SOX5, ZNF232, SOX6, MYT1, SOX9, ZNF514, NR2C2, ZNF615, MEIS2, HOXA3, ZNF696, ZNF74, ZNF71, ZNF420, TCF4, SLC30A9, TCF3, NKX2-2,…	1.49347	0.000695897
GOTERM_MF_DIRECT	GO:0005524~ATP binding	177	2.18929e-05	KIFC1, XRCC2, STK31, ADCY8, ADCY6, KIF13A, ATP2B2, MAP3K4, CLK3, DHX33, DHX36, DDX21, DHX30, NMNAT2, MAGI3, CARS, BCR, STK25, MAGI1, CSNK1G1, KIF5A, LIG1, AARS, ABCC11, OLA1, MYH7, UBE2J2, NAV3, MARK3, CLPX, HNRNPU, MARK1, MAP4K4, RFC4, RFC1, NAV2, ATP9A, SMARCA5, NEK4, CHORDC1, EIF2AK3, MYH7B, NRBP2, KALRN, CHKA, ERBB3, CHEK1, EPHA10, EPHB3, SRC, EPHB1, EPHB2, CAMKV, VRK1, PTK2, KRAS, DDX46, SBK…	1.3486	0.00337132
GOTERM_MF_DIRECT	GO:0019894~kinesin binding	12	0.000131518	ATCAY, KIF1B, PRC1, KIF5A, KCNA2, MAPK8IP2, MAPK8IP3, NEFH, LRP8, MAPK8IP1, ARHGEF10, JAKMIP1	3.90538	0.0178721
GOTERM_MF_DIRECT	GO:0003682~chromatin binding	57	0.000175081	ZEB1, WDR82, TOP1, PCGF2, EED, BAHCC1, DHX30, TOP2A, CTBP2, ADNP, TTF1, MTA1, TOX3, FOXN4, RAD51, TRIM37, ASCL1, SMARCE1, HOXC13, SIX1, PYGO1, TFAP2A, ZNF431, RNF20, ZMYND11, ZNF274, SOX9, ZMYND8, MEIS1, CHD8, CENPA, PELP1, TCF4, SLC30A9, HELLS, NKX2-2, EXO1, MSH6, SSRP1, BRD2, RFX4, NUCKS1, DDX1, WHSC1, PHF12, FEZF2, DLX2, DLX1, HDAC2, PHF13, PHF21B, CKS2, NEUROD1, RIT2, CHAF1B, TEX10, NCOR2	1.66054	0.0213752
GOTERM_MF_DIRECT	GO:0016301~kinase activity	39	0.000281058	CHKA, CDK5R1, ILKAP, NELL2, CHEK1, TRRAP, SRC, CKB, PRKAR2B, DGKD, PACSIN2, CDKN2D, BUB1, PIK3R3, CAMK2A, PIK3R1, PIK3R2, GIT1, PDK1, MAGI3, MAGI2, BCR, PRKAB2, AKAP8L, RAF1, MARK1, CDKN1C, RPS6KA2, PRKAR1B, GSK3B, PRKAR1A, NTRK2, MAPK8IP2, MAPK8IP3, AKAP6, TNK2, NRGN, MAPK8IP1, CALM1	1.84331	0.031042
GOTERM_MF_DIRECT	GO:0005001~transmembrane receptor protein tyrosine phosphatase activity	8	0.000348456	PTPRD, PTPRF, PTPRZ1, PTPRG, PTPRN2, PTPRA, PTPRS, PTPRO	5.36032	0.0352045
GOTERM_MF_DIRECT	GO:0004725~protein tyrosine phosphatase activity	21	0.0003744	PTPRD, PTPRF, CDC14B, PTPRG, PTPRZ1, PTPN5, PTPRN2, PTPRA, EPM2A, PTPN4, PTPRS, CDC25C, PTPRN, PTPDC1, PTPRO, CDC25A, MTMR2, EYA1, DUSP16, DNAJC6, MTMR7	2.39204	0.0349215
GOTERM_MF_DIRECT	GO:0005249~voltage-gated potassium channel activity	15	0.00038258	KCNC2, KCNC1, KCND3, KCNAB3, KCND2, KCNAB1, KCNB1, KCNA2, KCNA1, KCNH7, KCNA6, KCNQ2, KCNK1, KCNH3, KCNV1	2.94587	0.0331657
GOTERM_MF_DIRECT	GO:0019901~protein kinase binding	54	0.000383416	PRC1, BCAR1, ADCY6, CSPG4, NBEA, FOXO3, CCNE2, TBC1D14, CDKN2D, H2AFY, SV2A, CRY1, CCNA2, IBTK, KIF14, DAB2IP, ARHGEF7, PPP1CC, CEP152, STX1B, CCND1, RCC2, PRKRIP1, MAP3K13, CDK5R1, SNAP91, PPP1R12B, BRSK1, KCNA5, VRK1, PTK2, MAP3K1, PPP1R12A, FBXO5, NEFH, PKD1, AXIN2, DCX, TRAF4, APC, MAG, SASH1, EEF1A2, SLC12A5, DPYSL2, CDC25C, CDC25A, CCNB3, PPP1R9A, GSK3B, MAPK8IP2, CKS2, LIPE, CALM1	1.6359	0.0310559
GOTERM_MF_DIRECT	GO:0035064~methylated histone binding	14	0.000518867	MSH6, ZMYND11, ING3, WDR5, ZMYND8, SUZ12, CHD8, UHRF1, CDYL, PHF2, PHF13, MTF2, ING1, MPHOSPH8	3.00886	0.0392375
GOTERM_MF_DIRECT	GO:0008022~protein C-terminus binding	31	0.000558298	USP7, PEX5, SAE1, SRC, ATP2B2, PPP2CA, PPP2CB, TCF4, ERCC3, TOP2A, TERF2, SASH1, MAGI1, MPDZ, CEP135, VTA1, HPCAL4, YWHAB, TOPBP1, SHANK1, PPP1CC, NCL, KCNK3, RAD51, ATXN2, PPP1R9A, ATP2A2, YWHAQ, SIAH1, ABL1, KPNA3	1.94017	0.0397265
GOTERM_MF_DIRECT	GO:0004890~GABA-A receptor activity	8	0.000771893	GABRG1, GABRG2, GABRA2, GABRA1, GABRB3, GABRA6, GABRA5, GABRQ	4.79608	0.0515612
GOTERM_MF_DIRECT	GO:0005251~delayed rectifier potassium channel activity	11	0.000796409	KCNC2, KCNC1, KCND3, KCND2, KCNA2, KCNB1, KCNA1, KCNA6, KCNA5, KCNQ2, KCNV1	3.48049	0.0504293
GOTERM_MF_DIRECT	GO:0019208~phosphatase regulator activity	5	0.00166274	SBF1, SBF2, PPP1R12B, PPP1R12A, ZEB2	8.13621	0.0975812
GOTERM_MF_DIRECT	GO:0008046~axon guidance receptor activity	5	0.00166274	ROBO1, ROBO2, EPHB3, EPHB1, EPHB2	8.13621	0.0975812
GOTERM_MF_DIRECT	GO:0044822~poly(A) RNA binding	127	0.00257694	SURF6, RBM15B, RBM4, RBM5, ZNF638, SART1, CNOT4, TOP1, WDR75, CLK3, PUM1, U2AF1, DHX33, DDX21, DHX36, PTBP2, DHX30, FNDC3A, PABPN1, KRR1, TBRG4, PPP1CC, HNRNPR, HNRNPU, RCC2, SRP72, ADD1, FUS, HMGB1, RALYL, FIP1L1, HMGB2, PCDH20, MYEF2, IGF2BP3, RIMS1, DDX46, PELP1, C1ORF52, NGRN, NAT10, HIST1H4D, NOVA2, NOVA1, DHX9, ZC3H13, SRP54, ZC3H15, DDX1, AKAP8L, THUMPD1, YTHDC1, RNPS1, CASC3, NXF1, HEATR6…	1.28133	0.140687
GOTERM_MF_DIRECT	GO:0005234~extracellular-glutamate-gated ion channel activity	7	0.00332461	GRIN2B, GRIA2, GRIA1, GRIK2, GRIK3, GRID2, GRIA4	4.42971	0.170383
GOTERM_MF_DIRECT	GO:0001046~core promoter sequence-specific DNA binding	11	0.00341753	TOP1, NRF1, SOX1, THRAP3, H2AFY, MTA1, ZNF431, SOX9, CRY1, PROX1, SOHLH2	2.9139	0.167791
GOTERM_MF_DIRECT	GO:0030552~cAMP binding	8	0.0035915	PRKAR2B, PDE2A, PRKAR1B, PRKAR1A, PDE10A, RAPGEF4, PDE4D, RAPGEF2	3.7969	0.168892
GOTERM_MF_DIRECT	GO:0031625~ubiquitin protein ligase binding	40	0.00404472	USP7, SNCAIP, USP2, GRIK2, UBE2G2, RANGAP1, UBE2V2, TRIB2, CKB, CUL3, PRKAR2B, USP19, TUBB, FBXW7, PCBP2, BTBD3, SPG20, RALA, AXIN2, NDUFS2, TRAF4, GABARAPL1, DTX1, PDE4D, UBE2I, UBE2J2, CASC3, MID1, BTBD9, TRIM37, UBE2N, GSK3B, PRKAR1A, RAD18, TNK2, ZNF746, NGFR, RNF20, MPHOSPH8, CBS	1.58755	0.181312
GOTERM_MF_DIRECT	GO:0000400~four-way junction DNA binding	6	0.00526714	HMGB1, MSH6, HMGB2, XRCC2, YY1, RAD51	4.88172	0.221703
GOTERM_MF_DIRECT	GO:0050811~GABA receptor binding	6	0.00526714	GABRG1, GABARAPL1, PPP2CA, TRAK1, GABRA5, JAKMIP1	4.88172	0.221703
GOTERM_MF_DIRECT	GO:0005246~calcium channel regulator activity	8	0.00730602	GRM3, SGK2, NRXN2, NRXN3, HPCAL4, STIM2, TSPAN13, NRXN1	3.37502	0.284761
GOTERM_MF_DIRECT	GO:0004970~ionotropic glutamate receptor activity	6	0.00733701	GRIA2, GRIA1, GRIK2, GRIK3, GRID2, GRIA4	4.55628	0.277143
GOTERM_MF_DIRECT	GO:0035255~ionotropic glutamate receptor binding	7	0.00773713	FUS, GNAS, CACNG2, SHANK1, SHANK2, DLG2, NETO1	3.7969	0.281442
GOTERM_MF_DIRECT	GO:0000166~nucleotide binding	45	0.00891305	FUS, RALYL, ADCY8, RBM15B, CPEB4, RBM4, TRA2A, SYNJ1, RBM5, MYEF2, ZNF638, IGF2BP3, POLR2D, TRIB2, CNOT4, EXOSC10, ATP2B2, RBM4B, TNRC6C, U2AF1, GPSM2, ZRSR2, PTBP2, CRY1, TNRC6B, RBM11, TNRC6A, PABPN1, CDC6, GRSF1, RNPS1, ELAVL3, NXF1, ELAVL4, HNRNPR, NCL, RAD51, EIF4B, UPF3A, TAF15, EIF4H, CPSF6, RBM14, CHFR, ENOX1	1.47293	0.308068
GOTERM_MF_DIRECT	GO:0046935~1-phosphatidylinositol-3-kinase regulator activity	4	0.0110056	CCKBR, PIK3R3, PIK3R1, PIK3R2	7.59379	0.356301
GOTERM_MF_DIRECT	GO:0051010~microtubule plus-end binding	5	0.0117775	CKAP5, CLIP2, CLASP1, CLASP2, APC	5.17759	0.366734
GOTERM_MF_DIRECT	GO:0008066~glutamate receptor activity	5	0.0117775	GRM3, GRIA1, GRIK3, GRID2, GRM1	5.17759	0.366734
GOTERM_MF_DIRECT	GO:0016874~ligase activity	36	0.0126152	UBE3A, PPIL2, ZNF451, RNF182, TRAIP, MKRN3, CNOT4, LNX1, TRIM2, WWP2, TRIM9, RNF165, RNF128, PELI2, SUCLA2, RNF144A, UBE4A, DTX1, LIG1, UBE4B, DTX3, ACACA, HACE1, HERC3, UBE2I, MID1, TRIM62, RNF180, TRIM37, UHRF1, TRIM36, MEX3C, RAD18, SIAH1, CHFR, RNF20	1.51876	0.377948
GOTERM_MF_DIRECT	GO:0030695~GTPase regulator activity	6	0.013046	RGS12, TSC1, GOPC, RUNDC3A, GPSM2, RIMS1	4.02024	0.379115
GOTERM_MF_DIRECT	GO:0004672~protein kinase activity	45	0.0148645	CDK5R1, STK31, ERBB3, EPHA10, CHEK1, BRSK1, SOX9, SRC, TRIB2, CAMKV, PTK2, VRK1, MAP3K4, CLK3, MAP3K1, BUB1, CAMK2B, ERCC3, CAMK2A, PDK1, GUCY2F, SRPK2, CSNK1G1, STK25, RAF1, TBRG4, PBK, PRKCE, RPS6KL1, DDR1, MAP4K4, CCND1, KSR2, CSNK1E, RPS6KA2, GSK3B, RASSF2, BUB1B, TNK2, NEK4, ABL1, EIF2AK3, NRBP2, CDC42BPB, KALRN	1.4278	0.410226
GOTERM_MF_DIRECT	GO:0008432~JUN kinase binding	4	0.0180128	PTK2, MAPK8IP3, MAPK8IP1, MAD2L2	6.50896	0.463703
GOTERM_MF_DIRECT	GO:0003714~transcription corepressor activity	28	0.0192906	ZMYND11, ERF, ZNF274, NANOG, CTBP2, KLF12, YY1, HR, KCTD1, YWHAB, RYBP, MTA1, ZEB1, PROX1, CBFA2T2, CCND1, CDYL, MEIS2, CASP8AP2, NEUROD2, HIF3A, BRD7, ZFPM2, HDAC9, TCF4, LHX9, NCOR2, CRYM	1.57113	0.477774
GOTERM_MF_DIRECT	GO:0042393~histone binding	19	0.0198306	BRD1, ZMYND11, ANP32B, ANP32D, PHF12, MCM2, ZMYND8, UIMC1, UHRF1, CHD8, PHF21B, SMARCA5, BRD7, CKS2, TNKS, HIST1H4D, HIST3H3, RNF20, CHAF1B	1.77396	0.478186
GOTERM_MF_DIRECT	GO:0004842~ubiquitin-protein transferase activity	41	0.0219444	HECW1, HECW2, BACH2, UBE3A, PPIL2, UBE2G2, RNF182, CNOT4, LNX1, KLHL7, CUL3, TRIM2, FBXW7, RMND5A, ZNF738, WWP2, TRIM9, KLHL22, KBTBD7, FBXW11, TRAF4, RNF144A, MAGEL2, HACE1, PDZRN4, HERC3, GAN, TRIM62, UBE2N, TRIM37, UBE2E3, UHRF1, TRIM36, KLHL15, SIAH1, FBXL7, CHFR, RNF20, KBTBD11, UBE2E2, MPHOSPH8	1.41951	0.504444
GOTERM_MF_DIRECT	GO:0097110~scaffold protein binding	10	0.0221114	NLGN4X, GRID2, CACNA1G, NLGN1, DLL1, NLGN3, PDE4D, KCNA5, SHANK1, SRC	2.37306	0.49832
GOTERM_MF_DIRECT	GO:0005230~extracellular ligand-gated ion channel activity	8	0.0221765	GABRG1, GABRG2, GABRA2, GABRA1, GABRB3, GABRA6, GABRA5, GABRQ	2.76138	0.490829
GOTERM_MF_DIRECT	GO:0017137~Rab GTPase binding	20	0.0249102	KIF3A, HPS4, MICAL3, HACE1, RPH3A, RIMS1, USP6NL, ADPRHL1, RAB11FIP3, DMXL2, TBC1D14, TBC1D5, TBC1D7, ODF2, NGFR, ERC1, GOLGA5, EHD1, ANKFY1, RHOBTB3	1.7001	0.523437
GOTERM_MF_DIRECT	GO:0003730~mRNA 3'-UTR binding	10	0.0250474	PCBP4, CPEB4, RBM4, PUM1, RNPS1, IGF2BP3, ELAVL4, RNF20, HNRNPR, LARP1	2.32463	0.517106
GOTERM_MF_DIRECT	GO:0001158~enhancer sequence-specific DNA binding	6	0.0262415	ZNF704, HMGB2, SOX11, YY1, SOX9, FOXN4	3.41721	0.525637
GOTERM_MF_DIRECT	GO:0015631~tubulin binding	9	0.0276016	KIF14, FYN, AGTPBP1, STMN2, NCALD, STMN4, VBP1, STMN1, HDGFRP3	2.44086	0.535846
GOTERM_MF_DIRECT	GO:0004722~protein serine/threonine phosphatase activity	11	0.0281858	PPM1G, ILKAP, PPM1E, CDC14B, PPP2R5D, PPP2CB, EPM2A, PPP2R2B, PPP1CC, PPP2R2D, PPP2R2A	2.1603	0.535585
GOTERM_MF_DIRECT	GO:0034236~protein kinase A catalytic subunit binding	5	0.0289045	PRKAR2B, GSK3B, PRKAR1B, PRKAR1A, SOX9	4.0681	0.537024
GOTERM_MF_DIRECT	GO:0003723~RNA binding	62	0.030762	SURF6, ZMAT3, RBM15B, RBM4, SYNJ1, RBM5, ZNF638, CNOT4, PCBP4, PCBP1, PCBP2, U2AF1, PUM1, PTBP2, ZRSR2, DLG2, CSDC2, JAKMIP1, PABPN1, NOL4, EXOSC9, MRPL3, SNRPN, YY1, HNRNPR, NCL, HNRNPU, EIF4G1, SUZ12, TARS, EYA1, SMARCE1, KHSRP, CPSF6, SNRPF, SNRPE, ADAD2, FUS, IGF2BP3, TNRC6C, TDRKH, ZNF74, NOVA2, NOVA1, ADARB2, PAIP1, THUMPD1, GRSF1, YTHDC1, RNPS1, ELAVL3, LRRC47, NXF1, CASC3, ELAVL4, EIF4B, …	1.29108	0.552132
GOTERM_MF_DIRECT	GO:0008144~drug binding	13	0.0323118	CHKA, SRP54, HMGB2, GLRB, GABRA1, PDE2A, CHRM2, HMGCS1, CHRNB2, PDE4D, PDE10A, TOP2A, HTR2A	1.94841	0.562714
GOTERM_MF_DIRECT	GO:0004386~helicase activity	14	0.03356	DHX9, DDX1, HELZ, EIF4B, NAV2, EIF4H, GTF2F2, SMARCA5, DHX33, RAD54L2, DHX36, ERCC3, HELLS, CHD3	1.87611	0.569358
GOTERM_MF_DIRECT	GO:0008026~ATP-dependent helicase activity	7	0.0371518	DHX9, DDX1, DHX33, DHX36, CHD6, DHX30, CHD5	2.74948	0.599905
GOTERM_MF_DIRECT	GO:0019888~protein phosphatase regulator activity	7	0.0371518	PPP4R2, PPP2R5B, PPP4R1, PPP2R5D, PPP2R2B, PPP2R2D, PPP2R2A	2.74948	0.599905
GOTERM_MF_DIRECT	GO:0005267~potassium channel activity	8	0.0394332	KCNA2, KCNA1, KCNK1, KCNQ2, ABCC8, KCNIP1, KCNK3, KCNK10	2.46285	0.615084
GOTERM_MF_DIRECT	GO:0004971~AMPA glutamate receptor activity	3	0.0409377	GRIA2, GRIA1, GRIA4	8.54302	0.622133
GOTERM_MF_DIRECT	GO:0005250~A-type (transient outward) potassium channel activity	3	0.0409377	KCND3, KCND2, KCNIP2	8.54302	0.622133
GOTERM_MF_DIRECT	GO:0004594~pantothenate kinase activity	3	0.0409377	PANK4, PANK3, PANK1	8.54302	0.622133
GOTERM_MF_DIRECT	GO:0035014~phosphatidylinositol 3-kinase regulator activity	3	0.0409377	PIK3R3, PIK3R1, PIK3R2	8.54302	0.622133
GOTERM_MF_DIRECT	GO:0070300~phosphatidic acid binding	5	0.0456921	PACSIN2, PITPNC1, NRGN, RAPGEF2, MARK1	3.55959	0.656565
GOTERM_MF_DIRECT	GO:0031434~mitogen-activated protein kinase kinase binding	5	0.0456921	DAB2IP, MAPK8IP3, RAF1, MAPK8IP1, TRIB2	3.55959	0.656565
GOTERM_MF_DIRECT	GO:0004114~3',5'-cyclic-nucleotide phosphodiesterase activity	6	0.0458108	PDE2A, UBE4A, PDE7A, PDE10A, PDE9A, PDE4D	2.97148	0.650801
GOTERM_MF_DIRECT	GO:0045296~cadherin binding	6	0.0458108	CDH13, CDK5R1, TRPC4, ANK3, CTNNA3, APC	2.97148	0.650801
GOTERM_MF_DIRECT	GO:0005540~hyaluronic acid binding	6	0.0458108	HAPLN2, HAPLN1, HAPLN4, ACAN, BCAN, NCAN	2.97148	0.650801
GOTERM_MF_DIRECT	GO:0016887~ATPase activity	24	0.0505677	KIF14, KIFC1, MSH6, KIF22, ABCF2, WRNIP1, OLA1, MYH7, ABCG4, KIF3C, CLPX, ATP13A4, KIF13A, RFC3, KIF1B, SMARCA5, ABCD3, KIF19, RUVBL1, KIF21A, DYNC1H1, PSMD6, ERCC3, RHOBTB3	1.49386	0.681285
GOTERM_MF_DIRECT	GO:0015467~G-protein activated inward rectifier potassium channel activity	4	0.0506263	KCNJ16, KCNJ9, KCNJ12, KCNJ3	4.55628	0.67526
GOTERM_MF_DIRECT	GO:0043142~single-stranded DNA-dependent ATPase activity	4	0.0506263	RFC3, RFC4, RAD18, RAD51	4.55628	0.67526
GOTERM_MF_DIRECT	GO:0008013~beta-catenin binding	13	0.0535128	SHROOM2, TRPC4, APC2, CTNND2, FOXO3, SOX9, CTNNA3, CHD8, DACT3, GSK3B, AXIN2, BCL9, APC	1.80584	0.689672
GOTERM_MF_DIRECT	GO:0031435~mitogen-activated protein kinase kinase kinase binding	5	0.0557371	SASH1, DAB2IP, MAPK8IP3, MAPK8IP1, TCF3	3.3502	0.698656
GOTERM_MF_DIRECT	GO:0008574~ATP-dependent microtubule motor activity, plus-end-directed	5	0.0557371	KIF14, KIF3B, KIF3A, KIF5A, KIF19	3.3502	0.698656
GOTERM_MF_DIRECT	GO:0008094~DNA-dependent ATPase activity	7	0.0567509	CHD8, XRCC2, DHX36, CHD6, ERCC3, TOP2A, RAD51	2.49171	0.699289
GOTERM_MF_DIRECT	GO:0015459~potassium channel regulator activity	8	0.0569418	KCNAB3, SGK2, KCNAB1, DPP6, KCNIP2, KCNIP1, KCNV1, KCNMB2	2.27814	0.69456
GOTERM_MF_DIRECT	GO:0005200~structural constituent of cytoskeleton	16	0.057087	TUBB2B, ACTA1, TUBB2A, TUBB, FRMD5, TUBGCP5, EPB41L1, SORBS2, ANK3, SPTBN1, NEFH, ACTL6B, TUBB8, TUBA1A, TUBB3, HIP1	1.65683	0.689614
GOTERM_MF_DIRECT	GO:0008134~transcription factor binding	34	0.058584	USP7, E2F2, HMGB1, HMGB2, E2F5, MED25, ZEB1, SOX8, TRIB2, MEIS2, PELP1, WWP2, BRD7, ERCC3, CRY1, TCF3, PIK3R1, NKX2-2, CSDC2, NUCKS1, TBX5, KCTD1, UBE2I, HES6, PTPRN, CCND1, HDAC2, NAB1, NEUROD1, ZFPM2, HDAC9, TCF12, NCOR2, ADD1	1.36367	0.693485
GOTERM_MF_DIRECT	GO:0004674~protein serine/threonine kinase activity	43	0.0625746	STK31, CHEK1, BRSK1, VRK1, CLK3, SBK1, PAK3, MAP3K1, LMTK2, BUB1, DCLK2, CAMK2B, CAMK2A, SRPK2, BCR, SGK2, CSNK1G1, CSNK1A1L, RAF1, PBK, PRKCE, MARK3, MARK1, RPS6KL1, PDIK1L, MAP4K4, ACVR2A, MAST1, PLK4, KSR2, CSNK1E, RPS6KA2, ULK2, GSK3B, BUB1B, TNK2, NEK4, MAP3K13, EIF2AK3, NRBP2, CDC42BPB, KALRN, CAMK1D	1.30266	0.712323
GOTERM_MF_DIRECT	GO:0051373~FATZ binding	3	0.0643057	TCAP, ACTN2, MYOZ1	6.83441	0.716867
GOTERM_MF_DIRECT	GO:0005231~excitatory extracellular ligand-gated ion channel activity	3	0.0643057	GRIA2, GRIA1, GRIA4	6.83441	0.716867
GOTERM_MF_DIRECT	GO:0022851~GABA-gated chloride ion channel activity	3	0.0643057	GABRA2, GABRA1, GABRB3	6.83441	0.716867
GOTERM_MF_DIRECT	GO:0097109~neuroligin family protein binding	3	0.0643057	NRXN2, NRXN3, NRXN1	6.83441	0.716867
GOTERM_MF_DIRECT	GO:0004143~diacylglycerol kinase activity	4	0.0651946	DGKD, DGKG, DGKI, AGK	4.14207	0.716485
GOTERM_MF_DIRECT	GO:0019992~diacylglycerol binding	4	0.0651946	DGKD, RAPGEF2, UNC13C, UNC13A	4.14207	0.716485
GOTERM_MF_DIRECT	GO:0005003~ephrin receptor activity	4	0.0651946	EPHA10, EPHB3, EPHB1, EPHB2	4.14207	0.716485
GOTERM_MF_DIRECT	GO:0051020~GTPase binding	6	0.0721792	PPP1R9A, FNBP1L, GNB1, EPRS, SPTBN1, PTPRN	2.62862	0.748373
GOTERM_MF_DIRECT	GO:0030507~spectrin binding	6	0.0721792	KIF3A, GNB1, ANK3, USH1C, PTPRN, ADD1	2.62862	0.748373
GOTERM_MF_DIRECT	GO:0051219~phosphoprotein binding	7	0.0726966	PLAT, GPRIN1, THRAP3, YWHAB, MID1, TOX3, SRC	2.34514	0.745801
GOTERM_MF_DIRECT	GO:0070888~E-box binding	7	0.0726966	ASCL1, NEUROD2, NEUROD1, ZEB1, TCF4, TCF12, TCF3	2.34514	0.745801
GOTERM_MF_DIRECT	GO:0005088~Ras guanyl-nucleotide exchange factor activity	16	0.0778436	IL5, ERBB3, PTPRA, ACTN2, NCAM1, PTK2, GRIN2B, FYN, SPTBN1, CAMK2B, RAPGEF4, SHC3, RAPGEF2, CAMK2A, NRG2, CALM1	1.58479	0.765273
GOTERM_MF_DIRECT	GO:0004016~adenylate cyclase activity	5	0.0790514	GUCY2F, ADCY8, ADCY6, GUCY1A2, NPR3	2.99755	0.765836
GOTERM_MF_DIRECT	GO:0005525~GTP binding	43	0.0810723	TUFM, SEPT3, RAB3C, TUBB2B, RAB9B, TUBB2A, GNA11, RTKN, RAB40A, TUBB, KRAS, DIRAS2, RASL10B, RHOBTB2, GUCY1A2, RAB11B, RALA, RAB6B, ERAS, TUBB8, TUBA1A, ERCC3, EHD1, TUBB3, RHOBTB3, GUCY2F, SRP54, OPA1, EEF1A2, OLA1, RAB30, NOLC1, ARF3, GSPT2, RAB5A, RAB15, GNAS, ARL8A, RIT2, NKIRAS2, C9ORF69, SEPT8, SEPT9	1.27552	0.769952
GOTERM_MF_DIRECT	GO:0015279~store-operated calcium channel activity	4	0.0814403	ORAI2, TRPC4, TRPC3, STIM2	3.7969	0.766814
GOTERM_MF_DIRECT	GO:0042803~protein homodimerization activity	76	0.0833392	CADM4, MASP1, GRIK2, CADM2, HPS4, CUL3, KLHL7, ACOT7, PRMT8, TRIM9, HSF2, OLIG2, GOLGA5, TOP2A, RBM11, CRYBB2, AADAT, CARS, DAB2IP, CTBP2, CCDC88A, STK25, ACTN2, PTPRO, ECT2, TOX3, TRIM37, TARS, ASCL1, RAB11FIP3, SBF2, VEGFA, TFAP2A, ABAT, EIF2AK3, JAM3, MAP3K13, ADD1, CHKA, ERBB3, HMGCS1, ADH5, DSCAML1, ASNS, ZNF365, MTMR2, DGKD, ATIC, BCL11A, CACYBP, ABCD3, CAMK2B, TCF4, CAMK2A, TCF3, TERF2, HI…	1.18588	0.770295
GOTERM_MF_DIRECT	GO:0003777~microtubule motor activity	12	0.0895143	KIF14, KIF13A, KIFC1, KIF22, KIF3B, KIF1B, KIF3A, KIF5A, KIF19, KIF21A, DYNC1H1, KIF3C	1.7086	0.79066
GOTERM_MF_DIRECT	GO:0003712~transcription cofactor activity	11	0.0903355	WDR75, ZMYND11, MED4, MEIS2, ZNF783, THRAP3, DDX1, PHF21B, HES6, TRRAP, ZMYND8	1.76475	0.789399
GOTERM_MF_DIRECT	GO:0050839~cell adhesion molecule binding	10	0.0904161	PTPRD, CADM4, NRXN2, NRXN3, CADM2, NLGN4X, NLGN1, NLGN2, NLGN3, NRXN1	1.83721	0.785347
GOTERM_MF_DIRECT	GO:0008503~benzodiazepine receptor activity	3	0.0909557	GABRG2, GABRA2, GABRA6	5.69534	0.783087
GOTERM_MF_DIRECT	GO:0043184~vascular endothelial growth factor receptor 2 binding	3	0.0909557	DAB2IP, PDCL3, VEGFA	5.69534	0.783087
GOTERM_MF_DIRECT	GO:0030332~cyclin binding	5	0.0922539	INSM1, CUL3, FBXW7, USP2, CDK6	2.84767	0.783741
GOTERM_MF_DIRECT	GO:0005242~inward rectifier potassium channel activity	5	0.0922539	KCNJ16, KCNJ9, KCNJ12, KCNK1, KCNJ3	2.84767	0.783741
GOTERM_MF_DIRECT	GO:0005085~guanyl-nucleotide exchange factor activity	16	0.0923906	RALGPS1, ARHGEF7, MCF2, HPS4, DOCK9, ARHGEF12, ECT2, ARFGEF1, MCF2L, GAPVD1, TIAM2, RAPGEF4, DOCK10, MON1A, KALRN, NET1	1.5445	0.780026
GOTERM_MF_DIRECT	GO:0008139~nuclear localization sequence binding	6	0.0935051	NUP153, CABP1, TNPO2, KPNA3, KPNB1, KPNA2	2.44086	0.780031
GOTERM_MF_DIRECT	GO:0061630~ubiquitin protein ligase activity	23	0.0962842	RNF144A, HECW1, UBE3A, PPIL2, UBE2G2, UBE2V2, UBE2I, UBE2J2, TRAIP, MED10, CUL3, UBE2N, TRIM37, RNF180, UHRF1, RNF165, WWP2, RNF128, RAD18, FANCF, SIAH1, CHFR, FBXW11	1.40099	0.786123
GOTERM_MF_DIRECT	GO:0034450~ubiquitin-ubiquitin ligase activity	4	0.0992271	UBE4A, PPIL2, UBE4B, PELI2	3.50483	0.792501
GOTERM_MF_DIRECT	GO:0051393~alpha-actinin binding	4	0.0992271	MAGI1, KCNA5, CACNA1D, MYOT	3.50483	0.792501
GOTERM_MF_DIRECT	GO:0042802~identical protein binding	77	0.0994194	PNMA5, LDHB, CEP72, MTSS1, SCHIP1, SEPT3, SNCAIP, PRC1, UBE2G2, MBIP, AMOTL2, MKRN3, CEP70, KLHL7, CLK3, PRMT8, PACSIN2, ROBO1, ATXN10, EDC3, EED, ROBO2, CRYBB2, DAB2IP, FOXJ2, PTPRG, PRKAB2, ACTN2, TOPBP1, NCL, ZNF3, RAD51, PYCR1, BLMH, UHRF1, DACT3, PLEKHH2, ZNF783, VEGFA, CNTN2, RAD18, SIAH1, EIF2AK3, MAP3K13, SH3GL2, FUS, RALYL, ALDH18A1, USP2, ERBB3, WRNIP1, CLDN12, APLP1, EPHB2, FBXW7, GPSM…	1.17101	0.789202
GOTERM_CC_DIRECT	GO:0030054~cell junction	93	7.23821e-15	KCNC2, SLC8A3, ENAH, SEPT3, OSBP, GABRB3, GRIK2, GRIK3, CPEB4, GABBR1, GABBR2, SYNGR1, ATP2B2, ATCAY, DMXL2, GRIN2B, TRIM9, GOPC, GRID2, SV2C, DLG2, SCAMP5, DSCAM, SCAMP1, GABRG1, ANKS1B, GABRG2, KCND2, CTBP2, BCR, CNTNAP4, MAGI1, PTPRN2, RIMBP2, TANC1, PSD3, NRXN1, PTPRN, RPH3A, LDLRAD3, CHRM2, ERC2, VAMP2, UNC13C, UNC13A, PARD3, KCNA2, KCNA1, CABP1, DSCAML1, BRSK1, NRN1, GSG1L, RIMS1, RIMS4, NE…	2.36241	5.00822e-12
GOTERM_CC_DIRECT	GO:0030425~dendrite	74	6.04955e-14	KCNC2, KCNC1, GRIK3, CPEB4, GABBR1, FGF13, RANGAP1, KCNIP1, ATCAY, PLCB4, TRIM9, ANK3, ATXN10, GOPC, TUBB3, KIRREL3, DAB2IP, KCND3, OPA1, MAGI2, CNTNAP4, MPDZ, ADNP, TANC1, ARHGEF15, PDYN, GRM1, HNRNPR, MAGEE1, GNB1, CHRM2, RAB5A, GNAS, COBL, CDK5R1, CPLX2, CCK, KCNA2, KCNA1, CTNND2, EPHB3, EPHB1, EPHB2, MTMR2, SLC32A1, GPHN, RGS12, DNER, LRFN3, BRD1, GABRA2, GLRB, KCNB1, GABRA5, NF1, NLGN1, SACS…	2.57556	2.0996e-11
GOTERM_CC_DIRECT	GO:0045202~synapse	49	7.41817e-13	KCNC2, ENAH, SEPT3, GABRB3, CADM2, CPEB4, ATCAY, ATP2B2, SPG20, GRID2, DNAJC6, RAPGEF2, DSCAM, NMNAT2, MAGI2, RIMBP2, RPH3A, PTPRN, CHRM2, CNTN2, USH1C, VAMP2, ERC1, SH3GL2, ARFGAP1, PPFIA2, PPFIA4, KCNA1, DSCAML1, CACNB4, NRN1, RGS12, OLFM1, DLGAP1, GABRA2, GABRA1, GABRA6, DLGAP4, GABRA5, NLGN1, NLGN2, NLGN3, DGKI, KCNK1, NLGN4X, LRP6, CYFIP2, MAPK8IP1, ABL1	3.15647	1.71615e-10
GOTERM_CC_DIRECT	GO:0005634~nucleus	578	8.24179e-11	KIFC1, TUBB2B, TUBB2A, PPP2R5D, ZNF781, ZNF250, ZNF782, ZNF638, ZNF253, WDR82, ZNF251, CUL3, CDCA8, CLK3, ZNF773, ZNF248, PHTF2, BTBD3, ZNF397, TIGD3, DHX36, PTBP2, CCNA1, DHX30, CCNA2, TIGD7, KRR1, MAGI3, MAGI2, ZNF644, LIG1, ZNF507, ZNF649, PTPRN, TOX3, PTPDC1, PROX1, ZNF500, MAGEE1, RCC2, SPAG5, ZNF783, FOXG1, SMPX, ST18, ZNF611, ZNF133, ZNF610, ZNF131, HMGCS1, MYEF2, ZNF232, ZNF230, ZNF514, Z…	1.24456	1.42995e-08
GOTERM_CC_DIRECT	GO:0045211~postsynaptic membrane	49	2.62601e-10	KCNC2, GABRB3, GRIK2, GRIK3, CPEB4, CABP1, GABBR1, GABBR2, NETO1, GPHN, GRIN2B, ANK3, GOPC, GRID2, IQSEC3, DLG2, LRFN3, GABRQ, LRFN2, GABRG1, GABRG2, ANKS1B, GABRA2, GLRB, DLGAP1, GABRA1, KCND2, BCR, MPDZ, DLGAP2, GABRA6, KCNB1, GABRA5, NLGN1, TANC1, PSD3, NLGN2, GRIA4, SHANK1, SHANK2, SYNE1, GRM3, MAGEE1, GRIA2, CHRM2, GRIA1, NLGN4X, NTRK2, CHRNB2	2.70769	3.6449e-08
GOTERM_CC_DIRECT	GO:0030424~axon	49	1.6114e-09	KCNC2, DCC, COBL, PALM, CDK5R1, CCK, SLC6A1, CADM2, GRIK3, KCNA2, FGF13, EPHB1, EPHB2, MTMR2, ATCAY, ROBO1, NEFH, TUBB3, OLFM1, LRFN3, DSCAM, KIRREL3, GABRG2, GABRA2, DAB2IP, STMN2, KCNB1, NF1, SCN2A, STMN4, ADNP, SACS, FZD3, PTPRO, RUFY3, NCAM2, SEMA6A, GRM3, BACE1, RAB5A, NGDN, LRP8, ADAM22, SLC38A1, NRGN, UNC13A, HTR2A, MYH10, FEZ1	2.57352	1.86385e-07
GOTERM_CC_DIRECT	GO:0005622~intracellular	176	3.9089e-09	KCNC2, ALDH8A1, HKR1, FGF14, ADCY8, ADCY6, ZNF782, ZNF250, INTS2, FGF12, ZNF251, KIF13A, ZNF184, ZNF304, DIRAS2, GRIN2B, TIAM2, ZNF300, VPS13D, ZNF773, TRIM44, ZNF248, RALA, PITPNC1, RAPGEF4, VPS13A, ERAS, ZNF445, RAPGEF2, NET1, BCR, PLXNB1, NCALD, ZNF649, ZNF8, ZNF7, RPH3A, ZNF3, ZNF500, TRIM37, TRIM36, ZNF433, RAB15, ARL8A, ZNF431, SRP72, STMN1, ASB5, UNC13A, EID2, ZNF611, RALGPS1, ZNF133, ZNF6…	1.54061	3.8754e-07
GOTERM_CC_DIRECT	GO:0043025~neuronal cell body	59	1.95629e-08	SNCAIP, ATP2B2, PRKAR2B, ATXN10, PTBP2, RAPGEF2, TUBB3, DAB2IP, KCND2, PTPRF, KIF5A, STMN2, ARHGEF7, TANC1, ADNP, SEZ6L, NRXN1, PDYN, PTPRN, ASCL1, CHRM2, RRM1, CNTN2, RAB5A, NRSN1, NRGN, SEZ6, COBL, CDK5R1, CPLX2, PARD3, KCNA1, EPHB2, DNER, OLFM1, GABRA2, KIF3A, EEF1A2, SLC12A5, RTN4R, DPYSL5, FZD3, DPYSL2, DGKI, TMPRSS5, SHANK2, EIF4B, PPP1R9A, PNOC, CSNK1E, GRIA1, KCNN3, GSK3B, MAPK8IP2, LRP6,…	2.18387	1.69708e-06
GOTERM_CC_DIRECT	GO:0014069~postsynaptic density	41	3.09832e-08	ARFGAP1, PALM, CDK5R1, GRIK2, CPEB4, CABP1, SRC, NETO1, MTMR2, PLCB4, SYN3, GOPC, DNAJC6, NEFH, AXIN2, CAMK2A, DLG2, ANKS1B, DLGAP1, BCR, MAGI2, MPDZ, DLGAP2, NLGN1, TANC1, PSD3, SHANK1, GRM1, SHANK2, GRM3, PPP1R9A, FYN, GRIA1, GSK3B, NLGN4X, NTRK2, MAPK8IP2, SPTBN1, LRP8, NRGN, KALRN	2.59807	2.38915e-06
GOTERM_CC_DIRECT	GO:0005654~nucleoplasm	312	1.5991e-07	XRCC2, SURF6, PPP2R5D, CDKN2AIPNL, MED25, INTS1, INTS2, ZNF638, CDC16, SART1, CUL3, WDR75, CDCA8, CLK3, INTS4, INCENP, U2AF1, DHX33, CCNA1, CCNA2, ANAPC1, IBTK, ESCO1, KRR1, OPA1, MAGI1, LIG1, PTPDC1, CEP152, MED10, ZNF500, PCF11, RFC3, RFC4, RFC1, CEP350, SPAG5, NAV2, MTF2, MAD2L2, ADD1, FUS, PALM, FIP1L1, CDK5R1, LMNB1, HMGCS1, MYEF2, CHEK1, MYT1, ARFGEF1, VRK1, CACYBP, DUSP16, ZNF74, FBXO5, NA…	1.30668	1.10977e-05
GOTERM_CC_DIRECT	GO:0008076~voltage-gated potassium channel complex	25	2.24647e-07	KCNC2, KCNJ16, KCNC1, KCNAB1, KCNA2, KCNA1, KCNA6, KCNA5, KCNIP2, KCNIP1, KCNJ3, KCNMB2, KCNQ2, DPP6, SNAP25, DLG2, KCND3, KCND2, KCNB1, KCNK1, KCNV1, CNTN2, VAMP2, ABCC8, CALM1	3.31239	1.41731e-05
GOTERM_CC_DIRECT	GO:0048786~presynaptic active zone	14	2.35156e-07	PPFIA2, PPFIA4, FZD3, DGKI, RIMS1, RIMS4, SLC32A1, SLC17A7, SV2A, ERC2, ERC1, UNC13C, GAD1, UNC13A	5.62879	1.35998e-05
GOTERM_CC_DIRECT	GO:0043005~neuron projection	46	3.01298e-07	HMGB1, SLC6A1, ADCYAP1R1, CPEB4, SYNJ1, FGF13, GABBR2, SRC, SLC32A1, ATCAY, RGMA, SYNPR, GRIN2B, ANK3, CACYBP, SLC4A8, SLC30A3, SV2A, RAPGEF2, DCX, SNAP25, SV2C, NF2, PTPRF, KIF5A, ARHGEF7, STMN2, STMN4, RTN4R, SHANK1, RPH3A, SHANK2, PTPRO, CDH13, SSTR2, KIF1B, SSTR1, MAP2, CYFIP2, ABAT, STMN1, NRSN1, RIT2, NGFR, VAMP2, UNC13A	2.26305	1.60846e-05
GOTERM_CC_DIRECT	GO:0042734~presynaptic membrane	20	5.68441e-07	KCNC2, SNCAIP, CNTNAP4, NRXN2, GRIK2, KCNA2, KCNA1, GABBR1, NLGN2, NRXN1, RIMS1, GRM3, PDE2A, ERC2, ERC1, UNC13C, CAMK2A, SNAP25, UNC13A, LRFN3	3.76117	2.8178e-05
GOTERM_CC_DIRECT	GO:0005737~cytoplasm	532	8.7528e-07	LDHB, XRCC2, PPP2R5B, TUBB2B, TUBB2A, RANGAP1, ZNF638, ACBD6, SART1, MAP3K4, ZNF397, DHX33, DHX36, DHX30, CCNA2, IBTK, KRR1, MAGI2, OPA1, MAGI1, MPDZ, LRRC1, PTPDC1, PROX1, BTBD9, MARK1, CTNNA3, ZNF500, SSTR2, SSTR1, SPAG5, ARL8A, UNC13C, EIF2AK3, UNC13A, SH3GL2, RALGPS1, HMGCS1, MYEF2, FAM19A2, ARFGEF1, CACYBP, DUSP16, IQSEC3, TCF3, SGIP1, PHYHIPL, GIT1, DHX9, ZC3H15, KLF12, PAIP2, PAIP1, EPM2A,…	1.18784	4.04955e-05
GOTERM_CC_DIRECT	GO:0043204~perikaryon	25	8.20388e-06	KCNC2, FUS, SLC8A3, CCK, KCNAB1, GRIK2, KCNA2, EFNA2, GRIK3, KCNA1, CTNND2, ASTN1, TOP1, TMEM100, OLFM1, BRD1, SLC8A2, KCND2, KCNB1, PDE10A, KCNK1, PTPRN, RUFY3, SLC17A8, PDE9A	2.74991	0.000355782
GOTERM_CC_DIRECT	GO:0030672~synaptic vesicle membrane	17	9.30648e-06	SCAMP1, PTPRN2, SYNGR1, RPH3A, SLC17A7, SLC32A1, SLC17A8, DMXL2, SYN3, RAB11B, SLC30A3, SLC18A1, VAMP2, SV2A, ABCC8, SV2C, SCAMP5	3.60389	0.000379853
GOTERM_CC_DIRECT	GO:0008021~synaptic vesicle	22	2.59691e-05	RAB3C, SNCAIP, DGKI, BRSK1, RPH3A, PTPRN, STX1B, MTMR2, CTTNBP2, SYNPR, DMXL2, TRIM9, GRIA1, SYN3, RAB5A, RAB11B, APBA2, SLC30A3, VAMP2, SV2A, SNAP25, SV2C	2.78817	0.00100077
GOTERM_CC_DIRECT	GO:0005874~microtubule	48	9.50221e-05	SLC8A3, GAS2L3, KIF22, KIFC1, SHROOM2, TUBB2B, APC2, TUBB2A, SYNJ1, FGF13, KIF13A, TUBB, TUBGCP5, INCENP, DCLK2, ODF2, TUBB8, CLASP2, TUBA1A, KIF21A, DCX, DYNC1H1, TUBB3, APC, JAKMIP1, KIF14, GABARAPL3, GABARAPL1, KIF3B, KIF3A, KIF5A, MAP1A, MTA1, DPYSL2, MID1, KIF3C, FSD1, WDR47, KIF1B, RCC2, NAV1, MAP2, KIF19, STMN1, MAP6, FEZ1, SEPT9, MAP6D1	1.79956	0.00346496
GOTERM_CC_DIRECT	GO:0043197~dendritic spine	22	9.53542e-05	SLC8A3, ANKS1B, PALM, CDK5R1, SLC8A2, KCND2, NLGN1, ACTN2, DGKI, PPP1CC, SHANK1, ZMYND8, PTPRO, SHANK2, MTMR2, PRKAR2B, CTTNBP2, GRM3, GRIA1, GRID2, SEZ6, MYH10	2.56512	0.00330348
GOTERM_CC_DIRECT	GO:0005730~nucleolus	106	0.000109263	PNMA3, PNMA2, SURF6, RBM15B, RBM4, CDKN2AIPNL, FGF13, MBIP, KLHL7, TOP1, WDR75, CDCA8, EED, H2AFY, DHX33, DDX21, KRR1, OLA1, PPP1CC, HNRNPR, TACC2, SUZ12, RCC2, RFC1, SIX1, PRKRIP1, MNX1, SMARCA5, CDCA7L, SRP72, RNF20, PNMA1, HMGB2, ARFGEF1, ZNF330, VRK1, FBXW7, PELP1, NAT10, NOVA1, DHX9, SRP54, ZC3H15, ACACA, PLK4, FAM64A, TULP3, PHF2, NOLC1, MAP2, SPTBN1, RRS1, ABL1, OSBP, E2F5, CDC14B, BCAR1, …	1.44215	0.00360458
GOTERM_CC_DIRECT	GO:0005829~cytosol	340	0.000134761	ALDH8A1, LDHB, PPP2R5B, PPP2R5D, RANGAP1, CDC16, AMOTL2, SART1, GLDC, CUL3, CDCA8, ATXN10, INCENP, BTBD3, RAPGEF4, VPS13A, DHX36, PELI2, DEPDC1B, RAPGEF2, CCNA1, DDAH1, ANAPC1, DEPDC7, DAB2IP, BCR, KIF5A, TTC7B, AARS, NUDT10, DCTN6, MARK3, CEP152, GAPVD1, RCC2, PGM1, SRP72, NUP43, SH3GL2, ADD1, CHKA, CDK5R1, TALDO1, ALDOC, RBP2, HMGCS1, RUNDC3A, CHEK1, IGF2BP3, CACNB4, EPHB3, ARFGEF1, PEX5L, RIMS…	1.19586	0.00424235
GOTERM_CC_DIRECT	GO:0005856~cytoskeleton	54	0.000156124	GAS2L3, SEPT3, ENAH, PRC1, WASF3, FRMD5, PACSIN2, TRIM9, ACTR6, MICAL3, SPIRE1, GAN, ACTN2, PLEKHH1, PRKCE, MARK1, CTNNA3, MAST1, EPB41L1, TRIM36, PLEKHH2, FNBP1L, USH1C, ERC2, SEPT8, ADD1, PARD3, SHROOM2, ALDOC, CABP1, AKAP12, TRIB2, PTK2, TUBB, GPHN, WDR19, RNF128, PREPL, DCX, PPP2R2B, AFAP1, SLC30A9, TRAF4, HIP1, NF2, TTC21B, MCF2, PTPN4, GAS2, DPYSL2, CABYR, SYNE1, TSC1, CDC42BPB	1.69709	0.00470016
GOTERM_CC_DIRECT	GO:0043195~terminal bouton	16	0.000180807	KCNC2, CPLX2, CCK, GRIK2, GRIK3, PTPRN2, SYNJ1, DPYSL2, SYNGR1, NTRK2, RAB5A, AP3D1, SLC18A1, SV2A, UNC13C, UNC13A	3.00894	0.00521516
GOTERM_CC_DIRECT	GO:0030426~growth cone	23	0.000311009	GPRIN1, ORAI2, CDK5R1, STMN2, STMN4, FGF13, DPYSL2, HNRNPR, PTPRO, SHANK2, RUFY3, TIAM2, TSC1, CSNK1E, GSK3B, ERC2, NRSN1, PTBP2, ABL1, SNAP25, DSCAM, CALM1, MYH10	2.31182	0.00859779
GOTERM_CC_DIRECT	GO:0032809~neuronal cell body membrane	8	0.000457417	KCNC2, KCNC1, DAB2IP, KCND2, KCNA2, KCNB1, GABRA5, SLC4A8	5.18206	0.0121381
GOTERM_CC_DIRECT	GO:1902711~GABA-A receptor complex	8	0.000457417	GABRG1, GABRG2, GABRA2, GABRA1, GABRB3, GABRA6, GABRA5, GABRQ	5.18206	0.0121381
GOTERM_CC_DIRECT	GO:0043679~axon terminus	13	0.000569754	KCNA2, KCNA1, TANC1, KCNA6, DGKI, PDYN, PTPRN, HNRNPR, CDH8, SLC17A8, PNOC, CHRM2, RAB5A	3.15782	0.0145422
GOTERM_CC_DIRECT	GO:0034705~potassium channel complex	5	0.000700263	KCNAB1, KCNA6, KCNA5, KCNK1, KCNIP2	9.71636	0.0172127
GOTERM_CC_DIRECT	GO:0000776~kinetochore	17	0.00125314	MAD1L1, KIF22, NUP160, CKAP5, RANGAP1, PHF2, SPAG5, INCENP, RASSF2, PPP1R12A, BUB1, BUB1B, CLASP1, CLASP2, NUP43, PINX1, APC	2.44708	0.0295619
GOTERM_CC_DIRECT	GO:0035098~ESC/E(Z) complex	7	0.00148019	SUZ12, TRIM37, HDAC2, MTF2, H2AFY2, EED, H2AFY	5.10109	0.0336866
GOTERM_CC_DIRECT	GO:0060076~excitatory synapse	8	0.00180673	SLC17A7, SLC17A8, NLGN4X, NLGN1, NLGN3, DGKI, SHANK1, NETO1	4.23987	0.0396755
GOTERM_CC_DIRECT	GO:0044295~axonal growth cone	7	0.00295574	COBL, PARD3, RTN4R, MAPK8IP1, CLASP2, NRXN1, OLFM1	4.5343	0.0621802
GOTERM_CC_DIRECT	GO:0005923~bicellular tight junction	20	0.00333592	PARD6B, MAGI3, PARD3, SHROOM2, MAGI2, MAGI1, MPDZ, ADCYAP1R1, CLDN12, ECT2, UBN1, AMOTL2, TJAP1, CCND1, ANK3, PARD3B, RAPGEF2, JAM3, TRAF4, APC	2.06365	0.0678604
GOTERM_CC_DIRECT	GO:0048471~perinuclear region of cytoplasm	74	0.00349922	SLC8A3, OSBP, MRFAP1, PRKAR2B, MAP3K4, ATXN10, TMEM100, RAPGEF2, MAGI2, NOS1AP, KIF5A, STMN2, SPIRE1, MCM3, PRKCE, RAD51, TRIM37, MAGEE1, ATP9A, BUB1B, AKAP6, RAB15, GNAS, PDE9A, VAMP2, EIF2AK3, SEZ6, NPPA, SEPT9, FUS, TF, COBL, CDK5R1, HMGB2, RAB3C, APC2, USP2, WRNIP1, CABP1, KCNA5, TRAIP, ARFGEF1, SRC, APLP1, MEIS2, SORBS2, RNF128, LMTK2, PTN, EHD1, SNAP25, GAPDH, USP33, TRAF4, HHATL, NF2, TP53…	1.38939	0.0690507
GOTERM_CC_DIRECT	GO:0005813~centrosome	54	0.00380769	MAD1L1, CEP72, XRCC2, TTC28, CDC16, CEP70, KIF13A, PRKAR2B, KLHL22, DYNC1H1, TSEN2, CCDC28B, OLA1, PDE4D, TOPBP1, CDK6, DCTN6, MCM3, CEP152, STX1B, ARHGEF10, ANKRD26, RAB11FIP3, CEP350, CKAP2L, RAD18, TFAP2A, FBXL7, PPP4R2, ZNF274, USP2, CCDC14, CHEK1, BRSK1, ZNF365, TUBGCP5, PPP1R12A, CLASP1, ODF2, AXIN2, USP33, FBXW11, CHD3, APC, DHX9, KIF3B, KIF3A, CEP135, CEP192, CKAP5, PLK4, GSK3B, CALM1, FE…	1.47798	0.0728549
GOTERM_CC_DIRECT	GO:0030877~beta-catenin destruction complex	6	0.0047643	APC2, GSK3B, CACYBP, SIAH1, AXIN2, APC	4.99698	0.0879539
GOTERM_CC_DIRECT	GO:0000159~protein phosphatase type 2A complex	7	0.00531907	PPP2R5B, PPP2R5D, PPP2CA, PPP2CB, PPP2R2B, PPP2R2D, PPP2R2A	4.08087	0.0951941
GOTERM_CC_DIRECT	GO:0031594~neuromuscular junction	12	0.00626232	SLC8A3, CDK5R1, PPP1R9A, ANK3, EFNA2, PRKAR1A, FCHSD2, PTN, SV2A, SYNGR1, UNC13A, MYH10	2.54392	0.108393
GOTERM_CC_DIRECT	GO:0000777~condensed chromosome kinetochore	16	0.0067628	MAD1L1, CKAP5, RANGAP1, DCTN6, PPP1CC, SPC25, PHF2, SPAG5, INCENP, RASSF2, BUB1, BUB1B, CLASP1, CLASP2, NUP43, PINX1	2.1443	0.113746
GOTERM_CC_DIRECT	GO:0044224~juxtaparanode region of axon	5	0.00740743	KCNAB1, KCNA2, KCNA1, CNTN2, DLG2	5.82981	0.121024
GOTERM_CC_DIRECT	GO:0034707~chloride channel complex	11	0.00773927	GABRG1, BEST3, GABRG2, GABRA2, GABRA1, GABRB3, TTYH2, GABRA6, TTYH1, GABRA5, GABRQ	2.61747	0.12323
GOTERM_CC_DIRECT	GO:0005938~cell cortex	20	0.00849026	COBL, PARD6B, PARD3, USP2, ARHGEF7, CABP1, AKAP12, SPIRE1, NCL, FRY, CTTNBP2, PTK2, MKLN1, TSC1, FNBP1L, GPSM2, CLASP1, CLASP2, AXIN2, MYH10	1.89587	0.131415
GOTERM_CC_DIRECT	GO:0005891~voltage-gated calcium channel complex	8	0.00974051	CACNA1G, CACNB2, CACNG3, PDE4D, CACNG2, CACNB4, CACNG1, CACNA1D	3.21645	0.146131
GOTERM_CC_DIRECT	GO:0001739~sex chromatin	4	0.0103128	SUZ12, PCGF2, EED, H2AFY	7.77309	0.150838
GOTERM_CC_DIRECT	GO:0043234~protein complex	50	0.0120838	PEX5, CDCA8, INCENP, GOPC, USP10, RAPGEF2, TOP2A, MAGI2, BCR, NRXN2, NRXN3, ARHGEF7, NRXN1, PPP1CC, RPH3A, SCAP, UBE2N, USP28, EYA1, PPM1E, SMARCE1, HMGB2, PARD3, SNX4, SOX9, CHD8, FBXW7, TUBB, RGS11, RNF165, HIST1H4D, TCF3, SASH1, PARD6B, TRPC4, CKAP5, NASP, YWHAB, DPYSL2, DGKI, WIPI2, HDAC2, TSC1, ATP2A2, RASSF2, PRKAR1A, MAPK8IP2, YWHAQ, SPTBN1, CHAF1B	1.415	0.170966
GOTERM_CC_DIRECT	GO:0030496~midbody	20	0.0138582	KIF14, KIF3B, PRC1, VPS37B, TTC28, PPP1CC, ECT2, ZNF330, KIF13A, CDCA8, RAB11FIP3, RCC2, CCDC124, SPAG5, INCENP, SPG20, RALA, ARL8A, SHCBP1, MYH10	1.80769	0.189854
GOTERM_CC_DIRECT	GO:0043198~dendritic shaft	8	0.0167764	PRKAR2B, GSK3B, SLC12A5, NLGN1, ZMYND8, SEZ6, KIRREL3, HTR2A	2.91491	0.22106
GOTERM_CC_DIRECT	GO:0032154~cleavage furrow	10	0.0169282	FSD1, LIMA1, PLK4, RAB11FIP3, NF2, RALA, SPIRE1, PPP1CC, ECT2, MYH10	2.48077	0.218742
GOTERM_CC_DIRECT	GO:0099055~integral component of postsynaptic membrane	3	0.0207692	NLGN1, NLGN2, NLGN3	11.6596	0.257147
GOTERM_CC_DIRECT	GO:0005901~caveola	12	0.0214202	CDH13, TRPC4, NOS1AP, PACSIN2, ADCYAP1R1, LRP6, AKAP6, LRP8, KCNA5, SRC, LIPE, HTR2A	2.15255	0.259583
GOTERM_CC_DIRECT	GO:0000922~spindle pole	17	0.0232925	MAD1L1, CDC6, PRC1, CKAP5, TOPBP1, RANGAP1, TTC28, FRY, TUBGCP5, SPAG5, PPP2CA, CKAP2L, PPP2CB, GPSM2, TNKS, ODF2, CALM1	1.81847	0.274366
GOTERM_CC_DIRECT	GO:0015630~microtubule cytoskeleton	20	0.0248053	ZNF263, GAS2L3, KIF3B, KIF3A, APC2, PRC1, CKAP5, MCM2, MID1, POLR2C, MARK1, TACC2, PPP2CA, GTF2F2, SP4, AXIN2, CCNA1, GAPDH, C16ORF45, FEZ1	1.70214	0.284826
GOTERM_CC_DIRECT	GO:0008328~ionotropic glutamate receptor complex	4	0.0253448	GRID2, SHANK1, SHANK2, DLG2	5.82981	0.285485
GOTERM_CC_DIRECT	GO:1904115~axon cytoplasm	8	0.0268023	SPG7, KIF3B, KIF1B, KIF3A, OPA1, AP3B2, AP3D1, RANGAP1	2.66506	0.29472
GOTERM_CC_DIRECT	GO:0005819~spindle	18	0.0290812	KIFC1, MAD1L1, KIF3B, PRC1, CDC16, MID1, STX1B, VRK1, MAD2L1BP, CEP350, CRMP1, RPS6KA2, INCENP, FBXO5, MAD2L2, SHCBP1, PINX1, MYH10	1.73449	0.310917
GOTERM_CC_DIRECT	GO:0033268~node of Ranvier	5	0.0341016	ANK3, SCN2A, CNTN2, SCN8A, KCNQ2	3.88654	0.349484
GOTERM_CC_DIRECT	GO:0000228~nuclear chromosome	10	0.0348214	TOP1, MSH6, EXOSC9, SMARCE1, FIGNL1, H2AFY, HIST1H4D, TOP2A, RAD51, PINX1	2.19993	0.350481
GOTERM_CC_DIRECT	GO:0043209~myelin sheath	21	0.035696	TUFM, LDHB, PLP1, SLC25A4, EEF1A2, DPYSL2, NDUFA10, TAGLN3, CKB, YWHAG, GNB1, CNTN2, CNTN1, RALA, NEFH, PMP2, TUBA1A, SUCLA2, EHD1, SNAP25, SEPT8	1.61087	0.35269
GOTERM_CC_DIRECT	GO:0030139~endocytic vesicle	10	0.0387294	TF, MTSS1, DAB2IP, RABEP1, RAB5A, RALA, NLGN3, NRXN1, RAPGEF2, EHD1	2.15919	0.371626
GOTERM_CC_DIRECT	GO:0030529~intracellular ribonucleoprotein complex	19	0.0424408	PABPN1, DHX9, DDX1, EPRS, CASC3, HNRNPR, NCL, MKRN3, HNRNPU, ATXN2, CSNK1E, PCBP4, PCBP1, GSK3B, PCBP2, CPSF6, RBM14, GAPDH, JAKMIP1	1.62892	0.394451
GOTERM_CC_DIRECT	GO:0098793~presynapse	11	0.0447891	SLC6A9, NRXN2, NRXN3, SYNJ1, NF1, NLGN1, SYT13, NRXN1, WNT7A, SYT17, HIP1	2.004	0.406271
GOTERM_CC_DIRECT	GO:0019898~extrinsic component of membrane	13	0.0462469	ATG2B, FRMD5, EPB41L1, NF2, PACSIN2, VPS13D, PTPN4, MAL, VPS13A, SNX4, RPH3A, WIPI2, JAKMIP1	1.84848	0.411407
GOTERM_CC_DIRECT	GO:0005768~endosome	28	0.0469047	HMGB1, LEPROTL1, ADCYAP1R1, ASTN1, VPS37B, TJAP1, PAK3, SLC30A3, DOPEY1, MAGEL2, SNX27, STMN2, HTR4, MAL, PTPRN, OCIAD1, KCNK1, GAPVD1, RAB11FIP3, RABEP1, FYN, ATP9A, BACE1, NTRK2, RAB5A, TNK2, NGFR, ATP6V0A4	1.45098	0.410928
GOTERM_CC_DIRECT	GO:0022624~proteasome accessory complex	5	0.0518878	PSMD12, PSMD1, PSMD2, PSMD3, PSMD6	3.4293	0.438858
GOTERM_CC_DIRECT	GO:0015629~actin cytoskeleton	27	0.0535745	GAS2L3, ABLIM2, MTSS1, POU6F1, MAD1L1, LIMA1, BCAR1, PPP1R12B, SYNPO2L, MYOT, SORBS2, PPP1R12A, ZNF74, ABRA, ACTA1, ACACA, TOPBP1, MYOZ1, TARS, PPP1R9A, ANKRD23, PGM1, RAB5A, ABL1, KALRN, MYH10, SEPT9	1.44408	0.444509
GOTERM_CC_DIRECT	GO:0000793~condensed chromosome	6	0.0576965	HMGB1, HMGB2, SMARCA5, H2AFY, TOP2A, RAD51	2.79831	0.464681
GOTERM_CC_DIRECT	GO:0005838~proteasome regulatory particle	4	0.0615591	PSMD12, PSMD1, PSMD2, PSMD6	4.23987	0.482173
GOTERM_CC_DIRECT	GO:0043194~axon initial segment	4	0.0615591	CCK, ANK3, SCN8A, KCNQ2	4.23987	0.482173
GOTERM_CC_DIRECT	GO:0044300~cerebellar mossy fiber	3	0.0616381	SLC17A7, DAB2IP, NFIB	6.99578	0.477585
GOTERM_CC_DIRECT	GO:0045180~basal cortex	3	0.0616381	PHLDB1, CLASP1, CLASP2	6.99578	0.477585
GOTERM_CC_DIRECT	GO:0097470~ribbon synapse	3	0.0616381	CTBP2, KIF3A, ATP2A2	6.99578	0.477585
GOTERM_CC_DIRECT	GO:0016581~NuRD complex	5	0.0623454	SALL2, HDAC2, APPL1, CHD5, CHD3	3.23879	0.476631
GOTERM_CC_DIRECT	GO:0005815~microtubule organizing center	20	0.0646757	KIFC1, FAM110B, AKAP11, ZNF365, STX1B, CEP152, RAD51, TACC2, FRY, FSD1, PTK2, TUBGCP5, RAB11FIP3, CCDC124, CRMP1, RAB11B, BUB1B, CAMK2B, CLASP2, RUVBL1	1.52413	0.48464
GOTERM_CC_DIRECT	GO:0005875~microtubule associated complex	7	0.0664082	KIF1B, MAP1A, MAP2, CLIP2, LRP8, DCX, MID1	2.40051	0.489147
GOTERM_CC_DIRECT	GO:0005881~cytoplasmic microtubule	9	0.0670936	APC2, CLIP2, CLASP1, CLASP2, AXIN2, REEP2, MID1, TUBA1A, APC	2.05758	0.487997
GOTERM_CC_DIRECT	GO:0005802~trans-Golgi network	18	0.073671	SCAMP1, NMNAT2, CLTB, SLC24A5, NBEA, ARFGEF1, TJAP1, ATXN2, RAB30, FNBP1L, ATP9A, BACE1, CLIP3, VAMP2, CLASP2, DOPEY1, SYT17, SNAP25	1.54319	0.516894
GOTERM_CC_DIRECT	GO:0051233~spindle midzone	5	0.0738206	KIF14, CDC6, CDCA8, BUB1B, ARL8A	3.06832	0.512859
GOTERM_CC_DIRECT	GO:0031519~PcG protein complex	6	0.0762202	BMI1, PCGF2, PCGF3, YY1, RYBP, PHC1	2.59103	0.519832
GOTERM_CC_DIRECT	GO:0060077~inhibitory synapse	4	0.0770126	SLC32A1, GABRA2, NLGN2, IQSEC3	3.88654	0.518959
GOTERM_CC_DIRECT	GO:0032433~filopodium tip	4	0.0770126	TTYH1, NLGN1, FZD3, EPHB1	3.88654	0.518959
GOTERM_CC_DIRECT	GO:0000785~chromatin	13	0.0771272	ESCO1, KIF22, NUCKS1, HR, AKAP8L, CHEK1, MCM2, WDR82, MYCN, RAD51, BAHCC1, JMJD1C, NCOR2	1.70309	0.514908
GOTERM_CC_DIRECT	GO:0030018~Z disc	16	0.0794126	TCAP, NOS1AP, SCN3B, PPP1R12B, ACTN2, MYOZ1, MYH7, KCNA5, SYNPO2L, MYOT, SYNE2, SORBS2, ANK3, PPP1R12A, SCN8A, CACNA1D	1.58097	0.521071
GOTERM_CC_DIRECT	GO:0030175~filopodium	11	0.0801504	PALM, PPP1R9A, ENAH, NF2, TIAM2, ACTA1, NGDN, FGF13, ACTN2, DYNC1H1, RUFY3	1.80642	0.51998
GOTERM_CC_DIRECT	GO:0005871~kinesin complex	9	0.0805186	KIF14, KIF13A, KIFC1, KIF22, KIF1B, KIF5A, KIF19, KIF21A, KIF3C	1.97994	0.517236
GOTERM_CC_DIRECT	GO:0016328~lateral plasma membrane	9	0.0805186	ANK3, ERBB3, KCNB1, PKD1, FGF13, FZD3, CLDN12, PTPRO, APC	1.97994	0.517236
GOTERM_CC_DIRECT	GO:0005886~plasma membrane	377	0.0823756	SCN3B, ADCY8, CADM2, EFNA2, ADCY6, MOG, GLDC, ATP2B2, DIRAS2, GRIN2B, ATXN10, GRID2, ABRA, RAPGEF4, RAPGEF2, F12, DAB2IP, TMEFF1, MAGI3, MAGI2, PTPRF, MAGI1, TTC7B, HTR4, LIFR, ABCC11, PTPRS, SPIRE1, PTPRN, PDYN, MARK3, PTPRO, MARK1, SSTR2, MAGEE1, RCC2, SSTR1, BACE1, RAB15, SRP72, UNC13C, SH3GL2, ADD1, ENPP6, PALM, CDK5R1, RALGPS1, ERBB3, PCDH20, AKAP12, HMGCS1, CACNB2, RUNDC3A, CACNB4, NRN1, EP…	1.06665	0.521241
GOTERM_CC_DIRECT	GO:0032281~AMPA glutamate receptor complex	6	0.0865482	GRIA2, GRIA1, CACNG3, GRIA4, CACNG2, NRN1	2.49849	0.5352
GOTERM_CC_DIRECT	GO:0055037~recycling endosome	15	0.0872446	USP6, TF, GPR161, KCNK1, AMOTL2, RAB11FIP3, RABEP1, PANK1, GRIA1, TBC1D14, ATP9A, FCHSD2, RAB11B, LMTK2, TUBA1A	1.58995	0.533872
GOTERM_CC_DIRECT	GO:0070937~CRD-mediated mRNA stability complex	3	0.0873007	DHX9, CSDE1, HNRNPU	5.82981	0.529855
GOTERM_CC_DIRECT	GO:1990454~L-type voltage-gated calcium channel complex	3	0.0873007	NOS1AP, CACNB2, CACNA1D	5.82981	0.529855
GOTERM_CC_DIRECT	GO:0005663~DNA replication factor C complex	3	0.0873007	RFC3, RFC4, RFC1	5.82981	0.529855
GOTERM_CC_DIRECT	GO:0042405~nuclear inclusion body	4	0.0939693	PABPN1, NUP153, RAD18, NXF1	3.58758	0.55323
